# Supplementary material for: Global Linkage Map Connects Meiotic Centromere Function to Chromosome Size in Budding Yeast
Source: G3 (Bethesda). 2013 Oct 1;3(10):1741–51. doi: 10.1534/g3.113.007377 (PMC3789798; doi:10.1534/g3.113.007377)
Supplement: Supporting Information [file supp_g3.113.007377_FileS1.zip]

Archive with 16 entries (16 files):
- Baryshnikova_genetic_distances_chr1.txt
- Baryshnikova_genetic_distances_chr10.txt
- Baryshnikova_genetic_distances_chr11.txt
- Baryshnikova_genetic_distances_chr12.txt
- Baryshnikova_genetic_distances_chr13.txt
- Baryshnikova_genetic_distances_chr14.txt
- Baryshnikova_genetic_distances_chr15.txt
- Baryshnikova_genetic_distances_chr16.txt
- Baryshnikova_genetic_distances_chr2.txt
- Baryshnikova_genetic_distances_chr3.txt
- Baryshnikova_genetic_distances_chr4.txt
- Baryshnikova_genetic_distances_chr5.txt
- Baryshnikova_genetic_distances_chr6.txt
- Baryshnikova_genetic_distances_chr7.txt
- Baryshnikova_genetic_distances_chr8.txt
- Baryshnikova_genetic_distances_chr9.txt
