# Supplementary material for: Global Linkage Map Connects Meiotic Centromere Function to Chromosome Size in Budding Yeast
Source: G3 (Bethesda). 2013 Oct 1;3(10):1741–51. doi: 10.1534/g3.113.007377 (PMC3789798; doi:10.1534/g3.113.007377)
Supplement: Supporting Information [file supp_g3.113.007377_FileS1.zip › Baryshnikova_genetic_distances_chr1.txt]

ORF	GWEIGHT	YAL068C	YAL067C	YAL066W	YAL065C	YAL064C-A	YAL062W	YAL061W	YAL060W	YAL059W	YAL058W	YAL056W	YAL055W	YAL054C	YAL053W	YAL051W	YAL049C	YAL048C	YAL046C	YAL045C	YAL042W	YAL040C	YAL037W	YAL036C	YAL034C	YAL031C	YAL030W	YAL029C	YAL028W	YAL027W	YAL023C	YAL022C	YAL020C	YAL019W	YAL018C	YAL017W	YAL015C	YAL014C	YAL011W	YAL010C	YAL008W	YAL007C	YAL005C	YAL004W	YAL002W	YAR002C-A	YAR002W	YAR014C	YAR015W
EWEIGHT		1	1	1	1	1	1	1	1	1	1	1	1	1	1	1	1	1	1	1	1	1	1	1	1	1	1	1	1	1	1	1	1	1	1	1	1	1	1	1	1	1	1	1	1	1	1	1	1
YAL067C	1	8.942	-0.000	10.073	15.021	14.804	42.967	70.043	62.890	85.838	84.788	66.995	57.958	77.480	78.668	82.082	75.417	77.141	90.675	110.110	114.884	118.965	140.509	154.114	107.118	110.277	204.863	163.615	187.249	310.730	170.051	145.121	406.609	150.445	196.866	144.688	212.152	170.515	163.507	143.445	178.508	293.423	310.730	212.921	102.632	310.730	199.266	129.834	116.163
YAL065C	1	20.454	7.238	5.169	-0.000	0.222	48.609	43.962	56.623	59.783	33.391	63.470	77.714	83.419	79.545	73.133	82.398	78.263	81.258	78.510	70.907	112.778	144.622	106.011	117.117	121.522	310.730	310.730	132.211	93.883	160.278	174.156	186.393	253.489	310.730	310.730	189.295	174.932	310.730	161.381	187.651	310.730	310.730	310.730	310.730	181.139	219.493	310.730	259.758
YAL063C	1	NaN	NaN	NaN	NaN	0.505	-0.000	5.121	15.398	17.343	3.036	17.434	22.798	20.292	28.909	28.737	41.110	48.255	54.612	29.575	47.638	56.615	87.864	91.628	101.998	74.321	101.213	95.795	128.412	129.402	188.623	183.017	310.730	153.892	116.564	72.680	158.720	173.243	310.730	310.730	157.504	310.730	98.678	106.036	81.946	125.407	123.008	310.730	183.591
YAL063C-A	1	NaN	NaN	NaN	3.895	-0.000	NaN	8.000	20.265	28.322	22.489	24.811	23.562	25.586	41.414	41.009	40.061	34.409	44.600	48.198	56.438	83.686	93.349	127.595	128.187	72.015	97.403	88.691	124.516	98.601	310.730	152.817	310.730	155.233	142.519	83.569	310.730	140.373	240.675	310.730	129.244	181.620	310.730	310.730	232.581	155.113	281.869	147.630	138.683
YAL062W	1	34.381	27.684	26.607	40.379	33.788	-0.000	3.556	18.430	34.122	29.733	24.379	30.484	33.393	52.375	45.213	54.583	52.088	66.020	63.628	65.453	75.041	106.022	118.442	110.290	92.860	131.387	106.549	146.193	152.168	106.980	109.985	199.675	128.963	310.730	122.679	148.617	179.487	199.204	123.389	137.335	137.498	170.912	158.805	310.730	178.651	135.415	161.169	147.563
YAL061W	1	59.740	36.725	10.462	29.994	36.004	NaN	-0.000	NaN	5.721	23.908	NaN	3.788	14.613	42.117	25.108	28.037	19.033	9.027	33.264	47.862	31.501	133.136	310.730	26.069	117.490	170.083	143.306	87.708	199.803	310.730	131.855	148.770	310.730	262.160	310.730	310.730	61.105	94.168	85.363	163.297	204.485	310.730	310.730	211.688	119.613	176.892	310.730	202.293
YAL060W	1	46.686	46.639	23.404	42.634	28.354	11.847	3.569	-0.000	1.940	0.814	19.768	11.778	23.187	23.369	26.459	38.065	NaN	29.884	38.134	80.247	46.183	66.586	310.730	58.775	102.455	137.604	115.652	100.964	115.592	310.730	153.979	95.281	89.815	103.317	213.410	157.960	310.730	310.730	83.535	310.730	310.730	310.730	310.730	136.507	214.733	130.336	310.730	234.508
YAL059W	1	59.548	64.081	40.369	49.388	55.538	35.975	26.041	8.556	-0.000	2.417	25.384	44.261	33.950	45.857	44.834	49.791	46.595	60.305	46.191	56.064	72.027	93.812	99.466	94.067	96.843	147.934	147.595	102.016	102.457	305.350	138.098	154.433	193.849	120.582	125.153	310.730	310.730	310.730	310.730	310.730	310.730	310.730	310.730	310.730	189.354	310.730	178.705	310.730
YAL058W	1	72.339	52.540	37.400	59.072	68.236	28.700	32.250	22.135	3.586	-0.000	6.296	19.921	28.694	28.601	43.252	56.744	38.168	58.424	75.512	66.895	75.815	92.239	106.345	119.349	82.568	138.988	116.853	116.095	310.730	294.587	114.724	196.704	112.616	173.148	132.706	319.026	160.428	158.510	189.231	310.730	235.767	310.730	143.648	310.730	193.199	310.730	310.730	302.443
YAL056W	1	81.989	89.632	59.139	66.520	83.738	57.028	45.576	34.404	26.033	9.991	-0.000	9.347	6.291	24.208	38.542	36.831	16.926	25.391	40.687	53.338	63.825	90.157	112.382	92.246	117.071	108.940	137.338	144.912	113.760	114.878	137.639	122.943	167.501	116.224	131.892	151.168	185.405	197.884	138.101	140.127	170.485	310.730	310.730	310.730	165.216	285.212	184.053	185.699
YAL055W	1	28.506	26.037	19.784	48.794	28.076	14.412	5.640	NaN	NaN	NaN	NaN	-0.000	NaN	NaN	NaN	4.721	7.524	4.844	9.884	25.755	12.155	38.650	24.801	68.414	53.487	94.395	92.697	86.824	80.983	310.730	77.062	94.390	76.205	113.363	57.779	95.618	78.857	310.730	310.730	310.730	118.131	118.915	142.942	87.443	136.448	125.147	98.883	189.244
YAL054C	1	74.069	36.536	58.853	65.184	48.308	44.974	41.312	18.115	23.028	33.402	4.342	1.827	-0.000	8.719	15.415	31.530	15.319	33.447	27.102	51.226	55.101	77.350	81.084	75.593	101.716	103.733	150.120	112.015	171.989	92.900	116.846	100.737	98.679	114.359	137.038	143.830	147.249	223.336	310.730	127.179	152.312	158.680	310.730	310.730	218.986	157.445	63.463	189.987
YAL053W	1	90.827	94.353	57.267	52.435	45.268	36.077	15.747	26.021	18.840	0.037	7.604	4.701	3.022	-0.000	NaN	10.538	20.254	28.419	20.851	28.512	46.848	62.083	56.756	84.035	84.678	148.977	170.626	87.977	104.135	90.912	103.125	97.086	113.241	91.830	100.848	182.973	188.961	310.730	113.376	139.972	111.840	104.252	98.429	106.413	310.730	185.878	48.050	120.954
YAL051W	1	93.408	86.324	69.127	82.792	76.462	57.237	52.066	48.751	45.242	33.309	24.579	19.852	20.650	5.793	-0.000	4.100	2.988	10.023	30.763	16.441	48.468	80.028	97.556	102.063	80.542	90.336	88.929	110.396	122.111	108.801	111.661	132.012	113.094	129.963	105.566	310.730	129.619	192.400	310.730	135.964	186.214	310.730	153.041	99.257	170.644	146.575	212.934	154.882
YAL049C	1	76.602	74.503	61.879	89.543	82.318	45.243	44.224	36.546	39.410	42.836	17.956	24.373	29.881	17.465	NaN	-0.000	NaN	12.922	13.072	28.847	40.662	67.737	77.697	73.404	68.723	102.865	101.585	107.475	112.199	103.156	106.743	152.646	100.410	148.821	103.215	124.622	107.189	168.969	70.169	122.216	208.343	310.730	138.593	128.639	310.730	310.730	109.136	97.897
YAL048C	1	78.358	103.062	75.648	55.501	94.386	56.327	63.358	62.213	69.678	73.786	39.843	42.698	51.464	51.968	31.725	21.251	-0.000	22.610	20.368	48.586	51.464	69.206	85.219	90.723	73.257	98.779	90.580	88.325	77.363	131.208	127.177	121.872	97.820	113.025	104.548	130.102	127.081	310.730	310.730	114.076	125.426	179.704	112.804	310.730	132.008	310.730	310.730	240.894
YAL046C	1	59.479	58.678	51.017	54.526	44.620	41.911	18.258	22.685	40.815	58.179	33.208	22.358	43.175	41.778	29.240	22.255	26.905	-0.000	3.937	31.007	44.317	56.157	46.403	47.152	59.603	56.874	73.328	66.640	101.981	86.423	78.287	69.058	72.399	80.617	96.315	122.714	310.730	183.470	310.730	310.730	114.932	127.605	154.243	310.730	192.247	310.730	310.730	113.535
YAL044W-A	1	87.190	83.202	64.453	81.254	82.778	53.294	48.894	38.908	40.216	36.766	33.526	25.703	36.617	32.147	24.322	25.624	24.232	NaN	-0.000	15.581	27.867	52.696	52.739	63.179	60.334	83.794	67.622	75.233	76.281	94.868	83.799	93.421	92.978	92.408	95.220	132.470	106.128	99.157	98.849	151.406	189.583	180.987	163.620	310.730	138.556	140.978	128.093	99.463
YAL043C	1	58.291	52.788	49.751	68.513	66.569	34.272	34.076	19.907	17.416	29.221	7.110	4.008	13.795	11.718	NaN	17.621	310.730	2.275	NaN	-0.000	4.341	49.938	57.219	55.565	63.307	63.857	65.785	69.809	99.486	85.150	89.221	87.123	76.452	108.243	88.217	96.859	111.715	78.619	310.730	122.058	102.026	89.894	265.028	310.730	122.161	96.810	80.605	96.405
YAL043C	1	72.673	73.387	61.679	58.895	75.629	50.120	35.131	42.026	31.931	46.372	28.966	30.568	23.344	32.474	18.723	23.843	7.714	1.479	4.752	-0.000	15.904	56.537	63.153	58.765	49.605	73.585	76.911	91.077	83.226	68.698	70.902	101.432	80.784	106.954	98.211	110.502	98.177	310.730	51.760	113.400	98.306	104.794	88.075	109.075	133.654	310.730	40.656	123.033
YAL042W	1	71.580	84.617	62.525	73.713	85.945	63.228	44.919	64.678	61.647	48.384	55.127	40.241	36.226	39.943	24.034	28.774	25.208	38.412	16.763	-0.000	22.837	53.715	43.713	62.033	62.861	76.596	77.088	87.630	84.134	86.735	99.971	104.999	118.107	112.161	119.245	92.832	114.067	310.730	149.064	187.470	124.209	196.287	114.997	310.730	148.042	140.168	310.730	133.666
YAL041W	1	75.961	79.824	65.410	68.648	80.316	60.473	57.271	46.390	44.074	40.545	35.723	26.454	30.398	28.907	14.734	17.125	24.893	8.066	3.454	-0.000	NaN	28.512	27.007	33.413	47.649	66.215	53.949	67.223	65.742	76.170	82.782	89.945	69.927	83.260	72.851	117.750	108.817	76.200	116.844	115.761	112.848	97.120	310.730	157.459	202.603	96.109	89.194	118.600
YAL041W	1	60.797	64.452	47.117	63.319	69.065	45.001	38.029	28.518	42.689	23.468	30.177	47.630	9.023	25.134	11.018	9.712	56.765	6.371	9.172	-0.000	NaN	25.318	32.012	31.674	29.009	54.832	48.883	71.764	60.885	60.022	69.174	72.577	73.269	96.030	62.244	87.092	79.293	97.164	310.730	103.662	96.430	137.887	120.008	310.730	143.084	120.845	89.334	105.420
YAL041W	1	54.807	98.042	55.486	94.352	80.805	48.563	37.550	42.245	42.676	27.161	39.371	26.233	15.688	27.767	11.519	18.059	2.121	18.816	NaN	-0.000	NaN	31.570	48.858	43.037	52.699	76.454	58.790	64.589	67.399	64.679	71.769	72.055	105.504	70.855	66.460	89.444	102.114	98.817	112.533	112.545	166.404	128.152	63.256	310.730	90.673	100.080	104.269	156.533
YAL041W	1	81.646	92.451	72.160	74.126	77.250	49.118	43.575	44.180	40.222	29.331	28.978	13.120	21.384	27.521	18.852	22.456	2.921	11.208	9.146	-0.000	NaN	22.282	30.891	29.552	47.114	57.004	68.406	63.494	108.197	95.644	101.722	103.321	73.797	85.666	68.414	111.844	111.426	103.906	288.780	150.008	310.730	88.664	72.046	310.730	100.024	135.493	139.280	127.695
YAL040C	1	97.765	73.785	82.814	121.990	88.373	70.708	67.365	46.241	46.822	51.023	44.945	43.001	45.756	50.696	40.321	40.773	45.256	41.788	37.299	15.791	-0.000	38.902	42.285	51.879	50.709	65.733	71.298	84.156	99.980	75.885	70.645	128.377	88.049	112.094	67.621	80.408	77.850	310.730	310.730	108.146	112.782	94.865	103.534	99.545	173.096	88.187	69.373	73.867
YAL039C	1	94.485	107.332	72.835	97.117	132.008	81.741	79.618	42.154	51.692	62.004	28.924	14.114	60.401	44.056	41.026	36.195	22.815	51.204	16.937	29.563	-0.000	7.739	12.110	29.626	34.221	56.466	52.313	43.439	58.150	79.760	64.390	79.330	81.485	57.014	59.836	80.617	88.684	92.530	310.730	151.408	114.647	83.131	105.924	58.915	310.730	89.897	68.716	201.893
YAL037W	1	124.599	93.487	119.085	141.108	89.749	88.992	78.405	83.078	90.699	103.082	68.244	123.029	66.974	84.967	63.462	75.438	61.701	50.255	76.603	56.510	37.171	-0.000	1.995	13.204	32.644	49.198	45.227	54.350	55.082	46.535	63.460	63.271	61.414	70.164	74.632	72.844	64.576	117.339	103.312	85.997	69.491	72.700	111.030	175.638	89.292	86.745	71.171	89.033
YAL037C-A	1	76.566	121.901	86.244	95.413	98.440	83.608	74.105	73.705	70.980	67.784	60.202	64.547	75.051	66.965	69.433	45.378	65.257	74.199	60.984	36.463	23.798	-0.000	7.105	14.563	33.661	45.159	40.217	51.011	28.964	79.214	51.359	72.981	58.425	59.511	73.449	83.558	102.647	53.107	171.744	115.724	82.161	86.846	83.466	134.515	65.956	116.492	125.087	137.201
YAL030W	1	140.875	73.094	104.052	310.730	245.860	94.232	310.730	74.810	149.427	101.714	103.971	62.693	69.812	85.643	118.602	69.874	53.312	70.765	110.813	72.485	27.783	18.322	30.727	13.558	NaN	-0.000	0.528	15.566	13.644	12.723	23.847	28.033	34.292	26.623	26.234	31.130	27.185	33.120	7.518	108.478	51.908	43.816	71.571	30.905	91.652	45.321	54.931	60.656
YAL027W	1	310.730	181.322	131.384	310.730	152.107	121.122	196.164	152.724	162.231	153.604	101.176	89.070	110.285	106.724	98.225	93.609	99.025	102.191	111.857	99.081	80.547	57.837	65.982	45.754	34.519	20.464	20.203	1.242	-0.000	20.769	26.331	47.065	30.995	43.556	37.577	49.207	51.235	79.074	80.196	79.283	80.402	82.884	100.703	104.511	94.963	82.344	77.654	68.248
YAL025C	1	67.213	57.989	310.730	310.730	90.327	310.730	86.226	97.759	118.937	310.730	84.222	132.917	52.811	21.791	93.055	86.370	310.730	18.138	82.706	109.256	30.569	20.323	50.475	19.288	13.623	12.891	15.405	NaN	-0.000	NaN	NaN	NaN	NaN	NaN	16.285	14.213	20.727	79.594	310.730	42.824	67.966	40.426	36.352	52.474	50.302	61.936	26.831	31.888
YAL025C	1	144.403	114.694	104.804	310.730	152.812	310.730	121.079	109.440	115.800	126.643	83.610	126.678	57.199	95.444	93.198	87.494	52.315	77.972	84.207	89.500	58.433	30.332	31.424	53.638	11.445	12.191	4.941	NaN	-0.000	NaN	NaN	3.538	10.875	10.016	4.383	11.105	6.375	34.208	NaN	29.737	33.662	36.038	39.267	15.168	30.574	35.458	40.574	69.327
YAL024C	1	137.082	89.787	123.978	135.977	181.004	181.522	82.268	85.329	70.952	106.123	133.618	310.730	106.565	146.330	78.835	106.001	48.495	116.083	95.274	80.373	80.654	39.994	60.613	48.136	41.546	37.871	27.089	16.678	9.566	-0.000	6.370	34.921	28.115	11.920	17.129	40.694	32.764	70.387	180.890	53.318	65.538	49.091	59.736	55.819	50.540	64.473	96.845	77.732
YAL023C	1	310.730	203.444	124.745	106.906	383.174	116.327	100.908	99.258	152.143	50.142	100.806	114.881	97.902	77.805	101.853	100.657	122.572	85.307	84.522	68.243	117.757	46.947	46.996	51.108	40.472	40.347	34.215	27.962	19.243	-0.000	14.334	19.983	23.727	32.070	38.130	29.665	40.946	73.187	50.166	56.693	52.903	52.282	64.873	6.805	45.673	87.009	59.217	61.854
YAL021C	1	97.212	168.646	132.174	176.281	64.024	92.533	34.606	90.376	310.730	310.730	310.730	310.730	NaN	33.368	150.352	310.730	29.880	198.161	46.292	45.125	NaN	44.804	108.919	31.879	NaN	0.546	20.008	7.775	4.041	NaN	NaN	-0.000	2.443	5.280	NaN	9.298	NaN	NaN	310.730	25.851	13.321	NaN	12.086	NaN	66.701	NaN	NaN	NaN
YAL021C	1	310.730	NaN	NaN	310.730	NaN	20.433	310.730	NaN	310.730	NaN	NaN	310.730	NaN	NaN	NaN	NaN	NaN	NaN	NaN	NaN	NaN	NaN	24.246	NaN	NaN	NaN	NaN	NaN	NaN	NaN	NaN	-0.000	NaN	NaN	NaN	NaN	NaN	310.730	310.730	NaN	NaN	NaN	310.730	310.730	8.852	NaN	310.730	NaN
YAL020C	1	104.162	281.354	161.792	104.543	169.097	310.730	169.244	165.452	83.587	108.794	310.730	310.730	310.730	101.690	176.552	106.310	160.244	146.433	62.904	67.099	112.259	90.569	97.523	79.473	62.990	55.012	48.034	15.666	19.573	18.637	14.786	-0.000	NaN	4.295	5.576	24.781	25.980	63.897	22.287	71.362	67.886	50.713	45.350	32.608	55.476	89.057	129.859	112.278
YAL019W	1	180.362	170.977	106.705	106.713	129.825	96.522	107.951	86.434	96.897	85.513	127.526	310.730	102.931	165.961	108.730	105.511	104.003	99.917	126.438	148.459	75.611	46.336	49.160	57.795	41.085	48.228	39.292	23.549	32.720	15.795	16.199	1.368	-0.000	5.036	NaN	23.854	13.099	49.290	17.226	54.594	60.987	42.120	46.516	81.375	41.880	67.960	65.343	64.693
YAL018C	1	140.736	184.743	127.733	171.263	184.521	163.956	310.730	182.592	189.456	149.410	310.730	134.503	113.421	100.387	131.808	111.851	95.673	116.834	134.320	97.052	92.627	80.780	91.845	58.573	56.556	62.468	50.832	51.082	42.951	32.758	36.393	37.333	5.566	-0.000	16.192	22.082	24.036	63.909	35.912	51.971	49.926	73.707	77.140	62.456	54.736	54.325	68.041	70.710
YAL017W	1	310.730	204.106	133.140	385.741	283.823	310.730	175.739	310.730	310.730	154.625	245.383	108.600	145.106	112.435	136.319	118.352	117.182	197.870	120.402	125.611	117.731	90.428	98.572	96.907	63.466	63.767	60.145	60.558	59.011	50.984	52.813	24.424	21.102	12.248	-0.000	38.259	24.456	52.573	60.936	74.378	77.238	71.756	71.684	40.050	68.939	76.442	87.936	85.088
YAL016C-B	1	272.178	106.811	116.087	182.559	159.640	117.744	121.931	107.560	127.164	221.184	110.239	129.762	89.476	98.655	96.505	105.803	77.636	86.198	117.423	139.288	111.941	56.932	68.715	45.399	84.743	38.933	43.262	59.037	37.450	29.689	27.836	15.948	3.657	10.672	-0.000	14.909	11.090	33.687	5.417	42.287	50.364	45.303	58.019	67.858	60.463	68.086	50.089	66.288
YAL015C	1	169.208	165.825	171.460	310.730	196.163	128.942	310.730	310.730	310.730	310.730	152.818	99.459	127.855	124.587	112.513	122.175	120.693	112.946	117.309	103.297	83.219	88.355	78.203	63.193	35.674	53.229	52.861	47.335	35.384	24.062	27.730	22.518	8.242	19.573	7.153	-0.000	NaN	18.475	10.076	31.371	39.990	49.335	53.393	23.590	45.073	35.533	49.053	44.784
YAL014C	1	118.541	167.504	118.128	198.015	310.730	208.307	310.730	161.787	164.397	132.569	194.039	310.730	99.830	247.962	142.585	118.755	116.247	117.550	97.342	99.431	121.696	94.567	102.267	82.365	62.458	66.424	63.872	56.259	45.523	54.547	39.097	43.863	27.924	15.004	22.162	10.525	-0.000	13.337	11.092	19.813	28.122	55.109	24.602	2.593	31.193	44.924	52.134	58.114
YAL013W	1	80.365	310.730	91.811	310.730	310.730	179.251	105.517	310.730	310.730	63.662	310.730	310.730	70.316	310.730	60.754	73.898	NaN	NaN	38.372	71.976	310.730	60.586	29.443	48.862	10.424	NaN	32.856	4.574	11.678	1.106	10.196	11.812	17.331	NaN	0.145	19.015	-0.000	NaN	8.878	8.070	13.696	NaN	NaN	64.860	NaN	16.716	151.947	5.434
YAL012W	1	120.268	310.730	310.730	310.730	310.730	310.730	226.251	137.402	310.730	140.201	310.730	154.131	310.730	133.282	310.730	149.888	310.730	169.441	176.683	89.034	85.041	79.470	88.256	99.645	116.407	48.432	90.447	45.991	58.206	65.038	29.881	38.786	13.309	11.774	NaN	38.379	12.099	-0.000	310.730	47.472	23.628	24.752	10.946	NaN	5.127	46.140	75.022	65.735
YAL011W	1	218.955	153.896	92.369	121.377	310.730	310.730	310.730	62.667	103.736	310.730	167.238	79.917	92.823	94.759	159.069	220.251	310.730	119.610	135.624	186.769	117.228	83.646	79.220	49.527	41.577	55.530	49.349	33.415	39.118	18.354	35.182	32.907	11.437	10.359	3.041	24.281	23.568	-0.000	41.578	8.668	2.923	NaN	1.733	30.214	0.013	5.776	16.022	42.964
YAL010C	1	90.511	86.361	91.166	310.730	310.730	310.730	310.730	103.591	310.730	310.730	310.730	310.730	310.730	90.314	310.730	238.698	310.730	70.589	111.140	136.716	310.730	53.995	51.205	54.434	14.171	27.355	51.490	28.592	19.079	5.002	10.328	21.240	28.540	3.276	NaN	NaN	41.504	105.158	-0.000	NaN	NaN	NaN	NaN	67.925	NaN	NaN	63.094	2.681
YAL009W	1	115.989	183.808	207.704	135.418	310.730	172.251	310.730	310.730	310.730	137.940	310.730	186.453	175.341	259.662	209.540	193.187	310.730	183.277	160.688	310.730	70.727	104.856	94.963	44.589	65.340	85.855	63.718	23.110	67.195	25.599	29.789	61.881	25.110	43.084	42.656	25.083	52.426	NaN	0.249	-0.000	7.938	5.074	7.580	6.357	7.117	NaN	5.300	9.468
YAL008W	1	266.856	131.662	209.810	310.730	172.612	153.947	237.339	210.502	138.181	332.218	140.831	189.720	132.537	172.211	192.669	295.601	129.632	128.573	210.461	190.646	102.998	85.874	103.165	92.683	86.984	80.572	82.173	78.154	93.446	65.940	57.493	65.234	35.873	64.823	44.935	45.128	43.008	10.891	13.342	-0.000	2.842	12.711	16.093	15.891	18.703	14.113	25.898	52.692
YAL002W	1	98.096	108.370	157.510	310.730	310.730	156.604	310.730	310.730	310.730	310.730	310.730	172.373	86.059	109.525	310.730	310.730	310.730	310.730	103.952	173.686	148.791	81.005	145.633	55.848	45.347	55.682	65.879	70.492	67.481	18.203	61.969	25.345	56.074	38.463	32.084	34.226	23.185	28.760	19.391	17.505	19.070	10.316	10.414	-0.000	18.789	18.789	10.774	33.146
YAL001C	1	124.387	103.781	140.792	310.730	210.168	160.187	268.955	96.227	140.905	310.730	150.480	310.730	116.758	102.028	99.733	139.707	NaN	NaN	228.348	310.730	91.912	90.169	97.602	65.404	96.661	69.699	61.742	81.458	124.135	55.902	61.077	71.017	38.924	47.904	38.501	48.562	31.250	189.620	13.015	4.536	3.259	1.202	0.840	NaN	NaN	-0.000	NaN	10.473
YAR002W	1	111.330	117.910	111.453	310.730	310.730	310.730	310.730	60.763	310.730	310.730	310.730	121.088	96.046	223.972	360.788	125.314	310.730	310.730	138.728	132.946	187.144	96.503	95.777	50.567	67.493	65.327	71.203	60.719	56.578	81.760	55.681	57.776	49.603	26.313	20.615	39.409	40.896	14.578	19.996	7.850	3.142	3.069	5.474	NaN	2.499	-0.000	1.414	19.132
YAR003W	1	85.509	102.794	310.730	164.169	170.208	115.045	211.277	98.635	88.261	310.730	184.364	142.765	111.859	143.124	107.213	143.090	86.761	120.268	93.649	97.993	68.201	103.808	91.491	65.196	65.740	46.012	60.812	52.290	32.489	32.785	52.202	57.648	28.810	40.001	45.808	18.227	23.958	NaN	23.677	NaN	NaN	NaN	NaN	NaN	-0.000	2.459	2.633	16.934
YAR014C	1	310.730	310.730	143.042	178.759	179.143	137.487	125.804	139.775	138.524	128.101	183.695	310.730	115.260	60.497	135.985	140.179	310.730	310.730	115.817	226.921	115.674	93.107	106.974	80.438	92.382	72.414	79.069	63.946	104.342	52.255	70.006	69.586	45.342	44.721	72.706	57.710	42.087	73.226	29.903	12.997	11.995	11.143	11.546	16.168	9.027	10.433	-0.000	10.773
YAR018C	1	130.110	195.025	85.142	106.386	204.837	171.751	127.560	188.930	162.484	91.393	179.679	310.730	236.768	113.972	184.882	128.034	310.730	133.927	116.571	157.111	149.420	98.728	147.005	129.544	105.091	90.943	97.962	75.101	76.342	72.313	75.490	56.641	57.062	56.976	35.966	51.348	61.207	49.426	16.473	26.504	39.611	22.403	22.687	17.534	17.943	39.307	17.511	NaN
YAR019C	1	123.257	121.425	79.786	96.933	171.990	138.964	101.299	90.032	82.697	310.730	119.786	310.730	103.276	114.072	151.162	166.864	183.318	310.730	156.901	116.425	112.464	90.614	91.929	62.365	53.884	69.363	50.908	92.655	105.416	52.349	50.930	30.158	44.408	48.608	31.916	71.476	37.474	310.730	19.547	20.063	12.740	5.912	5.685	7.906	NaN	NaN	2.570	NaN
YAR023C	1	166.393	207.537	159.017	310.730	310.730	154.428	140.581	139.132	171.074	159.203	151.436	233.364	125.341	160.272	139.038	111.231	137.094	137.084	134.766	116.873	129.296	110.932	141.209	91.727	87.368	100.184	97.248	87.994	81.891	82.291	80.271	87.389	81.131	77.381	73.959	80.392	59.204	53.726	61.168	42.834	44.906	48.709	51.631	82.177	39.301	47.350	18.044	28.187
YAR029W	1	132.483	310.730	150.447	310.730	310.730	142.918	310.730	310.730	310.730	128.234	310.730	96.601	148.887	310.730	310.730	90.743	76.556	94.618	122.230	168.924	310.730	214.340	313.234	164.899	120.541	140.866	310.730	95.857	92.002	131.619	155.007	124.173	63.640	73.871	75.195	310.730	137.113	76.044	66.872	169.704	310.730	116.348	70.080	132.779	91.682	124.068	82.410	79.609
YAR033W	1	163.796	106.794	310.730	310.730	310.730	310.730	310.730	147.668	133.652	197.221	168.151	119.981	187.964	310.730	263.768	170.367	143.966	160.759	310.730	93.540	156.923	139.586	181.875	140.798	87.459	131.892	203.202	310.730	96.868	107.127	106.097	155.089	119.318	143.713	99.718	119.754	104.576	92.501	101.333	67.228	74.433	74.328	90.655	125.527	54.864	94.510	79.314	53.320
YAR035C-A	1	213.698	310.730	310.730	310.730	310.730	211.567	310.730	191.669	310.730	211.406	127.469	126.663	156.956	228.131	191.153	156.269	148.009	153.480	207.321	310.730	256.183	139.521	200.534	129.997	118.587	150.733	144.859	153.691	160.140	230.791	143.353	155.300	120.399	104.816	112.649	136.218	139.731	147.313	228.667	114.704	123.169	137.743	155.960	310.730	136.808	127.847	87.345	70.938
YAR042W	1	NaN	NaN	NaN	NaN	NaN	NaN	NaN	NaN	NaN	NaN	NaN	NaN	NaN	NaN	NaN	NaN	NaN	-0.000	NaN	NaN	NaN	NaN	NaN	NaN	NaN	NaN	NaN	NaN	NaN	NaN	NaN	NaN	NaN	NaN	NaN	NaN	NaN	NaN	NaN	NaN	NaN	NaN	NaN	NaN	NaN	NaN	NaN	NaN
YAR050W	1	310.730	284.386	310.730	310.730	310.730	310.730	310.730	176.096	310.730	208.537	162.544	157.063	266.011	184.877	167.630	163.846	133.078	244.067	310.730	310.730	152.382	241.237	173.160	198.041	217.713	199.500	211.338	223.171	184.289	310.730	194.931	191.836	310.730	310.730	245.552	191.887	201.479	310.730	193.930	135.915	310.730	310.730	169.568	310.730	310.730	162.963	112.785	111.615
YAR066W	1	NaN	NaN	NaN	NaN	NaN	NaN	NaN	NaN	NaN	NaN	NaN	NaN	NaN	NaN	NaN	NaN	NaN	-0.000	NaN	NaN	NaN	NaN	NaN	NaN	NaN	NaN	NaN	NaN	NaN	NaN	NaN	NaN	NaN	NaN	NaN	NaN	NaN	NaN	NaN	NaN	NaN	NaN	NaN	NaN	NaN	NaN	NaN	NaN
YAR071W	1	186.613	154.056	134.768	310.730	213.204	174.394	180.154	214.170	310.730	310.730	310.730	74.581	337.644	261.086	310.730	310.730	115.757	310.730	162.208	310.730	310.730	310.730	133.823	116.070	106.646	310.730	203.913	129.736	212.829	310.730	310.730	123.889	149.296	125.381	80.833	224.950	310.730	310.730	310.730	175.128	153.123	120.688	114.764	122.934	196.685	186.997	170.252	97.929
YAR075W	1	310.730	310.730	310.730	35.442	310.730	310.730	310.730	0.255	178.677	310.730	247.830	310.730	36.116	41.220	310.730	159.880	310.730	310.730	143.465	310.730	310.730	76.718	310.730	63.252	131.013	310.730	310.730	59.171	187.421	119.753	126.759	310.730	310.730	310.730	75.325	86.634	82.817	310.730	310.730	112.100	310.730	310.730	39.161	310.730	310.730	58.543	310.730	310.730
[truncated: 11 more columns]
