# Supplementary material for: Global Linkage Map Connects Meiotic Centromere Function to Chromosome Size in Budding Yeast
Source: G3 (Bethesda). 2013 Oct 1;3(10):1741–51. doi: 10.1534/g3.113.007377 (PMC3789798; doi:10.1534/g3.113.007377)
Supplement: Supporting Information [file supp_g3.113.007377_FileS1.zip › Baryshnikova_genetic_distances_chr10.txt]

ORF	GWEIGHT	YJL218W	YJL217W	YJL216C	YJL215C	YJL214W	YJL213W	YJL212C	YJL211C	YJL210W	YJL208C	YJL206C	YJL204C	YJL201W	YJL199C	YJL198W	YJL197W	YJL196C	YJL193W	YJL192C	YJL191W	YJL188C	YJL187C	YJL186W	YJL185C	YJL183W	YJL182C	YJL181W	YJL178C	YJL177W	YJL175W	YJL172W	YJL171C	YJL170C	YJL169W	YJL168C	YJL165C	YJL164C	YJL163C	YJL162C	YJL161W	YJL160C	YJL159W	YJL158C	YJL155C	YJL154C	YJL153C	YJL152W	YJL151C
EWEIGHT		1	1	1	1	1	1	1	1	1	1	1	1	1	1	1	1	1	1	1	1	1	1	1	1	1	1	1	1	1	1	1	1	1	1	1	1	1	1	1	1	1	1	1	1	1	1	1	1
YJL221C	1	-0.000	11.877	4.104	16.983	12.852	31.630	47.235	34.351	32.414	54.033	39.546	310.730	53.640	58.714	63.976	63.404	96.055	102.009	112.415	61.537	310.730	310.730	96.099	74.606	99.768	109.060	88.464	111.952	121.213	310.730	310.730	122.804	115.726	310.730	310.730	132.447	158.622	128.098	122.352	124.262	310.730	147.053	131.462	133.417	310.730	135.574	310.730	169.241
YJL219W	1	-0.000	8.805	7.492	25.316	25.599	46.848	57.967	41.694	39.753	59.315	54.844	35.025	53.726	76.791	71.383	86.368	114.800	108.457	110.226	84.293	117.308	91.163	93.391	118.981	125.743	168.005	164.622	215.787	102.736	99.935	177.413	110.421	98.981	105.943	156.215	255.612	176.254	166.929	119.139	105.276	310.730	137.159	119.267	126.139	310.730	129.987	238.591	182.416
YJL218W	1	-0.000	5.189	5.627	25.181	13.149	30.042	42.909	46.613	49.778	60.911	48.810	19.157	56.263	69.509	64.996	72.903	110.998	101.165	103.028	95.550	105.406	95.702	94.360	106.151	310.730	140.259	105.424	125.258	133.664	77.461	130.961	104.685	107.738	128.692	310.730	116.399	207.576	111.574	131.418	113.942	310.730	135.145	130.170	123.857	174.628	147.844	136.097	139.291
YJL217W	1	3.300	-0.000	NaN	8.049	16.061	28.793	31.780	43.540	55.076	56.142	55.156	70.603	60.478	91.537	79.734	92.313	78.604	93.772	90.700	108.771	110.052	138.771	129.073	237.375	310.730	112.208	106.513	111.313	118.368	310.730	125.506	113.171	128.668	103.126	310.730	105.018	120.657	129.042	170.041	160.566	143.730	284.712	141.512	123.868	310.730	130.201	127.800	119.431
YJL214W	1	15.817	13.382	NaN	0.444	-0.000	9.429	17.663	30.700	33.209	40.377	36.920	12.027	60.133	102.932	71.649	68.971	69.853	75.878	73.023	99.247	276.532	96.496	112.195	142.516	151.697	102.780	134.064	82.434	101.904	310.730	111.808	310.730	133.432	126.917	134.109	88.249	67.806	129.288	164.921	132.121	86.976	225.394	151.157	145.979	171.953	111.505	83.907	94.377
YJL213W	1	38.606	38.644	18.071	16.694	15.862	-0.000	1.141	13.503	22.609	25.562	28.510	12.230	34.748	70.511	61.646	88.759	77.798	79.628	92.880	112.752	113.190	113.070	80.706	108.088	114.492	95.382	130.611	168.860	107.429	10.088	106.890	129.461	119.605	91.627	77.168	106.588	130.622	242.241	160.849	123.379	127.460	221.144	140.221	143.494	95.332	109.780	105.161	120.434
YJL212C	1	53.746	48.776	32.944	42.482	35.821	11.074	-0.000	12.097	22.064	31.667	34.732	32.868	47.947	69.259	69.762	74.681	101.607	95.843	110.866	81.447	100.100	109.920	120.247	122.753	108.587	98.591	111.493	112.097	94.440	167.350	158.337	131.748	98.568	88.859	310.730	154.456	123.500	193.905	127.186	135.845	190.825	125.366	140.923	101.896	115.865	135.137	113.966	310.730
YJL210W	1	39.046	41.357	28.011	20.541	28.233	14.115	2.345	NaN	-0.000	7.178	19.177	67.475	14.686	40.482	51.237	43.919	58.659	80.065	69.295	71.571	59.065	75.541	61.886	96.857	73.576	83.364	89.829	79.601	103.987	310.730	127.517	99.936	97.399	122.496	148.072	106.796	82.641	126.873	101.111	122.747	141.487	154.716	121.474	82.711	101.218	101.140	90.919	103.308
YJL209W	1	31.488	25.705	6.637	40.606	21.808	NaN	5.743	1.046	-0.000	NaN	NaN	NaN	3.598	13.320	1.872	2.648	26.145	8.030	42.086	23.194	NaN	30.317	17.104	54.961	38.645	40.913	71.977	60.378	83.944	47.370	33.619	54.515	57.153	45.159	104.265	64.398	41.893	64.704	94.459	206.252	69.648	72.517	132.481	68.840	133.883	127.013	310.730	90.720
YJL208C	1	46.867	51.448	40.838	34.966	40.545	28.543	22.588	24.835	13.397	-0.000	16.979	25.523	14.693	21.964	22.300	45.657	36.114	34.033	40.431	62.625	54.338	61.867	49.255	49.953	46.807	51.510	65.668	64.795	57.212	59.358	35.695	97.668	109.628	64.239	45.014	54.903	64.273	63.780	121.584	91.937	99.403	92.540	101.079	95.452	88.793	82.614	86.876	73.888
YJL206C	1	86.471	71.312	51.919	45.072	58.560	39.767	30.483	32.490	39.055	25.241	-0.000	18.702	15.261	48.262	41.680	53.733	56.201	58.368	58.252	50.002	81.497	64.282	57.525	77.676	83.385	70.708	81.568	70.774	93.844	188.724	90.596	92.957	99.481	102.381	107.923	105.532	92.120	109.199	131.852	124.649	100.364	161.145	122.288	92.607	174.977	98.220	99.129	97.494
YJL205C	1	43.068	61.702	44.926	42.646	33.620	11.755	22.460	7.787	0.659	4.176	-0.000	25.033	6.552	15.861	13.889	21.074	9.581	30.317	68.778	47.547	13.879	21.511	30.642	45.775	49.948	49.232	49.609	75.455	17.462	43.883	65.594	83.779	107.402	61.097	86.169	108.233	116.155	113.689	76.744	54.835	82.272	75.523	67.183	127.459	87.923	99.382	140.048	160.986
YJL201W	1	80.619	103.800	45.350	46.244	58.901	45.952	47.280	25.014	23.387	6.965	4.263	5.546	-0.000	13.150	27.329	21.653	52.768	33.742	40.334	25.669	44.744	50.554	72.896	70.689	63.102	76.635	65.717	53.915	91.851	34.047	71.406	97.032	81.980	70.497	63.574	97.351	85.211	47.819	94.054	87.840	28.029	137.331	100.272	88.568	106.223	109.600	110.353	86.208
YJL198W	1	72.110	63.290	55.672	52.802	55.563	43.724	41.703	27.257	38.652	20.422	19.482	22.255	13.162	6.293	-0.000	NaN	23.320	37.055	28.185	32.863	44.122	30.501	32.233	45.354	34.079	43.643	41.205	42.580	22.164	35.116	59.607	71.797	62.803	46.201	54.216	57.089	50.226	27.587	77.876	71.137	22.859	89.743	72.511	68.574	80.393	92.229	71.208	72.840
YJL196C	1	90.687	91.493	100.739	80.915	86.753	57.560	73.410	67.424	63.466	45.458	46.576	31.292	36.756	26.918	10.822	0.832	-0.000	17.533	16.039	15.771	15.202	24.390	31.072	47.150	27.206	24.648	35.888	43.111	47.762	33.463	51.296	67.180	62.665	64.826	73.229	66.926	61.272	56.311	65.234	66.812	42.734	92.964	94.404	64.681	104.460	77.987	66.475	91.469
YJL192C	1	117.820	117.405	87.314	77.490	101.551	73.488	73.832	60.272	61.528	51.485	59.297	27.573	47.882	58.449	19.977	19.951	21.104	5.465	-0.000	2.420	18.009	11.609	25.027	36.739	12.386	31.949	46.946	44.175	27.774	18.810	65.346	94.299	73.803	80.310	77.271	74.602	64.865	65.735	89.322	88.983	75.927	118.593	93.431	71.357	61.927	72.857	68.933	77.482
YJL190C	1	57.710	41.219	52.224	52.581	62.698	36.374	36.415	59.301	115.148	74.596	11.901	310.730	13.724	22.203	28.458	1.687	1.168	6.830	0.184	-0.000	20.869	7.440	5.753	14.159	2.368	5.662	7.856	11.812	59.106	92.744	34.355	32.582	38.115	146.354	310.730	40.754	22.342	11.393	28.298	62.148	44.322	42.124	62.862	79.771	310.730	49.512	37.687	43.449
YJL187C	1	NaN	NaN	NaN	24.313	NaN	NaN	NaN	NaN	NaN	NaN	NaN	NaN	NaN	NaN	NaN	NaN	NaN	NaN	NaN	NaN	14.971	-0.000	NaN	NaN	NaN	NaN	NaN	NaN	NaN	NaN	NaN	NaN	NaN	NaN	NaN	NaN	NaN	NaN	NaN	NaN	40.665	NaN	NaN	NaN	NaN	2.104	NaN	NaN
YJL186W	1	107.664	129.822	83.673	136.514	101.623	111.689	108.624	63.030	75.624	91.041	63.879	24.981	67.180	69.984	41.988	41.504	21.951	18.801	6.707	18.811	NaN	NaN	-0.000	1.881	2.565	7.085	8.221	7.018	11.684	4.257	39.476	52.656	41.308	45.026	68.653	65.013	44.490	64.665	56.261	56.853	72.791	63.704	61.758	63.036	76.813	69.141	75.187	66.547
YJL185C	1	66.733	172.700	75.292	85.214	52.010	49.111	67.822	86.187	55.681	59.641	30.994	NaN	13.564	10.065	7.807	7.196	23.004	2.229	NaN	NaN	19.442	64.788	NaN	-0.000	39.777	NaN	NaN	NaN	NaN	NaN	14.437	9.795	11.085	8.625	13.480	28.080	27.249	37.128	25.085	30.151	41.849	25.315	19.623	3.292	32.527	41.587	43.574	45.127
YJL184W	1	NaN	NaN	NaN	NaN	NaN	NaN	NaN	NaN	NaN	NaN	NaN	NaN	NaN	NaN	NaN	NaN	NaN	NaN	NaN	NaN	NaN	NaN	NaN	NaN	NaN	NaN	NaN	NaN	NaN	NaN	NaN	NaN	NaN	NaN	NaN	NaN	NaN	NaN	NaN	NaN	NaN	NaN	NaN	NaN	NaN	NaN	NaN	NaN
YJL183W	1	76.420	89.258	150.363	104.569	78.483	93.428	58.842	60.524	65.070	36.699	24.769	NaN	37.864	38.808	33.318	25.692	17.880	16.124	4.679	5.452	NaN	NaN	NaN	NaN	-0.000	NaN	NaN	NaN	12.516	NaN	17.933	23.054	22.109	30.580	35.870	27.992	31.406	30.178	43.580	55.646	27.072	37.614	46.415	28.468	0.313	36.675	37.906	45.184
YJL181W	1	113.983	107.709	93.144	113.056	108.125	97.339	108.162	65.782	83.048	80.328	55.455	20.938	51.697	50.882	55.487	46.779	46.100	24.735	22.329	17.506	10.935	6.761	10.376	4.510	32.523	NaN	-0.000	2.178	14.192	31.623	19.566	19.247	20.411	37.111	32.365	36.851	47.149	62.138	42.132	36.198	30.896	44.831	41.813	58.129	62.841	56.305	44.090	59.530
YJL180C	1	187.243	114.113	116.617	80.452	192.313	55.263	48.637	33.994	58.130	82.684	21.196	218.094	59.390	55.004	52.576	57.083	29.147	15.276	12.574	26.942	13.065	16.056	0.272	5.841	30.247	NaN	-0.000	NaN	7.117	NaN	3.374	37.911	37.006	31.317	31.149	34.270	38.547	40.910	52.529	72.564	20.365	70.783	66.528	33.112	94.772	43.054	40.874	29.454
YJL177W	1	132.152	112.708	110.097	94.997	145.114	110.387	98.848	94.887	101.732	71.389	84.824	25.604	60.133	74.159	59.262	55.741	48.140	41.402	32.242	35.030	19.432	32.735	20.093	21.489	24.595	10.116	7.624	2.436	-0.000	NaN	19.783	37.913	36.754	36.772	43.228	40.563	42.623	42.923	44.482	47.269	69.394	59.677	46.652	46.802	46.987	63.275	53.362	59.256
YJL176C	1	105.565	59.588	75.943	310.730	310.730	130.681	74.518	64.772	63.331	43.396	36.369	89.328	38.619	47.268	52.304	48.536	128.301	68.838	31.329	36.679	65.442	100.726	18.751	19.754	15.113	17.512	13.021	22.554	32.982	-0.000	54.354	36.634	19.264	35.471	40.258	18.297	22.895	18.678	28.681	54.391	74.492	65.674	54.377	67.014	44.886	47.197	34.843	21.459
YJL172W	1	109.247	93.125	69.618	143.202	116.304	88.377	118.452	92.978	122.325	86.694	70.674	17.870	59.062	55.830	57.407	53.821	60.984	30.092	25.792	29.390	37.630	9.515	30.150	24.520	66.938	13.580	21.954	6.113	16.431	NaN	-0.000	NaN	NaN	NaN	11.649	5.914	11.773	22.201	11.471	12.622	106.940	19.402	17.078	31.090	40.746	31.759	38.323	38.666
YJL171C	1	143.841	166.502	128.667	147.650	146.184	106.916	105.345	72.132	76.800	101.812	103.235	70.240	82.928	92.905	92.161	71.498	78.621	53.955	69.996	60.793	70.701	44.711	45.754	55.306	38.674	44.475	44.542	38.339	43.738	29.563	5.839	-0.000	3.808	11.045	25.331	15.940	24.422	25.287	27.197	28.633	84.699	33.926	45.378	42.948	52.351	55.480	55.612	58.857
YJL170C	1	124.688	136.873	78.121	134.771	112.693	111.348	134.623	115.811	137.392	93.865	66.428	12.503	90.211	75.476	86.294	66.462	67.055	57.287	58.319	60.189	61.023	47.929	49.024	49.492	42.216	47.826	46.329	29.013	39.170	15.454	8.013	4.462	-0.000	5.695	12.868	6.643	14.572	9.490	16.732	13.155	47.798	29.702	26.226	41.841	35.702	32.896	35.246	42.748
YJL168C	1	310.730	105.908	74.665	70.595	105.737	75.358	76.238	66.145	87.892	164.150	74.450	33.792	56.324	60.456	61.200	46.204	47.236	44.183	30.174	43.475	55.588	56.305	29.449	26.861	30.548	14.401	19.907	22.562	30.074	74.936	25.069	22.137	16.651	NaN	-0.000	NaN	2.294	8.129	16.790	18.518	21.718	40.167	32.358	19.880	11.109	13.148	19.380	14.993
YJL166W	1	310.730	138.571	310.730	90.653	60.462	43.185	59.474	310.730	310.730	310.730	26.566	310.730	20.761	119.410	71.356	61.475	29.084	24.264	7.670	48.598	7.282	11.512	21.272	54.560	70.414	26.142	45.336	18.465	NaN	NaN	4.618	36.088	1.541	NaN	24.530	-0.000	12.966	7.659	16.988	30.939	14.524	39.404	22.428	0.081	NaN	31.388	12.543	12.501
YJL166W	1	156.466	123.592	98.492	98.788	116.151	85.180	84.691	310.730	310.730	124.084	106.719	310.730	72.426	69.162	72.141	49.398	55.098	67.497	61.058	56.641	66.345	76.798	89.690	64.969	62.369	52.394	58.371	50.699	37.940	310.730	37.509	34.957	32.582	24.160	35.751	-0.000	28.060	38.583	38.570	37.409	38.181	44.079	43.810	44.729	18.402	45.155	41.581	53.303
YJL165C	1	119.317	121.668	173.021	310.730	112.123	94.016	98.404	153.608	310.730	92.067	60.931	310.730	89.629	48.835	50.446	38.547	24.057	62.874	44.541	52.191	74.775	54.660	53.079	37.021	42.937	34.624	27.040	30.383	39.163	58.503	28.761	10.371	9.039	18.984	16.684	-0.000	0.615	NaN	5.052	15.731	7.161	23.895	18.139	35.478	22.153	19.470	19.145	11.153
YJL164C	1	310.730	127.363	75.325	105.436	88.216	87.171	129.000	83.466	98.389	71.918	53.575	310.730	41.249	39.841	54.357	40.536	54.020	38.447	40.062	31.429	41.148	35.003	25.520	42.350	37.403	29.780	26.610	23.473	11.795	310.730	9.065	3.405	NaN	NaN	7.820	NaN	-0.000	NaN	1.651	NaN	0.239	NaN	2.489	NaN	NaN	8.658	12.108	16.635
YJL163C	1	310.730	310.730	114.869	140.832	117.535	90.751	113.565	96.607	108.383	130.995	132.888	310.730	103.918	173.930	113.362	97.673	75.466	69.794	67.614	69.413	68.960	79.795	59.345	69.744	78.552	48.746	49.856	40.915	38.703	21.968	23.542	23.716	22.126	20.268	31.490	12.950	8.372	-0.000	1.542	5.253	5.879	10.108	15.861	33.618	30.523	26.131	30.493	31.109
YJL160C	1	NaN	NaN	NaN	1.646	21.428	NaN	NaN	NaN	NaN	NaN	NaN	NaN	NaN	NaN	NaN	NaN	NaN	NaN	NaN	NaN	NaN	NaN	NaN	NaN	NaN	NaN	NaN	NaN	NaN	NaN	NaN	NaN	NaN	NaN	NaN	NaN	NaN	NaN	NaN	NaN	-0.000	NaN	NaN	NaN	NaN	NaN	NaN	NaN
YJL159W	1	135.735	137.161	89.812	135.224	118.182	112.354	124.969	99.395	118.136	114.248	85.838	32.697	90.834	100.811	96.034	81.647	95.556	86.055	73.506	80.601	90.654	77.714	69.825	69.782	121.250	64.662	73.689	60.451	61.829	25.338	44.062	31.125	26.746	34.380	47.747	20.435	13.207	10.220	9.974	NaN	103.512	-0.000	NaN	28.842	13.248	31.344	34.879	30.919
YJL158C	1	111.768	64.453	310.730	145.245	89.730	107.686	96.197	60.074	71.250	81.758	87.780	310.730	121.426	85.381	93.526	87.593	72.008	51.317	51.886	45.156	34.220	28.362	51.439	43.068	51.669	52.155	29.314	32.065	17.522	13.777	17.450	7.012	6.629	12.820	22.579	13.210	5.243	6.843	0.533	NaN	9.223	NaN	-0.000	NaN	NaN	4.863	8.418	8.650
YJL155C	1	310.730	181.944	310.730	137.214	156.324	127.486	221.269	126.595	172.078	90.928	79.415	19.696	88.037	108.383	77.923	68.601	100.949	84.827	69.122	71.558	126.567	121.312	57.693	83.347	45.994	40.713	56.541	54.235	63.700	42.311	56.666	38.570	28.226	16.988	28.774	30.524	14.637	19.509	18.522	32.440	20.774	20.986	6.346	-0.000	NaN	5.278	5.258	3.227
YJL154C	1	110.106	85.314	87.664	158.406	91.539	120.255	153.182	156.936	137.507	111.626	178.500	310.730	95.489	68.257	93.195	88.844	90.773	77.562	80.736	67.304	81.860	66.094	60.432	61.761	68.104	64.340	62.090	63.685	73.699	310.730	54.358	49.890	44.326	32.894	39.628	28.114	48.871	47.488	37.133	31.482	44.470	37.350	40.231	17.752	-0.000	32.915	24.641	32.738
YJL151C	1	250.903	142.250	151.312	199.501	247.572	145.480	139.839	110.127	134.040	140.934	134.748	35.045	104.239	131.237	105.775	103.786	127.326	88.220	82.734	76.905	107.892	88.338	74.292	83.529	63.130	66.863	74.938	76.346	64.675	40.957	68.039	46.919	33.065	39.823	41.002	30.750	33.229	30.130	30.725	41.690	36.843	26.584	19.418	15.402	1.791	2.027	0.500	-0.000
YJL148W	1	310.730	112.315	89.328	132.452	97.280	145.546	195.197	98.752	122.586	79.350	133.987	310.730	90.074	69.892	82.624	84.490	68.646	70.294	76.283	66.065	74.731	80.138	92.723	42.233	52.423	44.314	54.687	53.057	44.774	310.730	51.145	36.150	21.252	28.398	29.098	18.437	13.404	30.556	22.659	28.082	29.511	23.834	22.697	12.229	NaN	7.916	7.157	1.223
YJL147C	1	69.592	191.531	126.510	187.812	97.245	133.004	127.062	133.168	102.520	92.835	165.227	94.686	68.555	34.348	74.908	96.983	131.090	63.239	75.341	44.007	127.353	104.725	59.800	57.246	44.662	59.572	40.680	62.852	54.402	6.466	67.055	49.954	60.382	39.280	47.800	52.403	65.540	31.499	20.822	38.839	75.092	33.112	21.347	5.913	0.769	8.992	9.611	NaN
YJL145W	1	310.730	310.730	170.199	127.537	112.059	106.556	124.076	94.930	111.871	106.972	77.972	22.659	124.848	107.165	86.862	84.436	85.128	74.268	83.502	78.122	190.875	81.691	58.071	74.430	120.692	56.942	45.177	55.779	61.828	15.669	56.894	49.607	39.246	51.037	54.081	45.789	38.085	42.147	42.939	36.262	90.899	38.290	28.501	19.966	10.638	15.513	14.769	17.277
YJL141C	1	310.730	236.707	127.971	310.730	132.216	114.776	109.972	66.775	64.333	71.374	109.028	310.730	129.330	90.665	88.870	76.839	83.863	82.756	92.314	99.368	66.909	118.538	59.158	70.874	43.535	75.943	67.675	69.926	68.495	36.127	60.101	67.547	72.690	42.108	56.653	45.554	59.087	43.852	39.339	44.860	27.771	43.872	35.084	36.016	26.905	32.709	37.367	31.349
YJL140W	1	144.488	48.573	6.174	72.106	46.445	310.730	310.730	310.730	310.730	45.541	182.303	310.730	6.646	3.908	64.681	73.509	77.035	73.096	310.730	68.732	79.305	7.628	41.533	58.396	10.305	40.883	19.397	40.159	310.730	310.730	38.260	10.927	35.612	NaN	28.906	69.462	18.469	42.642	7.982	9.612	56.425	5.552	23.048	NaN	6.141	28.218	14.291	23.124
YJL139C	1	152.920	310.730	195.255	125.874	115.089	120.703	102.482	135.230	88.331	137.259	115.669	25.641	123.553	186.912	90.190	83.426	82.833	96.627	120.221	109.929	76.694	76.196	46.533	64.984	71.430	71.920	75.469	69.655	60.504	55.109	73.100	60.098	74.435	61.106	54.683	62.730	67.217	55.590	59.471	42.672	34.840	56.164	52.085	38.387	30.377	34.580	59.646	51.014
YJL138C	1	NaN	NaN	NaN	NaN	NaN	NaN	NaN	NaN	NaN	NaN	NaN	NaN	NaN	NaN	NaN	NaN	NaN	NaN	NaN	NaN	NaN	NaN	NaN	NaN	NaN	NaN	NaN	NaN	53.446	NaN	NaN	NaN	NaN	NaN	NaN	NaN	NaN	NaN	NaN	NaN	NaN	NaN	NaN	NaN	NaN	NaN	NaN	NaN
YJL137C	1	200.795	117.335	168.765	310.730	159.222	150.436	194.155	127.591	122.534	206.803	286.106	310.730	94.829	163.660	310.730	109.580	128.475	82.594	95.430	90.082	131.836	68.136	104.439	98.938	113.796	97.445	91.371	97.023	105.352	310.730	67.465	71.446	49.241	56.406	82.963	70.187	72.039	59.508	50.621	49.239	42.352	54.098	52.674	46.073	50.304	49.243	48.810	36.969
YJL134W	1	170.791	154.182	136.541	214.873	129.311	310.730	158.836	310.730	310.730	119.025	99.899	310.730	122.662	129.859	100.168	90.765	89.606	93.473	76.955	82.757	103.214	71.195	92.401	76.472	80.448	80.994	74.189	81.493	81.839	79.498	72.969	47.060	46.009	48.260	54.734	56.270	57.079	44.636	46.754	46.787	30.049	53.161	34.321	25.996	44.710	35.390	34.389	42.072
YJL133W	1	310.730	310.730	155.173	162.733	310.730	138.216	171.418	310.730	310.730	119.619	107.094	310.730	138.128	150.986	112.782	105.389	76.787	100.311	89.456	82.553	138.374	79.627	78.168	79.854	105.886	79.958	75.994	75.270	82.047	115.386	71.199	69.722	73.507	66.754	68.871	56.569	56.663	61.943	63.526	64.983	47.581	81.606	41.895	40.380	64.049	42.424	37.997	40.698
YJL133C-A	1	310.730	310.730	240.987	48.421	101.266	124.427	73.744	112.232	57.112	96.894	57.774	44.264	123.406	310.730	55.050	310.730	59.747	70.882	52.939	251.655	11.289	102.839	39.079	80.536	121.337	45.450	69.105	64.309	53.974	4.001	29.228	88.245	59.988	24.194	11.307	58.486	47.420	58.768	74.329	57.531	12.725	30.419	48.191	38.592	106.026	16.829	40.986	8.590
YJL131C	1	172.644	310.730	109.020	76.061	310.730	310.730	95.048	310.730	310.730	103.942	310.730	310.730	43.344	310.730	310.730	310.730	54.170	310.730	310.730	310.730	36.981	310.730	189.649	310.730	310.730	80.359	87.618	53.740	310.730	310.730	310.730	310.730	310.730	29.276	310.730	310.730	310.730	78.760	310.730	310.730	52.613	75.755	310.730	19.697	310.730	20.720	32.356	28.579
YJL129C	1	310.730	125.861	68.484	178.057	78.666	98.676	138.756	70.355	73.907	120.028	202.332	310.730	109.146	66.904	108.457	75.715	97.775	90.589	164.561	63.629	88.632	100.094	82.501	58.863	72.259	85.949	77.621	95.073	37.496	310.730	64.267	51.344	41.083	25.347	54.252	32.705	40.539	57.578	44.136	56.107	60.820	56.476	34.598	31.016	8.053	31.130	42.848	36.620
YJL128C	1	310.730	310.730	310.730	64.142	310.730	39.706	40.348	39.534	83.997	21.956	58.522	1.230	70.361	182.482	243.084	73.034	66.345	88.984	116.982	310.730	189.949	97.560	52.832	310.730	310.730	87.066	310.730	53.716	31.103	19.214	82.858	128.262	142.823	25.839	40.181	2.417	44.416	34.656	60.416	126.038	58.807	310.730	117.194	28.083	21.086	34.161	32.660	42.715
YJL127C-B	1	310.730	310.730	127.870	269.788	310.730	197.141	207.456	148.664	310.730	142.577	96.370	314.744	162.354	277.586	116.450	198.525	121.823	116.743	113.017	86.902	119.288	182.895	95.502	85.433	98.696	84.251	89.722	95.603	183.309	112.713	77.465	82.657	84.922	86.816	86.794	78.628	59.211	56.354	74.861	81.814	76.822	64.901	56.402	63.946	79.015	79.562	67.539	50.222
YJL126W	1	219.227	151.596	84.558	147.893	122.062	124.945	129.368	116.599	161.375	310.730	118.785	26.477	103.723	310.730	286.066	113.296	126.023	142.624	120.950	101.384	141.870	100.313	108.608	116.976	102.259	102.539	133.417	98.922	132.412	101.545	101.532	83.800	76.773	76.717	87.985	69.184	76.564	75.509	76.897	70.462	105.667	73.083	73.422	79.493	74.760	57.319	65.372	64.924
YJL124C	1	310.730	152.735	74.406	116.838	196.174	111.811	103.586	83.546	125.497	310.730	76.697	1.283	104.038	310.730	310.730	127.766	97.559	99.097	99.928	82.894	108.976	93.906	52.089	89.649	148.089	82.002	117.383	79.375	57.768	113.575	80.766	72.550	69.400	108.775	109.502	79.603	75.478	72.455	71.892	83.211	38.610	98.155	94.506	41.940	30.625	54.405	52.961	50.687
YJL123C	1	161.563	183.554	113.817	310.730	131.705	175.396	310.730	310.730	310.730	125.433	115.633	2.101	115.383	90.079	119.060	104.123	157.913	122.212	169.146	73.444	179.304	150.532	101.261	119.252	77.383	140.366	75.075	96.781	93.588	310.730	142.637	78.864	59.649	89.470	154.836	85.839	84.634	102.209	55.012	73.098	82.591	76.973	60.562	44.504	30.314	61.436	50.286	66.199
YJL121C	1	194.847	310.730	134.537	252.765	310.730	310.730	186.738	135.241	213.358	192.601	133.959	310.730	111.617	122.057	139.489	147.690	118.264	128.101	119.182	172.464	117.176	111.104	70.069	94.277	117.012	95.746	104.342	88.284	76.474	145.868	100.623	99.650	97.127	73.333	133.542	78.929	82.869	81.608	83.917	104.156	84.985	86.003	82.348	68.985	92.694	82.151	88.740	69.697
YJL118W	1	310.730	310.730	310.730	310.730	310.730	194.925	310.730	310.730	310.730	219.077	218.687	11.539	112.835	111.535	125.069	109.692	99.612	112.478	116.918	106.630	65.993	71.274	71.092	79.009	86.453	127.816	116.630	129.913	96.028	62.062	54.114	85.943	72.621	61.423	83.305	83.069	91.729	62.457	92.286	95.580	129.414	73.374	63.735	55.489	63.535	89.066	87.883	68.639
YJL117W	1	310.730	310.730	111.131	310.730	273.637	117.253	171.234	310.730	310.730	310.730	178.982	1.375	178.673	137.401	83.069	310.730	70.639	109.890	106.053	120.544	184.830	129.617	109.569	100.560	76.367	83.882	91.077	81.489	103.031	65.331	118.969	103.509	109.049	78.623	123.953	79.725	67.442	70.001	79.114	81.438	78.012	64.925	70.222	70.821	62.483	56.606	68.830	48.312
YJL115W	1	147.422	119.217	116.602	310.730	310.730	310.730	310.730	174.501	310.730	310.730	135.238	310.730	126.090	186.100	110.159	78.363	108.392	93.686	92.479	89.045	310.730	128.999	71.185	68.996	59.211	72.661	82.358	86.475	130.116	310.730	80.935	89.336	81.555	23.317	30.717	50.972	54.111	70.465	63.214	83.341	55.935	69.450	74.075	38.367	45.322	52.130	49.229	51.367
YJL112W	1	310.730	208.318	95.158	310.730	301.460	219.545	254.061	92.617	109.982	127.678	157.865	310.730	144.685	149.470	164.273	113.946	152.403	121.768	121.772	109.073	141.846	157.091	116.359	143.594	106.724	125.295	114.136	107.239	131.291	68.104	107.874	89.766	85.238	76.881	95.811	89.220	92.416	106.086	92.306	80.707	64.570	90.030	74.292	78.483	82.723	74.370	75.365	73.468
YJL111W	1	36.054	0.649	0.326	NaN	310.730	99.233	NaN	310.730	310.730	310.730	59.875	310.730	NaN	310.730	310.730	310.730	310.730	NaN	310.730	310.730	NaN	310.730	45.376	106.456	310.730	99.948	23.909	NaN	310.730	60.245	310.730	NaN	NaN	310.730	310.730	310.730	310.730	16.065	NaN	310.730	310.730	35.979	152.977	NaN	310.730	NaN	NaN	NaN
YJL110C	1	310.730	310.730	151.764	250.158	310.730	139.549	131.310	98.144	152.398	137.337	103.208	61.080	171.029	141.237	107.780	106.129	109.627	135.243	122.640	116.451	310.730	310.730	108.789	103.679	109.310	92.194	97.080	98.167	212.205	58.828	107.565	100.242	81.667	84.879	102.834	81.319	78.180	62.979	82.863	78.557	150.515	90.117	67.018	67.975	53.480	64.056	65.827	61.118
YJL108C	1	310.730	310.730	154.994	98.411	141.352	183.975	310.730	84.056	85.097	65.092	310.730	63.190	131.951	185.356	133.961	107.814	124.686	310.730	85.207	106.920	310.730	310.730	88.294	164.942	116.351	93.133	99.435	81.376	310.730	67.944	186.825	120.520	75.065	73.780	77.226	104.065	72.194	82.933	70.637	56.913	82.047	119.556	105.442	63.048	68.934	77.230	67.949	65.904
YJL106W	1	127.769	310.730	119.832	310.730	310.730	310.730	149.115	110.255	123.408	150.691	310.730	80.999	184.718	153.126	219.918	148.671	138.546	131.755	136.616	131.795	143.952	123.005	103.532	102.134	131.261	128.193	121.179	110.554	100.319	58.470	113.366	120.579	104.090	71.653	72.548	81.475	107.018	123.446	103.401	119.364	29.292	148.622	109.241	76.418	96.810	77.342	76.720	81.680
YJL105W	1	310.730	216.657	256.946	161.710	263.951	159.026	170.163	163.361	161.606	269.855	153.455	310.730	155.448	126.865	213.515	140.383	145.200	206.644	310.730	125.367	107.616	154.958	389.284	208.351	122.360	114.166	151.807	107.738	110.863	127.866	134.079	115.878	134.594	114.675	188.305	120.887	93.254	97.766	118.992	103.468	138.986	145.827	98.111	90.139	86.636	91.793	90.198	92.703
YJL104W	1	NaN	NaN	18.133	89.217	310.730	6.966	310.730	310.730	310.730	310.730	310.730	310.730	175.114	29.780	NaN	18.651	310.730	310.730	2.936	NaN	81.366	20.547	310.730	310.730	NaN	14.030	38.449	310.730	310.730	310.730	90.541	NaN	49.765	310.730	310.730	148.180	69.705	20.799	NaN	15.474	35.827	104.770	14.580	50.113	310.730	310.730	310.730	310.730
YJL103C	1	293.636	162.751	100.714	310.730	310.730	310.730	310.730	130.078	174.059	310.730	148.553	37.029	130.323	204.256	200.864	135.900	164.309	129.687	122.157	152.366	284.118	194.668	133.851	137.337	173.972	128.711	145.436	142.884	151.448	34.488	105.603	90.126	92.289	91.047	111.468	109.613	100.832	121.637	99.296	91.555	107.152	96.726	100.652	123.236	114.243	102.493	83.336	92.285
YJL102W	1	310.730	310.730	114.686	95.860	310.730	310.730	153.839	133.698	310.730	310.730	51.120	310.730	170.375	142.801	310.730	113.827	56.412	63.730	82.763	110.304	35.546	20.120	80.648	57.775	17.764	104.615	89.965	80.210	128.939	310.730	23.204	89.017	144.224	22.284	140.973	58.871	58.026	48.626	66.159	169.003	69.129	117.331	69.373	131.084	310.730	49.770	175.636	39.347
YJL101C	1	310.730	113.539	310.730	119.575	310.730	83.245	31.559	185.529	124.618	310.730	85.825	310.730	100.687	310.730	95.695	64.255	88.706	79.036	85.662	157.087	310.730	207.668	65.039	96.390	310.730	65.263	135.422	113.963	100.236	26.905	113.415	147.829	144.857	93.279	76.761	77.497	54.336	42.005	106.411	310.730	153.051	310.730	134.002	70.791	114.840	56.660	43.549	44.247
YJL099W	1	310.730	310.730	142.565	118.964	155.995	79.504	107.308	150.829	159.765	113.984	310.730	5.066	114.816	116.145	112.987	129.205	238.836	98.693	310.730	310.730	349.417	288.730	77.695	96.312	184.657	110.419	127.595	224.425	97.669	30.131	256.959	141.673	133.549	81.107	113.343	109.994	98.251	107.531	94.528	95.030	135.103	83.806	90.677	106.545	87.023	89.835	100.944	115.085
YJL098W	1	310.730	122.661	82.014	122.138	179.480	98.501	310.730	148.600	310.730	310.730	171.595	121.907	183.879	310.730	284.321	310.730	196.681	151.709	138.301	120.570	217.636	69.124	194.061	173.601	154.472	112.753	125.821	137.214	166.794	146.881	137.637	84.444	98.628	85.169	310.730	87.513	79.249	60.056	116.429	69.905	47.185	136.182	72.827	78.000	101.435	72.112	92.886	117.763
YJL097W	1	310.730	175.977	174.836	107.801	159.253	233.407	310.730	264.136	310.730	134.977	310.730	310.730	217.704	99.843	142.850	160.023	171.014	262.907	164.354	159.103	69.782	92.985	119.085	160.640	105.022	153.371	132.234	209.119	310.730	24.128	82.569	92.032	53.826	110.332	259.375	115.330	81.833	92.089	106.410	90.398	81.701	111.531	96.493	68.357	83.689	107.486	99.299	65.118
YJL095W	1	310.730	122.394	69.315	116.060	238.685	92.202	120.842	96.246	96.607	310.730	118.468	6.110	106.712	97.359	169.054	77.878	93.898	125.391	89.606	117.156	106.711	87.891	120.888	108.661	59.267	88.041	90.872	111.803	195.865	25.149	170.416	111.782	90.664	66.091	90.153	169.945	51.376	87.672	96.107	84.849	83.177	53.553	77.655	46.976	14.462	63.009	67.246	82.776
YJL094C	1	310.730	310.730	163.628	191.760	198.264	277.739	181.795	113.464	135.979	310.730	310.730	310.730	181.491	136.952	310.730	168.131	219.860	208.969	264.784	198.526	310.730	213.713	138.118	98.756	112.995	161.222	135.965	157.420	203.360	310.730	130.389	147.205	175.027	104.083	116.594	125.648	146.872	197.288	120.618	122.355	126.743	97.919	123.562	107.950	110.694	116.630	135.636	122.080
YJL093C	1	310.730	310.730	138.025	310.730	310.730	257.650	310.730	146.131	213.438	156.668	310.730	310.730	138.627	310.730	189.917	141.202	310.730	192.661	236.665	133.366	190.463	144.039	111.848	141.421	190.892	146.082	130.641	181.751	305.607	61.645	151.913	117.004	71.545	107.737	115.450	93.522	106.811	135.569	185.166	107.450	310.730	136.889	120.170	107.323	99.542	107.084	92.597	92.767
YJL092W	1	256.007	107.163	63.910	310.730	131.704	138.472	310.730	110.637	310.730	115.617	310.730	310.730	260.048	158.984	112.405	84.861	162.482	147.410	211.996	116.856	185.650	199.875	120.883	122.321	98.488	183.196	105.583	310.730	139.936	310.730	171.057	97.315	71.867	69.312	83.306	65.130	108.558	310.730	141.137	99.204	126.020	112.526	94.845	65.413	53.184	96.366	95.960	190.361
YJL089W	1	310.730	310.730	120.367	310.730	138.731	141.726	310.730	264.591	227.399	310.730	310.730	21.011	210.764	310.730	113.647	181.318	154.963	310.730	310.730	196.492	310.730	310.730	131.138	360.710	85.761	172.621	112.192	88.894	177.282	80.808	152.569	128.253	127.172	310.730	168.281	159.076	97.047	113.638	48.987	136.213	212.854	100.970	65.969	119.484	88.074	116.158	310.730	78.598
YJL085W	1	310.730	310.730	128.465	310.730	87.396	119.240	116.041	211.899	118.662	310.730	310.730	70.856	310.730	166.423	310.730	131.980	202.751	139.724	113.960	108.500	67.508	39.000	156.792	310.730	158.980	310.730	207.940	310.730	99.298	22.130	310.730	194.460	125.474	105.187	125.018	310.730	195.504	219.801	116.471	116.151	135.334	105.138	125.152	100.689	136.462	157.849	123.249	114.417
YJL084C	1	310.730	310.730	227.489	310.730	183.314	186.145	333.811	310.730	310.730	310.730	160.945	310.730	266.125	310.730	181.406	223.396	330.142	108.949	172.357	124.650	310.730	310.730	154.441	148.447	112.478	104.219	118.153	123.302	145.248	310.730	123.293	138.024	135.606	109.557	85.656	111.290	92.228	72.103	99.001	130.761	68.932	178.431	148.791	103.949	145.037	91.326	89.256	93.598
YJL083W	1	310.730	310.730	192.970	310.730	310.730	310.730	310.730	310.730	310.730	310.730	148.570	10.297	149.872	100.551	201.244	139.555	310.730	310.730	138.627	116.829	79.645	310.730	156.870	310.730	160.052	130.120	118.032	114.079	257.786	100.908	55.332	134.401	104.063	99.189	134.159	101.220	187.570	59.609	90.585	115.367	310.730	166.255	154.575	96.341	90.346	106.251	143.855	246.420
YJL078C	1	310.730	310.730	98.787	310.730	310.730	141.615	126.711	310.730	310.730	310.730	241.689	14.029	310.730	80.073	136.762	145.910	310.730	310.730	310.730	136.064	118.275	121.997	310.730	310.730	310.730	310.730	285.930	114.510	125.634	310.730	310.730	310.730	155.517	310.730	310.730	191.021	310.730	219.784	92.706	93.143	115.672	95.337	186.660	310.730	119.801	113.364	147.604	152.201
YJL077W-B	1	310.730	310.730	310.730	214.900	176.911	171.086	165.345	206.505	243.336	310.730	163.298	77.709	297.589	148.491	172.992	126.645	310.730	151.725	310.730	130.531	256.604	94.016	173.496	245.739	112.304	104.402	148.416	310.730	110.929	310.730	127.763	130.219	98.394	121.282	126.105	117.794	116.634	142.730	116.925	144.824	108.311	325.019	126.062	93.078	118.095	120.087	99.885	146.950
YJL077C	1	250.578	144.081	133.441	310.730	310.730	310.730	202.042	106.266	117.671	310.730	219.243	166.664	216.554	232.990	231.049	158.097	215.151	190.868	310.730	166.432	310.730	310.730	129.825	110.407	175.808	200.048	150.984	127.424	128.126	310.730	427.247	108.226	129.266	98.989	126.733	117.069	165.858	100.431	190.941	196.355	310.730	102.711	145.844	121.059	83.123	132.326	125.169	118.537
YJL074C	1	209.736	195.182	93.704	310.730	149.029	176.797	167.182	310.730	310.730	310.730	310.730	310.730	310.730	108.314	310.730	98.083	310.730	244.393	256.159	83.866	124.690	92.984	310.730	310.730	117.189	192.966	102.790	125.443	239.146	310.730	310.730	85.462	123.735	123.380	310.730	310.730	170.689	310.730	95.179	123.048	127.528	147.950	310.730	89.104	112.676	140.737	116.175	350.668
YJL073W	1	310.730	202.714	101.408	151.638	310.730	161.649	143.870	310.730	310.730	310.730	310.730	20.790	194.561	220.377	205.346	156.491	125.874	145.500	310.730	189.215	310.730	310.730	133.455	149.720	310.730	155.065	135.924	120.471	164.908	310.730	173.557	166.045	120.370	121.745	310.730	175.889	109.208	118.331	121.401	148.772	103.699	164.948	154.734	106.687	98.124	122.332	86.810	119.674
YJL070C	1	215.744	113.766	180.587	310.730	310.730	310.730	278.805	237.220	223.674	310.730	310.730	310.730	218.174	310.730	218.646	310.730	168.751	185.437	177.073	189.151	310.730	310.730	132.130	133.978	136.733	147.525	150.577	174.948	171.513	310.730	174.625	144.925	192.696	95.610	161.587	188.636	170.278	151.598	123.975	124.376	59.045	187.263	194.092	161.777	181.888	134.218	129.693	126.008
YJL068C	1	310.730	310.730	202.949	310.730	132.542	125.349	313.256	92.458	91.944	97.951	277.064	80.044	146.371	310.730	116.029	156.491	137.356	185.481	279.258	310.730	310.730	358.918	118.106	310.730	310.730	310.730	190.715	162.936	123.306	170.909	310.730	310.730	209.432	102.940	146.043	87.993	107.682	120.169	177.926	128.093	107.926	310.730	129.380	155.229	310.730	151.203	130.710	310.730
YJL066C	1	310.730	180.866	170.399	310.730	310.730	310.730	249.306	132.764	179.227	132.482	150.514	120.529	115.753	129.317	130.956	171.113	184.963	205.997	310.730	149.966	310.730	211.285	114.019	310.730	188.116	138.897	197.524	159.250	184.967	310.730	142.792	192.466	155.998	130.036	133.203	117.912	136.086	103.942	120.286	182.846	310.730	310.730	256.636	97.229	126.590	108.474	99.862	109.993
YJL065C	1	310.730	310.730	136.658	134.887	310.730	227.571	310.730	300.602	310.730	144.710	103.460	310.730	90.663	149.932	310.730	310.730	111.233	142.853	115.889	310.730	310.730	310.730	115.215	310.730	172.797	104.003	101.149	72.307	118.206	310.730	108.837	310.730	100.454	162.652	104.433	74.771	95.115	75.525	126.627	310.730	36.073	310.730	310.730	109.917	282.150	97.913	83.332	89.386
YJL062W	1	154.964	237.252	310.730	310.730	310.730	310.730	310.730	310.730	310.730	310.730	310.730	112.992	176.339	310.730	310.730	190.024	310.730	310.730	310.730	197.549	171.239	198.013	179.650	310.730	197.334	310.730	223.362	310.730	310.730	310.730	310.730	117.583	205.796	310.730	310.730	310.730	310.730	310.730	310.730	310.730	252.424	160.910	272.176	177.409	163.415	310.730	216.251	310.730
YJL062W-A	1	310.730	374.813	96.375	206.228	310.730	105.133	65.242	310.730	310.730	310.730	310.730	310.730	128.492	310.730	162.830	310.730	62.893	127.003	215.845	310.730	310.730	182.160	146.817	310.730	310.730	80.607	250.554	126.791	NaN	310.730	77.328	310.730	310.730	NaN	26.202	310.730	310.730	42.173	310.730	310.730	7.466	310.730	86.428	50.274	310.730	37.909	32.005	7.844
YJL061W	1	310.730	310.730	122.676	133.433	173.109	111.661	173.266	88.298	85.887	140.609	121.259	33.405	310.730	310.730	310.730	145.007	167.827	239.142	389.328	310.730	310.730	310.730	137.234	310.730	310.730	188.237	189.755	291.960	435.900	310.730	169.645	173.810	114.635	96.035	102.776	99.814	118.643	84.977	121.865	225.233	124.453	310.730	185.771	102.494	183.600	114.722	98.964	121.529
YJL060W	1	249.309	310.730	140.940	310.730	193.901	310.730	240.065	310.730	173.330	310.730	310.730	3.490	133.204	109.644	273.202	310.730	310.730	300.228	310.730	310.730	310.730	310.730	116.146	126.374	151.032	310.730	166.453	220.723	310.730	310.730	310.730	310.730	310.730	183.486	280.490	145.268	159.075	159.859	137.534	173.379	310.730	214.279	101.778	106.929	136.635	158.384	274.297	140.398
YJL058C	1	210.788	310.730	152.233	137.340	142.425	126.864	125.464	127.587	310.730	310.730	310.730	310.730	90.982	166.299	189.655	118.960	200.053	122.779	207.176	310.730	310.730	310.730	81.111	310.730	310.730	181.530	119.612	146.984	134.397	310.730	193.227	140.854	239.816	106.053	180.136	310.730	110.930	165.396	113.199	127.672	103.593	310.730	115.299	141.899	179.588	144.234	154.356	310.730
YJL057C	1	310.730	310.730	504.620	310.730	147.575	310.730	310.730	171.777	160.243	230.938	310.730	110.008	206.639	219.764	198.395	160.227	258.196	173.684	196.368	223.629	310.730	162.540	310.730	310.730	148.552	128.108	211.723	310.730	199.011	310.730	238.848	140.156	138.772	310.730	310.730	111.291	144.493	228.818	310.730	254.599	157.179	310.730	98.336	202.142	137.741	310.730	155.670	310.730
YJL053W	1	212.292	310.730	310.730	154.112	113.972	153.129	121.558	310.730	310.730	112.524	126.655	12.786	157.155	310.730	310.730	154.146	172.085	143.139	169.546	198.884	228.538	141.345	226.676	310.730	74.849	171.897	310.730	99.321	161.544	310.730	163.032	310.730	152.969	118.572	158.499	119.429	139.458	146.380	310.730	152.385	102.104	310.730	170.457	101.629	310.730	310.730	119.690	310.730
YJL052W	1	239.939	310.730	168.149	310.730	310.730	310.730	185.207	310.730	310.730	310.730	185.365	310.730	172.575	310.730	310.730	166.287	185.319	310.730	155.865	310.730	310.730	310.730	153.468	157.798	153.626	310.730	139.273	190.546	310.730	141.955	310.730	310.730	310.730	144.250	310.730	196.852	152.357	110.775	172.230	155.869	310.730	171.514	181.322	144.269	310.730	155.058	467.566	169.117
YJL051W	1	185.469	232.880	149.295	310.730	310.730	230.225	166.759	310.730	232.408	310.730	123.000	310.730	310.730	310.730	191.693	348.526	195.293	310.730	310.730	224.692	100.321	310.730	175.699	159.789	222.535	181.427	163.457	216.679	310.730	310.730	169.398	310.730	185.686	310.730	190.149	301.932	183.964	435.504	310.730	310.730	160.355	263.320	217.628	310.730	310.730	224.184	310.730	227.752
YJL049W	1	306.297	310.730	310.730	310.730	190.963	310.730	310.730	209.528	128.915	310.730	142.734	164.019	175.043	281.845	242.513	168.033	162.936	144.034	427.725	225.351	115.312	310.730	113.305	168.846	310.730	162.861	147.736	146.973	310.730	310.730	422.359	176.101	385.532	119.239	149.043	158.909	310.730	261.000	310.730	301.119	206.394	149.919	157.933	310.730	310.730	227.051	203.905	209.558
YJL048C	1	310.730	310.730	120.779	310.730	310.730	310.730	310.730	134.144	224.958	310.730	310.730	310.730	310.730	305.694	397.062	322.934	262.183	224.903	211.845	192.469	310.730	310.730	310.730	195.527	310.730	172.344	166.853	310.730	310.730	310.730	135.273	170.322	162.543	165.882	155.545	153.385	132.783	83.939	310.730	174.286	105.795	310.730	140.970	139.469	310.730	150.733	96.874	117.433
YJL047C	1	310.730	310.730	265.999	310.730	134.080	199.723	276.558	147.556	126.332	202.718	310.730	310.730	310.730	200.240	174.291	161.195	196.228	310.730	310.730	165.825	310.730	310.730	379.873	174.183	310.730	310.730	157.581	211.209	134.002	128.971	310.730	132.018	141.844	310.730	310.730	92.439	310.730	88.460	127.435	132.768	271.957	158.283	145.894	126.598	103.742	176.472	109.364	247.568
YJL047C-A	1	310.730	310.730	175.068	310.730	310.730	310.032	310.730	183.214	200.675	310.730	310.730	23.994	167.489	310.730	203.540	213.243	310.730	247.406	310.730	310.730	310.730	310.730	213.308	157.788	310.730	310.730	186.001	218.124	310.730	126.242	310.730	149.597	163.638	192.412	160.412	310.730	310.730	182.576	150.298	130.039	310.730	165.348	189.699	143.641	153.739	310.730	180.128	201.334
YJL046W	1	310.730	310.730	310.730	118.030	310.730	151.926	103.954	48.911	59.110	101.954	108.666	196.142	310.730	310.730	103.815	110.608	89.249	120.210	105.357	183.828	310.730	193.199	102.718	151.447	175.376	86.866	152.730	93.874	135.520	310.730	135.091	310.730	123.921	151.105	207.379	155.082	117.345	71.581	106.387	173.316	66.745	310.730	310.730	99.413	116.129	94.541	73.402	90.281
YJL045W	1	184.298	67.882	95.859	147.725	115.594	89.864	310.730	310.730	310.730	310.730	201.432	95.515	83.721	78.085	178.698	134.026	197.749	201.886	217.192	181.138	310.730	138.078	106.429	107.546	147.966	310.730	108.701	157.110	132.721	310.730	310.730	186.809	136.634	76.179	136.598	118.822	80.874	102.897	103.010	114.138	57.096	310.730	310.730	76.879	125.691	201.883	82.547	119.435
YJL044C	1	310.730	310.730	162.630	310.730	310.730	132.523	310.730	120.863	310.730	119.551	310.730	NaN	110.686	310.730	310.730	308.124	310.730	310.730	137.814	119.492	310.730	310.730	124.004	310.730	310.730	141.052	137.540	310.730	214.655	310.730	310.730	204.938	310.730	56.931	78.741	117.513	124.395	156.190	153.709	310.730	310.730	310.730	310.730	126.304	310.730	310.730	134.782	104.361
YJL042W	1	310.730	310.730	145.034	310.730	310.730	310.730	211.948	310.730	224.259	310.730	152.356	310.730	204.984	310.730	310.730	220.760	213.376	310.730	184.579	310.730	310.730	310.730	188.374	211.523	310.730	235.237	218.544	172.492	165.523	310.730	310.730	310.730	201.370	148.598	254.010	233.988	310.730	137.240	177.835	310.730	170.085	310.730	446.362	310.730	310.730	310.730	226.486	139.244
YJL039C	1	310.730	310.730	176.432	310.730	310.730	165.167	310.730	310.730	310.730	215.495	151.341	4.803	162.922	124.572	310.730	126.551	163.453	163.574	143.744	99.764	310.730	310.730	71.780	75.259	100.530	52.524	333.563	95.954	310.730	44.658	112.965	310.730	217.944	68.959	36.024	24.239	63.054	18.678	310.730	310.730	NaN	310.730	159.179	118.566	63.516	68.205	100.889	67.715
YJL038C	1	NaN	NaN	NaN	NaN	NaN	NaN	NaN	NaN	NaN	NaN	NaN	NaN	NaN	NaN	NaN	NaN	NaN	NaN	NaN	NaN	NaN	NaN	NaN	NaN	NaN	NaN	NaN	NaN	52.896	NaN	NaN	NaN	NaN	NaN	NaN	NaN	NaN	NaN	NaN	NaN	NaN	NaN	NaN	NaN	NaN	NaN	NaN	NaN
YJL037W	1	310.730	115.182	89.896	226.367	310.730	183.644	441.546	122.179	310.730	219.334	179.843	63.777	130.976	157.659	142.003	160.013	175.050	194.709	310.730	310.730	310.730	310.730	109.260	115.100	221.754	169.502	156.357	132.691	169.962	310.730	310.730	310.730	310.730	105.145	107.531	146.349	144.948	129.027	158.892	146.181	310.730	263.093	310.730	158.784	161.765	180.100	145.606	142.060
YJL036W	1	112.262	86.883	88.028	310.730	310.730	310.730	310.730	90.224	121.761	134.075	310.730	310.730	123.457	310.730	191.566	177.941	191.694	168.612	187.058	196.636	310.730	310.730	111.527	103.366	117.751	310.730	155.867	109.440	310.730	310.730	310.730	111.558	310.730	91.700	192.920	123.100	310.730	310.730	189.630	163.601	310.730	132.352	310.730	153.117	96.333	167.316	139.138	277.210
YJL035C	1	147.910	155.640	310.730	310.730	148.838	156.764	217.482	172.571	182.053	76.876	310.730	29.134	197.486	147.326	67.452	310.730	310.730	310.730	302.155	166.607	310.730	310.730	181.224	249.432	249.882	202.898	164.507	310.730	310.730	310.730	200.967	151.286	114.461	310.730	310.730	142.152	303.425	152.812	135.663	135.122	310.730	198.097	149.787	113.549	310.730	178.448	116.085	310.730
YJL034W	1	130.597	310.730	310.730	310.730	105.398	230.680	197.318	310.730	310.730	310.730	115.511	59.332	310.730	310.730	140.565	310.730	310.730	201.709	310.730	310.730	37.411	120.663	310.730	310.730	310.730	266.171	147.776	310.730	123.988	91.424	310.730	162.907	310.730	310.730	310.730	310.730	310.730	310.730	329.581	310.730	136.160	126.104	310.730	310.730	267.451	310.730	151.524	310.730
YJL030W	1	171.899	151.839	139.511	150.806	118.342	163.797	155.242	106.380	100.949	161.460	166.661	310.730	119.498	118.787	153.232	126.153	189.153	180.977	349.016	176.198	149.547	92.498	174.368	190.903	104.364	168.945	113.428	310.730	267.861	107.797	310.730	185.165	179.565	106.844	110.302	187.992	137.614	147.770	230.421	146.226	310.730	310.730	243.071	107.973	127.700	162.563	179.449	233.817
YJL029C	1	310.730	310.730	186.154	286.780	54.319	194.257	158.143	310.730	204.461	310.730	111.063	NaN	310.730	310.730	310.730	310.730	310.730	310.730	85.227	214.717	156.184	310.730	155.406	138.682	174.677	310.730	310.730	175.886	310.730	310.730	127.828	235.634	310.730	87.146	310.730	310.730	310.730	131.088	310.730	359.351	121.607	169.021	310.730	310.730	0.309	215.138	127.755	150.095
YJL027C	1	310.730	143.110	119.903	310.730	310.730	310.730	310.730	162.743	310.730	310.730	310.730	64.992	168.696	229.225	188.230	198.634	388.231	155.958	310.730	310.730	310.730	310.730	157.591	199.724	125.237	310.730	181.828	185.148	110.617	235.993	310.730	310.730	215.466	127.238	175.139	196.137	156.223	121.209	174.562	156.736	57.552	310.730	310.730	310.730	310.730	164.492	169.338	181.604
YJL025W	1	123.725	310.730	146.657	149.910	272.760	192.541	110.915	215.423	81.569	162.908	170.653	24.848	310.730	97.578	310.730	310.730	225.612	147.788	106.977	139.089	86.919	108.143	310.730	310.730	76.629	310.730	310.730	310.730	116.131	310.730	310.730	310.730	310.730	310.730	310.730	310.730	310.730	310.730	127.992	310.730	169.738	310.730	310.730	138.437	310.730	310.730	181.535	230.291
YJL024C	1	185.146	236.544	310.730	141.379	121.958	131.771	163.021	310.730	310.730	370.178	258.383	49.970	176.454	117.205	310.730	310.730	310.730	310.730	310.730	292.772	310.730	310.730	310.730	310.730	120.530	197.765	189.586	173.054	265.215	310.730	310.730	212.630	180.226	177.127	140.591	310.730	190.685	310.730	310.730	310.730	214.042	184.456	182.542	220.819	80.215	310.730	192.749	310.730
YJL020C	1	235.603	144.151	219.609	310.730	310.730	310.730	196.380	213.021	310.730	310.730	143.661	50.060	131.641	115.036	136.124	227.974	170.027	310.730	310.730	310.730	310.730	310.730	144.572	148.686	121.741	170.082	259.441	188.163	138.201	310.730	310.730	310.730	221.005	174.503	193.442	169.965	310.730	192.510	170.429	310.730	304.574	310.730	307.515	310.730	151.208	133.785	120.975	107.934
YJL016W	1	310.730	310.730	310.730	310.730	209.380	160.019	310.730	120.831	123.168	228.322	129.097	103.379	185.193	294.285	183.159	164.703	253.543	180.354	310.730	286.186	310.730	310.730	133.875	129.621	136.166	310.730	178.062	190.980	310.730	310.730	310.730	168.696	141.804	110.093	139.976	277.811	310.730	126.302	141.170	121.321	310.730	197.401	179.301	165.098	214.948	228.190	168.868	174.917
YJL013C	1	310.730	203.282	133.626	225.769	197.613	193.351	198.014	134.968	111.670	310.730	310.730	310.730	310.730	338.712	224.355	310.730	277.343	128.967	310.730	310.730	173.460	238.263	310.730	224.861	310.730	214.426	323.807	310.730	446.743	211.449	310.730	176.718	127.840	310.730	139.163	237.648	315.830	193.370	310.730	244.416	222.601	310.730	160.426	310.730	310.730	310.730	258.341	310.730
YJL012C	1	310.730	113.121	310.730	165.649	103.349	139.361	137.973	129.117	129.687	310.730	310.730	310.730	173.748	111.678	202.731	108.266	133.193	157.344	240.753	310.730	104.849	144.364	116.295	167.633	172.193	125.927	173.556	310.730	133.336	310.730	310.730	310.730	310.730	162.335	120.705	174.788	114.597	197.614	154.325	201.672	185.447	310.730	310.730	160.996	140.575	156.125	310.730	138.697
YJL008C	1	310.730	86.127	310.730	310.730	310.730	310.730	310.730	310.730	310.730	30.153	41.554	310.730	17.942	NaN	310.730	310.730	310.730	310.730	310.730	69.527	310.730	310.730	310.730	86.436	310.730	310.730	34.558	NaN	310.730	310.730	310.730	310.730	310.730	310.730	310.730	310.730	310.730	310.730	46.655	45.128	310.730	77.802	170.916	33.181	310.730	71.056	74.028	310.730
YJL004C	1	310.730	267.847	310.730	183.557	310.730	139.895	136.405	310.730	310.730	310.730	258.397	26.569	171.656	103.230	310.730	253.411	130.826	207.612	310.730	310.730	310.730	310.730	114.715	180.929	335.530	133.625	310.730	310.730	310.730	310.730	247.142	310.730	229.167	140.742	147.605	93.217	125.468	115.388	118.042	310.730	128.440	310.730	260.470	82.765	34.996	97.796	103.770	88.773
YJL003W	1	310.730	185.682	310.730	158.712	152.325	103.343	310.730	193.669	111.526	310.730	123.830	310.730	310.730	102.286	310.730	310.730	290.945	166.918	310.730	86.255	63.045	310.730	180.053	140.275	310.730	100.745	97.487	100.199	130.218	39.206	189.459	310.730	310.730	195.864	310.730	168.055	185.850	147.523	310.730	310.730	310.730	310.730	310.730	310.730	310.730	310.730	310.730	161.434
YJL002C	1	310.730	195.273	100.307	240.974	310.730	310.730	117.334	310.730	92.260	310.730	133.376	310.730	310.730	310.730	310.730	310.730	310.730	310.730	310.730	310.730	35.254	72.159	153.338	310.730	281.749	310.730	310.730	204.519	92.274	81.839	310.730	310.730	310.730	310.730	310.730	310.730	310.730	226.392	347.323	167.878	310.730	131.611	310.730	310.730	73.246	310.730	310.730	310.730
YJR002W	1	138.060	83.158	102.359	179.423	310.730	129.936	198.136	310.730	310.730	256.506	188.974	70.823	310.730	310.730	310.730	310.730	151.360	153.199	363.107	310.730	310.730	310.730	201.840	310.730	310.730	179.444	310.730	117.747	310.730	232.226	163.011	160.943	158.460	260.530	310.730	165.834	148.874	159.782	310.730	310.730	298.711	163.419	149.689	196.487	270.130	157.913	319.921	136.087
YJR003C	1	190.209	310.730	134.635	181.426	146.048	310.730	181.378	95.436	76.820	310.730	310.730	65.397	310.730	310.730	310.730	148.045	163.302	285.224	186.369	310.730	310.730	310.730	310.730	310.730	200.378	168.978	212.650	210.701	310.730	310.730	205.159	323.570	125.423	310.730	127.921	205.540	184.065	310.730	360.135	310.730	156.612	250.612	192.213	168.706	138.151	310.730	160.636	180.333
YJR004C	1	310.730	170.320	310.730	310.730	215.347	149.789	310.730	310.730	310.730	310.730	156.618	310.730	95.924	243.948	310.730	310.730	310.730	310.730	206.513	127.637	310.730	310.730	220.730	310.730	310.730	310.730	93.665	255.553	310.730	142.707	310.730	120.141	150.268	310.730	310.730	310.730	117.420	144.650	313.293	310.730	310.730	168.679	181.577	310.730	310.730	142.454	310.730	169.065
YJR006W	1	229.342	310.730	310.730	310.730	310.730	310.730	310.730	310.730	310.730	231.146	310.730	144.518	310.730	107.628	310.730	310.730	203.060	310.730	310.730	310.730	134.568	153.933	310.730	310.730	119.846	149.855	107.112	252.803	160.883	76.653	135.409	165.896	143.775	151.088	310.730	204.267	201.878	310.730	340.667	310.730	310.730	310.730	185.179	310.730	310.730	203.649	310.730	162.612
YJR009C	1	218.802	172.186	310.730	310.730	215.356	173.264	310.730	310.730	310.730	310.730	128.079	109.982	310.730	163.546	310.730	168.650	199.189	191.095	305.758	228.811	310.730	310.730	275.342	310.730	310.730	310.730	240.506	283.754	141.671	236.312	310.730	335.591	258.530	310.730	310.730	310.730	194.835	234.916	307.688	316.066	209.339	310.730	169.696	208.385	310.730	215.424	310.730	310.730
YJR010C-A	1	127.281	310.730	310.730	310.730	227.912	310.730	310.730	310.730	310.730	116.094	310.730	62.218	310.730	91.367	310.730	310.730	310.730	236.551	133.598	142.911	310.730	310.730	152.221	129.196	310.730	190.192	163.183	150.506	310.730	128.299	310.730	310.730	310.730	105.174	310.730	134.333	167.061	142.594	114.114	310.730	310.730	310.730	310.730	310.730	100.658	174.626	134.903	310.730
YJR011C	1	310.730	162.686	310.730	158.420	310.730	128.467	119.527	310.730	310.730	71.655	89.363	310.730	77.135	82.724	106.679	69.235	117.792	98.436	113.631	310.730	310.730	92.751	258.105	121.423	60.641	54.859	123.585	107.394	115.481	310.730	191.323	310.730	155.344	164.954	184.035	310.730	167.656	115.056	142.766	158.538	61.431	310.730	310.730	103.703	310.730	310.730	112.846	118.189
YJR014W	1	310.730	310.730	134.397	310.730	207.245	172.842	165.633	222.209	139.126	310.730	209.777	63.237	310.730	202.339	310.730	310.730	202.278	310.730	310.730	310.730	310.730	186.330	107.872	138.971	310.730	198.153	126.271	144.960	83.210	310.730	310.730	310.730	310.730	146.503	310.730	147.759	174.774	127.241	108.465	133.956	310.730	310.730	209.677	174.298	310.730	175.701	264.473	212.504
YJR015W	1	310.730	262.260	310.730	310.730	174.839	285.405	203.516	310.730	310.730	181.503	310.730	107.612	310.730	118.252	310.730	207.127	186.697	196.900	310.730	147.363	154.215	116.253	310.730	310.730	214.984	281.204	175.563	164.053	310.730	310.730	183.176	161.800	193.399	190.759	310.730	255.193	236.269	310.730	310.730	310.730	310.730	294.123	274.804	222.613	168.488	310.730	310.730	279.494
YJR016C	1	172.517	172.684	310.730	237.760	174.630	310.730	262.624	310.730	310.730	219.780	310.730	100.766	225.464	310.730	310.730	310.730	225.023	310.730	310.730	196.132	142.389	238.710	310.730	213.329	190.995	210.511	310.730	90.085	310.730	310.730	315.983	168.245	179.762	310.730	310.730	310.730	224.500	187.973	310.730	310.730	310.730	196.812	203.320	139.437	209.402	158.156	310.730	310.730
YJR019C	1	235.183	310.730	158.265	241.288	341.614	261.241	310.730	194.984	310.730	310.730	249.071	74.782	310.730	267.505	284.849	214.512	310.730	262.812	310.730	183.143	310.730	225.016	310.730	173.668	310.730	199.912	239.600	209.103	310.730	132.971	222.544	310.730	180.360	310.730	206.446	244.965	310.730	310.730	310.730	310.730	226.284	310.730	310.730	336.052	310.730	261.506	190.962	227.334
YJR024C	1	310.730	162.687	137.771	223.458	250.281	237.459	310.730	310.730	310.730	310.730	254.494	183.478	268.723	310.730	219.684	310.730	211.270	189.253	310.730	228.511	310.730	310.730	310.730	196.095	183.649	152.880	133.924	135.520	405.915	134.906	202.066	194.765	186.762	310.730	310.730	310.730	310.730	310.730	310.730	208.817	310.730	310.730	310.730	310.730	310.730	236.744	199.756	487.899
YJR025C	1	190.554	176.494	205.803	207.164	310.730	340.605	310.730	105.596	122.545	310.730	176.562	69.677	310.730	310.730	310.730	310.730	193.888	310.730	176.319	219.592	310.730	200.839	310.730	310.730	310.730	330.017	154.649	310.730	310.730	113.108	169.306	166.551	144.261	181.912	310.730	256.916	218.496	310.730	290.701	310.730	310.730	310.730	215.724	202.566	310.730	310.730	250.068	220.043
YJR032W	1	310.730	154.604	129.862	310.730	310.730	310.730	161.983	211.232	200.127	135.090	216.103	199.725	129.877	310.730	310.730	131.593	300.594	197.773	310.730	310.730	257.577	310.730	165.595	185.742	165.300	268.288	172.972	310.730	310.730	310.730	310.730	207.894	142.395	310.730	147.975	183.380	310.730	310.730	199.910	214.322	329.488	310.730	242.698	310.730	152.455	155.312	289.200	190.209
YJR033C	1	310.730	310.730	223.438	267.075	310.730	310.730	310.730	226.638	310.730	310.730	162.106	310.730	310.730	310.730	149.975	144.528	213.393	239.191	310.730	310.730	310.730	191.532	310.730	248.327	136.685	185.899	310.730	128.167	310.730	310.730	310.730	310.730	310.730	310.730	203.544	213.211	310.730	166.469	310.730	310.730	160.091	310.730	212.914	310.730	108.877	177.448	303.190	310.730
YJR034W	1	310.730	131.015	149.363	212.365	310.730	310.730	310.730	153.788	136.126	310.730	122.874	310.730	310.730	310.730	108.733	310.730	123.885	310.730	107.424	310.730	310.730	162.120	310.730	310.730	310.730	103.730	136.439	95.543	87.851	82.065	310.730	310.730	178.960	219.224	310.730	220.761	310.730	69.683	223.270	310.730	136.532	310.730	167.649	310.730	310.730	148.872	152.688	97.844
YJR035W	1	310.730	90.648	104.327	170.307	144.303	188.650	167.233	144.958	221.625	370.991	151.083	310.730	165.178	310.730	310.730	175.800	310.730	216.264	310.730	199.103	310.730	310.730	180.749	152.628	310.730	172.034	195.112	161.366	310.730	310.730	225.283	180.116	201.934	147.953	203.179	206.827	191.369	198.330	144.868	172.558	310.730	258.114	221.416	115.745	310.730	310.730	167.750	179.318
YJR036C	1	310.730	228.346	310.730	310.730	310.730	198.187	310.730	310.730	310.730	169.775	310.730	310.730	193.884	314.605	310.730	116.133	220.833	187.860	193.566	310.730	156.976	310.730	310.730	310.730	310.730	268.140	265.344	230.560	310.730	264.369	310.730	276.818	209.340	263.099	180.399	220.813	167.962	240.427	194.780	267.176	270.125	310.730	254.336	158.248	310.730	310.730	188.838	353.139
YJR039W	1	310.730	106.539	179.323	310.730	180.258	223.909	310.730	126.616	77.605	310.730	144.449	103.745	120.681	310.730	117.350	310.730	222.779	144.436	310.730	310.730	83.344	310.730	310.730	275.498	310.730	161.013	246.670	162.937	310.730	310.730	310.730	310.730	301.009	174.319	244.024	169.312	310.730	310.730	218.402	310.730	251.855	310.730	313.884	310.730	126.342	310.730	277.389	266.620
YJR040W	1	230.713	310.730	132.756	335.720	229.598	209.442	310.730	200.706	310.730	310.730	310.730	221.732	257.815	386.596	310.730	310.730	224.260	197.768	210.680	229.214	310.730	208.035	236.173	197.135	216.979	151.015	271.618	310.730	310.730	357.669	310.730	310.730	158.579	485.341	310.730	192.611	310.730	329.628	310.730	278.476	310.730	310.730	122.810	164.235	310.730	310.730	191.808	310.730
YJR043C	1	197.707	153.041	310.730	159.157	216.561	218.523	310.730	310.730	310.730	310.730	310.730	41.631	310.730	201.126	310.730	211.617	147.336	219.445	310.730	310.730	310.730	310.730	310.730	216.019	310.730	514.898	310.730	310.730	106.790	310.730	181.014	310.730	289.894	203.854	212.085	310.730	219.789	310.730	310.730	310.730	193.064	310.730	245.679	164.685	181.614	310.730	174.199	310.730
YJR044C	1	NaN	NaN	NaN	NaN	NaN	NaN	NaN	NaN	NaN	NaN	NaN	NaN	NaN	NaN	NaN	NaN	NaN	NaN	NaN	NaN	NaN	NaN	NaN	NaN	NaN	NaN	NaN	NaN	133.733	NaN	NaN	NaN	NaN	NaN	NaN	NaN	NaN	NaN	NaN	NaN	NaN	NaN	NaN	NaN	NaN	NaN	NaN	NaN
YJR046W	1	310.730	130.236	124.664	153.910	73.082	310.730	110.169	310.730	310.730	310.730	69.519	310.730	310.730	41.902	310.730	310.730	109.254	75.079	310.730	310.730	25.069	NaN	310.730	310.730	27.596	310.730	310.730	310.730	310.730	310.730	310.730	310.730	310.730	310.730	134.322	196.604	310.730	310.730	310.730	310.730	35.356	310.730	164.313	104.021	310.730	310.730	87.031	310.730
YJR049C	1	310.730	310.087	30.205	126.147	310.730	310.730	310.730	310.730	310.730	310.730	29.949	310.730	48.122	30.871	310.730	310.730	NaN	310.730	310.730	310.730	310.730	310.730	310.730	159.935	310.730	NaN	20.213	NaN	310.730	310.730	310.730	73.501	33.202	310.730	310.730	136.699	310.730	310.730	26.636	310.730	310.730	53.321	119.380	154.294	310.730	20.071	310.730	310.730
YJR050W	1	310.730	310.730	310.730	310.730	192.828	132.013	135.680	310.730	310.730	148.133	266.210	310.730	144.491	310.730	316.816	310.730	207.703	235.929	310.730	310.730	310.730	196.144	147.965	168.317	310.730	263.536	310.730	198.657	310.730	143.447	221.694	262.747	173.858	310.730	204.491	174.067	310.730	310.730	170.713	251.283	310.730	170.700	310.730	205.186	203.178	211.585	271.378	310.730
YJR051W	1	156.535	274.783	310.730	310.730	326.762	109.219	223.351	310.730	310.730	310.730	133.991	310.730	310.730	310.730	149.130	112.165	215.014	310.730	310.730	310.730	310.730	310.730	214.553	82.153	115.848	310.730	162.860	211.368	310.730	231.615	310.730	310.730	238.668	167.899	310.730	147.744	310.730	284.475	148.672	217.121	310.730	310.730	310.730	310.730	310.730	310.730	324.667	310.730
YJR052W	1	310.730	310.730	310.730	273.864	214.456	178.920	134.252	205.559	155.391	310.730	217.187	145.280	166.767	177.300	310.730	310.730	182.666	224.922	310.730	310.730	166.059	310.730	310.730	184.890	176.528	183.478	310.730	310.730	310.730	310.730	310.730	155.732	210.514	310.730	310.730	211.383	310.730	310.730	192.319	267.717	170.531	162.751	256.742	310.730	310.730	247.342	310.730	310.730
YJR053W	1	310.730	175.662	310.730	310.730	180.183	199.739	310.730	319.843	268.694	171.104	163.107	310.730	310.730	157.839	158.391	282.325	279.841	227.100	310.730	310.730	178.357	334.138	310.730	214.260	310.730	310.730	198.820	193.567	231.637	202.006	310.730	167.180	351.006	126.772	189.657	310.730	230.496	310.730	310.730	213.136	310.730	310.730	164.676	310.730	310.730	310.730	310.730	310.730
YJR054W	1	310.730	335.347	192.260	147.215	235.462	179.302	310.730	114.246	117.116	362.359	153.958	92.020	248.173	122.071	310.730	141.921	310.730	310.730	307.278	310.730	310.730	310.730	310.730	215.776	241.275	310.730	190.706	144.392	166.362	133.062	310.730	310.730	204.922	310.730	310.730	266.785	310.730	212.424	255.267	201.173	310.730	310.730	175.671	258.895	310.730	214.187	178.041	261.910
YJR058C	1	310.730	80.259	341.948	97.923	156.157	110.826	137.047	65.427	62.332	174.039	310.730	310.730	310.730	101.980	134.186	157.821	164.043	144.123	310.730	310.730	188.423	183.074	310.730	113.726	177.349	146.641	310.730	143.996	153.570	94.455	310.730	269.021	144.687	132.614	155.066	158.654	219.002	256.314	101.958	310.730	310.730	310.730	310.730	310.730	156.884	310.730	310.730	310.730
YJR059W	1	310.730	127.059	310.730	91.599	310.730	167.706	89.000	125.362	136.935	146.595	310.730	310.730	216.115	310.730	243.156	310.730	196.978	134.056	166.010	310.730	310.730	270.692	65.875	183.720	310.730	142.936	310.730	82.737	214.779	71.250	197.888	125.310	155.765	90.803	45.967	310.730	222.008	100.288	199.594	310.730	310.730	211.561	310.730	310.730	117.270	180.119	151.534	110.710
YJR060W	1	310.730	310.730	310.730	310.730	82.797	120.102	310.730	310.730	95.161	310.730	310.730	15.042	105.023	133.910	310.730	310.730	310.730	185.519	310.730	290.131	310.730	310.730	310.730	153.626	100.888	203.394	127.271	310.730	97.000	95.860	310.730	310.730	310.730	83.571	72.803	118.008	224.563	118.710	181.710	310.730	175.348	254.576	310.730	310.730	25.715	310.730	145.595	261.673
YJR061W	1	310.730	219.794	310.730	310.730	268.181	203.178	310.730	310.730	310.730	310.730	310.730	310.730	332.849	310.730	310.730	310.730	310.730	310.730	310.730	310.730	310.730	310.730	310.730	215.600	193.632	350.505	310.730	178.845	310.730	310.730	310.730	310.730	310.730	248.227	233.788	270.792	310.730	253.229	174.038	204.178	310.730	310.730	216.010	204.056	208.408	310.730	268.568	408.942
YJR066W	1	310.730	310.730	310.730	111.406	310.730	216.512	206.690	151.351	142.541	139.996	110.104	310.730	310.730	310.730	274.436	310.730	310.730	280.779	310.730	310.730	310.730	155.749	130.057	310.730	101.518	310.730	213.632	310.730	310.730	310.730	310.730	171.155	295.732	157.182	162.182	171.732	310.730	310.730	257.054	202.384	310.730	267.137	310.730	310.730	310.730	308.894	194.935	195.942
YJR069C	1	172.946	151.264	310.730	310.730	310.730	189.515	215.523	310.730	243.410	310.730	114.073	125.873	310.730	310.730	310.730	310.730	180.588	362.945	199.802	310.730	213.732	310.730	310.730	148.376	212.718	201.106	186.360	168.140	310.730	310.730	271.272	171.024	151.466	310.730	310.730	310.730	310.730	152.364	310.730	310.730	310.730	183.587	153.331	310.730	310.730	310.730	230.398	256.680
YJR070C	1	75.499	77.035	310.730	310.730	93.907	175.268	310.730	310.730	310.730	310.730	310.730	94.155	310.730	99.634	310.730	99.847	310.730	310.730	310.730	310.730	310.730	205.398	155.427	110.400	310.730	216.877	359.695	140.802	193.279	296.229	310.730	310.730	253.478	310.730	310.730	214.661	115.429	168.311	310.730	191.994	295.385	310.730	261.204	310.730	310.730	310.730	310.730	243.700
YJR073C	1	112.070	117.332	310.730	310.730	82.778	310.730	310.730	68.278	84.454	162.915	310.730	310.730	189.202	310.730	144.724	310.730	310.730	310.730	145.858	134.212	94.774	310.730	310.730	310.730	125.073	310.730	124.502	205.315	233.041	310.730	175.903	310.730	310.730	121.992	117.206	310.730	310.730	310.730	310.730	176.340	310.730	310.730	222.514	310.730	86.008	310.730	241.489	310.730
YJR074W	1	310.730	310.730	310.730	310.730	206.457	310.730	310.730	310.730	310.730	310.730	104.067	310.730	198.616	215.792	310.730	178.966	310.730	218.382	265.120	310.730	213.377	310.730	310.730	310.730	156.016	232.758	250.295	126.809	310.730	310.730	219.820	190.765	192.523	310.730	310.730	310.730	310.730	310.730	150.912	168.498	116.709	310.730	161.600	173.219	310.730	156.708	156.864	145.903
YJR075W	1	327.207	189.077	310.730	168.156	213.211	197.268	108.420	163.480	177.471	310.730	149.281	34.165	310.730	310.730	310.730	310.730	310.730	140.269	310.730	154.828	65.984	72.037	310.730	204.841	63.860	241.101	310.730	310.730	139.678	310.730	310.730	310.730	310.730	310.730	310.730	310.730	310.730	276.207	310.730	310.730	310.730	310.730	176.078	190.909	44.462	310.730	310.730	310.730
YJR076C	1	153.081	310.730	162.764	310.730	171.770	232.946	310.730	310.730	310.730	169.554	131.650	49.661	310.730	140.659	310.730	310.730	205.320	310.730	310.730	164.084	127.500	82.032	310.730	310.730	112.916	310.730	172.307	310.730	310.730	112.582	310.730	147.356	136.855	310.730	310.730	310.730	310.730	310.730	310.730	310.730	310.730	310.730	179.615	127.929	310.730	310.730	159.752	310.730
YJR077C	1	167.427	310.730	186.475	67.588	310.730	64.699	103.130	24.910	45.209	310.730	310.730	310.730	50.412	139.127	310.730	140.955	310.730	310.730	95.956	212.872	310.730	310.730	180.311	58.673	310.730	59.811	4.528	310.730	60.632	64.294	310.730	54.141	51.809	71.027	310.730	116.273	310.730	78.573	97.877	310.730	310.730	310.730	310.730	310.730	310.730	116.860	310.730	310.730
YJR078W	1	310.730	310.730	310.730	310.730	310.730	310.730	310.730	148.954	229.832	310.730	155.389	310.730	310.730	254.046	310.730	367.262	211.356	200.887	302.795	228.780	310.730	142.686	212.813	222.548	242.166	203.638	310.730	263.371	310.730	310.730	310.730	310.730	155.615	273.470	296.252	310.730	310.730	310.730	169.196	310.730	310.730	310.730	310.730	266.270	310.730	310.730	310.730	310.730
YJR080C	1	310.730	310.730	310.730	197.377	310.730	345.152	310.730	310.730	317.906	266.383	310.730	47.676	127.338	310.730	185.139	182.729	248.526	188.711	235.724	159.805	145.102	310.730	197.689	160.074	200.870	310.730	193.563	310.730	160.111	121.292	180.565	146.064	192.056	310.730	310.730	310.730	310.730	310.730	203.560	310.730	310.730	188.312	310.730	310.730	502.386	310.730	310.730	310.730
YJR082C	1	265.845	310.730	191.979	310.730	310.730	190.653	299.590	187.498	186.164	243.133	167.920	310.730	175.496	310.730	310.730	203.108	310.730	204.211	310.730	310.730	337.459	310.730	310.730	319.190	310.730	173.712	310.730	223.321	156.600	292.997	193.030	196.489	149.011	196.218	196.084	310.730	310.730	167.655	243.477	270.927	180.967	169.146	310.730	219.938	310.730	310.730	310.730	310.730
YJR083C	1	310.730	310.730	310.730	363.965	310.730	310.730	310.730	139.832	251.533	310.730	310.730	310.730	310.730	314.883	212.953	178.535	226.197	237.084	222.469	198.777	310.730	142.313	310.730	175.186	447.620	221.235	191.107	181.466	310.730	198.048	155.560	310.730	170.984	310.730	310.730	178.277	575.857	325.049	310.730	310.730	310.730	310.730	310.730	310.730	310.730	310.730	310.730	310.730
YJR084W	1	310.730	310.730	142.714	86.612	310.730	310.730	310.730	204.372	310.730	238.684	310.730	310.730	310.730	204.608	310.730	317.759	295.895	257.369	310.730	310.730	210.254	310.730	99.337	189.936	160.699	184.628	310.730	163.151	310.730	310.730	310.730	310.730	310.730	98.203	101.873	101.356	153.027	84.074	154.662	310.730	80.043	310.730	185.606	116.691	136.634	120.742	121.921	115.531
YJR088C	1	310.730	310.730	188.976	218.296	310.730	206.875	231.102	164.654	310.730	310.730	224.820	140.344	310.730	310.730	310.730	310.730	310.730	310.730	274.489	310.730	310.730	310.730	187.933	188.361	286.963	183.607	192.230	178.808	150.258	310.730	310.730	310.730	161.128	310.730	310.730	310.730	310.730	310.730	219.849	310.730	310.730	199.204	310.730	311.452	171.480	196.857	298.355	310.730
YJR091C	1	310.730	203.481	310.730	310.730	330.041	196.855	169.042	310.730	140.899	177.128	150.682	215.928	108.349	189.409	137.376	156.558	203.231	229.418	310.730	310.730	107.706	310.730	101.309	171.765	310.730	310.730	181.485	283.844	75.150	153.190	310.730	310.730	310.730	243.253	219.553	310.730	310.730	76.923	310.730	198.471	144.233	330.378	310.730	310.730	145.104	310.730	310.730	310.730
YJR093C	1	310.730	310.730	172.765	172.981	310.730	310.730	206.258	310.730	211.449	310.730	248.817	310.730	123.638	310.730	189.829	310.730	213.581	310.730	215.410	310.730	138.140	150.251	310.730	310.730	197.034	169.100	246.093	185.860	310.730	310.730	363.266	163.255	183.864	132.088	129.349	152.628	310.730	310.730	310.730	310.730	168.238	310.730	310.730	244.971	310.730	310.730	310.730	234.783
YJR093C	1	310.730	136.213	310.730	310.730	154.736	341.100	310.730	310.730	310.730	310.730	83.567	26.925	310.730	258.113	310.730	310.730	310.730	310.730	120.096	106.419	310.730	310.730	310.730	184.263	NaN	177.004	310.730	152.924	121.817	76.234	111.116	310.730	310.730	188.805	310.730	192.765	310.730	87.178	310.730	310.730	310.730	162.858	310.730	142.997	310.730	310.730	169.704	116.924
YJR094W-A	1	160.680	173.278	310.730	193.667	310.730	182.087	214.779	110.210	113.040	310.730	231.502	69.186	310.730	219.576	251.083	203.479	310.788	183.490	310.730	240.215	330.573	181.317	310.730	164.886	164.103	181.765	176.879	283.167	310.730	88.482	142.826	310.730	143.139	310.730	310.730	310.730	310.730	176.837	310.730	310.730	310.730	310.730	209.356	310.730	129.745	310.730	310.730	310.730
YJR095W	1	248.891	210.330	310.730	150.978	333.326	172.221	178.530	118.289	133.883	162.977	202.520	310.730	310.730	310.730	310.730	172.700	310.730	256.645	250.725	461.711	193.875	282.604	310.730	310.730	310.730	175.224	215.028	310.730	158.742	310.730	189.676	179.950	310.730	310.730	196.654	310.730	265.221	310.730	310.730	310.730	200.248	310.730	310.730	284.950	146.213	310.730	174.883	310.730
YJR096W	1	310.730	310.730	310.730	84.367	228.996	135.070	310.730	166.914	310.730	310.730	122.902	134.338	118.058	176.073	182.640	179.604	207.040	181.780	232.999	310.730	310.730	310.730	160.473	170.412	162.293	192.438	203.481	310.730	310.730	310.730	192.399	190.940	240.525	111.797	310.730	334.211	310.730	180.059	175.901	152.144	191.970	310.730	238.685	170.631	310.730	310.730	310.730	310.730
YJR097W	1	310.730	114.005	118.075	310.730	310.730	310.730	310.730	223.358	154.347	237.016	310.730	29.651	107.492	223.957	127.738	223.567	310.730	261.457	310.730	193.937	310.730	191.730	178.976	202.791	155.951	310.730	192.263	310.730	101.143	80.140	142.878	160.298	310.730	189.184	310.730	232.239	183.638	77.155	181.517	310.730	310.730	310.730	165.380	310.730	310.730	156.163	149.067	310.730
YJR099W	1	310.730	310.730	189.386	164.870	195.669	151.996	133.467	310.730	310.730	310.730	310.730	96.536	310.730	310.730	310.730	310.730	255.222	310.730	310.730	310.730	310.730	310.730	214.197	216.412	310.730	310.730	233.711	206.330	201.787	182.439	310.730	310.730	218.916	310.730	310.730	310.730	310.730	162.203	198.563	460.850	227.187	310.730	310.730	174.632	310.730	126.255	146.550	142.508
YJR100C	1	310.730	310.730	334.444	177.222	168.125	269.606	310.730	167.538	174.403	168.227	124.639	310.730	310.730	310.730	310.730	296.265	270.413	310.730	310.730	299.342	175.725	310.730	310.730	310.730	196.349	219.973	353.151	233.021	310.730	310.730	235.668	310.730	240.099	310.730	310.730	310.730	310.730	178.955	293.950	247.183	310.730	310.730	155.516	310.730	170.969	223.829	240.021	310.730
YJR102C	1	310.730	105.506	310.730	147.532	310.730	310.730	310.730	50.965	71.022	310.730	310.730	35.106	310.730	310.730	76.516	310.730	136.725	310.730	310.730	100.381	310.730	310.730	43.349	76.834	310.730	310.730	310.730	75.446	77.589	310.730	157.206	57.927	310.730	NaN	4.011	34.600	95.025	65.099	108.732	84.100	32.999	69.172	310.730	310.730	NaN	310.730	100.568	142.914
YJR103W	1	310.730	310.730	259.922	214.969	310.730	310.730	296.166	177.074	310.730	165.443	164.113	310.730	176.516	310.730	167.590	310.730	197.186	236.277	310.730	310.730	310.730	152.847	310.730	310.730	156.904	310.730	310.730	190.757	208.029	310.730	304.943	172.146	243.426	310.730	310.730	201.392	310.730	157.139	310.730	310.730	120.401	310.730	310.730	329.632	310.730	310.730	121.127	310.730
YJR104C	1	206.276	97.979	310.730	135.341	310.730	310.730	151.441	310.730	310.730	195.888	310.730	92.032	154.879	310.730	310.730	310.730	151.968	191.439	159.703	310.730	152.044	310.730	310.730	310.730	235.165	310.730	310.730	151.632	139.506	310.730	310.730	146.788	153.543	310.730	139.804	168.975	211.766	310.730	163.480	310.730	91.958	310.730	310.730	172.266	105.868	187.842	150.363	146.242
YJR112W	1	310.730	232.835	310.730	310.730	120.649	310.730	233.794	111.941	99.546	54.339	310.730	97.482	310.730	170.712	119.863	185.353	323.361	310.730	248.396	310.730	86.353	35.592	310.730	310.730	83.020	379.472	207.178	197.499	128.978	158.036	172.195	207.373	160.457	310.730	310.730	203.066	310.730	310.730	187.646	310.730	310.730	310.730	165.717	178.113	372.031	310.730	187.485	310.730
YJR112W	1	268.402	152.748	310.730	178.479	327.387	310.730	310.730	310.730	310.730	319.398	310.730	43.786	314.299	310.730	310.730	310.730	310.730	310.730	310.730	175.595	154.889	39.438	310.730	310.730	190.639	311.948	243.775	310.730	310.730	310.730	202.513	177.681	159.461	310.730	310.730	220.675	310.730	310.730	183.308	310.730	310.730	310.730	237.597	179.688	310.730	213.411	144.756	310.730
YJR113C	1	53.567	137.881	310.730	310.730	119.499	78.147	96.152	310.730	168.616	310.730	310.730	76.670	87.266	310.730	310.730	310.730	310.730	146.442	124.162	182.864	310.730	310.730	54.711	173.852	310.730	97.044	151.743	310.730	100.204	86.854	310.730	120.683	113.550	86.690	310.730	310.730	199.585	310.730	310.730	146.517	254.620	113.415	310.730	69.498	175.090	53.489	51.466	104.729
YJR117W	1	214.806	268.933	181.215	310.730	310.730	216.893	143.956	310.730	310.730	310.730	149.533	122.282	139.605	169.158	256.817	189.539	188.270	224.647	310.730	310.730	310.730	154.833	128.888	263.881	130.431	310.730	184.354	310.730	119.325	310.730	133.720	153.390	310.730	310.730	310.730	304.556	310.730	79.691	174.773	192.582	161.830	331.667	200.420	310.730	140.210	310.730	310.730	310.730
YJR118C	1	310.730	310.730	115.503	310.730	310.730	71.087	159.802	310.730	137.186	310.730	310.730	20.489	310.730	310.730	310.730	310.730	310.730	94.994	310.730	310.730	74.276	55.639	310.730	83.580	51.893	150.637	93.302	310.730	66.241	310.730	310.730	310.730	183.936	126.901	51.612	75.305	144.017	100.024	310.730	310.730	4.622	61.323	98.823	310.730	NaN	90.877	130.762	209.743
YJR119C	1	233.137	236.257	310.730	178.824	171.959	178.726	169.771	310.730	282.433	310.730	162.056	54.160	158.533	310.730	154.173	310.730	211.135	310.730	252.454	194.802	122.828	310.730	310.730	196.714	142.245	180.838	258.252	224.348	168.039	310.730	310.730	310.730	310.730	336.039	177.235	310.730	310.730	310.730	259.156	310.730	314.235	177.282	310.730	310.730	128.996	156.028	168.833	310.730
YJR120W	1	310.730	310.730	182.341	124.886	204.394	128.379	124.066	85.195	100.243	161.737	310.730	81.410	164.272	212.592	116.115	124.825	119.015	130.656	310.730	310.730	310.730	310.730	107.705	129.530	310.730	132.088	228.943	149.821	100.869	68.508	310.730	268.785	219.109	68.792	81.251	297.127	192.488	140.978	140.489	152.955	310.730	310.730	310.730	137.230	310.730	310.730	206.885	310.730
YJR121W	1	310.730	310.730	310.730	181.198	310.730	256.335	310.730	310.730	310.730	310.730	157.257	49.063	310.730	310.730	310.730	181.497	310.730	214.623	213.587	310.730	310.730	74.218	310.730	310.730	277.653	183.377	310.730	185.951	105.070	84.374	126.920	384.061	310.730	260.925	310.730	292.395	310.730	310.730	179.487	183.476	243.268	204.723	191.690	310.730	310.730	186.354	310.730	310.730
YJR124C	1	310.730	310.730	310.730	310.730	310.730	310.730	310.730	310.730	310.730	209.398	127.545	101.394	188.255	125.543	310.730	278.475	310.730	310.730	310.730	161.901	149.323	171.004	310.730	310.730	310.730	310.730	310.730	310.730	310.730	310.730	310.730	310.730	310.730	155.288	259.077	202.893	310.730	112.343	310.730	310.730	87.284	310.730	310.730	157.325	189.192	310.730	310.730	160.744
YJR125C	1	212.930	230.992	310.730	175.470	378.097	201.926	306.718	130.883	159.354	310.730	239.579	41.801	310.730	310.730	235.779	262.607	263.824	206.270	310.730	278.550	310.730	168.681	214.524	237.000	310.730	301.549	310.730	310.730	201.238	162.725	402.114	148.929	170.005	484.090	277.453	310.730	313.741	133.845	231.720	310.730	310.730	199.732	200.773	219.466	71.564	310.730	187.526	176.422
YJR126C	1	310.730	185.475	195.156	197.797	222.175	172.053	188.515	231.950	156.154	310.730	192.624	65.635	310.730	310.730	310.730	310.730	236.587	310.730	310.730	310.730	216.450	185.241	246.050	178.537	310.730	310.730	310.730	249.653	164.891	310.730	206.961	310.730	149.045	310.730	310.730	230.103	310.730	310.730	195.418	310.730	310.730	310.730	310.730	255.776	192.475	166.083	237.274	310.730
YJR129C	1	310.730	310.730	310.730	310.730	310.730	166.458	178.494	310.730	310.730	181.001	167.062	62.434	330.550	310.730	310.730	310.730	310.730	310.730	310.730	310.730	284.975	149.177	186.136	200.319	310.730	310.730	310.730	310.730	276.122	310.730	254.417	178.644	170.454	310.730	310.730	310.730	310.730	310.730	310.730	237.415	310.730	310.730	185.261	166.673	221.169	229.501	199.853	181.638
YJR130C	1	310.730	169.495	310.730	272.976	253.831	169.909	279.335	224.302	310.730	249.044	184.884	78.564	310.730	310.730	310.730	310.730	291.583	173.148	99.838	351.591	310.730	310.730	310.730	166.352	310.730	181.140	310.730	221.413	310.730	310.730	257.622	174.447	129.500	310.730	310.730	175.435	310.730	299.843	152.074	193.621	310.730	157.652	144.433	128.891	166.434	111.298	172.403	126.008
YJR133W	1	310.730	310.730	207.542	310.730	317.952	244.031	254.112	192.124	190.904	310.730	310.730	310.730	310.730	310.730	310.730	197.022	314.658	168.650	310.730	310.730	179.902	163.384	196.191	166.893	109.036	310.730	310.730	310.730	310.730	84.800	166.058	243.405	172.391	310.730	310.730	310.730	157.605	185.369	226.232	245.387	77.550	249.101	310.730	290.868	310.730	310.730	310.730	207.097
YJR134C	1	310.730	310.730	191.827	150.456	162.781	232.522	310.730	142.008	144.876	194.210	310.730	138.909	310.730	310.730	310.730	218.012	219.214	211.489	222.379	310.730	310.730	310.730	227.294	171.441	134.741	198.508	308.724	160.157	257.907	310.730	310.730	148.428	139.283	217.369	272.556	221.908	211.368	196.291	310.730	262.894	310.730	185.861	310.730	310.730	215.376	168.862	194.865	310.730
YJR135C	1	310.730	310.730	310.730	149.974	147.861	276.950	310.730	310.730	310.730	310.730	147.002	69.950	310.730	188.909	149.218	132.000	310.730	310.730	169.939	258.930	310.730	310.730	310.730	310.730	147.128	310.730	310.730	310.730	310.730	310.730	310.730	169.946	200.833	310.730	204.098	310.730	310.730	269.300	168.492	278.139	168.329	310.730	310.730	166.033	310.730	310.730	118.567	310.730
YJR135W-A	1	167.136	194.873	310.730	310.730	250.962	161.029	182.404	183.560	189.082	310.730	170.811	310.730	211.380	175.663	310.730	310.730	347.827	310.730	445.629	350.250	310.730	227.416	262.127	242.232	310.730	310.730	310.730	310.730	310.225	310.730	310.730	189.970	135.621	151.830	122.695	192.436	173.992	372.880	351.042	310.730	94.999	174.209	166.804	147.890	310.730	222.217	310.730	310.730
YJR137C	1	193.236	188.579	310.730	310.730	310.730	310.730	199.651	310.730	310.730	310.730	310.730	122.466	127.226	310.730	310.730	310.730	310.730	310.730	310.730	310.730	187.843	310.730	294.010	151.926	234.264	172.778	310.730	310.730	310.730	103.979	310.730	310.730	310.730	310.730	310.730	164.855	310.730	310.730	222.834	310.730	170.706	310.730	310.730	272.598	310.730	257.612	310.730	310.730
YJR138W	1	310.730	310.730	161.478	165.155	108.939	88.458	119.960	NaN	NaN	127.539	310.730	NaN	310.730	310.730	310.730	310.730	120.262	310.730	310.730	310.730	85.910	310.730	310.730	310.730	310.730	155.830	122.288	124.404	255.290	32.285	116.084	310.730	137.630	310.730	78.494	123.783	310.730	27.994	310.730	310.730	310.730	41.838	310.730	138.140	310.730	310.730	310.730	83.649
YJR139C	1	310.730	155.814	109.261	147.322	310.730	312.864	180.536	120.401	123.485	310.730	139.622	94.164	310.730	256.386	109.321	310.730	242.777	154.985	209.745	360.017	310.730	310.730	110.809	116.449	242.926	139.887	310.730	310.730	103.251	310.730	310.730	142.736	141.515	70.731	68.260	71.643	166.991	132.483	104.895	288.127	132.351	310.730	171.964	310.730	109.668	310.730	214.502	117.802
YJR140C	1	310.730	239.130	310.730	176.427	310.730	175.441	310.730	268.219	310.730	310.730	205.612	310.730	195.583	206.069	119.283	306.740	244.260	255.991	310.730	310.730	310.730	310.730	310.730	310.730	310.730	185.297	449.285	230.208	170.173	310.730	183.991	310.730	178.529	310.730	97.722	310.730	263.323	310.730	222.299	165.295	310.730	310.730	310.730	342.554	310.730	310.730	179.818	203.323
YJR143C	1	266.403	144.271	310.730	310.730	310.730	310.730	221.709	310.730	99.214	310.730	310.730	310.730	310.730	310.730	310.730	310.730	310.730	310.730	310.730	375.602	58.824	310.730	120.234	149.940	243.590	205.794	167.348	310.730	310.730	173.670	310.730	209.105	310.730	310.730	310.730	169.077	310.730	306.312	310.730	181.241	155.089	185.652	310.730	310.730	310.730	155.236	310.730	310.730
YJR144W	1	133.666	168.606	310.730	310.730	152.221	310.730	161.542	310.730	310.730	41.199	310.730	310.730	141.862	68.858	310.730	310.730	114.106	128.041	310.730	310.730	150.092	110.713	310.730	310.730	82.703	79.421	110.422	310.730	69.622	158.835	310.730	143.143	310.730	69.079	96.121	64.667	60.763	104.907	310.730	310.730	18.730	310.730	310.730	127.512	310.730	34.495	310.730	310.730
YJR145C	1	NaN	NaN	NaN	NaN	NaN	NaN	NaN	NaN	NaN	NaN	NaN	NaN	NaN	NaN	NaN	NaN	NaN	NaN	NaN	NaN	NaN	NaN	NaN	NaN	NaN	NaN	NaN	NaN	46.600	NaN	NaN	NaN	NaN	NaN	NaN	NaN	NaN	NaN	NaN	NaN	NaN	NaN	NaN	NaN	NaN	NaN	NaN	NaN
YJR149W	1	165.658	106.172	310.730	310.730	310.730	152.503	180.717	154.702	128.650	310.730	310.730	75.949	89.961	141.204	310.730	310.730	310.730	310.730	310.730	218.462	165.961	204.044	216.073	310.730	195.413	310.730	310.730	224.099	310.730	160.450	310.730	188.352	310.730	310.730	310.730	134.010	310.730	89.094	310.730	149.734	162.042	310.730	204.244	310.730	127.184	310.730	310.730	310.730
YJR150C	1	310.730	310.730	310.730	310.730	262.567	310.730	202.553	310.730	310.730	310.730	310.730	310.730	310.730	310.730	80.765	310.730	310.730	310.730	227.270	260.770	310.730	118.245	310.730	142.255	109.701	310.730	251.905	237.654	310.730	211.077	273.612	310.730	310.730	124.361	310.730	195.285	310.730	310.730	176.845	253.642	310.730	310.730	181.975	189.146	120.464	208.183	310.730	165.606
YJR151C	1	310.730	254.542	170.669	225.913	197.483	310.730	310.730	228.522	161.435	121.682	310.730	310.730	82.275	310.730	310.730	224.340	310.730	310.730	310.730	310.730	310.730	310.730	310.730	310.730	149.309	310.730	171.267	310.730	166.446	310.730	310.730	310.730	310.730	236.959	310.730	310.730	181.555	233.760	123.605	310.730	336.801	310.730	202.344	163.288	310.730	143.711	245.590	160.812
YJR152W	1	310.730	310.730	310.730	310.730	186.354	310.730	310.730	226.842	183.737	199.571	174.377	106.817	310.730	310.730	221.512	310.730	115.542	310.730	132.255	310.730	244.040	310.730	184.265	194.917	310.730	296.441	310.730	138.794	352.729	310.730	310.730	310.730	244.167	244.521	119.696	310.730	310.730	65.306	255.924	210.003	79.184	310.730	163.395	310.730	161.046	310.730	226.038	268.070
YJR153W	1	310.730	310.730	310.730	206.943	310.730	170.810	310.730	310.730	310.730	310.730	185.845	65.881	310.730	313.995	310.730	310.730	368.670	173.940	191.495	310.730	172.890	310.730	310.730	310.730	310.730	210.234	310.730	310.730	310.730	310.730	186.451	189.365	240.994	310.730	310.730	230.046	292.382	310.730	310.730	257.186	191.347	310.730	145.387	174.959	195.447	226.206	310.730	263.389
YJR155W	1	377.528	310.730	310.730	141.709	250.907	310.730	310.730	310.730	237.188	163.855	238.300	310.730	194.813	226.275	310.730	310.730	342.171	310.730	211.848	310.730	397.156	310.730	217.798	206.894	310.730	235.463	310.730	310.730	310.730	310.730	371.758	310.730	310.730	310.730	211.166	231.108	310.730	192.769	164.269	169.290	152.761	310.730	310.730	227.118	165.645	264.214	310.730	167.575
YJR159W	1	153.949	176.915	114.056	310.730	163.032	310.730	310.730	220.056	237.300	310.730	156.353	310.730	310.730	496.360	221.302	104.881	310.730	310.730	177.666	126.645	310.730	310.730	160.288	94.653	310.730	310.730	181.024	143.348	133.129	85.138	185.665	310.730	160.660	149.463	310.730	124.116	310.730	135.270	164.433	222.448	310.730	130.227	142.099	130.974	130.006	310.730	102.017	310.730
YJR161C	1	177.626	128.406	201.700	310.730	310.730	320.351	213.003	310.730	88.988	310.730	310.730	310.730	310.730	140.908	310.730	310.730	210.134	126.365	205.415	159.850	111.416	310.730	127.095	310.730	310.730	114.028	310.730	174.284	174.092	90.703	310.730	199.680	310.730	310.730	159.721	310.730	310.730	65.964	310.730	310.730	164.512	204.782	310.730	142.306	314.907	336.468	191.582	209.926
[truncated: 183 more columns]
