# Supplementary material for: Global Linkage Map Connects Meiotic Centromere Function to Chromosome Size in Budding Yeast
Source: G3 (Bethesda). 2013 Oct 1;3(10):1741–51. doi: 10.1534/g3.113.007377 (PMC3789798; doi:10.1534/g3.113.007377)
Supplement: Supporting Information [file supp_g3.113.007377_FileS1.zip › Baryshnikova_genetic_distances_chr11.txt]

ORF	GWEIGHT	YKL222C	YKL221W	YKL220C	YKL218C	YKL217W	YKL216W	YKL215C	YKL214C	YKL213C	YKL212W	YKL211C	YKL208W	YKL207W	YKL206C	YKL205W	YKL204W	YKL202W	YKL201C	YKL198C	YKL197C	YKL191W	YKL190W	YKL188C	YKL187C	YKL185W	YKL184W	YKL183W	YKL179C	YKL178C	YKL177W	YKL176C	YKL175W	YKL174C	YKL171W	YKL168C	YKL167C	YKL166C	YKL164C	YKL163W	YKL162C	YKL161C	YKL160W	YKL159C	YKL157W	YKL156W	YKL151C	YKL150W	YKL149C
EWEIGHT		1	1	1	1	1	1	1	1	1	1	1	1	1	1	1	1	1	1	1	1	1	1	1	1	1	1	1	1	1	1	1	1	1	1	1	1	1	1	1	1	1	1	1	1	1	1	1	1
YKL222C	1	-0.000	NaN	NaN	26.071	13.310	27.394	26.390	310.730	59.465	310.730	50.198	98.702	55.102	63.747	43.233	NaN	92.538	114.480	83.667	310.730	181.867	205.330	274.612	98.054	105.492	310.730	124.489	110.185	92.593	87.308	219.068	87.651	118.385	310.730	310.730	104.758	118.380	157.387	139.224	232.099	146.503	310.730	310.730	119.584	133.259	144.873	152.444	137.798
YKL220C	1	6.567	16.047	-0.000	22.865	20.019	46.838	43.160	42.044	72.553	14.918	57.731	72.234	61.172	36.359	63.501	NaN	103.311	93.887	74.261	191.822	98.185	74.710	126.814	126.792	105.307	310.730	146.319	102.889	155.803	109.625	310.730	310.730	109.756	159.369	310.730	175.595	181.771	171.912	310.730	203.335	305.379	310.730	272.331	114.028	310.730	164.812	204.768	310.730
YKL218C	1	6.633	8.248	1.171	-0.000	6.905	11.172	19.705	4.695	54.809	5.226	52.198	50.764	43.247	38.892	47.718	NaN	74.052	73.264	115.638	127.483	92.333	107.316	72.853	82.326	170.171	31.679	83.174	77.878	69.944	99.808	123.957	310.730	122.427	310.730	186.268	19.649	153.926	95.560	149.500	124.729	310.730	310.730	169.174	310.730	94.298	166.850	124.597	91.240
YKL217W	1	13.861	16.033	NaN	2.761	-0.000	7.063	9.898	10.235	2.105	NaN	14.748	NaN	32.150	30.633	45.061	NaN	79.014	61.088	50.592	46.128	98.916	111.602	120.588	57.284	76.552	310.730	92.663	92.402	139.269	310.730	55.199	118.138	156.479	134.204	310.730	99.699	155.379	189.684	146.855	310.730	252.760	310.730	161.487	138.530	185.374	310.730	248.398	370.805
YKL215C	1	28.518	31.101	16.408	23.890	3.362	3.315	-0.000	1.716	14.348	3.147	18.774	48.817	44.262	39.878	37.824	NaN	44.344	81.622	76.573	111.470	71.992	72.792	82.590	72.351	67.945	48.615	310.730	110.995	211.985	126.545	94.007	126.978	310.730	107.956	310.730	102.439	111.439	310.730	310.730	268.276	310.730	131.386	310.730	89.323	198.663	310.730	108.950	310.730
YKL214C	1	44.401	36.031	32.466	26.266	16.468	17.110	2.845	-0.000	19.498	30.974	18.080	33.209	35.583	29.451	23.654	NaN	52.046	53.550	68.111	61.777	69.206	75.633	60.858	83.297	82.384	62.792	71.904	64.748	109.509	136.318	310.730	310.730	310.730	120.557	120.619	30.270	149.893	106.644	297.592	240.537	141.628	159.079	93.730	102.148	120.412	310.730	173.646	98.102
YKL213C	1	66.783	43.508	54.913	20.346	30.845	37.240	37.621	30.985	-0.000	310.730	27.800	57.079	30.127	30.066	38.081	NaN	43.446	63.710	71.400	62.213	95.566	91.192	93.612	46.611	62.210	159.523	73.059	70.858	261.426	162.975	67.110	69.444	163.836	161.519	118.740	44.841	67.002	86.233	98.995	146.019	61.104	80.555	95.137	137.900	105.196	149.177	154.228	272.093
YKL211C	1	25.169	33.518	19.971	1.146	19.420	26.927	24.716	15.763	76.007	14.114	-0.000	64.201	33.314	29.635	28.013	NaN	36.207	63.335	41.404	77.293	67.985	70.164	85.532	72.001	93.374	145.740	111.509	72.401	101.463	105.537	52.940	157.061	77.134	119.433	77.131	310.730	109.516	124.232	116.838	155.528	160.431	73.998	70.519	123.770	110.659	120.919	228.099	203.665
YKL210W	1	33.958	17.068	35.214	28.189	22.379	38.842	14.913	32.780	43.482	NaN	-0.000	74.324	11.487	1.545	31.565	NaN	17.747	25.050	35.457	83.819	44.853	70.712	5.715	80.597	43.263	310.730	43.280	129.723	61.864	81.499	98.487	60.450	55.148	37.646	79.042	149.456	185.138	310.730	80.161	310.730	310.730	2.608	23.474	185.328	64.830	106.076	56.730	210.793
YKL208W	1	43.852	62.349	44.437	83.207	46.628	60.691	37.855	0.638	43.507	NaN	10.180	-0.000	27.874	12.368	35.407	NaN	39.933	44.376	40.052	33.221	105.022	51.426	69.408	68.702	89.628	64.595	110.561	71.396	147.029	137.275	44.596	132.127	208.459	63.982	134.805	310.730	74.324	105.990	133.402	138.879	111.612	114.986	310.730	133.316	84.087	175.952	115.732	163.177
YKL207W	1	46.678	66.496	54.852	37.815	45.559	35.764	33.119	42.442	35.540	133.644	19.797	37.081	-0.000	NaN	20.853	NaN	23.244	30.338	22.948	43.685	44.726	40.122	46.755	47.252	63.817	310.730	63.368	55.869	67.228	61.850	104.532	75.697	70.392	59.230	82.853	116.482	95.803	79.734	110.327	85.367	80.801	187.867	75.393	84.743	99.637	120.345	145.733	137.371
YKL206C	1	70.330	63.601	30.520	65.090	56.561	45.767	55.902	31.247	41.381	7.375	45.275	8.249	5.422	-0.000	11.885	NaN	40.900	24.694	35.737	40.481	63.039	35.735	55.297	62.460	73.126	310.730	78.577	74.123	112.925	109.245	54.130	75.820	76.183	81.482	100.309	51.355	71.967	92.360	170.364	86.724	70.096	93.802	310.730	150.497	117.555	310.730	95.450	70.047
YKL205W	1	50.508	44.887	42.042	29.595	59.150	45.699	43.063	310.730	18.449	310.730	31.140	NaN	NaN	51.182	-0.000	NaN	55.837	NaN	NaN	76.559	43.787	23.953	23.770	50.283	24.849	310.730	28.024	16.687	53.935	82.483	43.968	32.086	130.525	102.612	157.576	310.730	37.914	38.453	140.688	104.962	129.512	68.277	76.079	91.063	310.730	84.634	137.566	88.934
YKL203C	1	71.687	62.273	42.669	67.261	68.520	33.849	67.950	35.530	58.310	34.606	38.880	21.966	13.544	15.280	7.758	NaN	-0.000	4.236	NaN	13.313	16.227	24.073	12.767	37.678	52.630	31.753	47.485	87.902	85.925	67.368	41.208	56.155	75.222	48.027	74.878	63.547	68.129	84.600	93.973	53.823	59.402	51.226	62.892	106.769	89.773	175.171	115.021	90.915
YKL201C	1	76.045	85.128	106.884	87.439	62.201	59.773	85.940	41.015	51.176	310.730	45.796	27.296	20.182	24.246	14.919	NaN	1.126	-0.000	NaN	6.304	32.530	23.735	47.652	52.035	75.716	32.223	58.425	55.725	91.855	75.150	61.181	84.001	76.177	83.481	112.200	109.077	86.437	128.896	111.727	94.169	122.124	147.164	93.794	81.984	76.497	125.682	139.077	137.956
YKL198C	1	198.530	84.435	70.602	79.130	120.422	68.470	61.729	31.632	14.611	NaN	64.258	NaN	43.448	42.222	17.266	NaN	4.593	4.715	-0.000	9.616	22.807	22.088	33.459	54.561	79.825	61.007	76.321	84.430	114.602	84.306	69.458	106.991	128.292	65.087	89.604	104.771	142.322	255.751	98.030	73.052	66.627	84.788	81.908	112.821	86.665	310.730	137.963	142.458
YKL197C	1	77.505	49.542	85.512	54.465	39.563	45.613	50.903	51.266	86.192	310.730	41.803	58.014	11.757	6.621	8.074	NaN	5.356	7.484	NaN	-0.000	18.116	18.955	31.172	16.037	37.901	104.023	49.067	29.659	91.991	9.551	55.632	33.087	37.648	28.021	41.339	29.352	54.094	108.861	66.399	65.769	36.792	12.426	71.968	60.515	70.570	75.842	94.185	51.446
YKL195W	1	47.979	114.866	57.160	43.390	36.971	51.096	34.492	49.526	46.312	61.700	31.763	42.926	29.485	26.485	22.010	NaN	0.884	17.195	NaN	-0.000	3.537	21.149	11.770	24.106	33.190	310.730	59.113	47.847	62.929	44.269	22.673	65.337	69.976	53.421	59.156	145.021	91.301	91.333	42.666	115.268	131.068	75.327	67.523	41.925	121.535	165.766	99.468	81.413
YKL191W	1	150.118	85.232	57.542	61.990	79.999	154.268	44.013	86.638	119.323	310.730	55.775	95.740	41.643	18.000	21.705	NaN	14.837	29.945	26.083	30.289	-0.000	2.790	1.897	13.537	37.280	310.730	36.025	32.582	52.217	51.269	43.862	31.169	13.083	32.101	28.470	54.363	44.820	55.628	63.356	40.320	28.580	78.992	91.961	59.725	54.043	52.003	54.146	50.136
YKL190W	1	122.779	87.137	99.859	78.671	90.221	84.029	76.409	79.219	79.619	33.468	72.152	73.594	55.574	64.226	45.934	NaN	38.307	50.948	45.306	35.004	8.732	-0.000	10.357	17.440	39.093	53.714	49.889	43.004	57.749	53.645	44.926	67.058	48.999	59.804	45.624	27.314	35.445	62.262	59.830	68.524	48.704	82.186	63.324	74.733	78.751	93.457	92.850	81.079
YKL188C	1	119.011	100.223	94.485	83.350	88.750	76.353	85.594	111.859	71.044	29.549	74.947	103.821	75.188	82.552	53.719	NaN	52.484	68.090	53.446	32.568	13.537	3.558	-0.000	NaN	19.097	32.433	27.958	47.736	63.080	47.764	37.226	52.348	48.902	43.312	53.371	66.597	55.338	84.600	71.833	69.705	80.422	85.712	79.200	93.610	71.427	84.991	100.970	72.153
YKL184W	1	310.730	128.904	216.123	143.361	186.716	310.730	150.376	310.730	310.730	310.730	129.904	113.604	170.940	144.319	138.565	NaN	119.420	184.278	163.009	263.459	73.596	157.065	69.397	48.802	22.589	-0.000	21.815	24.068	47.052	67.443	83.651	48.683	85.859	38.958	106.059	84.115	88.764	73.942	156.536	121.875	79.665	310.730	136.277	310.730	82.766	88.389	84.013	310.730
YKL176C	1	126.001	142.413	88.345	310.730	98.034	100.716	123.932	144.211	67.383	NaN	84.585	310.730	81.741	62.105	59.483	NaN	61.893	78.347	65.703	79.290	69.121	50.341	40.228	25.758	20.497	59.949	17.792	NaN	NaN	6.295	-0.000	4.916	53.993	25.819	10.115	18.558	2.870	14.094	20.039	23.029	17.293	35.331	33.844	24.774	32.001	39.343	31.366	58.339
YKL175W	1	136.456	177.287	154.944	101.834	184.585	117.288	104.859	65.923	310.730	43.410	116.706	138.435	80.007	109.802	59.228	NaN	70.366	70.977	88.155	51.384	47.859	37.243	57.847	27.587	24.400	78.723	8.714	NaN	1.642	NaN	NaN	-0.000	NaN	NaN	1.709	23.097	7.113	20.315	16.321	18.138	17.506	17.611	13.854	16.541	27.762	32.757	40.365	62.023
YKL174C	1	NaN	NaN	NaN	NaN	NaN	NaN	NaN	NaN	NaN	NaN	NaN	NaN	NaN	NaN	NaN	NaN	NaN	NaN	NaN	NaN	NaN	NaN	NaN	NaN	NaN	NaN	NaN	NaN	NaN	NaN	NaN	NaN	NaN	NaN	NaN	NaN	NaN	NaN	NaN	NaN	NaN	NaN	NaN	NaN	NaN	NaN	NaN	NaN
YKL171W	1	144.805	310.730	160.803	80.346	78.277	72.468	105.502	14.065	103.522	172.966	83.188	146.802	71.390	65.470	62.705	NaN	61.834	105.962	83.221	63.430	57.839	60.996	41.305	28.863	4.966	60.787	28.512	6.081	29.091	17.842	28.847	NaN	NaN	-0.000	NaN	38.943	NaN	12.882	6.510	NaN	14.146	NaN	7.455	9.525	NaN	34.632	27.552	35.997
YKL170W	1	310.730	76.157	310.730	NaN	310.730	310.730	62.506	NaN	310.730	310.730	99.163	310.730	310.730	51.129	104.107	NaN	79.577	86.576	92.525	310.730	55.877	84.584	102.650	14.611	15.916	310.730	26.791	56.987	43.645	21.062	310.730	310.730	2.038	198.724	-0.000	310.730	67.610	99.606	310.730	310.730	310.730	310.730	80.635	310.730	310.730	39.211	NaN	310.730
YKL168C	1	97.925	310.730	98.664	152.697	112.258	93.182	148.220	267.124	162.905	310.730	85.135	29.671	76.881	119.595	81.337	NaN	60.966	88.212	114.895	77.743	54.754	67.814	49.937	40.603	54.055	29.853	57.846	7.938	10.608	25.748	20.517	19.646	8.808	25.268	-0.000	6.691	NaN	NaN	1.790	16.278	1.090	15.769	12.399	10.149	10.150	32.022	16.784	19.907
YKL167C	1	20.098	310.730	23.406	133.986	4.334	22.016	14.833	NaN	18.301	310.730	NaN	310.730	310.730	36.908	7.040	NaN	NaN	14.367	17.767	NaN	6.302	56.125	92.032	3.116	NaN	310.730	NaN	NaN	NaN	NaN	NaN	NaN	15.864	NaN	NaN	-0.000	NaN	NaN	11.685	NaN	NaN	NaN	NaN	NaN	NaN	NaN	NaN	10.003
YKL166C	1	134.147	151.722	73.771	91.444	183.957	81.815	148.600	310.730	189.742	310.730	67.484	44.625	114.700	73.644	73.681	NaN	64.085	61.316	64.068	68.118	55.775	58.186	37.387	17.369	59.971	32.194	23.883	9.284	14.201	10.089	16.249	10.665	5.561	6.082	0.549	1.810	-0.000	0.102	4.781	2.893	11.786	7.462	6.247	10.149	16.819	21.239	5.071	24.096
YKL162C	1	162.049	248.307	159.580	129.595	121.155	129.452	112.851	310.730	310.730	310.730	96.085	310.730	87.901	75.264	64.214	NaN	67.101	77.021	80.224	108.315	68.205	77.027	41.154	38.387	35.061	310.730	43.191	20.944	27.890	43.832	71.745	25.251	34.426	25.811	11.055	80.174	17.231	15.188	5.015	-0.000	NaN	2.196	2.507	NaN	14.203	21.650	27.931	28.837
YKL161C	1	117.681	310.730	149.692	75.673	94.700	87.205	101.924	310.730	121.969	310.730	86.660	310.730	86.044	61.984	52.096	NaN	65.797	80.767	57.234	81.350	47.149	49.747	39.716	38.777	33.509	310.730	31.634	13.076	21.046	22.374	69.078	17.233	31.390	22.630	9.838	74.806	17.512	3.248	NaN	NaN	-0.000	NaN	NaN	NaN	13.747	15.138	20.055	31.504
YKL159C	1	143.235	181.252	186.167	156.890	134.724	153.290	127.769	85.728	137.224	25.279	112.008	153.538	111.154	129.000	99.055	NaN	113.476	126.361	89.947	122.728	92.091	85.827	69.888	57.420	51.959	57.050	53.293	22.807	41.752	58.303	42.241	27.906	36.505	28.849	16.047	29.768	12.454	16.056	2.944	NaN	NaN	NaN	-0.000	NaN	NaN	20.367	16.385	26.371
YKL157W	1	62.171	121.503	74.306	237.014	159.973	56.198	128.635	123.225	64.492	3.467	116.871	7.036	93.613	65.265	50.011	NaN	49.623	62.436	81.756	42.710	169.695	104.599	41.548	75.188	38.387	35.074	54.085	21.822	36.463	31.319	31.887	27.230	36.257	20.383	9.316	NaN	NaN	9.674	6.455	NaN	NaN	NaN	NaN	-0.000	NaN	NaN	7.427	10.907
YKL156W	1	84.917	94.457	96.115	205.551	112.189	131.103	136.657	70.424	310.730	310.730	81.019	310.730	60.668	44.247	59.458	NaN	91.103	74.219	81.518	310.730	137.968	109.460	126.982	37.992	51.497	310.730	47.588	52.325	42.855	63.423	90.207	28.401	101.199	84.566	23.813	310.730	12.590	27.164	17.880	32.802	NaN	15.991	13.101	NaN	-0.000	15.097	13.786	19.002
YKL155C	1	310.730	92.187	141.967	125.840	310.730	306.653	229.505	310.730	101.164	310.730	77.193	310.730	310.730	310.730	310.730	NaN	56.101	310.730	99.739	310.730	310.730	68.875	39.647	NaN	310.730	310.730	310.730	310.730	146.342	18.577	23.999	23.741	5.909	NaN	NaN	25.864	11.723	33.061	10.324	3.096	87.146	16.779	13.335	4.708	-0.000	46.084	14.132	310.730
YKL154W	1	310.730	310.730	310.730	310.730	310.730	310.730	310.730	310.730	133.053	159.251	310.730	310.730	46.802	67.541	63.115	NaN	100.704	93.352	165.480	310.730	310.730	38.229	310.730	26.074	100.516	310.730	95.266	310.730	38.819	310.730	89.401	26.303	310.730	310.730	83.911	310.730	82.753	310.730	37.891	310.730	3.966	24.419	310.730	36.347	-0.000	310.730	94.372	89.422
YKL151C	1	310.730	148.830	207.490	114.399	164.495	193.208	187.647	310.730	310.730	310.730	125.305	247.291	90.315	95.805	85.396	NaN	114.218	80.835	92.899	94.485	69.250	65.111	56.759	53.817	60.160	90.310	59.084	35.028	51.244	44.092	56.129	27.895	31.965	18.949	24.981	36.231	20.812	16.474	9.592	NaN	4.106	1.629	9.044	2.582	18.170	-0.000	NaN	17.777
YKL150W	1	150.434	105.105	310.730	103.119	147.690	142.389	155.130	310.730	191.449	64.764	136.554	310.730	79.265	125.381	100.245	NaN	95.926	91.869	98.757	93.618	62.216	58.507	75.646	70.824	63.750	133.204	79.182	36.636	39.739	51.283	50.076	25.608	33.623	31.752	10.975	53.175	31.272	18.763	19.881	19.051	19.339	23.504	6.380	6.498	4.281	2.971	-0.000	15.832
YKL149C	1	310.730	103.304	136.321	66.926	108.161	188.317	339.795	82.117	310.730	79.067	88.584	310.730	83.023	143.392	52.523	NaN	97.344	63.879	122.776	310.730	93.094	89.556	36.826	28.239	31.193	310.730	22.304	33.927	49.941	36.842	310.730	65.875	20.042	42.708	15.160	310.730	13.936	NaN	7.132	23.692	26.176	48.070	0.077	55.451	62.700	28.038	NaN	-0.000
YKL148C	1	92.754	89.135	113.363	77.922	90.691	129.098	85.508	68.048	176.633	13.595	103.253	310.730	71.471	104.790	83.816	NaN	126.998	105.420	79.023	104.133	91.473	47.447	65.037	53.788	53.806	35.631	108.690	24.025	49.641	54.400	53.415	55.120	74.600	47.115	13.954	40.025	15.241	35.563	29.311	22.860	13.945	24.956	29.621	54.670	7.866	11.861	10.722	5.558
YKL146W	1	171.839	119.255	146.931	143.785	233.317	163.903	137.420	51.213	150.079	310.730	151.125	310.730	113.310	83.725	75.516	NaN	116.028	111.272	138.366	117.066	103.197	117.398	94.645	98.272	63.938	85.896	66.485	35.754	51.734	68.530	44.236	40.620	62.905	41.839	26.404	16.143	18.917	18.493	49.735	19.254	16.436	20.030	21.751	34.535	19.552	9.907	4.918	5.372
YKL145W	1	236.158	310.730	117.108	140.492	310.730	158.730	310.730	69.713	310.730	310.730	91.065	310.730	310.730	137.513	135.024	NaN	71.491	60.437	97.010	310.730	138.601	85.349	64.105	310.730	178.330	28.165	32.998	79.462	47.699	17.052	56.479	53.028	22.511	42.592	23.573	68.802	20.809	18.908	10.897	28.703	27.191	4.375	1.853	35.054	18.012	6.338	2.921	5.513
YKL144C	1	310.730	63.884	127.027	90.294	93.171	310.730	81.583	NaN	310.730	310.730	76.499	310.730	113.492	NaN	62.210	NaN	310.730	55.294	101.907	310.730	310.730	33.807	310.730	NaN	110.331	310.730	164.244	310.730	7.555	NaN	77.187	7.561	310.730	310.730	NaN	310.730	NaN	310.730	NaN	310.730	NaN	0.860	52.606	NaN	NaN	23.114	19.198	NaN
YKL142W	1	310.730	73.876	89.399	112.089	95.061	65.856	47.166	310.730	310.730	310.730	34.186	310.730	NaN	24.930	54.146	NaN	66.541	310.730	43.523	310.730	102.987	111.799	71.466	6.689	29.406	310.730	154.700	54.586	5.209	58.132	310.730	6.742	138.054	149.749	0.860	310.730	35.488	37.689	23.112	NaN	NaN	24.661	NaN	NaN	NaN	NaN	NaN	12.512
YKL139W	1	136.513	310.730	106.955	145.203	110.719	104.800	143.181	313.621	310.730	310.730	109.023	170.890	100.662	89.756	95.862	NaN	90.633	112.644	118.741	97.929	104.359	75.353	71.158	71.813	92.058	14.076	70.041	37.948	44.548	49.189	83.513	57.718	41.533	24.010	22.396	28.829	19.464	21.585	30.120	24.201	40.582	23.654	26.072	28.522	37.993	30.073	21.885	15.034
YKL137W	1	115.607	161.958	380.372	145.717	123.844	310.730	147.724	310.730	310.730	120.772	112.748	310.730	139.628	87.914	71.501	NaN	113.926	112.977	146.312	97.635	110.857	114.840	98.125	79.255	82.456	22.207	71.809	42.149	59.478	47.226	67.469	48.646	51.088	57.904	30.585	40.275	30.419	26.442	35.469	34.991	42.750	27.149	30.880	41.358	32.630	33.969	8.442	20.697
YKL135C	1	135.897	181.673	162.755	100.093	123.643	115.699	146.300	310.730	310.730	NaN	119.133	310.730	310.730	263.357	168.057	NaN	112.138	243.423	153.454	203.467	136.572	85.098	101.043	90.963	98.062	42.316	71.398	55.322	74.924	51.033	61.960	79.843	57.447	44.506	34.826	46.275	34.640	30.240	35.961	31.689	42.215	35.717	31.143	20.686	10.494	10.595	23.528	24.133
YKL133C	1	38.942	23.994	65.210	47.924	41.802	48.500	47.693	310.730	310.730	310.730	32.888	310.730	7.642	21.842	83.408	NaN	59.041	90.105	41.280	310.730	45.806	310.730	37.215	20.547	44.693	310.730	113.729	91.720	NaN	33.841	310.730	15.804	78.534	32.798	7.325	310.730	NaN	18.021	NaN	NaN	NaN	14.705	41.057	67.685	NaN	NaN	NaN	8.785
YKL132C	1	209.938	289.304	194.750	99.393	107.081	110.642	271.040	116.752	85.090	24.898	165.843	NaN	127.129	170.874	77.705	NaN	91.165	93.323	110.285	70.387	111.487	80.532	58.080	67.752	61.707	77.288	77.155	46.299	63.840	60.251	28.992	35.293	74.862	29.128	26.126	15.281	36.441	41.782	69.991	23.448	34.422	32.613	22.572	20.826	19.168	13.955	16.799	26.012
YKL129C	1	97.594	191.102	137.059	74.770	133.942	109.891	149.249	310.730	310.730	NaN	84.227	310.730	79.402	159.210	106.967	NaN	80.717	65.977	75.888	310.730	55.227	36.309	30.230	65.337	47.047	310.730	73.554	31.559	22.275	11.973	15.516	39.011	13.008	20.477	17.709	310.730	27.907	23.023	7.835	20.399	4.061	NaN	NaN	1.842	24.079	7.055	8.735	40.598
YKL127W	1	87.287	132.724	97.456	143.277	103.788	108.210	139.294	53.608	87.431	NaN	128.786	46.143	130.117	207.394	211.732	NaN	126.289	105.334	89.272	128.971	86.959	115.842	91.013	95.894	83.855	310.730	87.251	58.328	77.528	50.202	56.850	95.493	69.521	148.317	54.268	66.652	43.190	72.127	66.599	27.439	35.635	45.714	40.715	71.227	39.199	69.619	41.858	25.439
YKL124W	1	136.176	252.465	112.457	97.804	129.228	138.726	149.285	310.730	310.730	310.730	127.814	310.730	310.730	310.730	125.951	NaN	118.558	157.408	272.665	240.483	310.730	116.611	123.328	77.049	108.188	310.730	93.829	77.570	83.809	81.948	100.970	117.306	65.262	85.805	59.786	82.567	100.775	81.669	54.269	72.250	52.092	35.302	50.373	118.398	80.095	68.557	64.966	54.681
YKL121W	1	118.035	310.730	60.231	67.210	72.141	310.730	100.432	71.624	30.300	NaN	106.544	NaN	310.730	176.744	82.102	NaN	83.036	310.730	93.977	310.730	310.730	310.730	134.180	73.703	57.304	310.730	65.137	75.119	85.018	34.878	81.713	83.206	79.554	66.422	32.493	67.172	90.493	76.762	37.204	58.847	310.730	35.234	45.592	48.907	85.011	64.032	95.940	53.902
YKL120W	1	NaN	NaN	NaN	NaN	NaN	NaN	NaN	NaN	NaN	NaN	NaN	NaN	NaN	NaN	NaN	NaN	NaN	NaN	NaN	NaN	NaN	NaN	NaN	NaN	NaN	NaN	NaN	NaN	NaN	NaN	NaN	NaN	NaN	NaN	NaN	NaN	NaN	NaN	NaN	NaN	NaN	NaN	NaN	NaN	NaN	NaN	NaN	NaN
YKL117W	1	70.307	310.730	125.099	310.730	93.067	108.000	87.823	73.474	310.730	109.648	73.286	41.757	84.270	127.345	310.730	NaN	90.716	165.637	128.581	148.417	83.234	139.864	82.950	74.554	88.359	12.231	110.387	61.026	74.164	34.370	38.008	105.497	14.185	17.780	55.906	50.926	44.787	65.295	76.857	39.504	46.650	54.882	64.727	38.802	30.689	51.645	33.255	37.101
YKL116C	1	310.730	159.495	187.218	124.639	119.401	116.964	181.730	310.730	102.426	42.985	190.995	310.730	206.414	126.765	119.890	NaN	121.638	119.525	125.290	89.455	134.000	105.137	116.882	78.863	81.471	33.598	99.590	83.370	92.302	89.172	82.492	90.603	97.825	72.928	63.555	109.734	62.782	65.716	65.194	34.297	62.699	64.930	57.348	63.024	38.737	62.152	54.017	72.925
YKL114C	1	227.951	341.389	310.730	94.583	192.439	186.956	310.730	310.730	310.730	54.331	195.329	310.730	130.746	112.830	83.802	NaN	137.817	133.228	158.132	143.687	121.888	186.300	86.763	88.328	109.400	36.331	102.838	68.454	94.188	101.096	97.606	98.990	110.212	79.429	58.443	99.796	61.285	58.008	70.632	50.235	35.861	50.412	56.890	49.896	65.064	60.174	49.865	102.495
YKL113C	1	89.456	84.570	85.379	310.730	270.757	101.861	109.910	108.122	40.388	310.730	170.036	83.992	310.730	310.730	310.730	NaN	110.886	118.115	153.288	80.100	141.059	53.243	77.875	310.730	186.539	104.790	142.415	57.642	99.647	104.826	38.467	47.073	64.407	84.258	64.358	20.097	76.480	60.741	59.848	24.991	18.099	54.922	36.481	48.167	48.652	32.895	32.481	55.694
YKL111C	1	310.730	163.659	242.578	310.730	128.428	200.874	310.730	310.730	310.730	310.730	180.518	310.730	146.887	90.391	23.831	NaN	116.889	112.173	96.566	310.730	67.202	310.730	96.627	70.937	55.632	NaN	104.328	31.814	55.721	38.020	48.660	79.088	48.299	74.092	22.304	64.849	50.900	36.088	25.478	20.846	35.717	33.806	57.454	10.083	19.164	31.101	52.520	63.138
YKL110C	1	113.708	137.227	94.467	188.516	125.738	137.557	126.637	264.492	310.730	5.321	106.083	37.909	212.875	131.479	106.597	NaN	106.512	85.035	310.730	89.931	116.978	135.181	105.300	75.733	219.294	111.482	91.465	53.305	53.026	49.111	22.695	86.749	61.809	103.445	46.517	67.808	43.745	25.382	59.202	77.262	87.532	55.243	84.989	90.185	61.488	102.768	58.300	58.237
YKL109W	1	281.719	352.576	155.248	103.402	146.810	141.354	186.733	310.730	310.730	61.369	119.649	310.730	180.465	153.790	109.975	NaN	144.432	163.146	143.170	98.850	123.015	130.171	93.097	99.162	105.663	44.574	127.612	90.261	95.614	80.779	94.988	87.011	106.964	128.364	79.287	100.047	74.371	79.247	70.576	77.127	74.808	71.381	81.435	58.457	85.218	75.669	73.989	92.592
YKL107W	1	310.730	189.943	310.730	26.196	76.587	98.452	38.958	NaN	310.730	310.730	69.828	310.730	18.116	11.930	51.964	NaN	63.734	215.965	17.680	310.730	70.778	310.730	310.730	NaN	3.695	310.730	NaN	NaN	NaN	NaN	60.470	NaN	59.786	310.730	20.931	22.866	NaN	1.506	NaN	4.764	NaN	65.482	24.537	NaN	NaN	NaN	NaN	0.821
YKL106W	1	108.960	310.730	108.813	109.915	126.872	288.645	122.334	60.642	150.270	NaN	260.676	86.031	224.866	106.346	310.730	NaN	140.110	102.378	310.730	132.364	142.630	94.348	98.810	310.730	122.304	43.494	125.530	105.996	111.188	119.313	71.660	88.413	80.019	115.887	60.707	62.940	68.017	64.477	48.730	210.349	75.817	98.256	58.011	64.340	82.855	57.121	68.435	79.379
YKL104C	1	240.007	120.450	114.654	116.813	289.300	310.730	310.730	58.173	310.730	310.730	133.762	310.730	123.497	109.024	141.295	NaN	192.431	310.730	80.871	310.730	203.296	310.730	310.730	41.403	70.165	310.730	83.301	310.730	41.945	310.730	310.730	51.028	310.730	310.730	49.556	310.730	36.121	47.552	52.778	42.207	8.572	77.802	81.913	30.146	32.777	31.830	30.283	51.371
YKL103C	1	142.768	77.464	99.850	111.842	143.724	100.905	115.848	310.730	248.322	310.730	163.138	310.730	232.837	120.774	124.225	NaN	128.988	127.799	191.315	80.996	310.730	162.534	116.998	60.699	107.191	249.077	133.940	86.222	122.228	152.507	94.719	226.831	128.036	40.911	86.555	91.100	66.232	87.321	85.101	69.724	76.306	94.282	87.844	78.751	89.759	84.256	76.797	57.625
YKL101W	1	178.486	173.388	184.015	135.458	143.197	319.963	145.586	310.730	90.689	61.080	140.778	310.730	183.676	116.228	115.060	NaN	167.736	130.966	116.740	315.124	195.990	310.730	121.140	77.260	194.622	63.118	128.868	106.853	194.444	132.467	231.605	114.350	113.789	90.323	127.665	310.730	105.708	99.896	87.459	123.065	101.420	97.781	84.328	110.258	102.743	177.531	133.824	94.382
YKL100C	1	109.564	310.730	68.926	190.670	310.730	310.730	178.508	1.271	264.757	82.980	132.020	310.730	73.256	72.720	123.340	NaN	172.114	172.287	307.528	106.536	131.101	310.730	156.517	113.658	84.090	110.754	227.231	114.222	115.010	135.880	102.517	75.691	124.936	121.573	62.543	55.212	59.385	56.090	73.414	74.420	43.144	97.430	81.560	64.557	79.530	71.259	76.909	38.657
YKL098W	1	310.730	56.936	310.730	78.337	172.874	310.730	310.730	310.730	267.546	6.487	167.181	310.730	144.332	90.193	106.874	NaN	80.543	107.381	125.154	92.854	54.608	109.779	111.672	72.980	94.431	55.762	85.690	102.210	85.341	95.012	75.781	46.953	59.207	74.878	98.563	100.598	55.331	310.730	310.730	66.391	81.993	45.043	91.684	56.137	59.298	142.124	29.569	73.901
YKL096W-A	1	124.564	126.498	119.979	53.618	159.803	151.780	122.845	25.581	310.730	310.730	105.407	310.730	93.229	131.064	45.276	NaN	218.824	189.283	57.609	159.481	87.613	183.179	250.777	70.189	43.475	310.730	109.378	82.021	124.471	85.847	310.730	55.972	71.415	71.404	35.251	86.739	44.235	44.367	36.215	54.580	24.690	91.316	26.349	43.166	46.564	34.278	22.475	NaN
YKL096C-B	1	174.300	96.971	115.692	23.282	101.079	112.486	310.730	120.796	310.730	310.730	112.773	310.730	53.809	134.600	45.489	NaN	62.561	175.756	105.529	310.730	88.686	58.239	48.005	37.837	73.504	310.730	155.439	68.417	52.698	135.905	310.730	310.730	74.635	11.888	69.295	310.730	107.130	100.788	120.868	114.988	310.730	67.293	29.269	28.535	81.976	118.065	53.502	310.730
YKL095W	1	310.730	310.730	310.730	49.645	123.873	45.265	310.730	310.730	310.730	310.730	71.889	310.730	310.730	310.730	56.203	NaN	81.568	50.098	310.730	310.730	310.730	310.730	310.730	310.730	310.730	310.730	26.203	310.730	310.730	310.730	310.730	310.730	40.301	310.730	3.541	310.730	16.120	48.674	NaN	32.250	310.730	NaN	10.204	310.730	310.730	9.551	109.532	310.730
YKL094W	1	181.038	292.456	130.106	94.524	127.887	128.131	112.923	131.169	100.392	310.730	149.970	310.730	118.285	246.429	135.937	NaN	155.707	147.088	310.730	98.801	265.938	239.949	167.310	219.337	310.730	46.500	310.730	196.518	197.450	215.713	82.648	138.192	150.275	141.707	165.586	154.841	180.021	123.022	128.656	101.674	124.488	148.748	99.265	107.696	136.615	156.653	168.310	168.568
YKL093W	1	314.983	160.226	310.730	310.730	310.730	177.392	310.730	310.730	192.628	23.730	310.730	147.673	87.447	310.730	107.488	NaN	310.730	122.430	118.780	137.304	150.034	143.007	152.300	164.126	125.460	44.783	146.617	82.859	227.093	110.429	310.730	122.877	162.140	310.730	106.180	62.382	110.441	108.995	142.305	113.927	91.106	310.730	79.833	64.212	169.292	111.677	118.401	142.534
YKL092C	1	240.444	147.936	158.920	112.905	171.442	220.667	182.452	310.730	310.730	310.730	160.824	310.730	125.929	113.721	110.684	NaN	171.325	151.169	133.436	86.847	78.868	310.730	111.329	129.749	146.204	78.984	178.383	114.576	179.860	116.609	99.025	150.087	86.429	88.681	283.158	132.062	94.878	92.953	113.366	99.698	105.650	161.948	106.183	73.677	83.253	92.383	90.195	99.203
YKL091C	1	104.943	131.532	111.682	78.470	63.562	93.558	170.613	310.730	310.730	310.730	111.228	310.730	93.336	65.702	71.531	NaN	79.805	148.246	149.285	89.488	84.714	92.962	103.046	43.658	117.782	NaN	67.525	48.601	56.886	38.379	310.730	310.730	22.670	56.294	5.267	21.650	66.514	33.517	51.464	33.053	58.925	159.828	56.762	49.153	43.529	63.182	62.586	41.603
YKL087C	1	95.144	209.420	121.967	120.953	61.640	78.895	84.515	310.730	77.475	310.730	94.765	310.730	310.730	310.730	74.087	NaN	148.187	310.730	90.229	58.376	95.178	310.730	198.690	96.731	90.514	310.730	117.319	162.633	120.210	144.160	439.576	310.730	310.730	201.277	310.730	310.730	310.730	99.107	81.842	73.398	131.423	70.492	72.438	70.376	101.799	78.324	91.845	310.730
YKL086W	1	90.313	310.730	130.541	202.189	95.948	310.730	170.493	115.456	310.730	310.730	105.234	95.672	98.278	161.118	93.632	NaN	79.594	173.061	310.730	175.253	310.730	310.730	108.236	88.067	129.316	310.730	174.111	173.024	166.829	128.281	310.730	310.730	95.114	114.481	131.197	127.145	84.940	111.799	76.517	76.019	170.884	310.730	227.635	310.730	94.689	310.730	132.256	86.923
YKL085W	1	310.730	182.658	310.730	113.919	92.452	86.725	120.918	310.730	148.879	NaN	189.809	227.360	111.071	83.531	77.811	NaN	114.484	151.332	107.479	310.730	111.707	115.298	103.322	79.776	60.029	54.425	106.612	72.507	104.677	211.019	141.574	74.290	218.026	148.897	111.856	195.888	73.061	97.732	86.702	206.341	91.588	140.109	83.805	77.652	103.219	82.993	138.636	155.417
YKL084W	1	126.498	310.730	310.730	130.524	92.365	134.773	169.808	310.730	310.730	42.789	89.605	110.112	126.388	124.439	115.186	NaN	143.924	180.168	331.920	310.730	116.534	100.066	160.281	102.119	241.787	26.979	310.730	100.670	96.860	125.546	310.730	310.730	198.579	310.730	91.067	34.493	83.805	72.027	95.185	79.231	91.722	59.428	75.479	45.750	124.779	86.199	81.098	74.167
YKL081W	1	103.192	310.730	310.730	NaN	310.730	310.730	310.730	310.730	310.730	NaN	310.730	310.730	310.730	51.118	310.730	NaN	310.730	70.559	274.029	310.730	310.730	310.730	123.502	24.694	23.258	84.872	NaN	310.730	48.739	310.730	310.730	35.989	89.935	NaN	NaN	310.730	NaN	45.922	36.170	36.810	NaN	33.448	42.079	82.990	76.921	55.180	9.194	310.730
YKL080W	1	NaN	NaN	NaN	NaN	NaN	NaN	NaN	NaN	NaN	NaN	NaN	NaN	NaN	NaN	NaN	NaN	NaN	NaN	NaN	NaN	NaN	NaN	NaN	NaN	NaN	NaN	NaN	NaN	NaN	NaN	NaN	NaN	NaN	NaN	NaN	NaN	NaN	NaN	NaN	NaN	NaN	NaN	NaN	NaN	NaN	NaN	NaN	NaN
YKL079W	1	203.890	174.646	206.475	113.295	168.942	139.817	130.462	58.286	106.727	NaN	191.204	24.155	310.730	310.730	121.754	NaN	201.750	144.658	132.034	194.999	310.730	310.730	310.730	169.263	181.863	110.098	124.385	106.592	179.778	176.056	95.399	214.299	310.730	310.730	178.814	51.522	310.730	171.614	147.447	234.937	169.183	132.616	117.693	107.349	310.730	310.730	310.730	108.168
YKL078W	1	158.911	151.486	367.298	97.675	310.730	161.814	170.492	129.243	113.472	39.915	212.845	102.857	185.195	310.730	135.814	NaN	188.279	310.730	162.042	310.730	133.216	99.913	154.799	182.569	310.730	104.630	310.730	123.603	220.964	106.019	93.598	310.730	310.730	310.730	137.513	171.819	122.469	112.274	138.971	206.888	179.969	310.730	117.486	91.115	114.369	145.145	135.545	310.730
YKL077W	1	310.730	310.730	100.643	83.013	159.346	310.730	233.950	127.334	310.730	310.730	178.652	310.730	214.248	310.730	138.153	NaN	135.730	368.994	310.730	152.956	88.237	310.730	147.947	107.787	80.393	310.730	198.391	166.257	136.171	105.445	128.511	134.152	103.630	147.101	116.196	165.259	78.747	310.730	283.997	56.986	116.420	310.730	310.730	226.367	98.537	142.297	163.549	107.554
YKL075C	1	310.730	310.730	120.619	73.943	310.730	310.730	310.730	310.730	310.730	NaN	123.369	310.730	209.456	310.730	310.730	NaN	310.730	310.730	310.730	310.730	310.730	310.730	221.268	124.002	310.730	310.730	83.187	109.485	310.730	54.361	310.730	310.730	68.624	244.478	36.200	310.730	43.821	310.730	40.796	43.913	46.988	19.768	48.582	310.730	93.375	310.730	310.730	87.184
YKL074C	1	310.730	167.445	294.723	310.730	362.558	236.831	191.111	310.730	310.730	310.730	279.018	310.730	258.230	174.314	310.730	NaN	310.730	310.730	248.134	310.730	310.730	310.730	118.307	89.378	139.790	310.730	107.720	195.163	310.730	116.357	310.730	109.564	139.276	310.730	95.303	80.367	54.112	128.663	140.256	69.106	104.883	310.730	310.730	310.730	107.184	125.028	51.007	90.491
YKL073W	1	94.753	146.642	85.011	174.602	106.986	55.577	176.895	310.730	310.730	310.730	302.315	310.730	310.730	310.730	172.820	NaN	156.707	310.730	155.666	310.730	310.730	81.336	310.730	310.730	82.745	310.730	310.730	310.730	310.730	208.781	9.864	113.225	107.573	310.730	56.863	75.424	43.000	310.730	137.547	81.412	170.725	50.802	62.977	310.730	39.473	92.260	39.429	310.730
YKL072W	1	193.224	310.730	310.730	310.730	310.730	146.974	310.730	310.730	310.730	310.730	192.671	310.730	310.730	310.730	98.283	NaN	310.730	178.251	134.316	310.730	139.440	120.067	131.744	77.082	117.092	310.730	115.457	136.642	196.121	264.690	310.730	137.224	310.730	101.642	105.411	108.930	137.762	109.846	107.538	107.083	116.943	183.806	93.512	86.568	124.636	156.991	303.478	158.074
YKL068W	1	310.730	310.730	310.730	169.091	140.646	93.997	118.822	71.822	62.853	310.730	310.730	56.308	310.730	114.261	75.427	NaN	310.730	183.201	310.730	100.301	310.730	310.730	310.730	82.463	98.494	310.730	212.975	310.730	194.083	99.794	63.712	123.060	310.730	388.401	82.287	310.730	104.159	64.151	56.647	72.266	64.726	124.739	100.056	159.997	138.987	310.730	178.041	91.958
YKL067W	1	310.730	120.945	310.730	310.730	129.290	141.323	310.730	107.698	310.730	144.153	329.157	310.730	310.730	310.730	63.043	NaN	310.730	74.172	110.725	310.730	158.977	310.730	88.754	104.764	84.304	78.013	159.852	137.744	310.730	69.547	310.730	100.444	146.445	88.739	310.730	123.090	50.604	53.957	46.964	56.352	310.730	107.656	88.342	50.220	118.872	60.104	62.011	310.730
YKL065C	1	143.408	215.774	111.650	149.847	280.654	310.730	177.322	310.730	310.730	310.730	151.226	310.730	150.657	310.730	91.036	NaN	161.102	157.139	199.797	310.730	200.382	188.947	182.732	59.710	100.691	310.730	113.636	310.730	142.584	102.640	122.929	66.998	104.881	127.954	108.279	310.730	63.589	138.583	310.730	310.730	117.455	310.730	310.730	69.675	80.969	80.903	107.970	132.407
YKL062W	1	334.400	310.730	240.493	171.348	310.730	246.584	230.696	310.730	310.730	80.227	194.487	310.730	310.730	294.756	210.807	NaN	151.082	310.730	141.903	193.364	218.458	120.022	140.558	96.917	129.103	162.450	125.998	130.507	310.730	106.715	310.730	212.888	144.562	173.914	126.719	310.730	223.589	310.730	310.730	151.428	310.730	310.730	179.605	113.354	310.730	212.229	310.730	123.846
YKL061W	1	310.730	149.431	239.270	131.127	184.798	318.168	238.148	310.730	216.023	310.730	153.841	310.730	144.580	174.530	104.046	NaN	155.845	224.375	154.778	104.384	150.112	310.730	310.730	109.613	124.564	209.887	310.730	110.779	197.159	205.803	178.290	112.805	153.299	121.517	231.720	310.730	155.921	184.707	214.074	151.743	128.404	226.937	165.935	92.989	135.864	310.730	274.212	144.832
YKL059C	1	147.219	310.730	136.589	131.683	310.730	310.730	310.730	310.730	160.192	85.518	310.730	45.468	310.730	310.730	310.730	NaN	166.275	190.509	148.330	310.730	185.945	310.730	310.730	105.675	198.704	310.730	138.000	310.730	310.730	310.730	54.290	144.411	310.730	310.730	124.699	144.631	110.443	156.003	145.722	310.730	310.730	87.449	162.284	132.852	310.730	310.730	310.730	310.730
YKL057C	1	310.730	162.845	310.730	119.757	310.730	195.938	310.730	310.730	299.420	310.730	310.730	310.730	167.659	131.361	310.730	NaN	310.730	130.869	310.730	310.730	89.133	86.975	100.420	125.758	160.656	11.973	115.620	69.302	126.744	77.693	310.730	121.085	310.730	130.082	126.531	310.730	96.752	54.817	96.017	199.489	272.923	104.701	90.671	54.128	86.134	90.831	65.182	310.730
YKL056C	1	310.730	178.284	101.605	179.070	310.730	171.076	151.476	310.730	310.730	97.104	310.730	253.481	310.730	310.730	124.043	NaN	200.610	116.075	310.730	310.730	310.730	310.730	310.730	212.850	123.955	75.052	254.218	127.210	175.910	142.599	310.730	310.730	310.730	407.333	109.151	310.730	91.366	151.168	194.375	310.730	310.730	123.641	132.138	109.111	164.184	179.503	310.730	112.502
YKL055C	1	99.631	310.730	86.425	72.094	70.409	18.498	73.895	115.803	310.730	38.383	67.868	310.730	112.878	310.730	86.703	NaN	77.319	125.679	134.296	13.499	78.239	310.730	258.034	82.930	79.189	NaN	84.185	310.730	310.730	121.566	14.010	57.512	101.989	102.934	310.730	310.730	62.089	153.567	77.240	148.011	310.730	310.730	98.221	54.768	169.031	155.947	145.799	310.730
YKL054C	1	NaN	NaN	NaN	NaN	NaN	NaN	NaN	NaN	NaN	NaN	NaN	NaN	NaN	NaN	NaN	NaN	NaN	NaN	NaN	NaN	NaN	NaN	NaN	NaN	NaN	NaN	NaN	NaN	NaN	NaN	NaN	NaN	NaN	NaN	NaN	NaN	NaN	NaN	NaN	NaN	NaN	NaN	NaN	NaN	NaN	NaN	NaN	NaN
YKL051W	1	198.108	192.345	158.360	154.052	169.007	203.225	206.184	348.243	310.730	184.773	212.861	310.730	310.730	310.730	310.730	NaN	198.383	310.730	310.730	310.730	310.730	230.842	310.730	108.328	175.555	42.051	165.186	310.730	310.730	147.479	140.288	131.630	188.021	139.649	185.202	310.730	310.730	310.730	212.975	135.855	310.730	310.730	124.465	189.145	310.730	310.730	310.730	159.850
YKL050C	1	93.791	121.998	145.174	187.785	188.241	137.652	310.730	328.452	310.730	310.730	99.447	310.730	113.534	168.854	101.823	NaN	111.900	292.900	310.730	177.061	155.692	310.730	146.673	84.319	100.583	76.052	111.618	138.831	132.922	166.160	169.333	164.407	137.479	310.730	310.730	310.730	310.730	310.730	310.730	310.730	310.730	310.730	310.730	310.730	310.730	310.730	144.542	310.730
YKL049C	1	217.765	151.285	110.439	95.676	144.751	135.176	199.693	148.584	310.730	80.447	166.599	115.626	134.148	189.945	132.660	NaN	165.616	310.730	216.978	310.730	310.730	310.730	221.462	118.827	141.504	77.733	196.363	143.172	197.992	186.856	310.730	310.730	209.994	310.730	292.513	94.081	135.716	102.035	122.097	310.730	204.203	310.730	162.275	155.386	310.730	310.730	160.458	310.730
YKL048C	1	211.421	310.730	310.730	121.087	310.730	329.036	246.749	310.730	310.730	0.657	310.730	310.730	310.730	190.515	148.091	NaN	107.996	310.730	177.593	310.730	146.817	310.730	310.730	102.671	170.852	64.678	310.730	127.483	310.730	310.730	50.423	104.945	119.783	310.730	199.920	310.730	116.316	177.575	310.730	310.730	310.730	135.895	310.730	310.730	310.730	310.730	192.314	310.730
YKL047W	1	310.730	186.170	310.730	310.730	258.768	310.730	310.730	288.362	310.730	310.730	310.730	310.730	310.730	101.828	151.272	NaN	206.748	240.028	158.410	310.730	156.006	119.561	310.730	112.366	141.974	154.317	184.226	107.585	114.903	157.830	310.730	166.781	151.613	310.730	310.730	227.378	232.072	223.088	310.730	310.730	310.730	310.730	310.730	144.521	165.921	183.002	157.061	310.730
YKL046C	1	263.864	152.240	183.113	229.630	180.215	310.730	310.730	156.168	310.730	310.730	310.730	247.999	216.300	310.730	310.730	NaN	203.789	266.087	310.730	245.084	185.503	75.785	128.947	114.492	163.741	31.880	147.422	187.894	310.730	105.622	310.730	310.730	133.040	190.901	140.065	170.873	135.510	310.730	197.571	310.730	310.730	310.730	310.730	142.997	310.730	310.730	310.730	179.706
YKL043W	1	310.730	158.044	310.730	310.730	310.730	310.730	310.730	310.730	310.730	310.730	310.730	179.109	145.588	143.269	148.250	NaN	310.730	181.017	310.730	310.730	211.570	191.640	375.160	310.730	102.405	310.730	310.730	183.437	310.730	310.730	310.730	118.615	131.591	65.980	174.423	95.029	120.131	89.230	95.190	113.189	116.123	310.730	84.378	70.773	310.730	123.123	133.603	310.730
YKL042W	1	153.447	274.465	82.973	149.897	310.730	108.562	310.730	310.730	310.730	310.730	310.730	203.980	310.730	310.730	310.730	NaN	199.950	206.347	146.004	310.730	310.730	310.730	310.730	150.720	310.730	119.646	127.592	310.730	142.993	310.730	153.392	113.024	310.730	310.730	161.694	170.561	310.730	110.375	66.738	99.004	310.730	90.661	310.730	310.730	221.469	120.871	151.959	84.827
YKL041W	1	72.298	107.934	90.207	54.192	92.352	130.758	149.797	76.205	81.064	33.890	71.712	310.730	310.730	310.730	119.813	NaN	69.167	81.886	310.730	310.730	310.730	310.730	114.468	310.730	162.616	19.062	140.520	310.730	247.355	310.730	310.730	310.730	38.194	310.730	86.198	67.938	310.730	201.663	60.956	310.730	310.730	78.898	78.962	310.730	123.243	40.153	141.416	310.730
YKL040C	1	236.997	155.421	310.730	120.426	119.986	247.383	244.361	310.730	32.623	59.623	310.730	310.730	310.730	229.433	310.730	NaN	173.242	310.730	310.730	310.730	195.219	154.568	135.205	384.695	310.730	82.030	310.730	149.409	134.330	128.804	64.579	212.114	145.650	310.730	140.435	169.534	135.702	310.730	310.730	208.985	310.730	98.746	310.730	156.500	137.804	240.243	277.932	310.730
YKL039W	1	263.842	164.343	133.287	310.730	310.730	310.730	310.730	156.604	310.730	69.359	310.730	310.730	188.068	193.975	165.043	NaN	310.730	172.022	191.748	179.533	227.959	298.704	131.850	257.249	115.058	310.730	112.809	260.589	310.730	310.730	310.730	310.730	288.871	195.474	144.754	80.878	316.895	93.507	310.730	103.666	67.376	310.730	97.922	136.520	310.730	310.730	170.692	310.730
YKL038W	1	343.246	163.747	142.705	104.324	236.292	144.176	182.017	161.856	310.730	310.730	176.854	63.333	177.431	220.161	123.670	NaN	310.730	172.661	185.465	212.832	219.335	184.972	206.409	120.722	149.377	147.417	131.821	113.480	139.336	310.730	310.730	158.685	310.730	310.730	310.730	243.298	310.730	187.927	310.730	310.730	310.730	310.730	310.730	146.911	310.730	173.604	310.730	310.730
YKL037W	1	310.730	90.730	310.730	310.730	310.730	169.013	310.730	60.024	310.730	310.730	89.475	310.730	310.730	27.537	310.730	NaN	98.174	51.995	310.730	310.730	310.730	26.191	310.730	310.730	310.730	310.730	85.489	75.787	184.275	310.730	310.730	310.730	310.730	310.730	310.730	310.730	NaN	NaN	85.002	310.730	310.730	310.730	310.730	310.730	310.730	310.730	310.730	16.681
YKL035W	1	124.259	139.180	198.153	208.344	310.730	310.730	310.730	106.099	310.730	87.937	310.730	310.730	157.149	87.794	168.643	NaN	184.176	310.730	121.696	310.730	156.070	310.730	310.730	104.989	152.601	310.730	310.730	310.730	94.734	310.730	310.730	89.896	310.730	310.730	127.589	94.827	310.730	310.730	123.913	310.730	72.250	310.730	310.730	122.421	79.875	120.077	117.731	310.730
YKL034W	1	310.730	83.215	310.730	310.730	230.381	310.730	310.730	NaN	310.730	310.730	165.505	310.730	27.483	310.730	310.730	NaN	310.730	205.486	55.904	310.730	35.391	104.719	310.730	270.278	58.386	310.730	123.974	69.304	115.240	310.730	310.730	310.730	310.730	310.730	70.799	310.730	168.787	47.133	72.031	133.910	98.550	310.730	65.733	45.421	170.155	89.334	77.413	310.730
YKL033W-A	1	310.730	318.109	310.730	181.249	310.730	310.730	310.730	179.057	310.730	209.192	310.730	310.730	201.239	310.730	210.808	NaN	177.363	215.064	310.730	159.650	310.730	128.156	310.730	310.730	292.180	104.396	310.730	310.730	310.730	168.488	118.235	310.730	310.730	127.010	320.190	152.989	86.145	285.912	121.875	93.902	310.730	356.419	310.730	165.229	198.311	234.311	221.219	186.073
YKL032C	1	100.004	310.730	89.200	61.815	68.265	82.368	119.664	213.778	310.730	NaN	108.876	310.730	310.730	310.730	310.730	NaN	119.978	310.730	310.730	164.631	310.730	310.730	118.402	121.446	85.440	310.730	214.145	310.730	310.730	310.730	32.827	310.730	310.730	61.303	57.024	310.730	131.071	102.531	229.079	87.179	181.819	310.730	109.172	118.869	310.730	310.730	310.730	310.730
YKL029C	1	442.387	151.801	106.641	310.730	190.626	310.730	310.730	310.730	310.730	310.730	310.730	93.150	206.182	310.730	97.258	NaN	194.159	192.203	310.730	310.730	310.730	112.020	160.586	310.730	133.874	310.730	184.655	113.676	244.319	208.842	310.730	310.730	310.730	310.730	106.376	61.460	310.730	50.453	138.328	74.122	65.559	186.292	179.046	95.196	83.069	203.671	310.730	310.730
YKL027W	1	310.730	211.499	228.077	310.730	310.730	310.730	310.730	310.730	310.730	310.730	310.730	310.730	178.131	310.730	102.097	NaN	310.730	168.585	161.752	172.351	310.730	105.850	82.469	310.730	194.667	24.656	143.558	310.730	310.730	160.287	310.730	310.730	440.004	155.610	204.994	310.730	140.697	179.248	178.898	152.706	189.629	301.714	310.730	190.972	129.035	147.468	134.758	241.537
YKL025C	1	161.112	177.347	249.209	310.730	173.961	161.220	264.482	310.730	310.730	310.730	189.965	310.730	310.730	204.561	198.311	NaN	250.897	196.230	310.730	310.730	310.730	310.730	310.730	180.524	132.496	201.736	166.311	159.854	188.852	228.326	310.730	310.730	116.947	310.730	310.730	107.126	199.969	329.966	251.415	310.730	310.730	310.730	310.730	199.982	310.730	310.730	194.422	310.730
YKL024C	1	310.730	116.780	310.730	310.730	310.730	45.517	310.730	15.023	116.113	310.730	310.730	310.730	310.730	61.934	91.042	NaN	310.730	88.979	192.759	310.730	136.857	87.416	310.730	105.450	75.181	310.730	105.365	310.730	310.730	310.730	310.730	55.296	310.730	310.730	148.147	33.215	89.623	176.090	310.730	104.650	118.329	310.730	151.025	NaN	310.730	310.730	68.985	310.730
YKL024C	1	218.795	108.412	310.730	135.050	310.730	174.614	310.730	310.730	121.891	310.730	310.730	166.424	124.536	112.963	180.331	NaN	126.322	310.730	310.730	310.730	98.859	72.592	310.730	310.730	118.037	42.560	137.492	142.063	130.004	140.739	310.730	79.519	52.144	70.104	144.488	109.214	310.730	123.906	180.674	310.730	104.353	24.900	310.730	310.730	310.730	145.077	310.730	310.730
YKL022C	1	222.360	310.730	90.962	310.730	79.930	310.730	310.730	310.730	310.730	100.834	79.840	310.730	48.014	230.525	137.198	NaN	140.049	100.539	21.732	310.730	186.144	161.276	310.730	10.045	310.730	310.730	63.230	310.730	50.859	310.730	310.730	2.795	310.730	310.730	310.730	310.730	310.730	310.730	310.730	310.730	310.730	310.730	69.132	21.861	67.176	106.686	310.730	102.209
YKL020C	1	139.188	157.805	125.241	144.872	310.730	104.124	164.470	310.730	310.730	310.730	310.730	310.730	283.137	195.976	194.710	NaN	222.795	461.920	310.730	192.718	154.001	266.395	310.730	310.730	150.021	100.851	310.730	310.730	310.730	310.730	110.271	124.960	125.575	123.549	182.258	310.730	136.947	182.046	310.730	310.730	310.730	310.730	310.730	310.730	194.304	138.792	275.148	163.784
YKL017C	1	133.664	310.730	142.389	127.049	310.730	167.584	310.730	187.697	32.588	75.776	211.103	310.730	123.819	97.308	310.730	NaN	242.536	310.730	310.730	310.730	310.730	310.730	310.730	153.195	163.876	310.730	310.730	310.730	310.730	147.486	310.730	310.730	310.730	310.730	92.760	310.730	148.983	310.730	119.868	310.730	310.730	114.509	310.730	310.730	182.189	371.322	235.663	310.730
YKL016C	1	130.036	310.730	68.596	310.730	310.730	310.730	178.511	39.286	118.707	19.286	183.394	81.416	310.730	310.730	310.730	NaN	161.063	324.299	198.635	310.730	310.730	124.628	107.487	193.546	310.730	310.730	310.730	310.730	310.730	108.563	310.730	215.544	77.286	310.730	360.964	310.730	80.564	310.730	108.969	310.730	310.730	310.730	57.293	310.730	310.730	72.090	310.730	136.087
YKL015W	1	310.730	122.158	310.730	194.583	73.007	101.584	310.730	310.730	310.730	310.730	310.730	147.081	155.047	173.366	81.571	NaN	68.216	87.054	310.730	49.405	63.066	310.730	88.019	310.730	310.730	310.730	310.730	218.306	310.730	310.730	84.188	120.248	319.083	80.574	64.219	310.730	310.730	246.322	310.730	90.818	310.730	310.730	310.730	310.730	310.730	20.591	64.264	147.275
YKL011C	1	116.906	310.730	77.325	310.730	93.683	93.112	310.730	310.730	310.730	310.730	210.377	310.730	310.730	310.730	310.730	NaN	90.860	271.622	310.730	310.730	310.730	113.790	310.730	115.517	129.601	310.730	310.730	310.730	310.730	310.730	310.730	310.730	66.708	116.472	310.730	310.730	310.730	235.380	310.730	310.730	310.730	310.730	148.448	310.730	310.730	310.730	153.728	310.730
YKL010C	1	310.730	141.095	130.328	128.355	310.730	235.666	310.730	310.730	310.730	79.883	310.730	322.488	172.948	310.730	169.007	NaN	310.730	310.730	151.454	310.730	132.829	310.730	153.651	133.892	269.599	310.730	183.656	310.730	310.730	310.730	213.757	221.581	310.730	76.363	169.843	126.838	170.641	310.730	310.730	310.730	165.323	143.894	310.730	310.730	310.730	310.730	199.423	310.730
YKL009W	1	310.730	310.730	310.730	310.730	310.730	310.730	310.730	35.922	310.730	NaN	18.151	310.730	310.730	310.730	311.630	NaN	40.891	229.285	310.730	310.730	310.730	310.730	310.730	310.730	310.730	310.730	310.730	85.331	32.646	13.050	310.730	310.730	310.730	310.730	7.425	310.730	310.730	108.492	134.039	58.565	310.730	9.110	310.730	310.730	310.730	310.730	54.443	310.730
YKL008C	1	180.230	197.389	139.565	310.730	285.699	375.767	186.218	310.730	310.730	137.183	310.730	310.730	310.730	240.165	184.372	NaN	120.306	310.730	137.853	310.730	310.730	159.860	310.730	216.271	80.304	5.120	160.403	84.823	310.730	157.497	310.730	135.754	310.730	286.793	310.730	310.730	137.869	310.730	118.457	310.730	261.627	310.730	155.653	152.417	171.006	210.167	310.730	310.730
YKL007W	1	376.411	354.245	161.236	110.281	310.730	296.477	310.730	130.263	121.254	310.730	310.730	310.730	310.730	424.632	169.432	NaN	161.011	310.730	348.804	341.090	229.054	310.730	163.873	111.534	310.730	140.737	310.730	173.521	262.630	213.831	310.730	310.730	310.730	310.730	245.177	310.730	187.587	215.941	153.884	99.137	310.730	191.218	310.730	182.827	153.189	163.458	182.209	180.509
YKL005C	1	299.499	116.278	156.562	88.433	116.303	160.729	175.323	236.506	84.309	310.730	136.824	310.730	174.390	142.113	327.774	NaN	144.825	131.976	198.738	135.906	210.296	310.730	310.730	124.929	251.707	152.523	261.769	310.730	310.730	114.413	96.087	310.730	154.300	96.035	67.424	110.606	102.995	310.730	310.730	186.694	310.730	198.014	310.730	310.730	310.730	171.688	149.430	310.730
YKL004W	1	310.730	115.649	310.730	310.730	310.730	310.730	239.869	310.730	310.730	310.730	310.730	162.150	71.834	310.730	310.730	NaN	310.730	310.730	310.730	310.730	78.181	310.730	62.773	101.791	74.648	310.730	163.275	47.440	184.965	310.730	310.730	310.730	310.730	77.855	310.730	310.730	70.722	89.357	310.730	310.730	310.730	138.383	111.369	154.983	174.314	310.730	177.140	310.730
YKL002W	1	127.595	201.285	93.232	91.169	310.730	310.730	310.730	141.678	37.776	NaN	129.167	NaN	105.005	88.285	71.739	NaN	310.730	310.730	84.826	310.730	150.374	54.531	310.730	102.383	147.446	52.770	310.730	310.730	310.730	310.730	63.980	130.207	310.730	310.730	115.362	13.993	310.730	310.730	310.730	133.872	310.730	310.730	142.148	310.730	310.730	141.903	310.730	310.730
YKL001C	1	213.621	310.730	149.893	310.730	241.869	310.730	310.730	70.997	310.730	13.106	147.710	159.968	122.482	118.523	310.730	NaN	310.730	215.761	310.730	94.774	268.874	149.831	205.516	310.730	91.916	310.730	164.728	200.167	310.730	149.272	118.577	89.957	310.730	146.522	310.730	193.290	310.730	241.576	164.500	173.113	310.730	147.520	310.730	310.730	310.730	310.730	310.730	310.730
YKR001C	1	138.420	142.869	126.225	310.730	310.730	310.730	310.730	158.709	216.822	310.730	155.117	310.730	157.597	157.530	168.093	NaN	141.784	188.320	140.324	310.730	310.730	181.724	310.730	96.512	96.183	310.730	133.559	112.743	186.800	310.730	310.730	186.922	310.730	310.730	310.730	310.730	310.730	92.536	310.730	153.513	64.683	310.730	310.730	118.764	99.306	310.730	129.699	96.104
YKR007W	1	181.861	53.277	310.730	149.292	310.730	116.893	310.730	310.730	310.730	310.730	310.730	310.730	310.730	310.730	85.975	NaN	310.730	86.168	310.730	310.730	310.730	310.730	43.634	310.730	310.730	310.730	171.165	310.730	310.730	310.730	310.730	69.606	59.504	53.810	132.892	310.730	37.182	127.383	310.730	93.655	161.503	310.730	310.730	310.730	96.375	85.561	310.730	78.870
YKR010C	1	193.955	310.730	310.730	135.941	382.028	310.730	267.673	141.265	70.768	90.431	310.730	34.975	310.730	310.730	310.730	NaN	171.129	310.730	310.730	310.730	310.730	310.730	151.728	310.730	233.989	310.730	247.489	139.113	179.020	123.449	310.730	310.730	310.730	135.526	234.689	310.730	127.973	310.730	310.730	183.274	310.730	310.730	298.117	310.730	278.517	252.790	218.867	310.730
YKR011C	1	120.673	174.699	310.730	118.068	310.730	121.608	310.730	310.730	310.730	128.447	310.730	310.730	310.730	310.730	257.390	NaN	109.262	207.497	160.646	210.471	182.773	310.730	159.135	310.730	185.689	310.730	310.730	199.649	310.730	310.730	310.730	310.730	223.543	111.770	78.125	310.730	167.346	310.730	310.730	310.730	310.730	137.984	310.730	130.144	310.730	310.730	310.730	310.730
YKR013W	1	310.730	136.482	310.730	257.400	310.730	310.730	310.730	310.730	118.667	41.496	310.730	310.730	310.730	310.730	166.989	NaN	310.730	254.574	180.631	310.730	310.730	161.216	204.106	234.472	215.612	43.263	211.086	310.730	310.730	149.515	310.730	310.730	310.730	150.052	310.730	251.995	190.143	310.730	310.730	157.917	202.902	183.734	310.730	310.730	203.061	310.730	310.730	310.730
YKR014C	1	104.464	216.690	145.054	310.730	189.327	128.974	192.434	197.833	310.730	310.730	123.690	310.730	184.317	167.132	310.730	NaN	148.250	254.107	310.730	310.730	192.469	245.217	205.093	175.758	194.001	310.730	175.495	110.976	168.425	123.148	310.730	168.977	128.054	310.730	310.730	124.419	125.956	310.730	310.730	206.617	310.730	310.730	158.381	131.758	187.918	198.097	163.723	310.730
YKR015C	1	61.683	90.548	124.912	310.730	310.730	310.730	175.494	NaN	310.730	310.730	101.266	310.730	57.514	44.519	137.028	NaN	136.020	168.850	254.865	310.730	112.556	182.082	99.071	178.145	310.730	310.730	310.730	118.268	310.730	310.730	310.730	135.366	310.730	310.730	120.566	310.730	310.730	310.730	117.546	48.257	11.641	310.730	310.730	96.359	41.216	53.367	145.570	261.102
YKR016W	1	310.730	237.687	140.171	111.650	310.730	217.740	167.077	182.988	310.730	233.895	156.065	310.730	310.730	310.730	209.968	NaN	163.426	310.730	310.730	310.730	310.730	310.730	250.958	192.997	212.823	96.491	310.730	310.730	310.730	174.885	310.730	310.730	310.730	98.909	97.724	310.730	248.991	310.730	237.457	128.976	310.730	310.730	310.730	310.730	310.730	256.157	145.694	310.730
YKR018C	1	310.730	87.166	310.730	181.202	348.041	188.668	145.368	310.730	NaN	84.913	310.730	48.327	310.730	182.495	310.730	NaN	310.730	310.730	310.730	112.529	139.798	37.754	64.477	310.730	310.730	54.221	310.730	104.282	148.110	96.239	48.794	163.085	93.398	310.730	122.203	113.288	103.070	310.730	310.730	310.730	310.730	310.730	310.730	310.730	70.579	101.359	310.730	310.730
YKR019C	1	205.655	310.730	310.730	196.508	310.730	107.304	310.730	310.730	310.730	310.730	310.730	310.730	71.498	136.028	234.111	NaN	103.850	310.730	310.730	310.730	70.913	89.302	97.248	310.730	310.730	310.730	166.827	310.730	310.730	310.730	66.338	217.991	60.584	72.394	177.346	310.730	166.298	159.319	310.730	310.730	310.730	310.730	310.730	310.730	310.730	310.730	310.730	310.730
YKR020W	1	310.730	112.592	310.730	77.486	217.286	191.802	167.565	111.926	310.730	310.730	96.432	137.162	94.616	310.730	310.730	NaN	109.424	132.355	310.730	310.730	100.211	23.685	117.462	310.730	214.418	310.730	310.730	310.730	310.730	310.730	142.539	310.730	310.730	144.480	310.730	310.730	168.978	167.761	310.730	310.730	310.730	310.730	235.209	310.730	127.358	310.730	310.730	116.613
YKR023W	1	209.514	310.730	164.180	222.453	267.791	310.730	212.947	107.477	310.730	99.883	201.191	130.052	310.730	280.845	225.403	NaN	176.405	195.961	206.139	310.730	310.730	310.730	310.730	177.720	156.244	310.730	199.594	155.100	228.843	310.730	310.730	310.730	310.730	310.730	107.701	310.730	126.236	109.086	146.122	135.860	126.983	267.396	139.402	98.049	128.489	310.730	310.730	159.073
YKR024C	1	NaN	83.974	310.730	41.192	9.125	28.949	68.369	NaN	310.730	310.730	60.110	310.730	64.669	310.730	310.730	NaN	24.324	310.730	14.582	310.730	310.730	310.730	2.228	84.584	310.730	310.730	310.730	57.332	310.730	0.432	310.730	40.760	90.348	310.730	84.052	310.730	310.730	49.974	60.469	187.929	310.730	NaN	NaN	162.644	310.730	99.565	159.017	310.730
YKR025W	1	310.730	142.497	310.730	361.996	310.730	310.730	295.364	117.188	310.730	77.698	310.730	310.730	310.730	310.730	310.730	NaN	310.730	310.730	226.653	145.210	310.730	310.730	310.730	310.730	310.730	86.091	310.730	310.730	310.730	153.484	310.730	310.730	214.204	310.730	310.730	253.327	180.728	237.963	220.384	310.730	310.730	174.117	310.730	310.730	188.020	310.730	310.730	310.730
YKR026C	1	310.730	159.340	237.613	123.210	132.504	130.543	310.730	310.730	170.349	49.232	310.730	310.730	310.730	106.003	82.566	NaN	193.475	310.730	141.118	368.794	186.514	310.730	95.460	86.417	86.975	58.681	166.944	121.339	310.730	310.730	310.730	310.730	310.730	310.730	208.455	117.182	112.474	123.389	310.730	310.730	310.730	310.730	139.576	102.335	160.957	232.096	294.452	310.730
YKR027W	1	310.730	171.104	310.730	310.730	310.730	310.730	310.730	99.922	310.730	293.332	310.730	310.730	143.438	120.180	215.517	NaN	282.129	310.730	171.808	310.730	141.727	310.730	310.730	310.730	187.285	310.730	310.730	310.730	310.730	310.730	310.730	153.955	310.730	294.670	108.162	310.730	297.322	154.006	124.877	76.282	89.758	310.730	112.862	65.015	186.586	128.319	121.028	211.515
YKR028W	1	169.763	139.253	310.730	310.730	310.730	82.407	310.730	76.919	163.849	310.730	310.730	152.139	146.473	190.416	177.359	NaN	175.842	206.518	310.730	310.730	171.076	310.730	310.730	310.730	140.712	310.730	310.730	310.730	310.730	289.492	310.730	310.730	310.730	310.730	173.753	89.703	310.730	183.074	146.182	156.377	70.418	310.730	310.730	310.730	120.422	310.730	128.013	96.574
YKR030W	1	159.603	198.124	158.619	189.024	310.730	123.314	310.730	194.299	310.730	310.730	310.730	121.254	206.626	226.784	281.359	NaN	170.787	200.688	310.730	178.527	310.730	310.730	120.662	195.288	241.705	184.213	210.526	140.282	106.605	392.095	310.730	310.730	310.730	310.730	237.326	310.730	310.730	310.730	310.730	217.280	310.730	287.338	180.817	227.336	186.497	201.377	150.395	310.730
YKR031C	1	NaN	NaN	NaN	NaN	NaN	NaN	NaN	NaN	NaN	NaN	NaN	NaN	NaN	NaN	NaN	NaN	NaN	NaN	NaN	NaN	NaN	NaN	NaN	NaN	NaN	NaN	NaN	NaN	NaN	NaN	NaN	NaN	NaN	NaN	NaN	NaN	NaN	NaN	NaN	NaN	NaN	NaN	NaN	NaN	NaN	NaN	NaN	NaN
YKR034W	1	167.554	200.818	156.289	310.730	310.730	310.730	310.730	310.730	310.730	310.730	285.733	310.730	150.215	150.464	124.244	NaN	310.730	263.930	311.273	153.218	310.730	310.730	310.730	310.730	135.023	310.730	310.730	310.730	310.730	152.238	310.730	310.730	207.426	209.762	149.263	344.626	135.854	142.062	213.713	133.910	120.666	357.680	203.244	107.145	310.730	310.730	219.337	117.802
YKR036C	1	181.475	298.653	126.248	310.730	310.730	310.730	150.228	88.108	244.965	310.730	310.730	310.730	112.589	145.051	215.713	NaN	243.657	310.730	310.730	70.213	310.730	310.730	310.730	115.196	156.488	159.575	310.730	200.684	310.730	310.730	310.730	134.338	129.764	159.049	136.813	310.730	95.271	149.446	112.867	207.475	123.181	310.730	168.306	96.211	100.135	130.059	180.224	310.730
YKR038C	1	142.297	310.730	135.965	310.730	310.730	310.730	310.730	310.730	202.515	77.930	305.090	85.027	310.730	310.730	172.450	NaN	310.730	310.730	310.730	310.730	168.566	146.220	310.730	310.730	139.603	310.730	310.730	310.730	310.730	310.730	105.017	119.331	193.830	193.690	250.370	107.939	107.023	195.666	161.648	138.807	310.730	130.999	163.612	116.848	143.913	310.730	150.248	310.730
YKR039W	1	310.730	158.984	167.100	171.708	310.730	310.730	310.730	198.480	310.730	310.730	310.730	310.730	310.730	310.730	144.339	NaN	310.730	199.482	310.730	310.730	207.283	219.334	310.730	91.037	98.868	310.730	135.932	141.243	174.762	310.730	310.730	141.000	187.598	310.730	310.730	310.730	310.730	237.632	310.730	310.730	310.730	310.730	310.730	120.387	196.712	140.630	227.060	310.730
YKR041W	1	310.730	224.774	150.381	168.802	167.074	310.730	310.730	310.730	310.730	310.730	226.959	248.210	196.096	168.618	158.203	NaN	158.267	310.730	215.000	107.310	240.737	203.707	190.214	242.180	181.254	310.730	206.939	310.730	310.730	154.074	310.730	310.730	164.548	149.885	310.730	182.700	310.730	310.730	310.730	317.734	310.730	164.461	233.667	310.730	310.730	143.649	171.275	310.730
YKR044W	1	192.378	202.216	152.135	310.730	310.730	183.262	310.730	106.202	310.730	310.730	277.483	197.283	310.730	212.825	223.337	NaN	198.231	310.730	310.730	310.730	176.179	310.730	310.730	194.911	310.730	84.848	310.730	213.806	310.730	310.730	202.842	212.110	170.090	138.910	269.441	310.730	191.789	173.730	251.268	166.635	310.730	177.556	163.890	211.504	182.203	198.341	196.931	208.568
YKR046C	1	255.827	194.285	131.571	152.435	310.730	310.730	310.730	310.730	310.730	310.730	310.730	310.730	310.730	178.216	144.340	NaN	263.108	310.730	310.730	310.730	196.505	310.730	310.730	310.730	135.511	310.730	310.730	173.384	310.730	310.730	310.730	173.647	205.107	120.296	106.861	310.730	96.438	128.091	188.792	310.730	129.034	310.730	258.367	146.863	207.542	172.588	360.183	215.019
YKR048C	1	125.331	310.730	142.034	153.995	131.785	120.352	310.730	141.999	310.730	130.486	310.730	90.469	310.730	177.012	210.090	NaN	147.353	310.730	310.730	310.730	124.480	310.730	310.730	310.730	133.066	206.528	181.377	310.730	310.730	231.242	310.730	267.913	310.730	234.158	223.968	285.576	163.101	310.730	310.730	176.816	310.730	136.966	310.730	310.730	310.730	310.730	310.730	147.228
YKR049C	1	78.176	310.730	52.064	109.187	162.226	310.730	310.730	310.730	310.730	85.705	310.730	310.730	137.794	310.730	187.277	NaN	135.093	116.145	310.730	163.854	310.730	310.730	310.730	139.553	146.386	310.730	83.760	136.621	140.059	157.382	162.843	108.176	136.982	237.420	310.730	310.730	160.673	157.365	310.730	310.730	310.730	60.002	134.067	106.760	173.835	310.730	152.796	310.730
YKR051W	1	195.571	135.073	310.730	310.730	146.525	183.698	310.730	86.504	310.730	NaN	310.730	310.730	310.730	204.315	310.730	NaN	310.730	258.996	310.730	310.730	186.296	117.243	310.730	227.611	208.670	310.730	120.296	183.636	310.730	130.856	310.730	310.730	185.626	310.730	310.730	184.934	310.730	310.730	310.730	310.730	310.730	88.766	163.301	147.950	310.730	224.228	310.730	310.730
YKR052C	1	146.267	322.235	202.226	127.523	261.549	189.398	310.730	172.228	310.730	2.555	166.997	84.447	277.619	239.113	223.316	NaN	183.271	310.730	263.145	310.730	173.580	310.730	210.364	121.913	146.810	310.730	310.730	137.146	318.202	148.251	310.730	175.017	310.730	310.730	137.699	310.730	143.700	178.804	185.787	310.730	310.730	160.784	164.652	310.730	162.736	176.314	310.730	310.730
YKR053C	1	41.052	310.730	140.557	123.286	248.664	310.730	310.730	310.730	67.460	137.358	126.549	310.730	310.730	310.730	140.570	NaN	310.730	310.730	310.730	310.730	167.106	141.972	257.667	310.730	310.730	208.435	310.730	156.015	152.080	110.777	144.111	122.848	166.842	264.969	111.428	166.439	129.204	310.730	310.730	310.730	310.730	310.730	186.558	310.730	310.730	173.332	310.730	216.422
YKR054C	1	219.761	227.898	310.730	156.327	301.058	310.730	310.730	310.730	238.419	104.416	310.730	82.853	169.384	310.730	186.228	NaN	269.514	310.730	173.543	310.730	240.649	310.730	310.730	139.604	197.626	56.533	310.730	310.730	310.730	310.730	143.772	179.353	130.864	184.145	95.691	116.592	127.249	182.520	162.889	135.800	122.864	148.130	310.730	310.730	231.412	310.730	154.093	179.290
YKR055W	1	219.426	310.730	161.247	127.973	167.807	123.731	310.730	310.730	240.129	4.980	225.812	16.569	310.730	145.678	112.215	NaN	150.731	126.491	310.730	89.381	152.871	310.730	129.938	147.784	310.730	144.717	310.730	150.859	310.730	191.676	137.967	310.730	310.730	310.730	120.330	79.022	246.964	310.730	160.530	310.730	146.244	310.730	121.073	310.730	310.730	310.730	268.981	125.705
YKR056W	1	178.025	160.835	148.184	203.012	310.730	310.730	310.730	174.032	310.730	310.730	310.730	310.730	310.730	117.022	186.504	NaN	205.263	310.730	310.730	182.111	143.901	119.345	126.074	310.730	310.730	310.730	310.730	310.730	310.730	310.730	310.730	310.730	310.730	177.722	83.675	310.730	310.730	133.207	165.030	58.494	107.132	152.113	82.251	128.055	145.732	310.730	170.443	190.916
YKR058W	1	262.958	310.730	138.021	211.477	230.013	265.166	310.730	310.730	132.870	134.532	310.730	90.108	310.730	158.014	169.042	NaN	291.392	230.853	310.730	310.730	218.418	102.241	310.730	171.150	173.446	310.730	215.553	142.661	310.730	172.024	174.732	181.547	142.979	310.730	310.730	310.730	212.129	293.020	193.255	310.730	202.525	310.730	186.676	310.730	174.938	310.730	310.730	310.730
YKR059W	1	133.712	310.730	157.204	310.730	254.184	310.730	310.730	310.730	310.730	112.051	203.447	238.425	310.730	149.875	153.767	NaN	310.730	310.730	310.730	131.244	310.730	316.494	162.593	181.316	310.730	310.730	310.730	194.157	310.730	228.395	155.862	156.642	199.456	157.406	310.730	120.704	144.043	310.730	310.730	261.647	165.247	310.730	310.730	203.987	122.039	379.972	167.135	131.400
YKR060W	1	310.730	211.677	234.754	330.592	171.109	320.911	310.730	310.730	310.730	310.730	310.730	310.730	310.730	262.055	145.526	NaN	169.313	310.730	234.636	121.425	147.976	216.795	175.484	310.730	241.699	310.730	207.979	117.136	179.275	162.315	160.924	164.529	151.292	153.083	310.730	310.730	135.007	310.730	310.730	310.730	169.793	310.730	139.462	127.233	310.730	310.730	265.254	310.730
YKR064W	1	310.730	310.730	164.838	148.629	310.730	310.730	310.730	310.730	310.730	310.730	310.730	217.848	157.172	310.730	153.018	NaN	310.730	310.730	310.730	310.730	137.728	310.730	176.673	179.995	173.158	97.266	195.616	127.150	310.730	310.730	310.730	310.730	310.730	310.730	265.619	223.713	310.730	310.730	310.730	183.978	310.730	104.832	163.821	310.730	310.730	310.730	208.998	310.730
YKR065C	1	310.730	151.618	310.730	89.858	310.730	310.730	204.735	62.578	310.730	49.397	310.730	79.135	310.730	310.730	310.730	NaN	310.730	310.730	310.730	310.730	166.810	107.318	77.698	310.730	310.730	310.730	310.730	310.730	310.730	310.730	110.505	310.730	95.072	310.730	69.671	310.730	51.290	159.925	310.730	310.730	310.730	175.527	310.730	310.730	310.730	310.730	310.730	310.730
YKR067W	1	154.405	169.567	182.700	168.444	202.028	163.038	310.730	310.730	124.699	116.335	310.730	156.545	310.730	310.730	150.121	NaN	194.481	310.730	310.730	310.730	310.730	162.926	161.561	327.366	310.730	196.476	310.730	163.056	310.730	166.034	97.858	115.129	140.421	170.379	165.445	166.916	128.799	310.730	310.730	310.730	310.730	105.391	310.730	310.730	310.730	228.950	310.730	310.730
YKR068C	1	310.730	310.730	275.637	310.730	310.730	310.730	310.730	161.185	310.730	166.759	310.730	310.730	171.631	191.482	212.137	NaN	310.730	157.859	151.153	193.007	310.730	310.730	310.730	150.713	196.913	49.254	167.913	201.999	310.730	167.731	310.730	310.730	310.730	310.730	310.730	310.730	205.528	260.799	310.730	140.587	310.730	83.225	310.730	158.146	191.548	310.730	259.766	58.255
YKR069W	1	310.730	310.730	183.859	186.274	310.730	310.730	310.730	140.866	310.730	310.730	387.479	278.896	310.730	310.730	310.730	NaN	310.730	310.730	264.382	226.871	180.055	148.247	199.594	203.285	244.476	157.726	195.191	205.502	310.730	234.356	310.730	206.843	310.730	229.125	310.730	310.730	310.730	310.730	327.868	310.730	310.730	105.146	310.730	310.730	249.701	310.730	310.730	310.730
YKR072C	1	310.730	169.939	210.246	310.730	310.730	310.730	310.730	100.435	310.730	92.411	310.730	310.730	114.960	269.509	179.895	NaN	294.576	197.316	310.730	310.730	203.481	310.730	310.730	310.730	141.473	310.730	183.099	310.730	406.062	310.730	321.497	310.730	310.730	310.730	310.730	89.474	116.320	168.154	310.730	310.730	128.190	140.052	310.730	310.730	136.118	310.730	310.730	80.629
YKR074W	1	310.730	180.738	310.730	216.326	310.730	242.304	310.730	310.730	310.730	75.647	310.730	310.730	208.426	197.707	134.571	NaN	289.718	214.258	310.730	142.335	310.730	204.720	310.730	310.730	171.959	310.730	135.992	200.235	210.825	198.578	310.730	134.120	310.730	173.665	223.507	109.935	197.450	202.199	310.730	310.730	111.237	159.180	310.730	242.267	207.021	310.730	216.345	347.495
YKR075C	1	310.730	340.652	306.722	197.406	213.285	174.930	310.730	310.730	99.275	310.730	310.730	143.086	265.348	182.499	228.480	NaN	306.255	310.730	310.730	233.539	163.326	144.166	310.730	224.009	178.140	74.050	310.730	310.730	310.730	310.730	310.730	310.730	169.405	164.077	67.610	167.391	117.269	265.006	310.730	310.730	208.301	310.730	310.730	310.730	237.886	159.081	310.730	310.730
YKR076W	1	310.730	125.946	310.730	310.730	169.955	194.359	310.730	8.388	310.730	80.997	310.730	131.594	310.730	90.333	125.474	NaN	246.481	310.730	110.563	310.730	123.241	310.730	182.207	310.730	310.730	127.710	203.514	162.725	310.730	82.588	107.660	310.730	68.446	310.730	95.178	310.730	60.603	72.456	79.665	127.913	310.730	310.730	94.837	131.685	310.730	141.491	310.730	310.730
YKR077W	1	310.730	206.377	173.715	310.730	366.377	232.237	310.730	310.730	310.730	310.730	310.730	156.102	160.544	148.862	310.730	NaN	164.740	198.797	310.730	310.730	310.730	310.730	199.838	310.730	140.163	94.126	155.510	218.101	267.921	168.575	245.088	187.505	201.056	184.772	269.157	310.730	154.602	142.757	220.937	172.834	131.415	310.730	117.097	310.730	119.338	302.335	310.730	282.291
YKR081C	1	NaN	NaN	NaN	NaN	NaN	NaN	NaN	NaN	NaN	NaN	NaN	NaN	NaN	NaN	NaN	NaN	NaN	NaN	NaN	NaN	NaN	NaN	NaN	NaN	NaN	NaN	NaN	NaN	NaN	NaN	NaN	NaN	NaN	NaN	NaN	NaN	NaN	NaN	NaN	NaN	NaN	NaN	NaN	NaN	NaN	NaN	NaN	NaN
YKR082W	1	310.730	310.730	151.910	297.862	310.730	178.920	310.730	310.730	310.730	310.730	310.730	310.730	310.730	183.387	310.730	NaN	310.730	310.730	115.764	310.730	177.834	147.051	149.987	310.730	118.731	92.243	310.730	310.730	310.730	310.730	122.350	115.941	310.730	92.648	310.730	310.730	310.730	310.730	310.730	95.119	159.866	310.730	214.425	310.730	117.579	151.741	310.730	310.730
YKR083C	1	310.730	28.618	120.965	97.902	179.830	58.867	310.730	NaN	310.730	310.730	310.730	42.330	310.730	12.551	310.730	NaN	128.876	130.950	72.091	310.730	12.380	19.807	310.730	310.730	68.941	NaN	24.258	67.493	310.730	310.730	310.730	68.809	310.730	310.730	310.730	310.730	310.730	96.068	310.730	15.046	310.730	35.885	NaN	18.999	310.730	310.730	310.730	310.730
YKR084C	1	310.730	310.730	310.730	310.730	310.730	243.307	310.730	310.730	310.730	72.904	310.730	310.730	362.189	273.342	310.730	NaN	310.730	310.730	310.730	139.673	310.730	348.777	310.730	176.733	188.941	310.730	196.864	174.798	162.355	150.851	103.576	206.446	213.791	310.730	310.730	310.730	203.544	310.730	340.112	310.730	213.509	310.730	310.730	222.922	87.253	310.730	117.949	310.730
YKR085C	1	310.730	73.858	310.730	310.730	74.042	310.730	310.730	110.064	310.730	310.730	310.730	310.730	310.730	310.730	310.730	NaN	134.348	47.374	310.730	310.730	310.730	310.730	310.730	310.730	310.730	310.730	49.953	11.102	43.315	43.212	310.730	1.146	310.730	310.730	58.427	310.730	310.730	247.154	43.779	310.730	310.730	310.730	180.697	45.181	75.926	67.921	90.517	310.730
YKR085C	1	101.666	77.678	310.730	310.730	310.730	185.206	310.730	310.730	310.730	310.730	169.946	23.730	310.730	310.730	310.730	NaN	27.976	50.605	310.730	113.005	310.730	105.788	14.351	310.730	310.730	15.544	310.730	88.024	63.928	310.730	310.730	310.730	106.251	310.730	36.289	310.730	34.986	310.730	33.570	310.730	310.730	310.730	64.777	310.730	310.730	37.986	117.755	310.730
YKR088C	1	203.335	200.734	334.330	310.730	206.796	157.110	157.524	310.730	310.730	310.730	225.472	310.730	237.407	310.730	310.730	NaN	310.730	310.730	397.719	310.730	310.730	197.748	188.502	310.730	169.815	155.174	205.295	159.736	387.808	310.730	253.109	95.886	310.730	310.730	167.254	106.910	129.830	310.730	310.730	310.730	310.730	310.730	310.730	310.730	310.730	189.638	158.340	310.730
YKR089C	1	310.730	310.730	103.277	310.730	310.730	310.730	189.998	64.060	310.730	310.730	226.822	174.900	126.999	137.594	310.730	NaN	310.730	310.730	310.730	310.730	213.241	210.873	310.730	310.730	149.306	310.730	310.730	141.423	141.659	310.730	134.059	114.561	187.261	310.730	129.076	310.730	171.387	146.317	310.730	101.480	310.730	312.218	310.730	310.730	184.011	387.304	310.730	310.730
YKR091W	1	165.929	190.715	188.131	310.730	310.730	146.417	310.730	207.782	310.730	310.730	147.309	310.730	159.751	128.813	310.730	NaN	172.219	310.730	277.725	123.928	168.779	219.280	310.730	162.768	165.528	97.927	310.730	310.730	310.730	149.154	172.656	224.146	78.965	273.228	246.771	164.941	310.730	310.730	310.730	310.730	310.730	170.432	310.730	310.730	310.730	310.730	310.730	154.399
YKR092C	1	245.344	310.730	310.730	310.730	233.068	310.730	310.730	232.608	310.730	111.767	374.260	310.730	310.730	151.710	310.730	NaN	310.730	155.650	310.730	310.730	310.730	142.288	187.626	193.949	310.730	172.287	310.730	310.730	310.730	231.407	310.730	310.730	310.730	166.814	174.939	64.520	310.730	310.730	310.730	310.730	310.730	310.730	197.150	238.592	168.651	310.730	310.730	210.149
YKR093W	1	205.321	310.730	210.873	310.730	310.730	310.730	310.730	310.730	240.219	310.730	262.948	152.842	280.463	310.730	222.251	NaN	310.730	242.094	310.730	310.730	148.027	310.730	310.730	310.730	188.706	80.386	310.730	162.292	310.730	255.279	310.730	310.730	196.779	310.730	310.730	310.730	310.730	310.730	310.730	310.730	142.960	310.730	310.730	310.730	310.730	310.730	176.880	154.282
YKR094C	1	310.730	264.744	218.071	170.055	180.728	310.730	310.730	310.730	310.730	310.730	92.971	310.730	310.730	138.507	126.224	NaN	156.020	176.146	310.730	310.730	310.730	279.342	120.483	196.953	310.730	310.730	169.881	83.047	101.213	133.993	310.730	128.139	310.730	310.730	64.653	310.730	167.382	105.889	310.730	310.730	310.730	164.098	70.763	259.760	310.730	310.730	310.730	44.650
YKR095W	1	205.158	187.646	188.310	310.730	310.730	310.730	310.730	310.730	310.730	310.730	206.866	310.730	310.730	229.644	310.730	NaN	189.307	310.730	305.875	310.730	310.730	322.419	204.902	310.730	310.730	92.015	310.730	310.730	310.730	310.730	101.015	193.685	195.170	124.384	310.730	218.532	302.854	310.730	310.730	267.265	195.857	310.730	310.730	310.730	147.258	310.730	310.730	340.469
YKR097W	1	116.384	187.625	195.761	310.730	242.357	158.228	205.396	310.730	310.730	310.730	181.429	310.730	154.715	288.879	310.730	NaN	135.016	310.730	310.730	310.730	310.730	310.730	196.039	310.730	310.730	145.807	238.958	216.886	310.730	310.730	152.482	242.663	310.730	310.730	160.614	310.730	310.730	242.659	310.730	310.730	310.730	310.730	156.298	275.166	121.860	117.623	310.730	262.216
YKR098C	1	131.318	391.026	310.730	310.730	310.730	310.730	310.730	29.067	310.730	310.730	179.163	201.691	134.095	122.480	310.730	NaN	181.869	310.730	219.105	310.730	134.767	291.448	310.730	107.314	165.250	310.730	194.580	108.965	114.848	104.982	310.730	310.730	310.730	310.730	200.014	310.730	128.036	103.099	310.730	167.860	310.730	310.730	310.730	139.334	310.730	148.974	310.730	310.730
YKR101W	1	222.845	134.298	183.907	131.672	176.023	345.717	204.331	184.646	91.328	118.342	310.730	310.730	310.730	310.730	310.730	NaN	191.071	310.730	310.730	310.730	59.905	123.858	124.588	169.716	125.713	102.231	130.610	127.069	129.266	153.647	310.730	133.510	151.820	310.730	310.730	157.893	93.737	310.730	310.730	235.087	181.610	144.161	310.730	186.029	91.047	310.730	218.495	310.730
YKR102W	1	128.572	124.713	158.112	224.364	310.730	226.358	310.730	310.730	310.730	143.545	105.709	169.090	252.223	158.507	376.839	NaN	122.433	310.730	202.277	310.730	117.911	310.730	310.730	310.730	150.962	310.730	171.445	182.578	310.730	120.068	118.098	310.730	310.730	310.730	310.730	310.730	310.730	310.730	310.730	310.730	310.730	29.174	145.712	310.730	114.206	196.559	111.547	310.730
YKR104W	1	310.730	181.815	171.534	200.407	259.978	310.730	310.730	310.730	310.730	71.797	310.730	74.955	310.730	209.470	172.969	NaN	310.730	179.134	310.730	310.730	310.730	152.082	129.927	310.730	141.987	231.320	167.532	166.236	228.210	145.897	226.197	165.203	230.610	310.730	118.646	213.775	310.730	310.730	310.730	200.958	310.730	148.147	189.590	336.462	266.936	310.730	248.928	229.778
YKR106W	1	310.730	128.825	310.730	310.730	178.587	310.730	310.730	310.730	310.730	145.471	310.730	204.659	310.730	310.730	93.719	NaN	310.730	310.730	310.730	137.015	145.764	310.730	96.255	310.730	116.795	310.730	163.318	339.592	310.730	170.654	310.730	191.770	146.775	310.730	310.730	310.730	310.730	310.730	310.730	310.730	310.730	310.730	185.493	170.322	310.730	310.730	310.730	127.609
[truncated: 172 more columns]
