# Supplementary material for: Global Linkage Map Connects Meiotic Centromere Function to Chromosome Size in Budding Yeast
Source: G3 (Bethesda). 2013 Oct 1;3(10):1741–51. doi: 10.1534/g3.113.007377 (PMC3789798; doi:10.1534/g3.113.007377)
Supplement: Supporting Information [file supp_g3.113.007377_FileS1.zip › Baryshnikova_genetic_distances_chr12.txt]

ORF	GWEIGHT	YLL063C	YLL062C	YLL061W	YLL060C	YLL059C	YLL058W	YLL057C	YLL056C	YLL055W	YLL054C	YLL053C	YLL052C	YLL051C	YLL049W	YLL048C	YLL047W	YLL046C	YLL045C	YLL043W	YLL042C	YLL041C	YLL040C	YLL039C	YLL038C	YLL032C	YLL029W	YLL028W	YLL026W	YLL025W	YLL024C	YLL023C	YLL021W	YLL020C	YLL019C	YLL015W	YLL014W	YLL013C	YLL012W	YLL010C	YLL007C	YLL005C	YLL002W	YLL001W	YLR001C	YLR003C	YLR004C	YLR006C	YLR011W
EWEIGHT		1	1	1	1	1	1	1	1	1	1	1	1	1	1	1	1	1	1	1	1	1	1	1	1	1	1	1	1	1	1	1	1	1	1	1	1	1	1	1	1	1	1	1	1	1	1	1	1
YLL062C	1	2.083	-0.000	NaN	13.656	17.870	16.887	29.671	34.151	40.869	44.722	58.051	56.567	54.105	37.986	59.980	89.626	82.003	NaN	NaN	NaN	NaN	NaN	NaN	NaN	NaN	NaN	NaN	NaN	NaN	NaN	NaN	NaN	NaN	NaN	NaN	NaN	NaN	NaN	NaN	NaN	NaN	NaN	NaN	154.185	153.030	334.287	121.940	140.710
YLL060C	1	12.771	8.753	6.089	-0.000	6.061	3.281	20.704	17.000	48.057	49.951	58.751	59.716	63.907	88.018	73.993	102.514	63.255	93.483	112.794	78.444	94.694	168.319	310.730	96.276	89.422	105.748	89.215	128.598	87.256	100.557	171.076	101.273	181.791	188.224	122.184	116.071	199.091	126.576	148.450	NaN	141.474	291.333	188.261	310.730	146.679	150.483	291.094	213.622
YLL058W	1	36.787	29.495	21.073	8.248	1.430	-0.000	NaN	6.833	21.950	52.359	62.739	76.874	64.826	54.672	54.814	62.071	71.024	58.700	64.633	74.007	77.175	78.358	46.732	86.408	149.870	163.122	117.506	112.240	148.585	141.683	115.226	142.216	128.526	149.045	310.730	310.730	172.170	142.713	95.801	NaN	161.660	310.730	75.601	189.434	120.370	120.070	156.179	143.425
YLL057C	1	30.585	39.133	33.021	13.836	6.432	3.423	-0.000	3.267	27.948	51.541	62.574	65.042	65.206	66.410	63.516	63.035	61.525	81.470	72.026	73.473	78.598	84.162	61.728	67.017	108.561	99.981	113.313	132.499	108.041	114.178	97.174	156.164	150.937	126.349	310.730	168.641	310.730	131.802	156.566	NaN	135.498	156.574	310.730	132.303	139.568	140.972	150.501	168.458
YLL056C	1	40.878	37.641	23.877	21.700	2.593	NaN	NaN	-0.000	15.899	20.492	30.171	36.080	52.246	89.958	54.541	63.737	56.975	53.217	73.091	69.663	44.494	74.709	49.829	104.927	111.917	58.826	102.108	134.988	105.129	94.946	100.638	108.291	116.746	89.344	128.012	165.406	110.929	310.730	310.730	NaN	116.778	62.025	310.730	137.700	142.650	97.599	188.491	114.401
YLL054C	1	64.571	65.970	65.910	50.240	39.671	44.695	35.906	41.670	5.449	-0.000	3.792	3.873	19.693	20.606	24.535	44.200	32.046	16.991	24.517	19.962	49.211	45.572	81.116	52.536	73.135	88.104	64.776	65.914	66.628	107.976	65.154	87.250	77.893	93.947	181.812	166.488	133.970	120.490	154.590	NaN	140.525	194.349	210.122	149.355	142.816	141.497	141.945	117.886
YLL053C	1	50.092	49.277	41.625	34.445	21.117	29.178	23.497	31.799	5.080	NaN	-0.000	NaN	5.430	26.751	0.848	19.600	15.439	10.523	19.016	32.730	25.245	15.001	7.814	30.108	46.699	NaN	34.386	59.515	75.589	310.730	94.067	91.819	63.596	114.196	78.129	57.232	47.988	168.362	306.238	NaN	153.500	101.605	310.730	310.730	82.645	99.715	146.950	69.791
YLL052C	1	77.154	70.940	53.559	51.068	50.638	60.386	55.151	63.840	26.307	14.736	3.295	-0.000	14.520	36.128	24.628	26.103	16.031	31.756	36.127	28.617	52.943	26.612	43.886	46.071	70.466	47.484	81.102	64.971	70.846	78.023	119.607	109.994	203.373	100.830	139.239	107.914	99.785	95.836	96.829	NaN	165.169	169.760	310.730	444.046	121.962	133.612	168.235	95.741
YLL051C	1	80.387	74.469	82.567	77.466	61.144	61.358	63.112	47.574	29.114	17.556	11.505	13.621	-0.000	6.721	1.199	18.690	6.536	3.825	1.778	18.975	13.221	13.791	25.179	36.875	38.812	43.327	54.662	61.552	59.904	56.765	48.775	65.442	72.556	79.943	125.015	86.610	103.553	90.500	176.895	NaN	127.662	148.901	310.730	107.552	142.927	108.828	119.095	130.597
YLL050C	1	65.753	57.848	79.239	87.967	93.257	82.181	66.630	48.801	53.200	32.034	23.161	28.054	15.857	-0.000	7.654	16.650	19.611	16.353	17.014	14.412	33.464	33.676	38.242	46.305	42.879	60.424	53.312	67.613	64.158	73.506	93.830	78.528	106.313	105.059	103.801	80.935	118.216	125.845	223.212	NaN	161.948	245.452	310.730	156.452	173.165	128.178	168.492	124.235
YLL050C	1	50.841	72.603	57.979	59.817	69.476	30.347	62.824	42.298	24.325	18.912	25.011	19.682	NaN	-0.000	NaN	8.037	5.605	9.356	15.612	2.335	17.424	2.702	7.802	19.028	0.569	25.567	43.599	44.286	50.564	80.461	46.782	101.894	52.685	43.333	122.308	86.598	99.628	126.476	79.318	NaN	111.756	154.382	123.037	67.141	91.557	77.900	107.089	66.032
YLL049W	1	75.056	104.400	97.788	77.153	73.826	56.799	66.407	86.657	60.549	34.409	37.321	27.149	14.240	-0.000	NaN	15.834	10.044	30.801	29.172	16.639	42.011	35.326	38.758	41.770	61.658	59.935	55.359	62.588	76.590	59.428	94.279	67.718	71.310	75.893	107.094	91.364	102.956	101.323	127.684	NaN	126.134	69.438	31.981	151.413	116.330	131.184	310.730	100.806
YLL048C	1	71.463	95.841	61.926	66.267	62.991	45.135	48.196	45.279	33.499	10.924	16.667	16.984	3.370	4.776	-0.000	3.283	12.348	NaN	NaN	15.663	2.840	9.788	10.032	16.065	8.593	22.611	23.845	24.578	56.060	50.955	79.946	77.951	74.142	67.575	83.506	97.843	86.074	173.500	198.310	NaN	92.237	46.050	137.383	140.202	97.788	93.505	93.526	85.487
YLL046C	1	100.126	96.094	100.112	73.951	63.547	62.328	54.018	53.750	47.917	40.855	39.246	42.426	19.423	15.757	NaN	0.224	-0.000	6.670	3.193	0.935	14.746	11.747	6.358	22.135	56.858	65.844	61.213	50.024	55.971	58.109	52.776	86.315	108.140	105.297	127.293	119.485	140.772	110.384	115.591	NaN	92.933	133.358	310.730	110.145	93.010	85.537	125.913	120.183
YLL045C	1	81.183	93.225	83.546	72.172	76.726	58.217	74.100	63.382	47.820	46.957	40.194	41.863	21.038	6.691	NaN	NaN	NaN	-0.000	NaN	2.197	18.026	13.748	11.683	13.300	22.340	13.026	32.631	35.712	31.824	58.783	62.799	59.842	78.249	77.663	81.111	58.400	79.157	74.093	99.253	NaN	109.212	115.103	102.745	114.927	104.499	97.946	118.132	103.228
YLL043W	1	66.892	59.422	63.375	54.934	72.314	50.932	44.695	65.517	69.345	28.926	34.449	30.461	20.434	13.142	12.609	18.723	21.679	1.651	-0.000	0.655	13.934	7.470	5.193	4.678	20.832	16.931	16.694	25.041	28.889	36.228	30.042	32.381	39.957	37.558	78.280	65.010	50.889	83.766	135.714	NaN	101.524	64.391	98.121	79.614	132.349	116.831	175.047	92.051
YLL042C	1	78.378	92.390	69.821	65.671	63.035	65.835	61.378	47.243	46.409	38.945	43.813	34.064	14.057	21.313	10.280	8.934	9.216	0.032	NaN	NaN	-0.000	13.229	11.332	1.549	27.312	39.975	26.514	52.165	50.470	60.117	27.395	70.913	79.501	79.672	93.161	84.052	62.583	86.271	84.823	NaN	115.766	206.510	155.460	111.871	136.583	165.329	121.106	154.517
YLL041C	1	88.276	71.801	74.506	79.698	77.935	80.708	39.177	76.264	49.500	38.240	43.232	33.491	22.487	9.442	10.245	22.799	22.386	4.102	6.518	-0.000	NaN	NaN	NaN	9.152	24.007	34.446	25.435	28.490	35.610	34.527	58.520	40.083	32.884	41.083	74.015	58.751	78.853	63.964	112.983	NaN	78.980	98.732	144.557	123.736	208.336	179.067	84.758	73.605
YLL040C	1	86.172	100.383	96.936	89.027	100.601	73.318	85.394	76.959	70.969	66.973	58.527	58.021	49.846	34.490	29.396	22.381	21.700	26.325	23.582	18.537	17.716	-0.000	6.964	8.784	40.042	43.323	43.342	71.953	68.629	73.815	74.846	102.184	66.994	67.157	104.619	103.878	89.137	111.406	108.374	NaN	126.996	135.187	97.127	109.607	86.377	97.489	98.659	101.820
YLL039C	1	92.529	87.449	61.110	42.601	73.358	88.730	39.900	36.953	40.647	32.020	50.637	37.575	20.453	16.065	15.273	NaN	1.593	15.817	11.156	4.307	1.531	NaN	NaN	-0.000	15.755	25.099	18.083	35.697	39.437	39.409	36.792	54.524	25.507	48.742	89.285	65.915	70.809	66.887	61.958	NaN	64.131	70.490	201.773	77.609	51.107	48.231	113.773	75.511
YLL038C	1	108.526	107.863	89.895	97.919	94.676	99.446	73.745	81.188	73.843	61.623	62.102	69.868	44.747	23.772	31.546	25.333	29.182	16.887	23.424	23.411	23.313	NaN	4.999	-0.000	28.281	43.475	45.867	44.298	51.850	50.989	57.190	92.009	85.495	82.243	104.960	103.546	96.203	90.679	101.449	NaN	113.855	122.670	86.763	124.907	131.372	112.964	84.880	99.779
YLL031C	1	53.921	210.777	194.043	114.060	310.730	175.128	29.916	101.673	68.627	109.511	114.315	61.142	49.191	310.730	66.234	56.511	40.670	28.444	45.254	NaN	310.730	NaN	NaN	15.371	-0.000	NaN	NaN	41.073	71.964	78.407	53.104	36.235	68.357	4.362	18.120	2.627	310.730	68.683	130.941	NaN	56.726	46.472	139.192	55.065	65.187	79.915	310.730	41.955
YLL031C	1	60.404	16.683	39.611	46.016	57.266	56.970	93.005	29.061	11.644	37.330	1.233	46.001	7.290	25.162	6.378	19.226	7.509	41.890	NaN	NaN	12.710	17.853	NaN	54.451	-0.000	NaN	NaN	NaN	4.704	21.978	63.365	11.041	310.730	30.951	5.695	NaN	310.730	17.913	63.694	NaN	61.288	75.806	50.004	104.826	51.546	52.169	310.730	45.858
YLL029W	1	128.593	144.061	164.576	68.744	111.352	56.639	112.326	68.426	60.260	69.187	63.362	77.253	59.593	23.024	32.657	36.139	38.710	32.089	35.240	30.287	38.176	11.363	19.755	18.920	4.868	-0.000	2.392	7.219	26.166	25.037	43.397	69.485	57.513	41.921	80.436	89.636	66.992	88.496	87.885	NaN	162.828	108.482	136.242	141.821	82.035	100.543	166.463	93.459
YLL027W	1	72.334	62.933	100.765	92.666	307.478	106.463	61.633	85.671	78.601	72.545	254.185	46.197	42.668	61.618	61.959	41.113	14.584	36.793	45.009	28.154	33.287	48.222	102.306	33.556	9.785	9.988	-0.000	NaN	1.344	11.394	18.477	5.922	25.823	17.751	42.006	36.367	29.737	35.478	70.185	NaN	60.492	77.155	103.480	55.373	61.864	81.250	75.620	27.808
YLL026W	1	100.253	97.878	92.299	93.706	92.347	89.848	75.002	98.279	77.883	65.215	64.927	63.663	48.643	54.388	46.462	45.767	47.009	39.977	30.223	37.424	33.729	28.234	32.631	25.846	13.112	10.609	3.077	-0.000	12.527	11.486	68.267	34.415	37.516	38.114	50.119	71.590	53.838	62.534	70.394	NaN	72.585	77.197	93.166	82.909	93.178	87.198	81.137	70.559
YLL025W	1	92.785	117.747	135.100	82.653	92.625	75.974	112.611	98.770	89.632	83.160	72.491	73.929	81.085	61.749	53.203	38.285	40.618	35.936	37.405	50.045	48.401	26.014	17.644	35.822	24.318	16.718	10.028	16.384	-0.000	0.201	10.267	18.431	29.341	20.463	61.997	47.492	70.309	76.277	123.287	NaN	91.941	72.632	91.357	104.396	93.674	100.667	74.539	82.112
YLL024C	1	103.807	124.578	94.685	107.185	107.036	96.558	79.452	91.157	72.667	90.368	111.212	86.419	54.041	45.516	51.894	50.397	76.673	46.355	48.455	47.098	53.630	26.392	57.422	51.970	43.256	28.543	28.280	29.290	0.982	-0.000	6.487	NaN	16.209	30.505	52.663	40.660	51.669	64.212	47.764	NaN	56.261	134.302	64.477	77.539	64.560	69.985	77.674	70.892
YLL023C	1	310.730	108.850	110.428	132.703	107.470	137.311	131.609	80.881	87.376	70.361	112.331	103.939	96.724	84.384	85.508	85.097	74.836	78.920	72.263	72.870	79.325	82.781	96.115	59.538	49.272	34.343	49.164	27.674	17.662	13.350	-0.000	24.389	18.393	20.339	56.898	42.107	52.846	56.028	83.644	NaN	88.350	69.400	86.973	97.772	65.498	82.589	97.045	71.729
YLL022C	1	108.019	110.011	110.101	113.145	121.397	81.187	108.311	102.780	91.234	84.987	107.437	83.463	62.519	66.590	83.271	60.458	57.187	47.496	66.546	61.694	69.428	59.126	115.943	51.122	51.946	49.016	45.580	35.144	26.522	22.354	-0.000	5.840	4.583	8.357	39.840	34.474	16.094	40.494	56.537	NaN	57.854	71.237	67.934	60.893	65.937	64.568	61.778	53.958
YLL021W	1	158.647	166.224	186.626	135.386	107.506	212.123	112.446	133.454	123.351	86.677	125.849	101.078	80.148	94.889	91.295	87.033	100.523	90.210	84.898	62.853	67.991	70.569	91.597	74.967	62.636	72.360	55.815	40.864	28.983	15.559	15.119	-0.000	NaN	0.078	33.888	40.836	47.325	44.450	60.531	NaN	65.317	74.505	90.838	72.831	79.364	82.037	91.481	73.872
YLL019C	1	130.353	123.907	134.719	147.524	165.533	103.170	122.343	123.325	110.374	91.469	115.583	119.854	76.461	66.739	91.303	90.898	95.832	105.909	55.385	64.075	40.951	58.539	22.861	60.965	42.618	43.562	51.898	35.705	24.687	19.596	24.192	1.684	0.565	-0.000	32.842	31.571	27.393	47.466	44.430	NaN	60.275	80.443	54.773	68.071	86.920	86.055	86.265	74.112
YLL018C-A	1	177.519	65.038	184.606	217.279	310.730	145.478	98.201	113.782	108.442	82.170	33.999	112.139	108.265	67.259	80.590	101.468	80.383	78.446	31.005	40.065	101.172	68.784	100.443	63.432	53.549	45.282	30.355	66.802	21.518	34.390	23.091	NaN	NaN	-0.000	20.195	3.580	36.443	24.556	47.557	NaN	64.513	24.299	102.726	78.025	57.677	61.852	75.270	58.213
YLL015W	1	144.431	122.358	162.159	121.804	154.812	136.697	120.225	134.488	175.948	124.528	130.417	90.758	97.038	103.562	108.693	102.482	122.625	97.794	141.504	132.216	83.969	120.743	310.730	79.248	98.147	109.829	84.379	80.475	71.850	67.432	68.917	49.406	43.475	56.281	-0.000	NaN	9.754	24.953	34.866	NaN	52.932	51.146	64.015	59.073	62.537	64.817	50.440	49.788
YLL014W	1	151.067	182.418	127.962	205.271	80.931	112.569	127.265	118.992	135.206	115.786	152.974	107.753	81.038	69.576	119.722	88.782	67.763	67.733	72.446	74.371	80.851	56.389	65.612	53.725	78.197	60.663	40.668	65.539	59.062	53.757	34.677	23.559	20.004	20.615	1.594	-0.000	3.566	13.866	17.463	NaN	11.985	15.064	51.146	39.305	37.182	20.895	45.369	33.674
YLL011W	1	114.431	178.126	310.730	126.872	310.730	120.233	114.173	156.853	158.602	102.959	127.124	135.290	134.242	109.810	101.155	310.730	88.590	188.898	217.112	85.750	89.969	59.632	38.855	103.694	29.274	78.876	42.485	55.923	63.301	58.005	19.138	25.100	25.220	35.453	NaN	12.564	6.969	1.724	-0.000	NaN	NaN	6.436	14.850	23.358	11.783	19.220	20.815	17.636
YLL010C	1	138.520	159.320	197.183	143.482	175.656	235.628	116.767	137.601	118.568	124.294	134.209	142.555	120.561	101.795	104.174	97.315	98.053	66.590	181.520	102.746	110.835	93.957	310.730	98.545	107.768	101.832	86.403	79.194	80.495	79.036	78.432	60.837	47.426	57.199	18.076	17.645	16.954	10.446	-0.000	NaN	0.796	3.968	23.269	42.355	33.395	33.831	40.899	37.634
YLL009C	1	150.235	88.834	108.318	126.003	310.730	50.766	310.730	65.251	34.890	310.730	310.730	310.730	33.454	62.992	42.860	53.580	27.815	94.043	36.334	39.410	114.780	11.108	310.730	33.397	84.280	72.829	62.493	39.133	45.732	80.381	51.645	72.375	23.200	50.858	7.750	2.699	13.689	8.918	-0.000	NaN	NaN	3.156	2.493	23.907	5.410	4.975	6.923	14.153
YLL007C	1	98.244	310.730	147.004	153.285	90.339	251.522	88.536	310.730	310.730	90.127	134.778	81.163	81.563	310.730	310.730	76.975	121.136	93.413	114.147	117.314	48.340	156.320	48.411	71.697	99.883	71.185	49.143	51.455	79.583	57.102	129.271	46.716	30.898	40.398	0.599	27.588	14.385	12.002	5.609	NaN	-0.000	2.815	2.195	NaN	5.079	4.023	3.671	4.991
YLL006W	1	117.350	NaN	102.495	80.540	66.900	98.345	226.154	29.671	52.787	2.686	26.464	25.957	20.922	NaN	25.306	11.349	43.826	22.072	NaN	NaN	4.226	NaN	15.711	8.153	NaN	14.334	NaN	NaN	NaN	NaN	NaN	NaN	1.411	17.223	NaN	NaN	NaN	NaN	NaN	NaN	-0.000	25.540	NaN	7.280	NaN	NaN	NaN	NaN
YLL003W	1	149.430	102.023	130.952	163.510	147.544	310.730	103.461	172.444	129.924	98.102	100.025	115.073	131.200	93.790	90.216	100.983	200.918	88.655	88.539	106.410	95.683	116.027	310.730	89.424	87.824	101.844	72.811	74.671	66.254	60.101	71.070	32.328	44.157	50.034	21.874	18.533	22.160	17.742	8.591	NaN	NaN	-0.000	2.296	3.979	2.043	4.391	9.574	11.502
YLL002W	1	129.054	185.083	88.997	137.627	128.274	310.730	81.315	180.503	157.552	124.353	183.434	79.321	75.868	44.692	310.730	310.730	310.730	79.340	135.864	92.571	114.257	68.691	75.434	70.516	81.734	54.349	66.252	60.438	63.040	64.120	54.583	55.425	48.608	57.863	3.188	28.570	34.361	29.671	27.353	NaN	18.982	-0.000	21.575	18.718	13.733	23.348	13.599	16.550
YLL001W	1	91.490	143.909	144.588	120.239	310.730	310.730	128.823	88.463	310.730	129.503	141.518	72.243	76.740	NaN	82.615	185.665	78.805	58.858	38.339	51.192	49.919	76.238	310.730	80.778	149.419	64.635	64.926	58.914	88.864	47.832	53.506	35.723	50.877	38.169	42.611	17.284	17.989	13.086	18.977	NaN	12.324	17.997	-0.000	NaN	NaN	NaN	NaN	NaN
YLR001C	1	122.445	136.686	169.056	127.827	102.811	125.376	156.810	194.309	310.730	133.949	190.939	125.139	157.715	149.012	126.652	166.814	114.284	98.285	171.708	138.002	155.588	131.263	77.858	139.551	97.868	75.827	74.714	88.271	65.897	82.273	96.317	95.317	80.567	53.080	33.015	19.331	34.676	22.789	21.167	NaN	5.814	9.065	2.716	-0.000	1.422	7.400	6.727	14.781
YLR002C	1	310.730	166.039	132.122	105.520	161.412	162.211	172.313	310.730	99.232	117.233	154.906	144.824	172.238	47.374	52.681	75.498	133.011	62.588	89.406	61.570	80.599	70.766	72.042	77.979	101.718	65.248	122.724	71.826	73.929	99.086	46.057	52.429	50.307	69.149	50.278	42.352	39.514	46.615	35.806	NaN	28.696	32.737	33.937	2.163	-0.000	NaN	8.040	4.436
YLR002C	1	110.643	162.203	188.286	269.827	310.730	98.743	101.727	185.421	310.730	109.138	96.657	143.187	125.806	88.222	120.015	122.979	92.576	131.468	125.843	163.297	185.330	58.463	13.278	70.731	1.054	87.713	37.898	96.092	77.570	66.287	57.424	46.846	34.855	19.037	20.885	17.442	19.421	16.562	12.483	NaN	NaN	2.125	NaN	NaN	-0.000	NaN	8.222	1.444
YLR003C	1	NaN	NaN	NaN	NaN	NaN	NaN	NaN	NaN	NaN	NaN	NaN	NaN	NaN	NaN	NaN	NaN	NaN	84.514	159.690	193.497	130.066	134.968	310.730	118.620	88.556	88.380	77.883	75.256	72.866	73.026	79.750	45.039	51.839	48.008	20.926	15.490	23.435	20.512	15.545	NaN	NaN	NaN	-0.000	NaN	NaN	NaN	NaN	NaN
YLR004C	1	162.454	171.656	167.813	139.436	140.383	128.492	131.767	124.230	187.013	182.635	164.076	126.764	110.381	105.534	104.683	97.703	140.245	100.521	85.598	138.186	148.678	101.836	83.710	94.782	113.028	128.715	94.411	88.047	76.885	78.268	72.156	74.950	52.351	66.984	37.185	51.668	35.182	26.554	30.298	NaN	11.080	3.099	NaN	2.833	0.162	-0.000	3.251	13.859
YLR005W	1	310.730	110.728	94.350	195.884	203.664	173.332	208.315	310.730	243.254	248.704	123.472	135.716	122.218	81.099	68.111	203.479	310.730	47.642	64.432	103.919	107.828	143.729	310.730	94.330	110.102	115.685	78.373	76.387	48.358	67.472	87.108	39.894	75.111	56.162	29.545	27.017	38.696	19.857	26.386	NaN	2.159	2.356	NaN	1.552	0.231	-0.000	NaN	0.310
YLR006C	1	153.723	131.271	127.402	156.729	310.730	310.730	127.624	239.871	154.404	118.822	72.248	144.048	141.461	169.853	118.212	381.010	111.996	215.230	310.730	86.569	103.850	310.730	214.298	87.983	105.939	153.561	130.563	85.714	86.886	65.217	83.719	50.404	68.526	72.360	21.780	23.376	34.011	29.054	18.735	NaN	19.191	9.791	11.977	5.781	7.070	2.600	-0.000	6.724
YLR007W	1	89.896	310.730	310.730	310.730	310.730	310.730	146.741	144.110	79.827	100.181	107.685	90.054	89.345	310.730	310.730	74.172	310.730	127.745	37.283	310.730	47.493	37.959	9.801	64.539	NaN	112.422	24.006	51.315	35.111	52.101	NaN	46.629	31.292	2.162	4.490	310.730	21.175	NaN	26.826	NaN	10.663	NaN	NaN	NaN	1.005	NaN	-0.000	NaN
YLR011W	1	170.732	162.876	155.315	139.792	129.695	213.411	146.290	152.854	198.261	138.826	107.013	126.023	156.607	131.789	116.317	157.847	127.450	115.606	175.717	120.892	128.193	91.722	47.316	90.963	68.982	87.242	51.712	111.668	93.107	79.242	87.661	73.745	58.358	63.991	41.292	31.642	45.793	42.440	44.819	NaN	14.289	5.672	16.326	24.542	20.599	14.894	10.735	-0.000
YLR012C	1	118.600	121.675	171.438	145.131	104.719	310.730	121.769	167.639	310.730	108.672	198.505	124.399	107.180	183.440	117.239	310.730	137.032	79.300	134.253	78.541	229.239	117.742	91.366	99.928	19.050	109.631	58.715	113.975	54.181	60.674	65.156	76.979	54.766	65.101	46.033	57.180	34.464	29.081	23.228	NaN	17.793	5.157	15.773	23.625	15.529	17.165	20.737	7.057
YLR013W	1	92.156	105.566	99.721	115.014	297.289	150.514	152.152	117.463	148.722	99.647	114.388	86.743	80.213	86.146	310.730	310.730	87.019	104.080	73.171	65.993	78.201	217.851	310.730	90.834	92.063	119.709	64.233	63.746	51.297	52.766	50.886	43.847	39.786	45.636	34.052	18.482	27.710	25.427	16.902	NaN	16.886	3.323	0.847	8.266	8.418	12.310	10.236	NaN
YLR014C	1	176.153	130.299	143.825	119.089	105.573	87.115	164.012	133.928	191.430	126.609	168.550	122.085	153.390	184.386	164.993	98.050	97.199	106.258	137.444	143.473	94.627	117.977	310.730	112.327	109.386	94.472	87.643	85.328	73.778	59.518	62.407	61.035	59.469	50.978	38.679	40.578	31.769	29.912	19.417	NaN	18.593	8.177	11.164	6.471	9.988	4.848	4.948	NaN
YLR015W	1	136.304	126.733	130.261	137.260	145.954	71.318	157.557	103.707	117.549	181.853	147.463	161.311	153.375	310.730	195.196	70.022	51.804	126.607	125.103	154.953	98.499	73.366	137.997	126.660	310.730	121.937	97.537	310.730	115.442	92.319	135.703	109.320	67.450	80.546	29.948	41.900	48.829	50.440	45.305	NaN	32.620	7.327	18.050	18.605	8.079	10.354	12.640	NaN
YLR017W	1	136.553	162.416	310.730	194.088	254.624	310.730	133.237	246.865	213.916	108.821	133.722	172.509	193.835	310.730	160.592	194.931	310.730	266.358	102.164	144.704	160.437	133.108	310.730	162.131	78.293	145.334	75.523	101.430	112.044	102.701	119.573	90.359	75.113	77.089	45.936	42.000	62.037	54.548	58.988	NaN	32.872	20.568	33.327	34.754	38.236	29.360	40.027	26.337
YLR018C	1	134.659	134.502	165.890	193.050	162.789	161.094	310.730	123.631	125.034	169.538	139.535	105.635	136.695	183.902	115.161	91.094	94.513	135.415	141.788	97.307	156.522	100.751	310.730	116.645	111.888	96.856	97.858	84.195	98.514	103.227	50.918	88.606	68.557	73.646	47.901	53.646	44.097	45.077	33.588	NaN	46.662	51.479	38.255	35.641	31.529	30.087	36.296	32.248
YLR020C	1	122.379	161.401	310.730	160.625	118.887	78.131	310.730	115.159	145.246	147.331	167.189	310.730	173.169	310.730	105.634	110.915	91.986	62.041	82.439	103.972	83.247	94.648	310.730	175.001	179.300	36.693	65.852	125.728	105.134	55.935	58.286	90.615	74.057	67.323	38.885	29.868	34.173	38.033	34.887	NaN	14.519	12.979	7.852	46.899	35.006	26.291	34.645	19.099
YLR021W	1	NaN	NaN	NaN	NaN	NaN	NaN	NaN	NaN	NaN	NaN	NaN	NaN	NaN	NaN	NaN	NaN	NaN	NaN	NaN	NaN	NaN	NaN	NaN	NaN	NaN	NaN	NaN	NaN	NaN	NaN	NaN	NaN	NaN	NaN	NaN	NaN	NaN	NaN	NaN	NaN	NaN	NaN	NaN	NaN	NaN	NaN	NaN	NaN
YLR022C	1	158.401	161.499	142.876	118.690	158.918	310.730	125.922	187.842	166.411	346.708	174.059	166.983	149.907	133.508	142.969	233.262	310.730	113.507	130.487	150.553	81.815	63.366	69.092	96.866	110.891	85.801	87.840	111.449	110.505	90.374	113.786	72.296	84.041	64.154	36.930	52.111	50.935	52.844	55.367	NaN	36.168	35.579	45.673	35.177	25.075	29.582	35.206	28.227
YLR023C	1	176.678	170.123	231.856	160.368	140.219	158.649	156.798	154.292	247.027	169.123	174.580	141.990	220.491	310.730	310.730	148.557	129.310	128.126	151.404	201.027	122.441	169.645	310.730	126.411	134.175	145.598	118.207	101.532	97.036	95.889	117.207	94.683	89.312	88.853	77.721	74.164	63.643	68.856	66.712	NaN	59.942	54.212	76.000	67.733	64.668	51.450	66.241	56.107
YLR024C	1	249.176	142.600	310.730	310.730	125.095	121.505	130.829	310.730	170.923	202.573	176.293	141.359	97.987	108.474	98.316	145.482	120.726	310.730	158.800	130.983	122.284	89.019	172.656	96.810	94.055	106.672	105.699	96.904	114.878	100.993	70.558	91.756	40.363	88.796	72.028	48.729	45.131	56.630	62.932	NaN	33.046	42.895	42.175	31.614	38.004	28.794	27.178	28.129
YLR025W	1	112.429	91.259	109.340	169.600	147.446	196.426	100.990	310.730	310.730	106.664	169.234	94.755	111.093	126.936	310.730	310.730	310.730	90.154	118.246	146.160	86.800	85.831	110.825	310.730	136.239	108.392	78.977	57.671	81.246	98.997	75.416	60.953	78.685	96.836	31.557	30.647	40.837	43.290	28.890	NaN	44.785	39.944	34.487	21.755	36.608	42.885	34.205	22.212
YLR026C	1	52.363	59.452	310.730	310.730	310.730	94.552	121.822	310.730	NaN	258.166	102.470	310.730	12.146	310.730	310.730	310.730	72.692	67.442	39.114	61.429	52.707	4.904	310.730	19.234	NaN	34.581	23.762	47.782	27.915	46.977	20.353	42.173	35.614	15.870	15.663	11.565	17.131	37.906	20.848	NaN	25.792	310.730	30.439	18.512	53.163	310.730	310.730	310.730
YLR027C	1	127.288	85.258	174.250	103.536	73.471	206.310	59.146	310.730	186.097	110.628	106.220	98.811	169.737	310.730	310.730	310.730	310.730	79.178	55.663	156.519	71.387	110.463	310.730	98.184	83.593	88.845	91.635	73.932	110.017	74.887	128.627	68.212	32.065	37.467	52.832	41.014	54.082	34.137	69.203	NaN	38.717	24.582	21.270	31.011	38.866	38.888	38.478	26.222
YLR027C	1	56.524	310.730	310.730	157.250	310.730	8.852	310.730	310.730	226.910	116.466	62.593	101.189	310.730	26.526	310.730	62.555	11.418	310.730	12.121	310.730	310.730	310.730	310.730	310.730	310.730	97.479	310.730	31.978	310.730	310.730	310.730	58.433	250.789	115.853	310.730	310.730	310.730	310.730	310.730	NaN	310.730	310.730	310.730	29.037	20.275	29.232	310.730	11.713
YLR030W	1	121.408	121.320	141.305	228.517	310.730	131.782	110.188	191.019	310.730	176.104	167.276	94.622	110.717	107.938	123.014	122.054	144.429	125.300	310.730	328.039	123.157	310.730	310.730	133.006	88.770	94.565	78.802	99.071	79.965	77.151	112.319	59.751	86.241	62.182	46.329	51.095	83.615	43.800	48.626	NaN	55.130	52.163	54.790	48.346	45.789	53.374	46.370	32.244
YLR031W	1	131.669	141.354	128.569	173.640	190.582	310.730	138.440	310.730	197.269	228.679	41.668	177.928	160.494	310.730	184.379	310.730	310.730	149.407	122.588	193.161	212.220	310.730	43.329	149.005	89.829	106.090	95.976	79.083	65.524	96.292	90.540	80.020	131.384	91.822	82.641	62.697	89.387	56.341	50.474	NaN	65.652	49.403	73.706	57.431	57.797	51.124	46.471	53.935
YLR032W	1	191.827	177.729	126.947	94.754	310.730	128.261	152.768	172.402	166.643	138.128	310.730	271.557	192.219	81.998	76.664	71.780	90.205	87.335	72.852	143.816	113.584	216.765	171.105	100.089	135.003	310.730	90.823	115.964	73.247	103.643	72.348	73.617	79.719	100.437	60.355	74.394	60.116	72.797	78.167	NaN	68.990	51.370	44.169	50.146	50.791	49.225	49.279	46.886
YLR033W	1	144.995	110.137	310.730	310.730	122.658	125.692	290.325	310.730	310.730	115.444	310.730	310.730	310.730	96.252	310.730	112.433	310.730	131.613	310.730	123.378	91.789	67.510	14.416	84.017	9.546	159.720	96.915	138.451	81.187	174.368	43.029	64.833	142.344	131.852	32.099	37.857	51.135	55.239	43.711	NaN	64.059	9.295	39.326	43.837	56.376	73.398	62.927	25.006
YLR035C	1	175.027	310.730	151.062	139.794	144.096	310.730	155.078	150.840	151.541	310.730	182.628	149.101	150.529	310.730	115.378	134.097	121.218	310.730	62.634	134.214	126.240	90.886	119.326	69.369	146.479	96.396	130.690	116.701	95.748	75.523	247.134	100.990	96.998	67.420	56.040	75.220	55.504	108.905	47.811	NaN	44.937	29.491	26.133	59.621	53.793	60.442	68.266	43.174
YLR038C	1	310.730	86.301	122.444	116.087	157.048	84.726	134.754	75.533	82.206	310.730	310.730	310.730	95.739	75.576	28.554	10.720	37.017	12.931	22.657	37.055	310.730	6.899	310.730	42.904	310.730	75.470	53.177	101.873	122.854	97.901	6.448	64.860	31.779	113.196	79.114	28.409	30.560	35.097	NaN	NaN	29.433	41.082	71.576	56.274	32.047	27.905	20.077	20.050
YLR039C	1	89.391	310.730	310.730	179.731	310.730	310.730	95.753	34.535	60.030	310.730	310.730	310.730	59.842	30.859	30.474	80.797	49.310	310.730	31.602	20.466	102.819	NaN	310.730	8.297	132.906	29.334	310.730	23.696	44.085	310.730	310.730	84.882	30.145	43.287	240.748	310.730	40.851	54.392	51.084	NaN	29.988	310.730	24.178	310.730	24.848	23.679	31.753	45.650
YLR040C	1	298.316	216.839	181.001	310.730	184.102	310.730	123.737	510.443	310.730	310.730	310.730	310.730	146.084	121.503	122.433	222.338	310.730	310.730	133.469	103.003	141.814	73.707	30.161	114.215	181.151	76.793	159.585	149.487	123.650	129.672	113.025	134.397	114.074	157.696	86.989	121.472	90.889	95.607	115.809	NaN	90.271	92.075	82.175	96.372	78.530	96.670	78.354	73.371
YLR042C	1	269.556	310.730	252.725	149.276	147.282	310.730	127.406	232.035	162.491	245.314	310.730	201.736	260.734	106.637	115.561	310.730	75.949	138.207	116.367	97.797	145.521	184.345	108.369	153.206	117.103	127.887	138.884	120.126	155.832	110.307	120.449	112.142	147.705	121.647	84.236	89.703	108.132	87.958	110.904	NaN	87.820	116.386	99.277	88.920	85.608	75.504	84.346	70.735
YLR043C	1	214.014	160.573	189.017	146.618	201.463	140.794	148.039	163.741	260.008	157.359	310.730	210.892	129.474	294.933	136.773	129.418	119.367	94.615	117.077	310.730	239.849	139.512	310.730	122.865	160.001	182.476	91.640	104.660	127.659	103.011	152.315	159.183	119.624	162.188	91.772	83.077	82.430	88.714	86.007	NaN	91.576	62.365	72.614	111.968	88.586	84.432	87.482	85.773
YLR044C	1	166.376	310.730	310.730	167.017	310.730	181.438	310.730	184.018	217.918	201.925	194.012	216.425	172.236	310.730	144.581	182.641	134.126	92.418	126.576	82.918	72.535	157.301	57.123	136.344	133.417	175.963	149.145	141.004	82.637	68.623	90.876	130.961	94.754	103.792	121.953	125.234	98.669	94.131	92.030	NaN	96.140	75.760	90.107	106.132	98.509	111.846	74.394	75.608
YLR045C	1	144.989	133.360	310.730	247.387	309.147	99.161	155.423	310.730	310.730	80.602	121.188	134.536	79.329	NaN	145.184	106.270	112.359	122.737	310.730	133.230	167.387	130.030	50.737	266.459	61.259	100.764	67.452	149.005	130.423	127.488	53.532	161.364	46.902	112.930	71.627	128.868	69.017	67.359	84.090	NaN	96.592	78.316	169.529	62.640	80.845	106.485	69.528	125.904
YLR046C	1	185.765	181.667	160.354	152.969	149.377	310.730	140.619	154.975	151.495	208.773	310.730	310.730	157.574	116.258	140.969	241.771	169.716	93.449	150.895	135.717	118.202	96.645	166.958	163.283	314.263	182.091	132.910	136.652	110.789	112.593	116.522	137.063	122.658	103.913	118.719	114.288	80.608	99.876	84.687	NaN	92.374	76.635	83.658	107.419	95.096	94.469	95.775	86.235
YLR047C	1	156.510	220.768	238.073	213.086	150.525	257.479	168.288	310.730	209.610	310.730	310.730	147.022	164.234	310.730	310.730	127.129	168.517	99.732	79.583	153.645	118.721	92.553	87.422	99.194	310.730	98.763	117.133	175.343	112.981	111.508	211.739	124.790	176.037	120.168	140.357	76.364	87.599	90.049	79.600	NaN	107.983	69.636	60.738	101.060	110.170	107.384	100.420	90.278
YLR048W	1	310.730	134.377	118.062	130.887	109.383	98.903	79.544	91.052	45.731	310.730	310.730	154.346	77.187	35.967	57.267	62.528	41.325	310.730	310.730	132.159	98.939	189.152	310.730	94.869	116.595	310.730	310.730	122.218	120.384	129.564	57.299	134.010	147.697	161.921	67.296	153.913	75.364	70.258	49.236	NaN	90.822	199.469	167.139	65.500	107.252	49.700	135.782	19.812
YLR049C	1	207.159	156.153	169.743	152.446	136.723	245.782	160.460	165.561	155.919	158.343	255.989	218.128	182.243	135.254	310.730	310.730	188.435	145.931	158.654	199.212	102.113	198.970	310.730	150.571	177.570	310.730	183.385	132.234	133.103	121.464	144.024	132.760	113.413	111.910	137.813	104.803	105.550	95.416	118.422	NaN	98.908	144.473	145.425	101.366	102.440	109.675	125.834	88.801
YLR050C	1	310.730	171.372	310.730	310.730	242.920	152.674	219.939	138.207	310.730	310.730	310.730	310.730	191.026	137.574	123.284	299.678	183.964	183.776	130.415	115.582	151.948	155.478	310.730	310.730	310.730	310.730	164.038	127.156	161.843	136.494	119.715	72.543	121.804	84.302	145.655	80.556	93.772	81.934	102.569	NaN	101.742	310.730	89.703	87.241	67.383	95.436	73.864	50.848
YLR051C	1	177.972	260.098	310.730	135.462	169.007	145.082	101.572	173.586	155.917	235.577	310.730	188.651	246.249	157.421	94.148	99.947	139.937	169.574	114.745	85.161	310.730	89.126	146.349	106.897	338.855	310.730	176.508	148.687	158.914	188.838	108.721	127.666	133.476	121.965	152.362	112.288	82.079	98.165	87.865	NaN	123.515	139.101	150.053	112.980	76.205	92.910	103.645	93.376
YLR053C	1	183.473	160.026	230.935	208.717	236.522	181.109	229.514	247.026	315.066	242.669	108.363	211.072	184.400	148.519	310.730	276.274	276.645	310.730	207.721	128.453	133.982	172.348	310.730	159.260	177.323	190.087	189.387	183.917	152.230	132.477	334.512	112.138	114.204	125.049	107.201	97.424	107.582	91.634	129.494	NaN	127.269	94.329	138.861	110.776	112.093	100.123	99.965	80.156
YLR055C	1	171.854	310.730	110.469	106.352	310.730	48.041	231.095	310.730	160.215	310.730	126.862	310.730	120.450	310.730	310.730	310.730	127.936	310.730	310.730	91.249	132.226	310.730	120.237	108.409	310.730	310.730	310.730	172.199	109.819	145.620	310.730	310.730	79.987	55.001	310.730	34.597	73.755	167.320	106.179	NaN	72.387	34.719	81.870	69.468	90.977	81.004	77.649	184.114
YLR056W	1	310.730	310.730	310.730	310.730	93.642	310.730	162.732	310.730	310.730	310.730	310.730	310.730	186.610	128.813	310.730	83.656	87.356	166.099	153.397	86.119	170.719	310.730	97.746	116.214	157.418	123.994	310.730	310.730	310.730	310.730	112.942	310.730	175.328	310.730	310.730	310.730	310.730	138.255	310.730	NaN	196.194	16.929	164.538	310.730	191.214	310.730	310.730	93.847
YLR057W	1	310.730	310.730	292.602	310.730	189.785	157.022	239.424	203.391	179.322	243.834	175.609	310.730	114.758	115.129	137.114	178.788	310.730	151.531	98.496	310.730	310.730	120.974	78.897	203.197	135.176	310.730	148.064	181.099	198.845	185.349	126.426	188.272	310.730	310.730	310.730	175.326	131.200	227.874	242.077	NaN	310.730	197.634	69.376	169.488	139.318	117.140	155.631	310.730
YLR058C	1	180.771	179.980	310.730	310.730	188.122	295.519	148.743	310.730	207.746	310.730	310.730	173.288	310.730	310.730	310.730	310.730	310.730	310.730	88.478	310.730	310.730	310.730	310.730	310.730	310.730	310.730	310.730	136.585	123.501	129.430	83.695	165.124	79.233	146.707	186.420	310.730	97.697	100.730	85.378	NaN	171.694	88.197	68.269	124.996	104.953	91.790	120.475	105.682
YLR059C	1	211.273	283.281	310.730	310.730	171.658	310.730	148.840	210.715	166.050	310.730	310.730	235.097	210.439	264.106	310.730	310.730	310.730	310.730	289.000	134.511	170.789	84.922	310.730	132.400	195.135	250.268	122.743	181.807	125.708	144.691	95.770	145.559	113.753	124.149	128.747	152.063	176.592	112.959	103.715	NaN	149.515	191.511	310.730	155.069	117.372	133.244	115.194	105.344
YLR061W	1	310.730	126.688	310.730	310.730	153.980	310.730	290.025	137.912	331.379	310.730	310.730	310.730	310.730	123.609	99.934	122.557	81.213	126.393	310.730	157.462	109.636	310.730	66.245	169.435	310.730	310.730	310.730	89.475	310.730	59.707	85.684	130.518	66.270	102.005	103.893	310.730	310.730	143.260	59.117	NaN	124.516	310.730	310.730	114.630	142.921	68.512	310.730	98.967
YLR063W	1	310.730	163.304	223.896	310.730	310.730	310.730	310.730	212.815	310.730	157.160	165.270	290.153	208.217	310.730	310.730	310.730	310.730	166.623	140.310	310.730	310.730	266.540	223.223	231.112	310.730	310.730	153.305	159.983	190.765	218.836	280.087	122.808	128.535	144.925	166.601	122.616	125.879	126.876	220.875	NaN	223.714	198.772	104.532	137.323	131.816	194.742	130.940	104.312
YLR065C	1	310.730	310.730	108.647	155.090	120.287	180.325	310.730	315.966	181.097	310.730	271.909	245.340	159.890	166.485	310.730	310.730	171.362	310.730	310.730	140.388	236.590	206.346	42.896	90.428	190.168	107.280	98.687	139.067	169.032	142.493	112.213	310.730	310.730	157.543	170.317	74.359	78.445	110.535	199.530	NaN	234.614	48.187	133.928	176.431	310.730	310.730	160.833	149.869
YLR066W	1	168.922	145.904	228.596	235.385	310.730	188.614	161.480	263.962	310.730	310.730	310.730	191.354	229.756	310.730	188.722	310.730	310.730	310.730	238.465	310.730	163.228	199.975	310.730	310.730	142.080	310.730	206.613	310.730	141.097	142.499	201.448	114.378	310.730	144.575	120.990	103.852	110.906	115.064	209.268	NaN	139.321	285.067	310.730	135.585	145.317	121.285	158.072	89.951
YLR068W	1	310.730	167.933	120.832	310.730	310.730	310.730	310.730	116.890	244.564	310.730	310.730	310.730	107.045	85.703	135.965	129.099	202.098	310.730	310.730	310.730	166.732	310.730	310.730	310.730	310.730	23.451	310.730	310.730	310.730	225.894	112.369	310.730	131.167	165.272	84.584	109.675	165.193	310.730	120.229	NaN	164.039	310.730	310.730	199.778	13.531	102.957	122.315	145.695
YLR070C	1	149.466	185.294	241.796	191.894	310.730	310.730	135.594	275.680	310.730	216.862	310.730	240.822	310.730	310.730	310.730	310.730	399.951	108.901	310.730	310.730	186.717	176.432	310.730	164.410	207.895	141.357	310.730	146.666	157.447	129.756	178.957	160.898	135.330	160.405	310.730	210.549	156.914	133.966	173.542	NaN	130.940	139.764	310.730	189.834	158.379	191.666	160.699	115.880
YLR072W	1	152.947	185.390	310.730	153.981	188.936	159.361	215.485	310.730	156.460	310.730	310.730	310.730	310.730	178.909	171.612	200.105	111.862	194.133	310.730	177.324	148.254	154.075	80.563	176.868	310.730	225.860	134.951	310.730	310.730	310.730	310.730	197.351	113.609	125.040	189.601	231.289	163.770	179.049	133.984	NaN	136.809	155.816	310.730	152.078	119.992	114.663	161.718	110.370
YLR073C	1	138.333	268.011	165.838	126.489	138.920	310.730	300.113	310.730	310.730	159.491	233.806	230.071	310.730	310.730	242.602	310.730	310.730	199.977	132.263	310.730	310.730	163.571	310.730	315.737	310.730	123.285	94.286	136.874	111.184	123.605	310.730	310.730	310.730	200.386	164.839	107.225	129.600	91.133	149.263	NaN	203.009	158.069	169.351	183.037	155.023	203.426	229.253	133.835
YLR079W	1	116.711	130.659	310.730	310.730	310.730	141.649	43.893	147.406	310.730	310.730	310.730	42.740	310.730	310.730	310.730	110.632	310.730	53.488	310.730	310.730	310.730	310.730	81.853	35.442	310.730	310.730	30.312	55.047	119.227	59.665	310.730	310.730	310.730	36.585	167.276	110.609	25.255	50.616	20.669	NaN	60.679	310.730	52.168	310.730	108.026	72.369	16.073	NaN
YLR081W	1	287.876	277.627	310.730	310.730	211.513	310.730	184.302	268.052	195.449	310.730	242.769	310.730	310.730	310.730	310.730	310.730	310.730	310.730	257.893	310.730	310.730	222.837	146.825	310.730	178.448	310.730	310.730	310.730	203.441	310.730	310.730	310.730	158.837	310.730	133.112	206.238	174.415	137.828	130.055	NaN	166.606	193.137	267.128	176.403	114.324	132.770	163.561	113.842
YLR083C	1	310.730	310.730	310.730	310.730	305.220	310.730	278.653	310.730	310.730	310.730	68.612	310.730	259.466	310.730	310.730	310.730	310.730	310.730	310.730	173.465	310.730	171.900	83.869	310.730	310.730	126.631	310.730	222.243	310.730	310.730	177.998	310.730	184.493	225.945	229.608	310.730	212.118	310.730	310.730	NaN	154.951	280.810	202.036	212.913	310.730	228.861	184.033	197.990
YLR084C	1	215.825	310.730	310.730	310.730	152.552	319.929	310.730	259.043	237.261	310.730	201.513	202.704	310.730	155.231	310.730	145.055	143.287	310.730	310.730	168.163	164.599	241.312	310.730	205.548	251.096	310.730	139.281	310.730	188.463	217.566	310.730	157.023	310.730	310.730	310.730	185.885	265.104	410.913	289.850	NaN	310.730	208.970	116.222	236.660	217.853	186.932	194.417	216.758
YLR085C	1	310.730	310.730	310.730	310.730	310.730	310.730	310.730	202.444	310.730	310.730	310.730	310.730	310.730	174.292	310.730	310.730	173.837	117.080	205.585	129.231	120.011	50.781	310.730	310.730	310.730	135.763	243.862	310.730	310.730	310.730	230.169	310.730	121.532	310.730	310.730	334.094	167.215	155.776	82.715	NaN	216.195	45.252	82.133	310.730	127.427	106.068	78.042	81.008
YLR087C	1	336.205	272.012	316.861	188.076	351.953	179.793	222.736	310.730	310.730	213.260	310.730	246.794	197.626	310.730	220.580	310.730	170.841	251.955	310.730	214.845	124.424	137.584	134.171	310.730	310.730	310.730	166.177	310.730	160.839	143.209	249.714	172.935	310.730	310.730	194.314	119.280	149.992	140.732	310.730	NaN	160.594	310.730	155.864	139.548	217.483	192.996	310.730	132.455
YLR089C	1	210.212	310.730	310.730	371.409	144.808	170.321	182.093	200.796	310.730	310.730	368.564	274.318	310.730	128.399	251.769	310.730	310.730	310.730	141.264	168.327	116.303	310.730	300.096	151.998	257.969	310.730	200.839	310.730	141.512	310.730	310.730	183.410	310.730	223.804	161.396	290.737	140.572	310.730	310.730	NaN	190.116	310.730	88.841	182.139	310.730	310.730	310.730	119.669
YLR090W	1	310.730	198.593	202.397	252.486	149.158	224.036	207.867	310.730	310.730	310.730	310.730	214.675	310.730	137.402	220.513	310.730	126.842	234.803	310.730	310.730	310.730	185.040	310.730	111.013	310.730	165.285	310.730	310.730	310.730	310.730	310.730	310.730	122.870	310.730	75.961	113.569	133.280	238.440	310.730	NaN	310.730	128.697	99.578	288.559	135.387	310.730	197.768	130.893
YLR092W	1	310.730	310.730	154.901	310.730	207.246	310.730	177.630	160.603	310.730	310.730	310.730	310.730	310.730	310.730	310.730	310.730	310.730	82.951	310.730	240.532	90.282	210.655	82.994	310.730	310.730	18.978	98.188	310.730	310.730	310.730	150.113	226.100	125.934	310.730	251.860	155.412	211.427	131.410	101.216	NaN	154.445	90.007	59.868	310.730	155.933	310.730	118.816	113.191
YLR094C	1	310.730	310.730	310.730	200.004	257.050	310.730	310.730	163.884	164.665	202.585	310.730	218.394	310.730	310.730	206.228	161.979	156.054	139.612	201.905	129.448	310.730	159.088	157.166	260.683	310.730	201.665	241.668	310.730	310.730	170.424	310.730	310.730	109.684	170.710	343.273	147.775	123.504	124.417	310.730	NaN	310.730	274.582	95.073	133.327	93.224	310.730	134.215	135.700
YLR095C	1	310.730	310.730	310.730	310.730	206.103	204.612	183.250	310.730	310.730	310.730	310.730	310.730	218.559	310.730	310.730	310.730	166.094	98.231	310.730	310.730	193.187	141.776	310.730	310.730	159.197	310.730	310.730	282.164	310.730	145.413	141.121	119.267	137.122	310.730	133.713	310.730	250.555	310.730	145.375	NaN	310.730	310.730	224.908	310.730	182.558	310.730	212.148	180.881
YLR096W	1	310.730	310.730	310.730	310.730	310.730	310.730	198.298	211.515	192.947	231.942	184.472	209.308	310.730	310.730	310.730	310.730	310.730	99.091	111.090	187.732	130.012	310.730	317.451	252.177	153.667	310.730	194.494	202.176	174.421	310.730	170.235	310.730	154.217	217.229	128.982	310.730	117.308	259.739	92.843	NaN	113.859	145.187	80.792	310.730	195.969	310.730	127.507	109.169
YLR097C	1	310.730	227.926	210.050	310.730	310.730	310.730	310.730	188.173	177.518	195.652	251.852	310.730	310.730	310.730	285.337	310.730	140.873	310.730	242.940	310.730	310.730	310.730	139.243	236.409	269.488	310.730	159.569	310.730	310.730	310.730	310.730	260.075	237.712	173.298	155.543	198.503	310.730	127.026	310.730	NaN	216.364	103.349	88.644	257.176	218.511	173.679	226.609	147.405
YLR098C	1	290.993	310.730	310.730	310.730	216.089	310.730	224.423	239.692	227.999	310.730	295.804	193.352	310.730	310.730	234.421	168.082	135.830	310.730	163.907	310.730	310.730	164.671	324.974	157.691	148.643	310.730	310.730	209.939	211.727	193.363	310.730	310.730	187.110	156.779	208.041	208.902	157.040	294.462	310.730	NaN	254.711	147.617	135.343	408.185	232.252	310.730	327.052	226.181
YLR099C	1	147.959	220.217	198.746	310.730	310.730	310.730	200.429	310.730	310.730	310.730	203.771	192.139	172.817	195.970	236.946	250.629	130.968	310.730	310.730	310.730	310.730	310.730	310.730	310.730	165.115	155.840	140.195	310.730	310.730	310.730	310.730	308.581	310.730	223.511	129.288	151.210	310.730	159.137	310.730	NaN	310.730	164.574	310.730	310.730	189.142	238.376	175.248	106.434
YLR102C	1	310.730	195.884	152.015	310.730	310.730	310.730	104.405	217.948	293.686	193.624	310.730	234.790	310.730	310.730	310.730	310.730	310.730	120.528	47.277	310.730	310.730	92.507	310.730	120.014	310.730	310.730	189.654	158.708	142.291	310.730	218.135	304.311	87.229	131.802	188.545	169.245	310.730	310.730	310.730	NaN	140.635	95.745	207.339	147.215	128.052	150.788	310.730	117.659
YLR103C	1	310.730	195.814	242.017	203.995	194.384	170.655	310.730	272.874	256.191	310.730	253.963	229.445	202.764	166.453	310.730	310.730	310.730	217.989	310.730	112.129	310.730	310.730	304.235	171.013	310.730	310.730	247.906	310.730	193.825	310.730	131.946	116.883	176.714	310.730	181.298	188.928	310.730	310.730	263.817	NaN	341.156	310.730	310.730	310.730	310.730	205.838	189.722	310.730
YLR105C	1	195.523	310.730	195.522	303.146	190.934	310.730	155.389	254.351	191.034	310.730	223.692	214.115	310.730	134.623	310.730	112.320	268.043	151.579	310.730	202.153	151.598	193.814	155.766	310.730	127.296	200.051	177.153	310.730	310.730	185.473	310.730	213.147	310.730	310.730	310.730	310.730	310.730	310.730	221.435	NaN	310.730	198.758	260.399	211.762	310.730	301.458	310.730	233.144
YLR108C	1	206.796	213.443	224.113	216.847	205.687	310.730	310.730	310.730	310.730	310.730	310.730	310.730	244.883	205.435	310.730	179.238	151.891	245.397	152.481	233.424	310.730	168.408	310.730	185.468	310.730	310.730	203.919	161.605	167.124	310.730	310.730	310.730	253.735	198.169	201.746	310.730	207.125	310.730	270.954	NaN	310.730	310.730	151.633	326.332	269.053	199.218	243.996	310.730
YLR109W	1	310.730	241.846	296.664	174.679	136.031	310.730	310.730	309.306	258.436	310.730	310.730	310.730	310.730	310.730	310.730	310.730	103.596	310.730	164.986	310.730	161.550	223.958	117.741	310.730	310.730	310.730	134.330	310.730	140.533	150.298	310.730	200.910	310.730	275.682	310.730	108.740	135.581	258.501	185.711	NaN	337.678	310.730	102.220	310.730	248.947	193.109	310.730	154.518
YLR113W	1	165.395	342.793	310.730	142.879	133.438	186.937	132.868	252.633	310.730	222.607	310.730	310.730	199.252	310.730	310.730	163.671	109.167	310.730	310.730	310.730	326.125	134.374	310.730	84.472	90.772	310.730	310.730	207.339	157.929	110.212	310.730	310.730	196.495	310.730	119.885	310.730	188.041	160.118	144.727	NaN	135.623	112.996	96.568	174.509	150.086	139.001	310.730	310.730
YLR114C	1	310.730	310.730	310.730	145.392	310.730	156.943	310.730	310.730	310.730	310.730	310.730	310.730	310.730	310.730	245.586	310.730	164.532	140.500	175.209	310.730	214.358	310.730	142.158	310.730	310.730	310.730	310.730	310.730	171.614	146.372	184.186	310.730	87.051	106.911	310.730	103.613	138.681	143.679	310.730	NaN	167.653	101.414	139.938	310.730	221.200	310.730	310.730	198.918
YLR115W	1	183.540	310.730	310.730	310.730	310.730	310.730	310.730	310.730	310.730	310.730	310.730	310.730	111.989	151.889	90.173	142.882	310.730	75.004	283.715	310.730	83.262	111.937	147.141	114.747	63.059	286.830	216.301	186.584	310.730	310.730	310.730	310.730	105.494	88.346	145.304	62.968	310.730	175.549	310.730	NaN	130.212	131.286	198.738	102.779	195.003	150.214	169.130	109.265
YLR116W	1	144.252	310.730	104.738	212.779	109.109	265.493	310.730	310.730	310.730	134.307	310.730	267.182	310.730	62.333	114.661	168.029	132.628	310.730	310.730	157.901	310.730	92.752	92.803	120.947	61.442	310.730	94.094	157.428	184.747	195.365	61.205	146.833	146.004	100.319	195.920	182.667	310.730	310.730	310.730	NaN	162.096	99.426	222.219	182.788	270.438	132.150	310.730	90.830
YLR116W	1	41.323	310.730	310.730	310.730	10.830	37.424	129.809	310.730	153.448	310.730	24.872	134.500	310.730	12.127	52.004	147.100	310.730	NaN	93.264	310.730	310.730	NaN	5.485	NaN	310.730	310.730	NaN	38.346	310.730	105.230	NaN	NaN	310.730	310.730	4.198	NaN	310.730	45.071	310.730	NaN	310.730	16.043	85.260	137.916	310.730	56.559	NaN	23.106
YLR118C	1	310.730	310.730	310.730	238.529	186.585	310.730	209.963	310.730	310.730	310.730	310.730	245.409	310.730	310.730	310.730	310.730	310.730	310.730	310.730	177.578	163.919	310.730	117.478	310.730	194.914	310.730	310.730	170.624	241.621	310.730	310.730	310.730	166.462	225.188	233.224	310.730	114.585	199.364	224.248	NaN	117.564	109.664	117.294	432.586	310.730	225.700	253.397	103.335
YLR119W	1	310.730	213.095	310.730	261.741	234.849	157.620	199.361	310.730	310.730	310.730	310.730	310.730	310.730	91.105	170.610	152.034	135.392	59.080	239.265	206.429	310.730	61.065	121.785	310.730	310.730	101.151	310.730	148.641	119.899	310.730	361.531	136.797	152.030	310.730	130.352	310.730	207.769	220.006	310.730	NaN	171.089	100.491	310.730	310.730	299.421	239.391	310.730	310.730
YLR126C	1	182.483	255.772	310.730	259.516	310.730	169.045	169.177	310.730	241.400	228.722	310.730	310.730	407.885	310.730	310.730	135.201	281.527	157.668	310.730	138.063	310.730	133.778	109.007	264.390	274.340	310.730	310.730	310.730	310.730	310.730	149.247	189.195	177.637	145.853	310.730	310.730	310.730	230.557	310.730	NaN	310.730	310.730	310.730	167.958	165.501	186.601	310.730	133.601
YLR129W	1	310.730	234.138	227.281	207.855	310.730	310.730	310.730	131.327	310.730	310.730	118.805	310.730	353.554	21.232	152.886	310.730	163.120	310.730	310.730	310.730	162.304	93.419	37.810	310.730	94.464	310.730	310.730	123.421	180.082	186.895	166.670	310.730	310.730	310.730	85.926	310.730	114.290	108.394	80.161	NaN	67.059	310.730	283.756	87.249	4.302	310.730	139.782	57.284
YLR130C	1	310.730	310.730	295.320	310.730	310.730	154.647	310.730	310.730	310.730	310.730	310.730	310.730	359.358	162.851	310.730	237.616	310.730	310.730	92.633	310.730	310.730	310.730	310.730	148.018	238.747	310.730	310.730	158.620	233.793	310.730	310.730	313.040	310.730	335.367	161.299	310.730	202.137	310.730	310.730	NaN	174.875	162.654	147.472	310.730	310.730	310.730	310.730	289.768
YLR131C	1	310.730	310.730	174.569	347.888	310.730	310.730	310.730	227.206	158.781	195.289	310.730	342.928	310.730	310.730	310.730	310.730	207.058	310.730	130.282	131.507	310.730	310.730	97.377	310.730	310.730	310.730	310.730	310.730	172.990	310.730	169.679	208.845	96.016	310.730	75.271	310.730	216.969	294.115	310.730	NaN	310.730	101.977	310.730	310.730	269.131	310.730	197.808	247.848
YLR133W	1	319.280	218.903	310.730	310.730	275.349	310.730	310.730	276.775	310.730	310.730	310.730	310.730	256.383	390.987	310.730	196.415	163.072	185.962	310.730	151.763	310.730	271.566	81.077	164.313	310.730	241.622	310.730	310.730	209.603	408.475	310.730	201.804	192.458	121.691	222.560	185.211	186.243	120.057	201.517	NaN	237.680	237.582	310.730	310.730	310.730	310.730	206.713	310.730
YLR134W	1	209.790	310.730	310.730	310.730	310.730	310.730	427.351	186.195	310.730	310.730	310.730	310.730	310.730	310.730	310.730	310.730	310.730	310.730	310.730	310.730	310.730	169.836	310.730	310.730	162.201	156.213	153.094	275.213	136.178	255.103	310.730	310.730	310.730	292.435	122.177	136.190	125.936	142.069	310.730	NaN	203.665	310.730	310.730	310.730	310.730	310.730	310.730	110.878
YLR135W	1	192.815	278.534	193.685	173.929	165.188	206.697	310.730	310.730	310.730	310.730	310.730	310.730	310.730	310.730	310.730	310.730	310.730	313.501	310.730	133.612	310.730	185.769	221.249	310.730	241.970	310.730	310.730	310.730	310.730	310.730	310.730	208.414	240.224	204.765	310.730	136.780	310.730	209.652	209.763	NaN	333.871	111.073	310.730	310.730	310.730	221.557	321.552	191.329
YLR137W	1	310.730	187.426	241.291	167.281	261.323	153.119	209.565	310.730	216.595	310.730	310.730	310.730	310.730	310.730	310.730	310.730	141.701	134.583	147.501	235.590	310.730	310.730	367.530	310.730	310.730	310.730	202.268	204.174	156.171	310.730	178.423	310.730	160.662	184.409	310.730	310.730	310.730	254.435	310.730	NaN	217.175	260.002	159.677	252.575	310.730	310.730	164.346	179.835
YLR138W	1	144.058	310.730	356.264	179.901	310.730	310.730	310.730	310.730	310.730	310.730	143.921	310.730	190.718	310.730	319.856	310.730	310.730	310.730	147.907	127.375	310.730	310.730	310.730	375.542	310.730	226.471	310.730	173.214	150.006	233.722	310.730	131.599	310.730	310.730	86.265	310.730	162.295	115.382	174.790	NaN	310.730	151.558	310.730	310.730	310.730	310.730	175.437	332.507
YLR142W	1	271.940	310.730	310.730	139.454	310.730	205.379	187.500	310.730	310.730	310.730	207.764	310.730	310.730	310.730	291.818	310.730	310.730	125.476	310.730	310.730	124.918	158.673	122.530	310.730	189.630	310.730	145.491	177.974	217.828	310.730	147.350	310.730	178.825	176.213	310.730	310.730	310.730	310.730	94.740	NaN	310.730	178.407	271.055	310.730	310.730	310.730	357.792	186.844
YLR143W	1	310.730	143.552	256.823	310.730	310.730	166.580	310.730	310.730	310.730	195.169	136.210	153.018	200.787	310.730	310.730	310.730	310.730	138.447	310.730	137.240	310.730	310.730	153.109	310.730	116.201	186.317	310.730	248.444	141.244	214.192	310.730	310.730	310.730	275.637	310.730	310.730	310.730	110.326	192.815	NaN	163.212	310.730	310.730	310.730	310.730	195.650	310.730	310.730
YLR144C	1	194.914	283.712	310.730	214.293	310.730	137.242	310.730	310.730	310.730	310.730	310.730	310.730	310.730	310.730	204.910	150.090	415.116	310.730	139.821	310.730	181.990	159.013	310.730	110.199	310.730	310.730	186.664	227.933	248.487	177.711	310.730	310.730	256.897	156.493	310.730	153.315	123.862	310.730	310.730	NaN	310.730	310.730	170.346	310.730	145.420	124.296	310.730	310.730
YLR145W	1	185.226	310.730	310.730	144.847	310.730	186.991	218.973	221.589	247.706	275.162	310.730	310.730	310.730	310.730	161.313	180.342	154.434	310.730	156.490	106.204	138.969	164.052	202.952	178.747	310.730	310.730	310.730	190.629	310.730	310.730	179.006	251.676	205.078	183.300	310.730	310.730	310.730	240.322	185.840	NaN	227.469	310.730	310.730	177.685	105.425	160.773	310.730	135.622
YLR149C	1	190.408	310.730	275.080	173.875	157.873	218.739	310.730	310.730	310.730	310.730	224.742	310.730	229.497	310.730	310.730	271.217	163.729	255.715	200.788	291.556	202.946	183.224	168.802	228.432	221.900	310.730	310.730	169.996	182.715	160.332	163.146	180.671	310.730	310.730	310.730	310.730	255.520	200.064	310.730	NaN	310.730	134.913	310.730	228.713	337.670	210.077	310.730	310.730
YLR150W	1	184.782	310.730	310.730	216.488	110.758	310.730	171.463	310.730	143.046	310.730	310.730	310.730	310.730	310.730	54.661	109.901	310.730	310.730	76.286	310.730	166.688	53.797	310.730	16.576	178.814	39.687	310.730	310.730	123.706	100.839	55.528	310.730	310.730	310.730	188.181	310.730	139.785	310.730	310.730	NaN	202.122	51.920	310.730	310.730	310.730	310.730	62.574	310.730
YLR151C	1	303.174	310.730	203.223	310.730	183.457	187.863	192.540	182.602	310.730	310.730	310.730	310.730	165.668	165.028	310.730	310.730	310.730	217.755	363.362	206.404	310.730	310.730	310.730	310.730	310.730	190.595	310.730	310.730	196.004	310.730	178.443	310.730	310.730	173.545	310.730	189.614	310.730	152.917	166.544	NaN	310.730	157.990	170.502	310.730	310.730	224.630	271.576	179.931
YLR152C	1	310.730	310.730	310.730	310.730	310.730	147.957	302.163	150.385	310.730	216.753	310.730	294.756	310.730	310.730	310.730	199.760	154.777	137.230	133.916	276.760	310.730	310.730	310.730	310.730	160.526	291.007	159.386	310.730	210.353	310.730	121.566	310.730	255.959	310.730	207.902	310.730	310.730	310.730	310.730	NaN	202.491	176.001	76.590	197.107	79.398	310.730	310.730	362.543
YLR153C	1	310.730	310.730	310.730	127.426	120.572	123.673	310.730	310.730	310.730	310.730	310.730	262.062	256.223	155.578	150.923	131.029	122.625	167.464	118.338	103.784	141.976	310.730	187.762	74.295	310.730	310.730	310.730	310.730	188.601	310.730	310.730	158.564	310.730	196.848	310.730	239.376	274.966	310.730	193.893	NaN	156.535	141.203	310.730	310.730	310.730	310.730	310.730	147.473
YLR154C	1	164.577	310.730	310.730	310.730	176.931	310.730	310.730	185.707	188.053	310.730	310.730	171.760	264.569	310.730	310.730	241.153	310.730	186.708	310.730	338.399	198.348	310.730	112.731	131.985	310.730	310.730	171.866	310.730	310.730	310.730	132.960	164.934	119.486	152.620	310.730	310.730	310.730	140.350	135.115	NaN	251.818	58.041	266.648	310.730	310.730	106.967	127.530	310.730
YLR154W-A	1	223.385	310.730	310.730	310.730	310.730	188.435	252.097	310.730	310.730	310.730	310.730	165.561	223.457	214.316	310.730	310.730	310.730	201.189	273.573	197.410	137.907	310.730	310.730	125.390	214.291	132.650	310.730	191.193	189.015	246.515	310.730	310.730	167.110	237.891	191.980	207.718	130.127	310.730	310.730	NaN	310.730	310.730	157.512	372.075	310.730	310.730	310.730	203.725
YLR156C-A	1	NaN	NaN	NaN	NaN	NaN	NaN	NaN	NaN	NaN	NaN	NaN	NaN	NaN	NaN	NaN	NaN	NaN	310.730	310.730	310.730	310.730	NaN	NaN	310.730	NaN	51.683	NaN	NaN	NaN	310.730	310.730	310.730	310.730	44.819	NaN	310.730	310.730	310.730	NaN	NaN	310.730	157.420	310.730	NaN	NaN	NaN	NaN	NaN
YLR157C	1	130.377	278.196	310.730	185.279	310.730	140.195	88.123	310.730	310.730	310.730	66.053	310.730	310.730	310.730	310.730	310.730	199.735	115.759	188.510	75.772	310.730	310.730	78.190	93.073	310.730	135.196	310.730	310.730	310.730	116.597	126.075	123.369	310.730	310.730	158.970	104.150	310.730	310.730	310.730	NaN	310.730	193.749	310.730	310.730	310.730	310.730	136.584	134.310
YLR158C	1	310.730	310.730	310.730	310.730	120.507	223.471	310.730	135.152	310.730	310.730	310.730	310.730	310.730	310.730	310.730	310.730	310.730	20.280	113.349	310.730	185.343	150.189	310.730	310.730	127.230	170.698	310.730	90.202	153.125	310.730	180.707	310.730	171.134	134.670	131.988	310.730	135.110	310.730	310.730	NaN	310.730	310.730	310.730	310.730	310.730	310.730	326.020	194.941
YLR159C-A	1	184.583	310.730	310.730	310.730	145.315	112.403	310.730	310.730	310.730	310.730	221.124	310.730	116.528	85.283	108.356	193.070	193.698	310.730	176.996	310.730	310.730	127.334	310.730	310.730	131.421	41.297	111.168	310.730	161.440	158.883	159.375	310.730	310.730	247.497	148.609	310.730	310.730	310.730	310.730	NaN	310.730	129.245	103.988	310.730	113.752	310.730	310.730	310.730
YLR160C	1	310.730	310.730	310.730	310.730	310.730	186.820	200.993	310.730	310.730	185.081	310.730	310.730	310.730	310.730	238.820	118.859	310.730	178.215	135.015	310.730	310.730	124.120	106.185	149.070	310.730	310.730	310.730	310.730	310.730	167.144	179.376	134.463	124.517	95.287	310.730	310.730	310.730	310.730	185.077	NaN	148.105	126.586	310.730	178.212	145.601	228.981	200.707	189.120
YLR162W	1	262.374	310.730	207.942	310.730	205.473	310.730	310.730	142.721	231.620	310.730	310.730	310.730	310.730	138.329	310.730	310.730	206.826	82.253	163.682	310.730	310.730	368.309	248.044	310.730	190.197	49.005	310.730	310.730	310.730	310.730	97.685	310.730	310.730	310.730	292.300	310.730	77.035	310.730	74.523	NaN	172.681	310.730	310.730	310.730	310.730	310.730	310.730	310.730
YLR163C	1	208.891	310.730	310.730	310.730	234.514	310.730	310.730	310.730	301.791	178.142	310.730	310.730	347.709	90.092	144.987	189.532	279.381	310.730	310.730	148.921	310.730	107.640	110.460	310.730	81.213	310.730	310.730	310.730	310.730	310.730	127.255	283.205	310.730	310.730	310.730	119.937	310.730	284.780	214.402	NaN	310.730	310.730	310.730	117.132	244.072	181.546	310.730	310.730
YLR164W	1	232.894	310.730	185.278	233.624	310.730	310.730	164.522	310.730	310.730	310.730	310.730	182.080	166.469	175.138	310.730	205.767	152.546	143.312	310.730	310.730	219.703	310.730	310.730	310.730	235.780	150.128	310.730	315.015	190.058	195.173	204.975	310.730	310.730	310.730	310.730	155.450	336.661	256.267	186.269	NaN	233.992	160.602	199.920	310.730	310.730	310.730	310.730	150.198
YLR165C	1	310.730	310.730	310.730	204.374	121.235	108.490	310.730	310.730	310.730	310.730	310.730	310.730	140.264	125.580	165.037	310.730	157.596	114.283	310.730	231.231	310.730	310.730	310.730	190.919	131.261	132.121	310.730	156.444	156.413	165.055	310.730	310.730	310.730	310.730	310.730	310.730	310.730	133.838	209.468	NaN	206.455	310.730	232.426	310.730	310.730	310.730	310.730	164.668
YLR166C	1	178.652	184.074	171.135	263.907	310.730	310.730	121.001	310.730	310.730	224.228	56.273	196.073	297.152	157.453	310.730	179.227	123.897	175.387	156.502	310.730	310.730	310.730	310.730	310.730	163.470	193.935	175.137	310.730	310.730	215.697	310.730	320.231	310.730	310.730	234.064	244.485	199.728	182.369	310.730	NaN	310.730	154.932	158.402	310.730	310.730	310.730	279.944	310.730
YLR168C	1	70.625	58.806	310.730	145.067	89.137	310.730	310.730	310.730	130.703	310.730	310.730	310.730	149.157	90.626	161.576	166.996	125.958	65.487	101.951	310.730	225.101	310.730	310.730	95.322	138.742	119.959	310.730	310.730	310.730	118.763	68.973	310.730	310.730	310.730	310.730	74.303	31.088	310.730	310.730	NaN	60.980	54.644	98.143	122.538	71.526	310.730	161.863	310.730
YLR170C	1	310.730	310.730	310.730	310.730	310.730	303.130	310.730	158.924	310.730	310.730	310.730	310.730	310.730	245.657	282.626	341.958	310.730	132.252	310.730	153.364	310.730	176.301	310.730	176.942	310.730	190.476	218.414	310.730	185.229	254.153	146.232	259.406	243.471	310.730	68.069	310.730	342.005	173.407	310.730	NaN	310.730	216.278	238.325	310.730	186.790	310.730	188.983	310.730
YLR172C	1	310.730	310.730	310.730	310.272	128.021	310.730	310.730	310.730	310.730	310.730	310.730	310.730	310.730	116.735	222.432	139.125	105.621	261.347	310.730	310.730	310.730	310.730	129.585	181.274	310.730	310.730	268.020	175.123	310.730	227.668	109.542	310.730	161.916	152.183	310.730	310.730	310.730	143.159	126.729	NaN	310.730	59.057	62.653	310.730	119.515	191.151	310.730	178.565
YLR174W	1	310.730	310.730	259.260	162.456	240.126	150.659	310.730	310.730	310.730	310.730	310.730	310.730	310.730	310.730	310.730	310.730	255.129	95.469	310.730	310.730	310.730	252.919	105.986	310.730	310.730	236.140	310.730	310.730	228.943	310.730	89.442	236.381	170.933	310.730	310.730	266.197	104.390	189.498	136.045	NaN	212.525	310.730	112.247	310.730	248.734	207.790	310.730	269.212
YLR176C	1	310.730	310.730	310.730	310.730	310.730	135.480	310.730	310.730	310.730	310.730	310.730	310.730	310.730	149.862	154.794	310.730	340.517	171.797	310.730	263.244	121.517	117.478	42.800	107.038	310.730	48.467	310.730	310.730	310.730	310.730	128.369	193.554	82.178	255.128	310.730	310.730	130.721	155.154	73.016	NaN	155.517	101.001	56.337	310.730	159.715	205.431	310.730	177.139
YLR177W	1	310.730	310.730	197.913	225.746	161.157	310.596	310.730	310.730	310.730	310.730	310.730	310.730	310.730	310.730	215.435	310.730	310.730	127.373	211.911	229.656	310.730	192.895	123.192	172.640	164.307	310.730	310.730	197.506	310.730	310.730	122.056	310.730	151.622	197.707	310.730	310.730	127.390	310.730	191.546	NaN	310.730	193.081	188.866	310.730	303.018	310.730	310.730	172.263
YLR178C	1	310.730	310.730	310.730	310.730	310.730	171.518	145.882	310.730	345.511	310.730	310.730	310.730	252.178	310.730	310.730	310.730	310.730	310.730	287.693	214.985	310.730	347.637	334.812	310.730	321.994	310.730	182.505	231.989	310.730	310.730	310.730	310.730	310.730	310.730	149.666	310.730	310.730	310.730	219.474	NaN	188.448	90.597	160.366	287.065	310.730	310.730	310.730	310.730
YLR179C	1	242.885	204.216	310.730	310.730	310.730	188.847	310.730	208.771	310.730	310.730	310.730	310.730	310.730	310.730	310.730	310.730	208.688	125.074	146.193	310.730	199.564	109.315	310.730	310.730	163.326	310.730	310.730	327.692	193.608	310.730	100.779	186.819	310.730	310.730	182.795	310.730	130.628	310.730	310.730	NaN	238.860	130.098	225.275	229.682	310.730	248.516	310.730	310.730
YLR180W	1	295.586	310.730	158.915	310.730	194.422	310.730	310.730	310.730	310.730	310.730	310.730	216.391	310.730	310.730	310.730	310.730	310.730	310.730	123.195	310.730	310.730	124.449	310.730	226.026	310.730	310.730	273.625	310.730	310.730	438.550	310.730	310.730	310.730	310.730	310.730	310.730	310.730	310.730	163.254	NaN	253.149	310.730	82.651	310.730	184.366	197.416	205.341	173.292
YLR183C	1	185.054	310.730	338.150	310.730	187.455	212.023	214.358	310.730	310.730	310.730	310.730	310.730	143.188	135.084	185.488	138.285	215.942	171.087	160.398	310.730	394.823	310.730	310.730	310.730	310.730	141.880	230.148	218.525	153.357	310.730	310.730	194.051	310.730	310.730	310.730	310.730	211.352	310.730	310.730	NaN	310.730	310.730	165.787	310.730	310.730	258.083	435.209	181.770
YLR185W	1	220.507	310.730	310.730	310.730	173.427	310.730	310.730	151.056	310.730	310.730	310.730	199.537	278.949	70.537	310.730	247.919	194.869	215.896	310.730	310.730	171.379	310.730	109.451	186.280	226.520	310.730	241.306	213.814	310.730	180.386	310.730	310.730	310.730	202.941	310.730	310.730	131.251	136.151	122.150	NaN	310.730	140.199	310.730	310.730	310.730	218.907	310.730	310.730
YLR186W	1	217.703	310.730	310.730	310.730	310.730	310.730	310.730	310.730	310.730	310.730	310.730	172.323	310.730	310.730	154.441	310.730	127.027	114.547	92.038	84.166	91.579	364.136	98.664	255.736	310.730	310.730	310.730	179.554	117.050	243.753	310.730	310.730	117.209	310.730	310.730	310.730	310.730	118.061	84.071	NaN	185.245	156.502	310.730	310.730	31.689	119.821	310.730	88.068
YLR186W	1	310.730	219.881	174.287	283.180	237.105	310.730	310.730	310.730	310.730	310.730	310.730	310.730	194.596	148.626	272.027	310.730	310.730	124.734	310.730	166.859	288.254	200.717	89.897	302.702	133.768	222.206	310.730	310.730	179.732	275.514	310.730	310.730	160.518	132.962	310.730	310.730	166.959	202.429	310.730	NaN	310.730	310.730	310.730	234.222	112.401	310.730	310.730	185.058
YLR188W	1	310.730	310.730	310.730	310.730	310.730	310.730	310.730	310.730	187.699	310.730	310.730	310.730	310.730	107.414	310.730	310.730	145.645	310.730	310.730	170.731	310.730	117.746	149.337	95.544	153.733	81.050	310.730	233.367	159.048	175.168	196.803	310.730	310.730	310.730	310.730	310.730	310.730	310.730	310.730	NaN	137.716	130.624	99.683	310.730	310.730	146.509	310.730	204.367
YLR190W	1	163.310	310.730	310.730	170.222	136.486	168.501	310.730	310.730	310.730	310.730	310.730	310.730	310.730	310.730	193.102	310.730	310.730	169.793	310.730	310.730	203.138	310.730	205.307	310.730	310.730	310.730	258.753	274.052	310.730	310.730	129.631	236.880	310.730	310.730	310.730	310.730	310.730	310.730	310.730	NaN	254.048	75.195	310.730	310.730	310.730	190.057	310.730	231.370
YLR191W	1	310.730	310.730	310.730	237.204	310.730	151.995	310.730	310.730	326.141	310.730	310.730	310.730	310.730	164.710	310.730	310.730	282.290	310.730	83.381	104.491	145.400	310.730	310.730	310.730	141.595	310.730	310.730	310.730	215.896	245.355	310.730	125.495	310.730	310.730	148.828	122.383	310.730	184.737	310.730	NaN	310.730	310.730	310.730	201.173	310.730	310.730	310.730	310.730
YLR192C	1	NaN	NaN	NaN	NaN	NaN	NaN	NaN	NaN	NaN	NaN	NaN	NaN	NaN	NaN	NaN	NaN	NaN	NaN	NaN	NaN	NaN	NaN	NaN	NaN	NaN	NaN	NaN	NaN	NaN	NaN	NaN	NaN	NaN	NaN	NaN	NaN	NaN	NaN	NaN	NaN	NaN	NaN	NaN	NaN	NaN	NaN	NaN	NaN
YLR193C	1	310.730	310.730	173.382	310.730	310.730	310.730	310.730	148.723	161.383	310.730	310.730	310.730	120.742	69.018	310.730	310.730	65.381	90.866	310.730	310.730	260.091	310.730	310.730	310.730	134.023	310.730	310.730	310.730	310.730	79.663	310.730	310.730	310.730	310.730	310.730	310.730	310.730	121.494	60.708	NaN	207.038	89.188	91.622	210.683	192.195	114.872	108.971	310.730
YLR196W	1	310.730	310.730	310.730	310.730	310.730	115.102	335.719	310.730	310.730	163.326	310.730	152.297	310.730	446.968	283.154	244.764	310.730	109.931	310.730	310.730	310.730	167.137	34.475	193.393	156.545	310.730	129.476	149.474	310.730	111.153	310.730	177.386	98.841	115.519	246.205	310.730	201.047	265.642	169.218	NaN	235.483	233.744	310.730	310.730	310.730	310.730	247.031	142.522
YLR197W	1	207.899	310.730	310.730	310.730	184.795	310.730	206.929	135.371	310.132	263.278	310.730	310.730	310.730	191.126	187.710	310.730	310.730	203.893	310.730	310.730	201.670	93.203	193.125	310.730	310.730	310.730	93.256	199.819	310.730	131.245	284.204	130.929	123.449	310.730	202.095	310.730	310.730	171.019	310.730	NaN	310.730	310.730	270.889	310.730	310.730	310.730	310.730	157.647
YLR199C	1	310.730	214.275	310.730	310.730	310.730	444.408	310.730	255.870	310.730	310.730	165.368	310.730	310.730	268.992	310.730	310.730	310.730	310.730	150.193	196.360	155.782	177.397	310.730	245.435	137.983	256.878	310.730	253.629	157.692	174.839	203.883	310.730	237.018	244.446	191.657	310.730	166.519	225.219	310.730	NaN	310.730	301.300	152.014	310.730	310.730	310.730	310.730	310.730
YLR200W	1	212.674	310.730	310.730	310.730	137.723	310.730	158.497	289.428	160.135	310.730	310.730	310.730	310.730	26.420	310.730	131.268	110.558	310.730	310.730	310.730	134.747	217.941	66.695	310.730	150.400	109.962	168.605	160.895	145.500	226.143	119.396	310.730	194.340	150.250	310.730	217.411	106.970	310.730	310.730	NaN	270.267	310.730	97.713	310.730	310.730	185.565	310.730	251.765
YLR201C	1	310.730	126.474	310.730	310.730	153.504	310.730	310.730	310.730	113.506	310.730	310.730	310.730	149.876	132.887	125.426	159.101	168.530	234.244	310.730	61.280	310.730	92.343	310.730	310.730	310.730	310.730	85.222	310.730	88.680	310.730	310.730	310.730	310.730	114.157	310.730	120.590	131.528	310.730	197.181	NaN	121.344	310.730	310.730	75.510	98.332	165.955	310.730	310.730
YLR203C	1	310.730	103.703	220.241	310.730	310.730	200.549	310.730	161.048	310.730	310.730	310.730	310.730	310.730	310.730	310.730	118.645	310.730	156.356	149.318	142.526	310.730	178.071	310.730	101.935	310.730	310.730	310.730	310.730	119.817	210.093	71.232	310.730	310.730	91.300	310.730	132.848	154.595	310.730	310.730	NaN	166.846	82.305	310.730	157.391	310.730	310.730	152.867	114.695
YLR204W	1	310.730	197.775	230.058	310.730	360.882	310.730	310.730	310.730	210.446	189.581	310.730	310.730	182.116	118.051	128.592	256.584	310.730	84.155	310.730	279.303	310.730	132.020	208.212	310.730	310.730	310.730	134.547	143.964	174.389	151.480	310.730	310.730	145.874	86.597	310.730	51.780	310.730	159.825	310.730	NaN	310.730	136.651	310.730	220.499	310.730	171.481	310.730	310.730
YLR205C	1	321.540	310.730	184.178	190.007	180.625	129.007	220.428	176.576	310.730	310.730	310.730	310.730	310.730	310.730	283.770	237.468	145.539	117.147	310.730	310.730	181.879	101.024	310.730	310.730	154.978	141.420	209.802	214.715	166.159	203.116	138.829	310.730	348.556	310.730	310.730	310.730	204.714	206.652	310.730	NaN	204.191	310.730	220.083	234.764	310.730	310.730	206.332	171.854
YLR210W	1	322.076	310.730	327.447	219.743	184.604	185.391	159.574	197.885	165.754	181.888	310.730	228.420	310.730	31.333	375.664	310.730	125.588	194.755	310.730	310.730	310.730	310.730	238.896	320.582	175.347	310.730	172.255	310.730	155.240	260.644	168.875	183.457	310.730	310.730	190.010	310.730	197.493	168.288	261.825	NaN	203.943	125.223	87.393	310.730	144.953	230.646	243.505	229.583
YLR211C	1	310.730	216.823	310.730	310.730	310.730	310.730	241.023	338.879	310.730	281.690	224.082	254.370	227.685	122.360	239.013	310.730	171.324	310.730	134.554	215.814	179.344	310.730	310.730	289.633	440.654	233.150	310.730	310.730	282.893	310.730	251.395	310.730	310.730	230.793	226.749	207.085	175.016	310.730	202.229	NaN	193.168	164.972	192.882	310.730	310.730	310.730	310.730	150.478
YLR212C	1	310.730	310.730	310.730	310.730	67.931	310.730	310.730	310.730	121.770	310.730	80.090	310.730	38.285	33.246	60.427	21.858	59.514	310.730	310.730	51.004	310.730	310.730	310.730	83.537	30.842	310.730	310.730	33.971	310.730	310.730	310.730	310.730	310.730	29.031	56.444	310.730	310.730	104.455	310.730	NaN	73.010	310.730	77.239	77.138	139.148	310.730	310.730	60.996
YLR213C	1	403.925	227.519	310.730	310.730	310.730	195.697	471.073	152.297	310.730	310.730	310.730	310.730	213.196	190.086	182.415	266.770	310.730	310.730	132.668	310.730	310.730	287.639	156.320	152.843	310.730	310.730	310.730	310.730	174.898	310.730	195.436	269.616	310.730	206.121	310.730	310.730	310.730	298.243	310.730	NaN	249.515	179.102	310.730	310.730	167.797	165.841	267.471	204.991
YLR214W	1	310.730	240.575	310.730	179.839	161.093	310.730	229.198	310.730	310.730	310.730	310.730	310.730	310.730	244.947	135.663	197.753	310.730	206.224	310.730	185.371	218.549	310.730	400.244	310.730	310.730	310.730	310.730	151.174	310.730	137.847	310.730	200.337	310.730	215.975	310.730	310.730	310.730	310.730	181.496	NaN	154.179	139.028	310.730	310.730	234.708	191.766	165.597	175.619
YLR216C	1	234.349	310.730	251.250	197.494	152.799	310.730	310.730	234.976	310.730	420.679	310.730	310.730	310.730	72.287	310.730	310.730	263.733	310.730	265.266	310.730	212.523	295.211	196.053	310.730	191.439	310.730	183.734	156.481	310.730	146.106	306.602	383.029	188.769	192.595	310.730	130.450	310.730	310.730	310.730	NaN	258.513	310.730	310.730	173.106	225.292	161.626	225.917	310.730
YLR218C	1	310.730	203.545	122.271	162.726	310.730	171.397	310.730	310.730	310.730	310.730	310.730	310.730	310.730	310.730	310.730	200.509	310.730	182.524	310.730	175.904	310.730	116.669	286.649	310.730	186.699	159.219	310.730	310.730	188.186	222.347	310.730	249.086	310.730	299.471	310.730	154.774	172.282	255.549	192.843	NaN	310.730	176.946	310.730	310.730	359.718	310.730	310.730	310.730
YLR220W	1	279.269	355.486	310.730	310.730	463.037	182.894	213.202	236.679	310.730	263.724	221.025	310.730	227.176	310.730	310.730	231.263	192.226	310.730	187.697	210.097	154.684	310.730	151.963	235.111	310.730	310.730	310.730	195.557	182.037	310.730	310.730	310.730	310.730	310.730	254.290	205.283	196.141	310.730	296.653	NaN	306.996	310.730	196.244	310.730	310.730	310.730	193.259	165.011
YLR221C	1	185.118	191.855	162.640	340.868	252.393	215.488	124.540	276.890	174.788	263.954	310.730	185.866	164.518	198.462	349.522	310.730	310.730	201.158	148.299	258.185	310.730	108.745	310.730	163.937	178.892	143.752	310.730	172.548	310.730	310.730	310.730	310.730	118.425	120.207	310.730	310.730	310.730	310.730	198.047	NaN	183.655	310.730	180.944	310.730	310.730	310.730	226.432	117.106
YLR224W	1	310.730	310.730	310.730	223.825	212.268	310.730	310.730	310.730	310.730	310.730	310.730	310.730	310.730	310.730	310.730	310.730	239.730	159.831	126.741	310.730	105.611	310.730	177.875	93.640	310.730	310.730	310.730	212.671	310.730	310.730	310.730	310.730	118.244	310.730	218.677	191.753	121.972	310.730	310.730	NaN	310.730	310.730	310.730	148.431	226.127	189.000	310.730	310.730
YLR225C	1	NaN	NaN	NaN	NaN	NaN	NaN	NaN	NaN	NaN	NaN	NaN	NaN	NaN	NaN	NaN	NaN	NaN	310.730	310.730	83.875	310.730	310.730	310.730	88.116	114.177	162.105	310.730	310.730	89.040	187.132	310.730	102.215	310.730	310.730	115.212	94.405	310.730	147.990	127.067	NaN	310.730	106.645	310.730	NaN	NaN	NaN	NaN	NaN
YLR227C	1	135.949	310.730	310.730	188.979	310.730	310.730	310.730	310.730	310.730	102.478	310.730	310.730	232.080	310.730	246.316	310.730	139.616	310.730	310.730	206.044	169.681	310.730	310.730	149.462	148.368	310.730	310.730	310.730	310.730	310.730	142.420	310.730	198.061	155.090	144.659	215.471	310.730	310.730	310.730	NaN	310.730	310.730	122.356	310.730	139.405	310.730	224.428	310.730
YLR228C	1	310.730	310.730	309.487	139.815	146.332	145.560	310.730	310.730	199.124	315.407	310.730	310.730	310.730	232.974	188.859	153.340	217.338	310.730	177.348	176.086	130.970	310.730	218.852	278.932	310.730	310.730	310.730	310.730	310.730	310.730	310.730	310.730	189.610	202.461	310.730	370.450	172.364	310.730	310.730	NaN	347.765	310.730	186.113	310.730	255.265	366.118	310.730	330.606
YLR229C	1	310.730	310.730	310.730	400.136	188.169	310.730	310.730	310.730	310.730	168.903	310.730	246.723	310.730	154.258	288.305	165.402	196.121	218.336	157.715	188.770	310.730	310.730	69.595	148.079	141.290	114.415	310.730	173.943	151.739	149.129	310.730	77.834	147.148	310.730	376.028	310.730	157.092	189.589	126.789	NaN	197.292	310.730	310.730	187.451	310.730	201.116	310.730	179.597
YLR231C	1	310.730	250.832	310.730	159.809	176.642	276.712	206.321	310.730	310.730	310.730	310.730	235.927	445.423	310.730	310.730	402.598	110.694	149.566	270.906	197.518	163.270	210.691	127.864	201.918	310.730	155.473	310.730	310.730	173.423	288.207	310.730	160.611	211.800	195.783	310.730	217.261	164.696	310.730	162.730	NaN	209.636	310.730	306.607	310.730	310.730	378.481	310.730	165.647
YLR233C	1	310.730	310.730	332.848	255.582	235.900	237.777	310.730	310.730	310.730	310.730	310.730	239.003	194.792	310.730	310.730	145.935	149.573	314.906	310.730	193.776	344.168	153.719	310.730	135.103	310.730	310.730	233.353	198.473	182.277	236.055	310.730	249.054	26.361	205.611	310.730	252.440	549.435	142.123	310.730	NaN	185.510	267.319	39.626	367.854	235.105	310.730	181.914	310.953
YLR237W	1	NaN	NaN	NaN	NaN	NaN	NaN	NaN	NaN	NaN	NaN	NaN	NaN	NaN	NaN	NaN	NaN	NaN	310.730	310.730	310.730	129.349	168.284	310.730	310.730	310.730	144.140	310.730	310.730	310.730	123.459	99.589	310.730	124.391	144.600	310.730	310.730	116.217	208.510	117.082	NaN	164.988	60.769	170.968	NaN	NaN	NaN	NaN	NaN
YLR238W	1	281.193	310.730	202.203	174.585	234.569	310.730	150.473	267.546	151.450	310.730	310.730	310.730	310.730	147.274	310.730	310.730	310.730	310.730	253.703	310.730	310.730	157.285	126.330	310.730	310.730	248.025	310.730	310.730	234.515	132.085	174.331	191.313	104.202	169.964	310.730	172.828	310.730	119.794	142.317	NaN	203.880	310.730	121.626	218.878	310.730	310.730	310.730	126.943
YLR239C	1	310.730	310.730	310.730	310.730	168.067	310.730	303.147	241.889	310.730	310.730	310.730	310.730	310.730	310.730	310.730	146.113	142.158	310.730	167.982	310.730	310.730	310.730	310.730	310.730	171.216	310.730	167.393	310.730	310.730	218.403	193.565	310.730	310.730	310.730	310.730	310.730	142.280	163.555	160.868	NaN	177.603	245.643	310.730	310.730	310.730	310.730	258.715	298.578
YLR241W	1	310.730	310.730	310.730	215.277	143.868	136.108	310.730	310.730	310.730	310.730	310.730	310.730	310.730	137.443	310.730	208.603	110.042	115.855	160.384	271.559	310.730	161.836	310.730	176.193	199.036	310.730	310.730	159.435	199.994	232.664	123.899	215.765	183.921	167.445	310.730	310.730	98.481	154.882	499.275	NaN	207.485	310.730	220.072	211.418	242.411	227.517	174.621	310.730
YLR242C	1	310.730	141.138	152.819	310.730	197.615	175.831	310.730	165.848	310.730	230.747	304.251	167.192	199.122	143.271	310.730	310.730	310.730	310.730	21.297	310.730	107.319	310.730	310.730	310.730	310.730	156.902	228.130	310.730	310.730	133.639	310.730	171.267	160.080	279.180	124.281	310.730	223.511	310.730	310.730	NaN	163.118	310.730	123.067	310.730	310.730	290.342	310.730	312.703
YLR245C	1	399.856	310.730	170.636	142.892	310.730	126.144	310.730	310.730	310.730	310.730	310.730	310.730	310.730	310.730	310.730	310.730	310.730	310.730	188.186	181.755	162.766	310.730	310.730	152.461	176.728	207.517	310.730	161.207	187.105	310.730	195.207	173.677	220.002	310.730	232.839	237.507	76.747	203.172	104.558	NaN	201.815	310.730	137.796	222.046	310.730	310.730	310.730	310.730
YLR246W	1	246.606	310.730	310.730	310.730	163.219	310.730	310.730	310.730	310.730	310.730	310.730	310.730	310.730	156.412	310.730	310.730	121.287	310.730	181.978	164.200	329.446	169.384	76.756	182.047	310.730	310.730	310.730	204.800	216.491	209.599	143.680	210.028	310.730	197.380	284.896	310.730	177.405	210.053	310.730	NaN	310.730	206.192	310.730	310.730	310.730	213.604	291.617	310.730
YLR247C	1	310.730	206.973	228.372	174.566	115.306	127.383	310.730	310.730	310.730	310.730	310.730	310.730	310.730	310.730	310.730	173.294	104.915	227.670	188.601	136.853	310.730	310.730	310.730	310.730	200.976	310.730	143.300	154.968	310.730	310.730	168.833	128.982	313.094	310.730	131.102	165.022	231.398	289.492	310.730	NaN	127.260	138.404	141.973	310.730	154.723	310.730	310.730	310.730
YLR248W	1	310.730	310.730	310.730	209.565	310.730	310.730	310.730	310.730	310.730	218.740	230.199	266.181	230.732	364.015	165.797	310.730	164.160	310.730	221.382	310.730	310.730	310.730	310.730	159.419	249.670	310.730	310.730	239.903	201.583	310.730	310.730	351.178	310.730	310.730	106.043	257.046	224.351	177.308	310.730	NaN	310.730	310.730	192.707	316.074	310.730	253.100	181.833	310.730
YLR250W	1	310.730	310.730	310.730	206.312	310.730	310.730	310.730	310.730	310.730	310.730	310.730	310.730	132.277	150.736	109.591	310.730	310.730	310.730	310.730	310.730	113.617	310.730	142.466	310.730	310.730	150.031	310.730	310.730	310.730	310.730	310.730	310.730	140.305	165.765	310.730	152.099	112.865	310.730	310.730	NaN	310.730	137.220	310.730	310.730	228.440	310.730	227.136	310.730
YLR251W	1	218.482	310.730	179.075	371.931	208.464	190.503	310.730	304.184	198.441	310.730	310.730	310.730	310.730	77.193	310.730	310.730	206.494	310.730	145.889	310.730	310.730	310.730	310.730	255.691	310.730	180.388	235.862	310.730	310.730	251.681	179.342	310.730	160.857	152.597	310.730	310.730	310.730	160.696	310.730	NaN	310.730	310.730	79.987	310.730	310.730	162.245	310.730	310.730
YLR254C	1	310.730	310.730	94.110	150.733	310.730	184.584	310.730	310.730	310.730	264.425	310.730	310.730	310.730	310.730	310.730	310.730	126.691	134.871	310.730	217.659	310.730	310.730	310.730	137.760	171.115	310.730	310.730	232.227	193.806	310.730	220.240	133.588	310.730	310.730	32.804	310.730	67.431	158.050	310.730	NaN	310.730	310.730	310.730	310.730	310.730	310.730	310.730	310.730
YLR256W	1	310.730	97.114	184.414	310.730	159.339	103.794	310.730	310.730	310.730	166.504	224.919	310.730	163.282	310.730	310.730	310.730	310.730	238.379	310.730	310.730	310.730	199.205	103.267	59.041	310.730	310.730	310.730	310.730	310.730	167.784	83.685	310.730	310.730	310.730	310.730	310.730	310.730	170.818	310.730	NaN	310.730	109.568	310.730	310.730	310.730	310.730	310.730	310.730
YLR258W	1	198.870	194.711	233.331	196.833	157.069	154.082	199.054	310.730	180.513	207.617	291.120	205.007	310.730	310.730	310.730	310.730	310.730	310.730	241.306	310.730	310.730	212.482	198.818	310.730	310.730	310.730	187.319	310.730	310.730	231.489	310.730	175.388	310.730	310.730	306.037	310.730	310.730	72.115	310.730	NaN	310.730	101.292	310.730	310.730	395.051	310.730	142.897	200.676
YLR259C	1	310.730	310.730	293.555	215.078	194.371	171.895	310.730	310.730	241.183	157.528	310.730	177.118	310.730	310.730	162.169	310.730	227.991	159.844	120.552	154.856	310.730	310.730	68.090	310.730	310.730	65.061	208.665	182.053	310.730	191.624	209.097	310.730	188.679	310.730	167.685	310.730	143.964	310.730	310.730	NaN	310.730	310.730	310.730	310.730	310.730	310.730	145.355	310.730
YLR260W	1	310.730	174.054	310.730	226.941	178.154	310.730	310.730	310.730	253.665	290.177	310.730	310.730	310.730	175.953	310.730	310.730	310.730	157.333	310.730	113.336	189.336	310.730	130.563	102.580	253.221	310.730	201.949	310.730	310.730	310.730	310.730	213.407	244.056	310.730	117.216	310.730	369.550	310.730	263.178	NaN	310.730	172.769	310.730	310.730	217.282	310.730	166.062	310.730
YLR262C-A	1	310.730	211.488	310.730	310.730	269.757	194.895	310.730	310.730	157.010	310.730	310.730	310.730	195.676	172.627	310.730	373.896	169.099	73.513	310.730	310.730	232.976	163.319	173.658	310.730	147.755	310.730	310.730	310.730	310.730	174.268	187.989	213.845	310.730	171.273	310.730	310.730	310.730	386.136	310.730	NaN	182.963	310.730	310.730	310.730	148.390	192.832	310.730	310.730
YLR262C	1	275.853	310.730	255.713	310.730	310.730	164.740	173.064	310.730	310.730	264.908	134.497	310.730	198.375	108.275	119.524	206.210	179.207	65.631	182.230	310.730	310.730	27.505	310.730	118.841	132.135	127.148	219.454	163.312	310.730	310.730	112.538	310.730	310.730	310.730	151.640	310.730	310.730	310.730	310.730	NaN	310.730	310.730	310.730	160.950	310.730	310.730	135.674	310.730
YLR263W	1	310.730	310.730	310.730	211.699	181.258	161.512	171.680	310.730	228.056	206.361	310.730	310.730	169.405	310.730	310.730	310.730	149.519	279.803	149.734	311.308	290.708	121.542	310.730	202.328	310.730	310.730	310.730	188.806	310.730	213.550	217.620	310.730	144.476	208.553	310.730	268.854	310.730	310.730	310.730	NaN	228.939	310.730	310.730	310.730	310.730	310.730	210.018	203.137
YLR264C-A	1	229.701	209.417	160.566	182.000	196.750	315.750	310.730	310.730	310.730	310.730	310.730	200.203	230.562	163.490	174.664	310.730	114.855	310.730	168.410	310.730	175.111	310.730	177.320	310.730	187.527	205.184	310.730	310.730	310.730	310.730	310.730	197.304	310.730	310.730	310.730	126.840	190.651	310.730	310.730	NaN	310.730	157.536	310.730	310.730	310.730	310.730	310.730	310.730
YLR264W	1	310.730	310.730	119.040	310.730	310.730	108.600	310.730	310.730	153.741	310.730	310.730	131.911	310.730	94.071	84.026	189.439	144.827	96.669	162.393	139.298	310.730	310.730	310.730	310.730	105.355	310.730	310.730	310.730	310.730	310.730	310.730	113.974	103.189	256.478	183.129	310.730	199.386	174.515	150.119	NaN	310.730	118.682	310.730	310.730	310.730	203.635	310.730	310.730
YLR265C	1	213.290	310.730	182.940	310.730	310.730	310.730	168.429	310.730	310.730	310.730	310.730	310.730	310.730	113.173	310.730	310.730	310.730	310.730	144.291	205.195	170.804	310.730	310.730	310.730	310.730	212.549	310.730	169.823	220.279	310.730	310.730	248.783	207.579	310.730	125.168	310.730	310.730	310.730	319.584	NaN	163.127	310.730	310.730	255.110	310.730	310.730	310.730	310.730
YLR266C	1	NaN	NaN	NaN	NaN	NaN	NaN	NaN	NaN	NaN	NaN	NaN	NaN	NaN	NaN	NaN	NaN	NaN	73.570	137.687	NaN	94.549	49.905	160.433	310.730	85.920	131.697	310.730	48.520	33.195	310.730	14.649	310.730	80.381	127.095	145.981	39.083	71.675	86.226	310.730	NaN	310.730	310.730	310.730	NaN	NaN	NaN	NaN	NaN
YLR268W	1	133.808	154.641	184.671	186.279	186.755	216.886	89.979	174.776	206.438	273.458	310.730	160.759	310.730	310.730	310.730	310.730	310.730	73.201	10.193	65.178	46.879	2.944	310.730	34.184	182.971	95.110	184.882	81.043	105.720	310.730	116.672	274.987	71.054	106.623	108.959	82.445	84.198	117.348	193.801	NaN	106.147	28.798	86.558	226.599	310.730	310.730	90.618	222.021
YLR270W	1	310.730	310.730	296.623	310.730	259.718	310.730	310.730	310.730	310.730	310.730	164.640	310.730	310.730	220.664	289.129	219.411	310.730	170.122	108.427	305.200	251.104	310.730	200.814	155.723	310.730	214.201	310.730	310.730	310.730	310.730	139.961	310.730	177.227	177.709	203.519	310.730	162.143	292.622	310.730	NaN	310.730	310.730	310.730	310.730	292.547	310.730	310.730	310.730
YLR274W	1	310.730	310.730	310.730	310.730	310.730	310.730	274.939	310.730	310.730	310.730	206.487	210.593	310.730	310.730	310.730	310.730	310.730	159.370	202.335	131.555	179.788	105.634	195.449	310.730	381.423	208.367	310.730	206.345	189.808	310.730	310.730	310.730	310.730	249.286	310.730	310.730	310.730	310.730	191.540	NaN	184.274	310.730	310.730	372.579	232.684	310.730	231.682	155.636
YLR276C	1	310.730	310.730	310.730	310.730	130.783	165.346	310.730	310.730	310.730	310.730	310.730	310.730	205.769	124.379	310.730	310.730	310.730	112.638	310.730	150.572	310.730	135.016	110.062	310.730	310.730	154.120	310.730	310.730	232.877	310.730	144.922	170.233	191.592	300.755	310.730	195.756	310.730	310.730	161.318	NaN	256.231	310.730	310.730	310.730	310.730	310.730	268.739	310.730
YLR276C	1	310.730	217.076	177.331	310.730	310.730	310.730	310.730	310.730	310.730	310.730	310.730	209.725	201.130	101.713	135.193	163.472	310.730	310.730	95.780	127.549	310.730	154.587	310.730	144.487	310.730	310.730	310.730	310.730	310.730	155.777	130.411	176.208	310.730	310.730	310.730	310.730	310.730	310.730	310.730	NaN	310.730	310.730	310.730	122.094	310.730	132.317	310.730	144.249
YLR278C	1	167.474	118.314	155.572	310.730	368.653	310.730	310.730	396.050	310.730	310.730	310.730	310.730	164.751	310.730	310.730	310.730	310.730	282.045	205.009	310.730	196.601	234.192	133.413	190.666	310.730	310.730	175.643	310.730	310.730	142.838	128.011	310.730	310.730	188.947	310.730	217.930	310.730	207.036	350.748	NaN	310.730	310.730	310.730	310.730	310.730	252.586	253.017	310.730
YLR283W	1	215.022	263.561	196.322	388.565	171.977	202.132	310.730	310.730	310.730	310.730	310.730	310.730	310.730	123.810	310.730	280.551	310.730	310.730	288.907	172.051	310.730	147.712	310.730	310.730	310.730	310.730	79.151	310.730	177.960	310.730	312.773	230.385	310.730	166.508	310.730	310.730	232.726	310.730	194.016	NaN	310.730	118.593	310.730	310.730	310.730	246.408	310.730	310.730
YLR285W	1	310.730	214.910	276.067	328.173	310.730	310.730	310.730	310.730	310.730	310.730	310.730	332.138	210.404	99.979	310.730	310.730	310.730	310.730	161.182	310.730	198.444	189.229	311.790	277.877	182.357	310.730	310.730	296.104	310.730	332.767	310.730	310.730	348.963	164.056	125.546	310.730	281.716	310.730	310.730	NaN	214.081	150.277	207.870	310.730	310.730	310.730	310.730	310.730
YLR287C-A	1	119.795	304.856	114.605	178.452	208.449	310.730	310.730	253.577	135.959	310.730	310.730	186.191	310.730	71.624	310.730	310.730	112.046	118.481	125.122	310.730	125.159	310.730	72.979	113.007	310.730	310.730	310.730	310.730	205.462	310.730	177.984	141.795	166.700	149.933	59.548	310.730	140.800	310.730	310.730	NaN	170.019	310.730	148.313	155.058	145.429	116.228	310.730	310.730
YLR287C	1	310.730	310.730	223.055	324.560	310.730	310.730	310.730	310.730	310.730	310.730	261.043	310.730	224.531	310.730	310.730	310.730	310.730	152.148	310.730	310.730	310.730	170.221	310.730	259.640	182.897	189.125	310.730	310.730	213.761	310.730	272.604	310.730	200.372	310.730	186.657	310.730	310.730	275.789	201.197	NaN	170.756	144.617	135.420	310.730	310.730	310.730	310.730	310.730
YLR288C	1	221.614	280.061	213.999	226.392	168.390	190.858	310.730	310.730	310.730	310.730	310.730	310.730	310.730	141.960	163.279	160.121	119.630	310.730	310.730	130.273	213.376	310.730	310.730	310.730	310.730	310.730	310.730	310.730	310.730	310.730	310.730	196.273	310.730	310.730	270.999	152.222	310.730	175.943	310.730	NaN	310.730	143.827	310.730	310.730	310.730	310.730	209.143	310.730
YLR290C	1	310.730	310.730	167.238	170.634	148.405	144.182	310.730	310.730	169.130	310.730	310.730	310.730	310.730	133.054	310.730	169.113	89.510	140.372	207.987	310.730	310.730	135.890	310.730	162.970	133.739	217.628	310.730	127.738	310.730	285.859	154.400	310.730	310.730	310.730	292.313	310.730	310.730	310.730	118.278	NaN	198.424	145.851	153.958	310.730	310.730	310.730	310.730	310.730
YLR291C	1	271.405	203.509	310.730	310.730	180.643	310.730	310.730	310.730	310.730	310.730	310.730	201.655	310.730	125.237	229.075	146.064	109.125	310.730	108.300	310.730	241.692	310.730	96.113	149.878	310.730	310.730	310.730	214.362	185.775	310.730	310.730	170.720	310.730	297.616	250.589	162.931	201.043	310.730	160.012	NaN	310.730	149.618	151.295	310.730	310.730	310.730	310.730	253.346
YLR291C	1	310.730	310.730	182.723	176.371	101.752	81.502	310.730	209.523	310.730	310.730	310.730	125.932	130.411	54.346	310.730	117.007	117.064	310.730	100.886	310.730	108.153	310.730	310.730	165.105	103.995	310.730	310.730	310.730	310.730	137.125	310.730	231.199	123.054	114.942	107.975	310.730	310.730	310.730	310.730	NaN	154.952	310.730	86.207	310.730	310.730	147.447	310.730	169.987
YLR292C	1	310.730	310.730	310.730	368.797	310.730	310.730	185.111	255.970	310.730	310.730	310.730	177.005	310.730	310.730	269.344	154.556	251.564	310.730	310.730	310.730	149.683	310.730	310.730	177.803	274.403	189.468	310.730	310.730	310.730	214.827	310.730	310.730	175.033	232.905	310.730	310.730	310.730	310.730	194.305	NaN	151.554	240.855	137.606	310.730	310.730	310.730	198.669	246.717
YLR295C	1	310.730	216.003	139.965	310.730	310.730	310.730	310.730	87.380	310.730	310.730	310.730	310.730	310.730	253.037	310.730	310.730	112.465	310.730	130.314	297.800	310.730	104.462	310.730	310.730	82.149	310.730	310.730	310.730	310.730	310.730	80.839	310.730	119.081	137.628	310.730	139.000	310.730	310.730	193.698	NaN	310.730	310.730	46.013	188.904	310.730	310.730	310.730	175.756
YLR297W	1	310.730	165.723	181.810	310.730	310.730	140.173	310.730	310.730	310.730	310.730	310.730	310.730	310.730	164.072	310.730	310.730	310.730	310.730	310.730	207.308	262.864	310.730	310.730	170.472	171.800	310.730	310.730	310.730	130.083	310.730	185.696	258.129	262.950	310.730	310.730	224.749	159.652	310.730	126.976	NaN	310.730	153.475	310.730	310.730	310.730	310.730	310.730	310.730
YLR298C	1	310.730	310.730	244.060	128.694	310.730	168.162	106.445	310.730	310.730	310.730	170.879	310.730	310.730	310.730	310.730	166.606	310.730	310.730	126.411	75.307	310.730	172.683	78.597	43.533	310.730	310.730	310.730	310.730	137.196	135.620	310.730	310.730	310.730	310.730	135.139	310.730	310.730	105.416	201.118	NaN	170.445	133.553	96.193	184.299	310.730	234.055	127.069	310.730
YLR299W	1	310.730	253.376	171.106	310.730	239.290	310.730	310.730	130.577	310.730	310.730	221.212	310.730	310.730	310.730	181.231	226.915	200.873	177.182	117.904	310.730	310.730	161.101	201.088	284.580	310.730	310.730	310.730	310.730	310.730	181.958	310.730	191.274	147.762	310.730	310.730	310.730	310.730	157.618	209.624	NaN	310.730	245.612	310.730	310.730	193.927	166.737	310.730	206.715
YLR300W	1	310.730	310.730	198.663	310.730	310.730	140.631	310.730	310.730	310.730	310.730	310.730	269.727	334.899	163.650	181.447	161.376	222.720	163.053	310.730	310.730	151.276	310.730	182.020	293.736	310.730	155.681	310.730	206.330	310.730	171.078	172.343	219.275	310.730	310.730	158.936	310.730	256.966	161.338	290.185	NaN	190.757	177.152	169.309	310.730	310.730	310.730	180.199	310.730
YLR301W	1	310.730	310.730	310.730	349.646	208.423	130.485	310.730	235.315	375.351	310.730	310.730	310.730	310.730	148.640	310.730	310.730	153.356	310.730	310.730	120.252	139.848	143.795	65.835	313.789	310.730	310.730	310.730	310.730	310.730	310.730	287.283	181.839	129.832	274.435	310.730	165.541	181.671	310.730	240.155	NaN	310.730	310.730	310.730	345.721	122.059	454.547	237.435	310.730
YLR305C	1	232.710	179.741	103.651	310.730	310.730	100.598	310.730	310.730	310.730	179.157	256.777	310.730	208.976	112.022	310.730	279.058	262.980	130.748	310.730	86.680	310.730	310.730	108.540	310.730	135.338	310.730	196.564	310.730	157.303	310.730	310.730	310.730	310.730	310.730	310.730	75.468	310.730	310.730	206.171	NaN	175.681	139.062	362.545	310.730	310.730	310.730	261.244	180.237
YLR307W	1	245.139	310.730	174.093	310.730	261.551	310.730	310.730	203.755	218.600	310.730	310.730	310.730	224.729	141.130	155.956	310.730	93.843	310.730	310.730	209.961	310.730	108.462	91.325	182.920	209.248	310.730	371.515	227.618	310.730	310.730	108.253	256.244	310.730	310.730	310.730	310.730	310.730	146.184	310.730	NaN	310.730	138.563	310.730	237.531	125.962	167.193	310.730	310.730
YLR308W	1	198.698	172.198	230.227	230.441	310.730	310.730	310.730	251.138	310.730	310.730	310.730	310.730	310.730	141.424	310.730	217.720	144.456	155.958	126.580	310.730	155.758	310.730	277.872	235.580	152.094	212.324	310.730	310.730	222.764	310.730	310.730	310.730	310.730	156.853	310.730	106.244	211.820	172.924	310.730	NaN	144.687	310.730	237.254	233.642	279.995	310.730	377.751	181.254
YLR309C	1	168.381	310.730	310.730	310.730	130.152	310.730	310.730	310.730	171.183	310.730	310.730	310.730	310.726	310.730	160.451	310.730	94.546	95.619	310.730	110.344	126.686	191.484	310.730	310.730	131.893	310.730	188.766	184.731	570.525	310.730	310.730	185.514	310.730	310.730	240.283	310.730	310.730	310.730	178.068	NaN	310.730	310.730	310.730	310.730	174.970	213.332	310.730	310.730
YLR312C	1	310.730	310.730	346.105	178.783	259.208	310.730	310.730	169.930	188.920	310.730	310.730	310.730	310.730	103.587	128.784	158.564	212.295	136.507	114.481	122.022	310.730	153.471	139.259	310.730	172.978	131.742	138.379	310.730	162.847	143.142	129.302	310.730	79.028	212.618	310.730	310.730	310.730	186.759	310.730	NaN	310.730	310.730	310.730	310.730	143.977	130.238	310.730	310.730
YLR313C	1	NaN	NaN	NaN	NaN	NaN	NaN	NaN	NaN	NaN	NaN	NaN	NaN	NaN	NaN	NaN	NaN	NaN	76.156	188.417	310.730	145.093	132.645	310.730	196.409	310.730	151.756	310.730	310.730	190.400	310.730	92.218	267.028	165.942	310.730	310.730	318.720	84.927	173.843	77.430	NaN	193.522	310.730	147.029	NaN	NaN	NaN	NaN	NaN
YLR315W	1	310.730	213.068	173.921	162.754	310.730	204.038	149.260	233.341	310.730	191.034	271.233	216.676	166.515	310.730	310.730	310.730	128.472	244.006	245.098	238.991	179.755	194.325	129.906	310.730	310.730	310.730	310.730	210.823	310.730	474.625	310.730	192.460	218.495	209.669	310.730	232.738	179.202	310.730	310.730	NaN	310.730	310.730	310.730	310.730	310.730	310.730	310.730	371.349
YLR316C	1	310.730	181.937	176.662	310.730	190.140	310.730	310.730	310.730	310.730	310.730	166.692	99.126	109.789	202.518	310.730	310.730	310.730	310.730	310.730	310.730	59.679	310.730	48.196	310.730	82.818	310.730	310.730	310.730	156.041	142.711	310.730	310.730	310.730	310.730	310.730	310.730	92.693	155.193	155.116	NaN	310.730	310.730	310.730	196.420	310.730	310.730	310.730	135.166
YLR317W	1	310.730	204.896	232.701	310.730	90.310	211.712	310.730	205.810	310.730	310.730	283.149	222.783	180.508	310.730	144.658	310.730	310.730	310.730	310.730	156.082	148.383	310.730	164.692	310.730	95.761	310.730	310.730	310.730	137.349	310.730	310.730	310.730	310.730	394.636	310.730	351.863	141.351	310.730	310.730	NaN	167.354	310.730	310.730	310.730	310.730	310.730	155.177	203.166
YLR319C	1	201.444	153.531	310.730	139.266	310.730	213.790	310.730	310.730	310.730	393.737	310.730	310.730	238.113	71.268	310.730	268.509	136.976	267.036	310.730	310.730	158.572	310.730	310.730	310.730	214.782	181.866	310.730	310.730	310.730	310.730	310.730	310.730	310.730	529.433	182.083	147.630	122.737	310.730	92.646	NaN	310.730	207.020	205.285	310.730	310.730	310.730	310.730	310.730
YLR320W	1	310.730	192.305	199.808	310.730	310.730	127.583	239.236	310.730	310.730	310.730	310.730	368.169	130.180	56.309	61.263	80.111	70.876	310.730	310.730	310.730	167.702	310.730	64.860	149.293	310.730	310.730	310.730	310.730	86.433	310.730	310.730	120.570	132.229	310.730	145.190	310.730	310.730	186.251	162.915	NaN	310.730	310.730	150.171	190.878	310.730	310.730	103.189	310.730
YLR324W	1	NaN	NaN	NaN	NaN	NaN	NaN	NaN	NaN	NaN	NaN	NaN	NaN	NaN	NaN	NaN	NaN	NaN	NaN	NaN	NaN	NaN	NaN	NaN	NaN	NaN	NaN	NaN	NaN	NaN	NaN	NaN	NaN	NaN	NaN	NaN	NaN	NaN	NaN	NaN	NaN	NaN	NaN	NaN	NaN	NaN	NaN	NaN	NaN
YLR325C	1	224.454	205.964	310.730	310.730	310.730	176.424	251.299	189.960	191.963	310.730	234.326	308.200	192.955	154.264	259.768	193.728	155.356	310.730	310.730	316.701	310.730	142.147	310.730	163.436	310.730	310.730	310.730	310.730	191.945	310.730	310.730	306.531	253.805	177.511	278.266	310.730	209.549	310.730	310.730	NaN	310.730	310.730	113.081	310.730	206.485	179.348	310.730	310.730
YLR327C	1	310.730	195.013	168.426	310.730	310.730	370.035	310.730	310.730	222.928	310.730	224.753	273.432	310.730	310.730	175.442	310.730	310.730	111.246	144.907	179.342	211.389	310.730	310.730	310.730	134.496	267.246	310.730	310.730	310.730	269.238	161.742	233.588	186.901	147.411	310.730	310.730	310.730	230.011	193.821	NaN	148.328	310.730	310.730	186.913	310.730	189.606	310.730	310.730
YLR328W	1	212.599	187.626	222.126	191.363	235.969	310.730	310.730	310.730	310.730	310.730	310.730	310.730	310.730	196.972	211.644	181.112	287.430	192.688	310.730	310.730	173.308	144.159	162.361	186.375	310.730	148.401	310.730	310.730	288.990	178.464	310.730	203.258	222.009	179.081	310.730	310.730	171.280	219.267	186.712	NaN	310.730	231.830	310.730	310.730	310.730	310.730	310.730	310.730
YLR329W	1	310.730	310.730	310.730	310.730	382.364	310.730	310.730	310.730	290.880	310.730	256.803	310.730	188.361	187.737	310.730	310.730	212.803	310.730	144.617	310.730	198.013	213.997	107.954	310.730	157.430	330.277	310.730	259.169	310.730	310.730	310.730	325.506	235.240	133.242	310.730	246.608	226.789	278.440	348.670	NaN	310.730	210.828	161.940	310.730	210.193	272.193	310.730	310.730
YLR330W	1	179.091	310.730	168.373	222.461	310.730	131.281	310.730	310.730	310.730	310.730	310.730	185.653	123.029	69.441	310.730	117.060	310.730	171.114	310.730	95.307	139.354	120.761	82.785	310.730	310.730	102.449	310.730	310.730	310.730	310.730	91.551	147.580	192.413	310.730	310.730	310.730	139.983	310.730	195.717	NaN	310.730	310.730	310.730	310.730	310.730	310.730	211.639	336.605
YLR332W	1	310.730	310.730	310.730	169.374	310.730	193.810	310.730	185.583	183.750	179.315	288.162	310.730	247.530	310.730	310.730	273.742	310.730	98.008	161.520	310.730	310.730	295.909	310.730	310.730	199.633	310.730	233.629	158.476	310.730	169.689	193.519	214.883	310.730	310.730	310.730	310.730	165.512	188.160	310.730	NaN	310.730	310.730	163.847	310.730	505.819	201.484	187.586	164.379
YLR333C	1	258.019	314.911	267.464	209.344	141.792	170.092	241.684	310.730	310.730	183.501	310.730	300.859	154.838	151.103	218.087	192.986	188.762	310.730	174.584	310.730	310.730	267.818	310.730	199.810	185.995	310.730	310.730	310.730	147.086	310.730	189.831	132.857	310.730	192.514	310.730	310.730	207.960	310.730	310.730	NaN	180.222	310.730	105.383	310.730	270.801	214.536	310.730	310.730
YLR335W	1	277.738	197.606	310.730	184.918	209.058	209.908	300.287	310.730	179.238	310.730	310.730	310.730	298.389	310.730	274.162	216.156	310.730	167.090	310.730	310.730	310.730	310.730	120.560	156.005	194.421	310.730	310.730	310.730	310.730	170.356	104.814	310.730	287.487	310.730	310.730	310.730	154.838	310.730	128.659	NaN	240.394	310.730	226.717	236.466	217.736	287.057	192.234	322.434
YLR336C	1	112.605	310.730	310.730	310.730	178.125	185.385	310.730	310.730	221.022	83.304	310.730	310.730	310.730	125.637	113.094	310.730	310.730	86.227	99.988	73.829	160.828	83.969	141.476	209.359	310.730	310.730	310.730	310.730	166.263	310.730	177.414	137.639	116.080	158.176	310.730	310.730	213.564	310.730	310.730	NaN	190.258	122.199	310.730	310.730	79.265	310.730	310.730	125.431
YLR340W	1	103.015	310.730	169.890	310.730	132.663	310.730	310.730	275.423	182.483	310.730	310.730	122.263	140.616	50.952	185.079	154.990	310.730	310.730	310.730	310.730	182.035	310.730	59.125	121.219	73.195	310.730	310.730	310.730	310.730	132.004	102.924	458.023	137.096	98.751	225.675	310.730	310.730	147.526	310.730	NaN	310.730	122.570	310.730	157.741	310.730	310.730	310.730	149.814
YLR342W	1	46.431	120.014	65.008	50.681	57.067	58.050	310.730	120.333	310.730	310.730	179.067	310.730	145.295	NaN	310.730	310.730	19.948	236.670	NaN	54.042	92.784	310.730	20.383	310.730	310.730	12.330	310.730	310.730	310.730	66.497	310.730	NaN	310.730	74.592	310.730	19.679	310.730	44.225	310.730	NaN	310.730	310.730	69.327	20.334	163.657	310.730	310.730	10.314
YLR344W	1	310.730	164.650	343.430	218.387	310.730	176.645	310.730	310.730	310.730	184.070	310.730	310.730	208.627	177.667	225.813	310.730	142.018	310.730	164.107	147.814	310.730	310.730	107.138	310.730	111.790	310.730	310.730	176.561	310.730	310.730	310.730	207.356	217.260	172.448	120.381	162.409	242.911	208.991	169.692	NaN	155.625	226.449	310.730	310.730	310.730	240.666	258.740	310.730
YLR345W	1	310.730	181.968	227.543	230.786	199.968	310.730	219.642	194.903	310.730	310.730	310.730	310.730	310.730	310.730	310.730	199.154	146.748	160.859	77.214	338.165	310.730	98.521	310.730	232.263	70.636	240.348	310.730	310.730	310.730	310.730	310.730	310.730	310.730	183.471	124.817	194.866	151.625	310.730	192.815	NaN	172.735	310.730	156.633	210.160	165.444	168.659	310.730	310.730
YLR346C	1	314.499	219.127	181.027	176.956	187.298	310.730	197.522	311.921	267.381	310.730	186.060	310.730	310.730	176.306	310.730	174.501	208.790	148.588	310.730	310.730	226.386	310.730	99.655	118.979	204.638	132.015	310.730	310.730	310.730	263.731	113.443	310.730	126.590	150.410	145.347	190.800	310.730	180.098	95.915	NaN	310.730	178.432	217.408	148.558	260.998	310.730	233.690	227.293
YLR347C	1	171.294	165.334	310.730	281.236	223.227	111.364	294.606	310.730	310.730	145.829	180.322	310.730	150.622	130.247	310.730	310.730	136.253	235.461	310.730	109.718	117.386	117.527	99.954	310.730	310.730	310.730	310.730	259.757	310.730	310.730	310.730	310.730	310.730	310.730	310.730	209.171	182.689	156.315	147.705	NaN	209.551	114.760	310.730	310.730	310.548	310.730	175.276	310.730
YLR347C	1	155.966	145.222	185.930	310.730	310.730	310.730	310.730	272.120	196.554	166.198	95.538	213.577	211.613	91.309	310.730	310.730	310.730	139.599	310.730	310.730	176.411	310.730	205.312	310.730	310.730	143.356	310.730	310.730	310.730	310.730	105.233	310.730	142.852	310.730	147.607	310.730	147.946	162.113	106.251	NaN	228.702	310.730	310.730	252.946	310.730	310.730	114.301	310.730
YLR348C	1	310.730	159.353	221.436	189.024	255.733	154.751	310.730	295.627	195.982	310.730	236.127	310.730	261.299	208.709	310.730	310.730	128.832	310.730	173.330	310.730	310.730	134.188	310.730	161.491	310.730	310.730	310.730	310.730	310.730	310.730	296.195	154.192	310.730	310.730	310.730	159.469	310.730	310.730	178.253	NaN	310.730	310.730	89.477	310.730	267.984	213.680	226.378	310.730
YLR352W	1	310.730	310.730	238.056	178.234	163.794	193.251	310.730	310.730	280.843	248.272	198.141	310.730	224.094	310.730	166.070	310.730	154.395	109.812	113.871	310.730	310.730	130.495	156.115	310.730	171.072	217.917	310.730	310.730	179.200	133.289	310.730	310.730	203.660	310.730	310.730	310.730	124.967	233.085	310.730	NaN	187.809	150.353	127.123	310.730	229.370	178.371	310.730	310.730
YLR353W	1	189.015	191.564	245.451	242.350	178.329	310.730	212.359	310.730	310.730	310.730	310.730	210.614	202.526	203.527	201.817	206.993	198.703	127.095	310.730	310.730	238.563	171.928	251.092	310.730	154.531	249.209	310.730	310.730	197.914	310.730	190.491	310.730	200.907	310.730	310.730	200.518	484.000	198.782	310.730	NaN	310.730	186.726	310.730	198.938	277.590	161.101	340.191	218.326
YLR357W	1	177.999	170.070	175.679	170.068	310.730	310.730	100.804	310.730	310.730	122.545	310.730	218.613	354.674	163.862	116.084	310.730	310.730	310.730	147.944	310.730	310.730	310.730	122.142	310.730	233.676	113.005	310.730	310.730	310.730	310.730	310.730	202.424	145.815	310.730	310.730	125.919	155.234	286.805	166.858	NaN	310.730	99.709	310.730	310.730	149.136	310.730	310.730	310.730
YLR360W	1	310.730	210.609	310.730	310.730	310.730	184.453	195.232	222.311	310.730	310.730	183.041	310.730	310.730	310.730	121.219	147.538	194.488	310.730	112.412	310.730	310.730	171.667	193.353	310.730	182.756	310.730	310.730	201.720	219.250	310.730	239.793	310.730	310.730	310.730	181.852	310.730	141.143	310.730	310.730	NaN	310.730	310.730	193.852	310.730	310.730	310.730	200.391	194.428
YLR361C	1	310.730	170.524	310.730	310.730	352.926	105.717	310.730	310.730	310.730	256.677	187.161	310.730	183.985	310.730	310.730	186.034	114.892	146.574	310.730	172.871	310.730	64.271	101.212	310.730	310.730	310.730	310.730	310.730	310.730	310.730	310.730	231.509	151.687	310.730	146.665	149.824	310.730	310.730	310.730	NaN	187.379	310.730	310.730	310.730	261.120	218.017	310.730	310.730
YLR363W-A	1	205.261	231.035	304.827	310.730	217.609	310.730	310.730	131.250	310.730	310.730	310.730	188.650	310.730	310.730	310.730	310.730	310.730	310.730	160.816	251.304	159.622	169.262	124.232	310.730	310.730	310.730	310.730	242.774	310.730	310.730	310.730	310.730	310.730	310.730	154.620	150.072	175.547	128.041	222.089	NaN	128.453	143.459	210.802	310.730	310.730	310.730	116.854	310.730
YLR367W	1	292.526	205.839	310.730	267.679	310.730	310.730	310.730	310.730	178.655	310.730	310.730	403.146	207.353	310.730	197.611	310.730	281.942	310.730	168.588	219.968	137.940	310.730	156.214	168.754	227.313	310.730	310.730	310.730	310.730	310.730	310.730	191.772	165.234	188.104	219.464	310.730	260.563	310.730	162.351	NaN	310.730	310.730	310.730	310.730	231.032	251.913	271.538	310.730
YLR368W	1	268.822	181.779	310.730	201.582	152.559	310.730	290.255	310.730	295.325	211.678	153.719	176.600	172.167	156.758	310.730	310.730	172.017	107.269	125.781	138.093	310.730	131.861	212.488	310.730	140.036	310.730	310.730	191.494	310.730	310.730	125.435	265.684	195.163	114.391	127.091	199.722	157.620	310.730	180.589	NaN	310.730	310.730	310.730	165.854	310.730	267.347	310.730	310.730
YLR370C	1	310.730	187.713	235.354	170.664	310.730	310.730	310.730	165.596	200.845	158.666	119.088	310.730	148.698	3.710	310.730	310.730	206.295	92.889	13.006	70.991	310.730	310.730	310.730	310.730	310.730	68.241	310.730	310.730	120.610	310.730	310.730	160.007	310.730	310.730	96.890	310.730	310.730	132.906	168.285	NaN	310.730	110.375	99.929	310.730	310.730	310.730	310.730	310.730
YLR371W	1	NaN	NaN	NaN	NaN	NaN	NaN	NaN	NaN	NaN	NaN	NaN	NaN	NaN	NaN	NaN	NaN	NaN	NaN	NaN	NaN	NaN	NaN	NaN	NaN	NaN	NaN	NaN	NaN	NaN	NaN	NaN	NaN	NaN	NaN	NaN	NaN	NaN	NaN	NaN	NaN	NaN	NaN	NaN	NaN	NaN	NaN	NaN	NaN
YLR372W	1	NaN	NaN	NaN	NaN	NaN	NaN	NaN	NaN	NaN	NaN	NaN	NaN	NaN	NaN	NaN	NaN	NaN	NaN	NaN	NaN	NaN	NaN	NaN	NaN	NaN	NaN	NaN	NaN	NaN	NaN	NaN	NaN	NaN	NaN	NaN	NaN	NaN	NaN	NaN	NaN	NaN	NaN	NaN	NaN	NaN	NaN	NaN	NaN
YLR373C	1	225.606	268.731	310.730	153.320	152.794	310.730	371.971	310.730	270.790	310.730	221.985	310.730	176.431	191.057	125.772	115.742	180.179	310.730	310.730	310.730	206.942	310.730	143.518	114.599	159.558	310.730	310.730	155.049	310.730	272.055	310.730	136.530	310.730	208.384	173.463	153.867	310.730	310.730	118.604	NaN	151.160	109.020	100.570	164.450	310.730	224.612	310.730	310.730
YLR375W	1	310.730	160.120	250.156	310.730	161.788	310.730	310.730	200.145	310.730	155.295	236.212	310.730	310.730	210.954	310.730	310.730	170.137	310.730	310.730	310.730	310.730	310.730	101.940	310.730	162.545	157.973	310.730	328.860	310.730	178.768	310.730	310.730	310.730	198.679	259.969	148.484	310.730	189.368	310.730	NaN	283.603	310.730	310.730	252.380	239.256	310.730	310.730	208.215
YLR376C	1	287.366	310.730	310.730	310.730	136.056	149.525	310.730	310.730	330.838	310.730	310.730	310.730	196.685	310.730	310.730	310.730	179.993	142.331	310.730	154.895	267.703	310.730	310.730	310.730	317.896	139.292	310.730	310.730	148.787	310.730	310.730	310.730	310.730	310.730	139.175	133.516	188.130	187.548	186.934	NaN	202.250	310.730	310.730	310.730	310.730	272.434	310.730	310.730
YLR380W	1	262.325	310.730	405.508	310.730	154.207	310.730	310.730	310.730	213.815	310.730	310.730	310.730	310.730	145.145	390.992	194.046	310.730	314.037	155.474	310.730	164.099	310.730	310.730	158.677	134.086	182.693	310.730	214.458	224.634	274.527	195.108	310.730	186.104	196.086	249.726	280.966	248.142	310.730	310.730	NaN	310.730	310.730	177.244	310.730	283.871	285.110	310.730	310.730
YLR381W	1	310.730	308.738	166.768	217.377	310.730	319.422	310.730	310.730	159.998	183.025	193.406	310.730	310.730	310.730	190.937	310.730	310.730	310.730	161.074	310.730	136.824	131.821	310.730	106.554	87.313	160.812	310.730	364.263	141.045	159.820	310.730	232.410	310.730	148.532	32.530	310.730	310.730	310.730	310.730	NaN	240.166	244.857	101.027	310.730	259.032	310.730	236.921	116.980
YLR384C	1	158.625	310.730	310.730	310.730	146.215	183.468	173.533	310.730	171.700	310.730	310.730	211.517	310.730	281.105	310.730	310.730	182.461	162.863	310.730	310.730	310.730	310.730	183.118	180.808	320.186	310.730	310.730	123.418	310.730	221.555	155.171	310.730	310.730	143.710	310.730	310.730	114.833	244.585	310.730	NaN	131.501	310.730	310.730	310.730	310.730	166.875	310.730	310.730
YLR385C	1	242.514	310.730	270.208	310.730	125.100	175.306	310.730	310.730	310.730	224.615	197.088	310.730	189.271	189.540	310.730	271.464	288.612	168.069	133.124	172.317	310.730	178.174	310.730	184.262	310.730	310.730	310.730	310.730	310.730	310.730	273.085	152.645	310.730	310.730	310.730	310.730	310.730	310.730	310.730	NaN	310.730	446.632	120.239	214.599	310.730	207.297	224.140	310.730
YLR386W	1	310.730	310.730	139.629	310.730	310.730	310.730	310.730	310.730	357.261	310.730	310.730	310.730	310.730	113.927	310.730	310.730	310.730	310.730	310.730	310.730	310.730	82.085	310.730	310.730	231.856	147.425	310.730	166.601	310.730	310.730	310.730	119.152	260.361	143.154	310.730	310.730	310.730	161.223	117.580	NaN	310.730	121.746	218.632	117.550	310.730	108.063	215.142	82.522
YLR387C	1	167.180	310.730	190.014	332.942	310.730	310.730	144.906	331.320	244.037	310.730	310.730	310.730	310.730	160.048	116.847	108.998	132.378	310.730	310.730	161.161	310.730	310.730	310.730	204.651	113.143	208.612	310.730	132.137	310.730	169.465	144.871	158.131	310.730	120.427	165.806	310.730	143.413	310.730	310.730	NaN	310.730	273.747	121.684	242.964	212.272	114.171	310.730	310.730
YLR388W	1	310.730	310.730	310.730	240.477	310.730	220.942	277.749	216.915	310.730	310.730	310.730	275.163	164.875	120.866	280.470	310.730	310.730	310.730	310.730	310.730	191.023	310.730	310.730	260.708	178.417	310.730	310.730	310.730	310.730	310.730	310.730	326.822	310.730	67.744	149.896	151.265	159.435	310.730	272.390	NaN	280.109	248.547	310.730	229.587	310.730	193.719	310.730	310.730
YLR389C	1	283.690	185.350	276.382	310.730	310.730	252.388	310.730	310.730	310.730	310.730	209.032	310.730	310.730	310.730	310.730	310.730	147.036	138.894	152.531	310.730	225.584	310.730	246.138	162.399	198.016	201.591	310.730	198.381	184.150	188.180	160.423	310.730	188.102	215.696	239.688	233.178	231.386	149.586	310.730	NaN	334.258	178.466	179.408	310.730	249.432	157.801	310.730	310.730
YLR390W-A	1	310.730	135.085	201.478	193.065	310.730	310.730	203.011	254.642	310.730	310.730	210.955	310.730	310.730	310.730	310.730	236.706	166.954	310.730	127.870	310.730	310.730	310.730	310.730	138.801	310.730	310.730	310.730	310.730	152.428	310.730	310.730	310.730	356.520	310.730	310.730	154.493	310.730	310.730	310.730	NaN	310.730	194.579	69.318	310.730	310.730	310.730	146.833	175.680
YLR390W	1	169.815	174.452	225.565	310.730	159.196	310.730	262.222	310.730	310.730	310.730	140.895	192.517	165.197	310.730	310.730	173.001	192.106	310.730	144.205	310.730	176.442	310.730	310.730	152.485	310.730	310.730	310.730	310.730	173.828	310.730	310.730	310.730	132.773	171.205	310.730	380.197	310.730	310.730	310.730	NaN	219.535	154.015	101.506	310.730	310.730	310.730	182.451	310.730
YLR392C	1	310.730	310.730	234.719	270.880	310.730	310.730	219.420	310.730	310.730	181.099	171.000	172.097	193.438	240.047	310.730	310.730	310.730	128.778	310.730	169.110	310.730	168.020	201.319	203.093	172.667	133.747	310.730	232.563	232.570	172.739	192.518	310.730	265.148	310.730	304.611	310.730	310.730	151.030	310.730	NaN	205.068	310.730	215.548	210.375	310.730	310.730	310.730	242.991
YLR393W	1	310.730	195.991	310.730	316.961	310.730	164.110	310.730	105.885	274.723	310.730	310.730	310.730	310.730	310.730	310.730	158.620	NaN	71.931	310.730	310.730	188.223	57.907	310.730	310.730	169.794	143.428	310.730	310.730	310.730	284.140	286.105	134.433	310.730	310.730	310.730	310.730	310.730	143.428	106.370	NaN	114.554	76.449	310.730	310.730	310.730	283.552	394.042	310.730
YLR394W	1	189.715	271.169	323.201	310.730	310.730	139.368	310.730	315.684	310.730	310.730	216.586	310.730	201.593	310.730	146.872	310.730	141.596	156.239	204.702	310.730	310.730	310.730	310.730	221.704	188.448	310.730	310.730	310.730	310.730	310.730	121.866	142.486	310.730	310.730	212.378	310.730	310.730	310.730	310.730	NaN	360.943	165.720	65.432	310.730	215.828	310.730	197.678	125.706
YLR396C	1	64.656	51.212	NaN	66.003	NaN	53.743	310.730	310.730	5.927	310.730	NaN	6.693	25.195	47.914	310.730	310.730	2.156	NaN	310.730	310.730	310.730	310.730	NaN	310.730	310.730	NaN	310.730	53.667	30.162	310.730	36.520	310.730	310.730	310.730	65.858	310.730	NaN	10.261	38.917	NaN	310.730	310.730	310.730	39.161	310.730	NaN	310.730	310.730
YLR397C	1	276.931	182.407	183.818	147.344	118.307	323.827	268.066	247.899	111.229	310.730	310.730	196.907	170.165	133.885	310.730	310.730	166.490	192.762	118.968	161.700	310.730	183.310	313.053	310.730	145.376	310.730	310.730	310.730	310.730	310.730	247.395	241.152	202.910	129.428	310.730	242.828	160.683	310.730	310.730	NaN	192.508	222.976	244.808	219.591	177.738	146.403	216.272	310.730
YLR398C	1	189.473	203.238	310.730	254.765	176.664	175.505	310.730	310.730	174.837	172.136	247.371	310.730	162.905	148.332	308.757	310.730	279.218	310.730	125.575	443.422	310.730	233.666	310.730	182.799	310.730	310.730	310.730	144.057	156.775	225.907	310.730	182.706	310.730	176.930	310.730	310.730	310.730	196.891	205.456	NaN	212.994	225.111	146.515	256.018	310.730	310.730	199.524	310.730
YLR401C	1	310.730	221.207	310.730	286.835	301.940	310.730	310.730	310.730	310.730	415.460	310.730	202.802	310.730	310.730	310.730	310.730	184.924	310.730	310.730	310.730	310.730	149.785	129.170	310.730	209.466	310.730	310.730	345.718	187.318	215.716	310.730	279.223	310.730	238.490	272.084	305.187	217.079	229.586	310.730	NaN	310.730	310.730	177.495	310.730	310.730	223.040	310.730	310.730
YLR404W	1	310.730	310.730	168.148	238.103	310.730	146.124	295.298	310.730	310.730	282.975	310.730	310.730	310.730	310.730	514.571	310.730	198.122	310.730	310.730	310.730	310.730	93.356	145.006	58.635	310.730	310.730	310.730	310.730	310.730	310.730	310.730	310.730	310.730	310.730	281.597	310.730	257.162	190.505	237.357	NaN	310.730	169.358	147.738	310.730	310.730	310.730	310.730	194.754
YLR406C-A	1	310.730	310.730	221.828	310.730	310.730	138.614	310.730	310.730	140.083	155.473	310.730	186.455	162.221	310.730	310.730	310.730	310.730	310.730	241.489	158.069	310.730	310.730	115.470	179.274	310.730	310.730	310.730	155.018	310.730	143.437	186.550	310.730	156.967	310.730	228.552	168.945	310.730	162.801	221.989	NaN	219.880	166.170	310.730	310.730	310.730	235.766	195.405	310.730
YLR406C	1	280.123	310.730	186.055	195.511	366.748	275.387	212.832	276.614	310.730	194.293	197.485	153.827	167.691	128.118	310.730	310.730	310.730	216.605	310.730	310.730	310.730	195.700	310.730	310.730	247.498	310.730	270.521	310.730	272.399	310.730	193.788	223.337	310.730	310.730	230.716	174.952	310.730	310.730	310.730	NaN	310.730	245.539	321.072	310.730	310.730	310.730	262.763	201.214
YLR407W	1	310.730	310.730	184.947	310.730	154.586	310.730	190.291	310.730	158.045	310.730	310.730	310.730	310.730	200.480	188.095	185.876	117.789	67.548	310.730	310.730	310.730	184.431	310.730	310.730	117.721	113.563	310.730	310.730	310.730	310.730	135.351	310.730	141.451	310.730	310.730	310.730	150.500	310.730	310.730	NaN	257.260	310.730	173.357	310.730	308.342	310.730	310.730	299.390
YLR410W	1	310.730	310.730	310.730	310.730	211.968	255.322	181.135	109.083	168.896	310.730	310.730	310.730	244.910	310.730	310.730	107.459	104.416	112.575	104.133	310.730	310.730	121.457	310.730	142.308	185.861	310.730	310.730	310.730	180.535	310.730	310.730	310.730	119.314	137.789	310.730	251.657	310.730	177.597	131.051	NaN	310.730	105.857	288.571	114.415	151.382	148.398	310.730	310.730
YLR411W	1	310.730	246.016	200.283	346.689	198.625	252.443	310.730	310.730	228.523	310.730	310.730	310.730	310.730	310.730	310.730	310.730	155.439	157.184	310.730	203.963	158.959	195.003	193.967	201.283	310.730	177.119	310.730	310.730	310.730	310.730	122.118	160.648	222.683	213.866	310.730	177.651	103.967	310.730	134.000	NaN	310.730	289.664	114.304	215.880	310.730	310.730	283.026	177.673
YLR412W	1	313.781	203.909	310.730	310.730	172.572	310.730	160.652	167.691	310.730	218.322	221.217	242.671	432.273	310.730	310.730	310.730	157.549	310.730	218.079	310.730	158.544	145.829	310.730	310.730	142.087	310.730	310.730	159.966	164.808	206.256	310.730	208.591	129.422	310.730	310.730	207.133	234.596	378.546	310.730	NaN	274.705	310.730	310.730	227.664	310.730	310.730	267.041	228.734
YLR413W	1	204.795	293.328	186.001	310.730	224.258	156.760	310.730	310.730	173.329	310.730	310.730	310.730	310.730	118.285	310.730	129.189	310.730	73.335	140.539	191.502	206.524	253.371	310.730	108.135	310.730	164.271	310.730	310.730	310.730	310.730	140.513	310.730	172.301	203.380	310.730	310.730	201.982	310.730	310.730	NaN	310.730	310.730	310.730	310.730	310.730	310.730	310.730	223.986
YLR414C	1	206.119	167.634	310.730	310.730	310.730	310.730	310.730	175.011	240.077	310.730	157.350	172.838	370.304	159.001	310.730	196.614	310.730	310.730	310.730	157.859	170.735	310.730	310.730	105.709	152.353	178.936	232.865	198.320	217.868	310.730	217.380	189.330	162.948	310.730	286.734	219.542	310.730	378.870	134.144	NaN	310.730	225.868	133.158	191.655	159.743	160.919	310.730	310.730
YLR415C	1	310.730	302.722	310.730	310.730	310.730	310.730	310.730	310.730	284.600	310.730	310.730	310.730	186.223	127.420	310.730	222.233	310.730	150.805	310.730	222.106	310.730	310.730	129.093	310.730	310.730	152.273	310.730	310.730	198.768	310.730	68.323	219.756	310.730	198.102	163.872	310.730	310.730	214.038	206.786	NaN	198.541	117.891	310.730	120.859	200.829	488.602	310.730	310.730
YLR417W	1	310.730	228.556	310.730	183.631	310.730	146.067	310.730	310.730	178.443	262.735	310.730	310.730	310.730	310.730	37.521	42.282	40.997	22.707	50.749	64.621	310.730	26.389	310.730	310.730	97.989	NaN	310.730	65.534	143.054	163.841	310.730	140.173	310.730	216.435	181.687	310.730	106.454	310.730	310.730	NaN	99.060	310.730	310.730	310.730	100.713	45.663	137.559	310.730
YLR418C	1	136.034	154.634	326.875	227.936	310.730	116.672	310.730	165.601	310.730	121.643	310.730	157.465	149.394	310.730	310.730	142.913	117.742	161.172	310.730	131.410	210.000	310.730	310.730	123.462	310.730	310.730	310.730	310.730	310.730	128.981	310.730	310.730	310.730	310.730	310.730	284.117	310.730	310.730	310.730	NaN	310.730	71.770	310.730	310.730	310.730	113.242	39.273	145.160
YLR419W	1	NaN	NaN	NaN	NaN	NaN	NaN	NaN	NaN	NaN	NaN	NaN	NaN	NaN	NaN	NaN	NaN	NaN	NaN	NaN	NaN	NaN	NaN	NaN	NaN	NaN	NaN	NaN	NaN	NaN	NaN	NaN	NaN	NaN	NaN	NaN	NaN	NaN	NaN	NaN	NaN	NaN	NaN	NaN	NaN	NaN	NaN	NaN	NaN
YLR420W	1	192.634	193.714	169.639	196.993	178.408	310.730	163.318	310.730	187.515	190.859	228.757	227.866	274.851	244.930	310.730	310.730	310.730	144.295	161.473	171.704	278.734	108.968	140.381	310.730	226.575	410.023	310.730	159.735	310.730	326.077	247.312	179.310	310.730	310.730	248.763	310.730	310.730	225.630	310.730	NaN	310.730	310.730	310.730	204.337	310.730	310.730	163.028	190.621
YLR421C	1	180.158	310.730	241.444	310.730	310.730	154.960	310.730	182.797	310.730	310.730	310.730	310.730	228.410	310.730	310.730	310.730	174.815	310.730	262.871	310.730	310.730	131.067	97.379	147.163	310.730	310.730	310.730	194.590	223.259	310.730	171.035	210.442	310.730	310.730	310.730	310.730	163.756	310.730	272.316	NaN	310.730	310.730	310.730	191.415	277.641	157.564	142.088	180.452
YLR422W	1	150.679	310.730	310.730	241.212	310.730	310.730	310.730	310.730	310.730	310.730	310.730	131.565	310.730	310.730	310.730	193.799	208.552	130.518	310.730	310.730	146.744	132.486	223.254	310.730	151.864	128.976	310.730	310.730	143.475	225.152	130.143	222.724	224.409	310.730	310.730	310.730	310.730	206.647	310.730	NaN	278.940	178.580	116.384	195.471	310.730	210.258	233.291	243.282
YLR423C	1	310.730	144.133	99.626	102.090	73.883	232.186	310.730	310.730	310.730	310.730	310.730	310.730	142.027	99.716	310.730	310.730	87.929	310.730	40.037	162.136	310.730	330.617	310.730	310.730	310.730	310.730	310.730	310.730	310.730	310.730	153.689	310.730	310.730	310.730	310.730	99.806	92.174	310.730	259.737	NaN	132.313	310.730	97.384	310.730	187.925	310.730	310.730	310.730
YLR424W	1	231.624	310.730	310.730	206.414	163.372	122.446	310.730	310.730	320.965	310.730	232.115	310.730	310.730	70.445	81.150	128.148	310.730	276.733	310.730	111.237	126.634	89.528	310.730	310.730	132.806	310.730	310.730	310.730	271.449	310.730	310.730	273.196	310.730	310.730	310.730	167.589	254.156	310.730	239.335	NaN	137.594	297.243	310.730	216.224	218.441	158.607	310.730	310.730
YLR425W	1	85.450	153.399	310.730	310.730	141.982	310.730	263.999	121.901	97.188	310.730	310.730	310.730	310.730	310.730	161.014	310.730	98.888	310.730	9.003	310.730	88.440	310.730	310.730	310.730	83.333	163.982	310.730	81.821	178.818	310.730	310.730	NaN	310.730	99.168	310.730	47.902	60.278	310.730	75.759	NaN	111.506	132.288	80.734	172.340	191.180	166.553	137.936	81.420
YLR429W	1	273.249	195.970	310.730	201.704	310.730	310.730	300.554	138.799	310.730	209.292	183.227	206.593	310.730	102.575	310.730	248.457	310.730	170.279	157.363	310.730	204.114	140.438	310.730	176.352	207.028	310.730	310.730	208.248	165.737	233.788	201.912	257.513	168.924	183.329	310.730	310.730	125.493	289.198	310.730	NaN	310.730	190.023	152.578	204.167	310.730	146.046	310.730	310.730
YLR431C	1	178.589	280.733	310.730	177.944	310.730	125.408	115.301	310.730	310.730	280.876	310.730	310.730	186.305	310.730	310.730	197.632	193.388	310.730	145.348	310.730	190.263	189.162	310.730	178.828	130.536	106.648	174.778	310.730	297.597	310.730	276.987	292.838	310.730	310.730	168.785	310.730	310.730	200.626	310.730	NaN	181.933	201.491	167.026	207.015	310.730	235.849	124.084	188.040
YLR432W	1	234.814	310.730	310.730	310.730	310.730	310.730	280.488	132.335	310.730	310.730	310.730	198.625	310.730	153.513	128.780	132.486	175.739	153.667	158.355	310.730	310.730	310.730	310.730	144.609	277.881	147.694	310.730	310.730	310.730	310.730	205.768	310.730	310.730	336.346	310.730	310.730	200.417	156.916	310.730	NaN	292.903	310.730	310.730	249.513	204.263	310.730	179.029	310.730
YLR433C	1	213.638	174.291	166.644	190.066	310.730	244.156	310.730	218.398	158.190	158.135	310.730	310.730	310.730	139.753	166.849	310.730	319.294	102.583	165.103	310.730	310.730	100.035	250.020	310.730	212.859	94.344	217.475	133.336	208.511	151.998	310.730	310.730	310.730	310.730	310.730	310.730	104.905	361.357	150.661	NaN	310.730	310.730	310.730	329.014	182.761	153.798	310.730	286.767
YLR436C	1	195.406	143.364	310.730	310.730	218.195	164.737	310.730	310.730	310.730	157.694	310.730	173.135	142.466	126.895	310.730	310.730	288.492	310.730	236.635	230.956	266.909	310.730	310.730	310.730	310.730	310.730	310.730	192.572	310.730	310.730	310.730	310.730	310.730	197.154	310.730	310.730	243.009	310.730	310.730	NaN	310.730	310.730	266.023	214.968	310.730	458.339	321.219	188.959
YLR438C-A	1	310.730	172.328	188.428	324.768	310.730	83.989	310.730	131.002	310.730	310.730	220.315	310.730	310.730	47.422	199.243	310.730	310.730	136.723	121.956	131.262	76.372	83.747	310.730	310.730	310.730	329.749	310.730	310.730	310.730	208.563	310.730	287.746	140.656	172.071	284.320	133.517	310.730	198.734	310.730	NaN	310.730	134.196	310.730	310.730	126.695	310.730	310.730	332.139
YLR439W	1	193.746	17.233	310.730	310.730	119.435	68.307	310.730	194.865	310.730	88.230	103.921	310.730	310.730	39.532	310.730	310.730	31.993	310.730	58.322	75.050	310.730	310.730	310.730	310.730	310.730	310.730	310.730	310.730	126.876	310.730	310.730	310.730	310.730	310.730	310.730	310.730	73.470	98.032	121.084	NaN	165.504	310.730	125.107	310.730	310.730	310.730	310.730	310.730
YLR440C	1	181.649	310.730	222.271	310.730	165.316	310.730	174.106	310.730	310.730	143.563	130.950	310.730	132.484	310.730	184.220	310.730	310.730	216.101	310.730	70.980	110.478	73.431	193.049	113.842	96.055	310.730	156.301	155.753	310.730	310.730	310.730	310.730	310.730	310.730	165.220	310.730	310.730	154.528	165.217	NaN	310.730	310.730	310.730	74.021	310.730	129.733	310.730	73.791
YLR440C	1	238.718	202.923	244.681	184.348	310.730	191.547	178.781	310.730	184.596	239.511	310.730	310.730	208.550	199.295	310.730	310.730	310.730	310.730	286.611	209.058	178.773	170.212	310.730	166.068	310.730	310.730	310.730	310.730	238.742	184.013	100.402	310.730	310.730	310.730	310.730	310.730	185.231	310.730	310.730	NaN	164.731	310.730	310.730	310.730	214.376	310.730	271.508	192.933
YLR441C	1	310.730	182.651	202.845	169.561	129.569	310.730	201.875	221.387	310.730	173.679	194.539	170.908	169.467	93.976	163.378	310.730	169.963	111.517	310.730	310.730	87.880	310.730	200.899	310.730	310.730	310.730	310.730	191.534	260.494	274.256	131.986	310.730	310.730	177.856	310.730	310.730	318.476	310.730	310.730	NaN	310.730	310.730	310.730	176.485	310.730	310.730	310.730	182.299
YLR443W	1	276.396	310.730	310.730	310.730	310.730	310.730	310.730	146.169	310.730	310.730	310.730	310.730	310.730	101.435	207.922	160.666	227.457	NaN	NaN	NaN	NaN	NaN	NaN	NaN	NaN	NaN	NaN	NaN	NaN	NaN	NaN	NaN	NaN	NaN	NaN	NaN	NaN	NaN	NaN	NaN	NaN	NaN	NaN	276.202	177.566	164.890	211.856	310.730
YLR445W	1	310.730	310.730	310.730	150.034	188.355	310.730	310.730	310.730	237.229	310.730	310.730	182.231	273.864	150.407	216.900	310.730	136.826	310.730	212.687	173.707	226.167	145.287	71.612	253.623	310.730	310.730	310.730	310.730	310.730	310.730	206.990	310.730	249.445	310.730	310.730	310.730	140.736	278.467	310.730	NaN	208.902	310.730	220.679	310.730	222.383	200.214	203.852	310.730
YLR446W	1	246.963	310.730	204.603	310.730	201.726	310.730	310.730	310.730	165.294	228.086	234.017	134.739	160.968	310.730	310.730	178.045	310.730	310.730	310.730	150.779	218.551	184.061	310.730	182.268	310.730	134.875	219.949	176.365	310.730	160.793	310.730	310.730	149.360	310.730	236.199	310.730	176.804	193.051	310.730	NaN	357.396	129.679	310.730	310.730	310.730	251.646	228.940	225.912
YLR447C	1	257.492	310.730	258.761	310.730	310.730	310.730	83.238	147.490	310.730	310.730	116.197	117.111	310.730	310.730	310.730	144.032	168.443	73.881	310.730	310.730	79.124	74.083	21.479	177.057	92.386	310.730	95.467	310.730	310.730	310.730	127.164	310.730	310.730	62.410	83.852	107.892	53.626	363.339	112.636	NaN	310.730	310.730	171.608	310.730	79.534	101.073	310.730	310.730
YLR448W	1	310.730	310.730	310.730	310.730	236.005	310.730	289.815	203.191	310.730	310.730	253.457	153.237	203.682	84.890	205.823	248.729	310.730	310.730	208.965	118.542	103.433	310.730	310.730	150.602	136.052	310.730	310.730	310.730	310.730	134.709	310.730	310.730	114.913	310.730	129.177	310.730	310.730	108.664	310.730	NaN	131.959	310.730	112.387	310.730	310.730	310.730	310.730	310.730
YLR448W	1	310.730	262.459	156.624	179.384	310.730	310.730	310.730	178.254	159.040	216.763	310.730	310.730	210.173	77.167	171.583	310.730	118.385	195.692	204.290	186.270	120.426	265.162	310.730	310.730	310.730	152.857	310.730	310.730	310.730	143.874	58.511	310.730	187.217	277.620	310.730	201.246	157.247	310.730	167.792	NaN	200.368	167.259	146.533	361.347	312.695	205.159	310.730	310.730
YLR449W	1	310.730	310.730	310.730	212.056	310.730	310.730	261.553	129.968	162.303	310.730	225.313	233.617	236.924	214.049	219.747	158.419	243.248	81.343	135.642	189.691	310.730	174.525	119.447	310.730	310.730	310.730	310.730	310.730	310.730	310.730	310.730	310.730	186.894	275.503	168.078	267.492	159.651	310.730	155.570	NaN	237.625	310.730	118.432	194.617	235.747	185.435	175.645	310.730
YLR450W	1	201.469	161.063	310.730	196.195	216.336	310.730	310.730	217.881	186.381	310.730	156.723	310.730	291.471	310.730	310.730	310.730	310.730	90.740	115.084	97.262	145.395	310.730	310.730	310.730	82.411	310.730	310.730	152.188	147.895	310.730	310.730	310.730	310.730	310.730	310.730	310.730	310.730	310.730	310.730	NaN	310.730	107.288	310.730	310.730	141.565	310.730	310.730	166.466
YLR451W	1	386.100	270.201	155.380	310.730	261.937	310.730	310.730	231.844	122.198	310.730	310.730	310.730	216.371	105.095	199.459	303.937	257.397	310.730	310.730	303.278	158.785	310.730	310.730	310.730	130.067	198.952	214.480	310.730	223.698	209.943	127.569	310.730	200.385	310.730	310.730	310.730	310.730	159.310	359.894	NaN	310.730	210.928	119.710	310.730	111.231	133.420	310.730	310.730
YLR454W	1	228.535	310.730	390.505	232.925	259.390	191.754	310.730	253.007	206.661	291.030	215.756	196.727	211.441	175.200	213.477	310.730	310.730	310.730	310.730	310.730	292.063	160.192	191.933	310.730	310.730	310.730	191.160	310.730	310.730	310.730	172.681	297.564	310.730	310.730	310.730	310.730	310.730	163.307	310.730	NaN	310.730	133.717	310.730	310.730	263.311	197.387	159.735	310.730
YLR461W	1	210.102	174.191	227.413	201.518	310.730	310.730	310.730	173.244	310.730	310.730	310.730	310.730	220.700	178.918	310.730	310.730	168.110	310.730	310.730	126.485	160.261	211.130	104.819	310.730	199.160	310.730	310.730	190.295	210.372	153.670	242.246	310.730	310.730	224.724	310.730	310.730	149.932	174.327	170.386	NaN	198.785	215.509	310.730	310.730	310.730	310.730	243.992	310.730
YLR464W	1	310.730	310.730	390.897	242.776	231.198	310.730	310.730	167.845	251.356	310.730	310.730	185.480	310.730	142.331	310.730	132.279	134.345	310.730	310.730	310.730	310.730	126.011	114.415	310.730	310.730	148.770	134.589	310.730	310.730	234.675	116.883	310.730	310.730	310.730	205.716	310.730	310.730	310.730	79.390	NaN	231.018	146.808	310.730	310.730	310.730	310.730	134.227	134.261
YLR466C-B	1	NaN	NaN	NaN	NaN	NaN	NaN	NaN	NaN	NaN	NaN	NaN	NaN	NaN	NaN	NaN	NaN	NaN	NaN	NaN	NaN	NaN	NaN	NaN	NaN	NaN	NaN	NaN	NaN	NaN	NaN	NaN	NaN	NaN	NaN	NaN	NaN	NaN	NaN	NaN	NaN	NaN	NaN	NaN	NaN	NaN	NaN	NaN	NaN
[truncated: 308 more columns]
