# Supplementary material for: Global Linkage Map Connects Meiotic Centromere Function to Chromosome Size in Budding Yeast
Source: G3 (Bethesda). 2013 Oct 1;3(10):1741–51. doi: 10.1534/g3.113.007377 (PMC3789798; doi:10.1534/g3.113.007377)
Supplement: Supporting Information [file supp_g3.113.007377_FileS1.zip › Baryshnikova_genetic_distances_chr13.txt]

ORF	GWEIGHT	YML131W	YML129C	YML128C	YML124C	YML123C	YML121W	YML120C	YML119W	YML118W	YML117W	YML116W	YML113W	YML112W	YML111W	YML109W	YML108W	YML107C	YML106W	YML104C	YML103C	YML102W	YML101C	YML100W-A	YML100W	YML099C	YML097C	YML096W	YML095C	YML094W	YML090W	YML081C-A	YML076C	YML075C	YML074C	YML072C	YML071C	YML070W	YML068W	YML067C	YML066C	YML063W	YML060W	YML059C	YML058W	YML057W	YML056C	YML055W	YML054C
EWEIGHT		1	1	1	1	1	1	1	1	1	1	1	1	1	1	1	1	1	1	1	1	1	1	1	1	1	1	1	1	1	1	1	1	1	1	1	1	1	1	1	1	1	1	1	1	1	1	1	1
YML131W	1	-0.000	NaN	0.821	30.690	9.633	24.529	20.114	34.740	45.615	33.245	22.084	56.520	18.755	75.264	44.181	51.715	70.600	64.473	79.286	54.348	69.170	80.468	108.218	109.313	93.873	310.730	103.313	69.432	NaN	62.718	89.980	118.251	119.832	113.077	115.874	147.585	168.340	103.436	95.453	NaN	310.730	310.730	310.730	103.107	234.477	310.730	187.273	107.642
YML130C	1	-0.000	NaN	0.942	34.616	41.471	162.243	75.594	53.059	50.055	39.880	29.883	44.590	42.235	83.459	77.054	62.035	160.021	58.627	93.661	50.015	78.475	83.274	73.388	95.820	130.336	310.730	112.187	52.582	NaN	95.496	98.793	151.448	108.568	116.979	100.038	74.507	101.994	135.852	120.586	NaN	45.811	117.670	119.330	310.730	132.606	310.730	31.111	310.730
YML129C	1	33.551	NaN	-0.000	54.992	41.487	23.426	60.260	56.478	72.992	62.641	92.772	75.756	46.854	130.016	100.488	89.137	75.625	117.414	149.804	310.730	74.272	148.282	180.339	92.304	194.150	55.757	77.667	111.733	NaN	310.730	71.077	116.241	310.730	310.730	124.227	109.486	108.972	101.254	310.730	NaN	60.956	118.089	310.730	310.730	104.884	271.161	310.730	310.730
YML128C	1	8.297	NaN	-0.000	16.700	40.060	91.015	42.435	23.680	51.538	53.544	51.573	19.621	37.009	79.339	46.841	209.361	96.149	55.232	70.270	80.567	310.730	73.240	310.730	76.342	84.834	310.730	51.056	101.330	NaN	310.730	310.730	310.730	220.894	147.891	157.687	310.730	164.540	123.488	310.730	NaN	80.194	310.730	310.730	310.730	310.730	165.133	77.820	114.738
YML127W	1	35.085	NaN	-0.000	2.544	20.648	21.320	6.607	30.396	37.938	52.363	63.316	40.610	19.287	132.295	104.513	92.981	83.485	109.200	80.250	51.473	70.652	88.286	66.770	76.976	74.098	106.532	84.286	80.181	NaN	310.730	75.098	108.548	147.408	142.062	69.679	81.973	88.869	239.140	310.730	NaN	73.079	139.117	139.988	310.730	161.209	310.730	110.663	310.730
YML126C	1	18.537	NaN	52.555	-0.000	25.977	43.151	9.365	30.079	22.716	25.086	59.418	57.972	38.684	65.250	70.390	1.272	45.376	310.730	78.005	217.086	91.775	97.483	124.923	104.676	60.657	137.648	113.592	310.730	NaN	310.730	310.730	115.450	101.920	101.029	133.403	81.722	310.730	200.714	116.188	NaN	34.782	310.730	122.439	111.741	310.730	169.928	81.298	132.903
YML126C	1	13.733	NaN	NaN	-0.000	NaN	10.062	6.849	10.813	16.824	20.970	18.320	30.154	NaN	28.632	40.150	18.568	48.652	45.335	70.055	72.046	110.741	69.681	66.471	64.871	77.390	310.730	107.039	73.467	NaN	310.730	174.723	98.794	111.024	90.718	95.934	135.658	99.351	120.000	99.371	NaN	310.730	290.892	172.132	310.730	220.894	84.639	310.730	121.416
YML125C	1	24.799	NaN	3.223	-0.000	NaN	8.141	13.084	19.921	37.415	42.113	26.415	46.289	0.411	57.603	59.458	59.485	39.956	47.655	52.135	25.985	90.734	67.210	63.042	64.806	56.982	310.730	78.919	96.036	NaN	184.378	113.086	97.782	106.561	87.877	94.313	112.985	146.193	310.730	108.697	NaN	310.730	203.870	104.344	99.452	155.922	150.945	125.784	114.280
YML125C	1	27.348	NaN	NaN	-0.000	1.372	NaN	32.647	12.600	18.660	42.256	55.636	44.358	17.896	52.941	87.404	310.730	46.431	38.092	69.032	106.109	98.067	64.325	80.917	65.394	69.617	242.288	123.565	141.128	NaN	310.730	100.078	50.635	97.052	115.693	76.923	60.045	86.231	73.122	194.750	NaN	310.730	89.204	129.924	117.382	82.929	134.017	310.730	235.146
YML124C	1	26.551	NaN	6.004	-0.000	3.869	30.351	27.284	16.659	14.049	35.395	26.384	32.928	NaN	46.072	49.888	50.386	35.270	49.472	53.099	57.284	46.425	50.734	56.743	71.804	53.158	67.914	102.710	65.483	NaN	92.487	85.411	86.383	76.501	73.200	98.869	150.848	207.131	80.627	72.138	NaN	310.730	198.506	106.268	86.351	129.772	131.262	110.348	98.948
YML123C	1	21.944	NaN	8.552	3.644	-0.000	21.947	7.340	1.796	24.828	8.669	12.507	26.305	NaN	27.433	23.367	72.007	35.633	19.747	53.426	35.869	37.905	51.590	53.575	26.039	23.452	74.684	37.762	36.917	NaN	79.758	310.730	60.468	131.890	104.236	50.781	75.720	98.181	80.818	310.730	NaN	310.730	89.925	207.230	143.317	79.912	119.733	156.383	149.458
YML121W	1	44.833	NaN	26.930	6.084	7.130	-0.000	NaN	4.025	13.675	10.702	9.856	24.185	5.974	40.512	49.028	32.763	44.760	38.931	62.255	59.852	57.161	74.974	74.006	55.233	79.660	60.389	70.122	61.617	NaN	310.730	110.321	96.356	310.730	112.999	103.136	91.675	87.884	109.824	143.735	NaN	81.842	151.787	183.328	104.132	119.736	198.567	111.630	198.038
YML120C	1	69.191	NaN	44.057	31.123	21.445	23.551	-0.000	9.320	11.226	17.525	28.010	47.366	9.947	49.951	64.539	59.010	54.635	61.309	63.098	50.126	59.925	61.961	69.979	83.656	69.338	105.105	98.184	77.950	NaN	31.948	47.142	110.872	97.339	93.945	84.215	145.888	167.590	102.862	90.120	NaN	15.981	164.505	93.585	102.444	189.268	162.835	174.510	168.532
YML117W	1	66.428	NaN	67.501	35.060	23.786	26.693	12.653	2.352	1.809	-0.000	8.480	29.309	26.806	38.726	40.975	48.997	41.792	56.000	46.065	57.345	55.892	54.599	58.344	74.541	56.734	53.527	64.954	69.607	NaN	94.306	64.595	137.951	138.072	98.253	87.521	97.800	111.617	121.178	88.638	NaN	59.367	109.469	127.613	100.809	120.855	124.695	117.542	113.844
YML115C	1	77.928	NaN	50.861	33.445	30.505	NaN	0.420	6.291	18.080	NaN	-0.000	NaN	18.519	12.611	32.617	29.697	29.824	49.971	14.469	2.474	79.713	50.545	42.573	34.955	37.716	NaN	80.439	24.136	NaN	310.730	310.730	158.721	310.730	63.970	170.907	NaN	202.498	63.421	45.191	NaN	20.307	93.240	98.235	137.741	310.730	88.636	143.136	165.717
YML113W	1	50.161	NaN	7.841	27.458	39.378	34.244	33.280	24.521	31.075	17.676	20.788	-0.000	37.539	NaN	47.389	42.894	30.423	55.383	34.883	39.989	40.857	60.124	49.658	54.735	61.822	98.662	61.501	310.730	NaN	44.956	90.754	103.927	96.859	94.260	99.091	116.458	117.528	89.396	79.061	NaN	73.288	310.730	86.733	121.496	310.730	119.081	97.031	100.473
YML112W	1	10.929	NaN	123.160	1.133	11.595	55.368	NaN	NaN	NaN	NaN	NaN	1.040	-0.000	1.635	2.556	8.450	28.171	54.592	NaN	310.730	39.277	14.231	14.437	1.928	1.244	310.730	17.843	40.428	NaN	310.730	13.232	32.979	5.736	38.674	45.487	49.722	27.214	23.751	32.069	NaN	NaN	39.031	61.204	72.968	44.597	51.086	36.489	45.910
YML111W	1	73.544	NaN	105.392	50.676	47.583	25.111	45.060	20.592	30.656	28.760	31.835	NaN	17.786	-0.000	1.808	9.588	4.746	15.257	8.932	29.267	11.941	35.127	27.558	34.230	30.041	38.916	33.853	59.321	NaN	43.260	97.375	93.383	75.366	92.365	76.624	93.315	59.328	60.725	74.555	NaN	40.044	91.246	127.864	119.518	95.269	115.820	88.474	160.915
YML110C	1	38.264	NaN	27.656	25.911	37.435	77.127	3.071	16.075	55.722	31.616	28.412	NaN	52.782	-0.000	NaN	NaN	3.985	2.186	1.334	1.528	12.022	25.675	63.899	20.283	44.643	2.939	5.051	25.249	NaN	310.730	39.412	39.553	61.544	97.883	42.744	64.691	37.896	51.670	282.113	NaN	310.730	21.723	118.514	143.015	50.610	132.437	310.730	310.730
YML107C	1	75.825	NaN	50.457	65.219	45.090	57.184	46.055	51.392	52.270	51.856	54.151	28.212	58.031	12.924	6.337	1.234	-0.000	3.102	9.017	3.192	11.946	17.570	29.449	24.430	35.036	25.988	29.806	27.060	NaN	23.175	49.825	65.342	74.267	84.800	76.706	108.778	80.336	64.728	79.994	NaN	67.045	114.739	117.968	129.732	115.751	105.368	143.565	105.688
YML106W	1	73.927	NaN	22.982	29.131	40.576	58.260	37.364	26.819	36.286	18.210	34.017	10.707	51.764	7.870	NaN	NaN	NaN	-0.000	2.925	NaN	NaN	28.455	7.434	29.800	5.631	8.915	46.342	119.013	NaN	26.817	310.730	125.370	41.751	53.256	49.324	51.355	60.240	39.378	55.441	NaN	310.730	310.730	100.141	67.046	146.192	66.266	122.397	47.830
YML103C	1	76.965	NaN	310.730	81.610	41.940	310.730	38.454	32.203	42.977	60.117	51.679	30.093	53.914	31.007	17.827	23.736	27.385	NaN	NaN	-0.000	6.742	1.954	7.423	NaN	5.904	32.747	33.070	17.642	NaN	16.428	54.150	91.982	134.469	66.612	95.568	67.564	71.977	57.188	58.816	NaN	106.622	102.547	68.677	65.844	144.974	69.099	36.430	71.736
YML102W	1	118.451	NaN	60.917	72.887	66.015	43.253	65.642	59.777	53.895	56.068	62.673	46.955	38.010	32.785	28.803	25.190	13.841	2.068	4.342	NaN	-0.000	NaN	25.235	4.124	14.671	37.968	35.688	37.848	NaN	54.881	81.157	60.264	72.388	71.106	74.830	74.242	56.111	68.898	66.473	NaN	80.979	77.366	90.581	99.577	97.743	93.541	97.529	72.194
YML101C	1	67.254	NaN	92.575	59.893	63.636	72.397	58.744	66.938	63.473	56.522	58.912	32.859	71.210	37.934	30.690	3.958	27.626	10.261	7.963	0.413	2.201	-0.000	5.472	2.730	10.817	26.146	27.822	33.040	NaN	41.525	54.536	56.855	70.804	62.081	80.003	98.940	70.567	76.912	81.660	NaN	146.545	93.465	90.081	114.692	135.292	99.209	73.519	101.223
YML100W	1	96.493	NaN	112.899	68.911	77.884	55.642	63.344	45.237	56.083	57.033	52.044	32.306	88.384	44.789	28.439	28.501	37.031	12.768	12.584	NaN	3.950	NaN	NaN	-0.000	NaN	14.499	20.440	15.055	NaN	23.598	29.391	72.278	69.037	51.736	63.434	76.515	71.556	58.692	50.687	NaN	30.811	86.200	83.865	84.560	90.633	67.074	75.083	88.178
YML099C	1	133.753	NaN	101.753	89.840	82.739	79.727	84.940	50.871	69.761	78.222	70.712	68.421	75.925	57.883	52.233	49.101	26.467	22.897	49.822	19.355	17.242	15.964	1.693	3.086	-0.000	14.210	12.422	11.540	NaN	31.823	65.558	59.932	56.042	87.397	66.179	65.326	66.853	54.809	76.302	NaN	310.730	64.543	82.445	83.459	81.674	111.698	94.151	101.250
YML098W	1	99.011	NaN	62.870	70.972	50.346	93.112	16.518	77.192	57.709	53.917	35.244	7.710	81.724	25.941	3.908	NaN	16.456	8.714	NaN	6.177	8.678	14.863	20.240	2.332	NaN	-0.000	6.781	310.730	NaN	12.791	100.789	30.112	37.197	24.663	48.113	58.425	25.318	14.090	41.686	NaN	76.927	66.491	64.044	56.369	43.443	47.397	70.674	57.394
YML097C	1	122.436	NaN	105.112	91.028	132.676	117.268	69.744	72.169	67.370	98.311	94.490	86.406	65.664	45.049	85.798	88.093	55.232	51.811	44.407	36.630	25.861	34.601	30.431	16.357	28.701	-0.000	5.148	17.789	NaN	4.793	59.371	43.338	46.876	57.808	39.556	17.220	53.145	76.148	79.834	NaN	59.580	60.283	72.130	106.154	84.237	77.563	92.814	101.601
YML095C	1	72.450	NaN	39.628	60.038	74.754	124.318	65.306	64.370	61.461	57.853	31.630	27.607	84.425	47.658	21.054	25.864	37.417	8.378	10.916	8.871	17.536	15.522	NaN	2.445	NaN	NaN	NaN	-0.000	NaN	NaN	30.194	30.847	29.377	23.214	39.633	44.150	48.011	35.196	48.862	NaN	41.698	55.871	41.117	58.124	63.091	59.252	74.055	66.426
YML094W	1	93.805	NaN	60.166	2.408	60.102	72.342	62.980	118.514	63.907	121.338	54.941	71.134	38.310	33.103	51.888	59.230	63.460	50.772	29.738	56.187	33.767	27.149	19.806	3.396	0.256	27.241	NaN	-0.000	NaN	7.305	27.942	17.484	44.171	82.036	38.303	36.424	22.663	93.057	33.272	NaN	310.730	42.555	54.724	81.293	41.425	47.301	38.697	46.590
YML092C	1	NaN	NaN	NaN	NaN	NaN	NaN	NaN	NaN	NaN	NaN	NaN	NaN	NaN	NaN	NaN	NaN	NaN	NaN	NaN	NaN	NaN	NaN	NaN	NaN	NaN	NaN	NaN	NaN	NaN	NaN	NaN	NaN	NaN	NaN	NaN	NaN	NaN	NaN	NaN	NaN	NaN	NaN	NaN	NaN	NaN	NaN	NaN	NaN
YML088W	1	310.730	NaN	27.203	51.712	22.011	310.730	82.605	18.826	198.713	52.625	55.188	27.264	51.591	45.726	27.872	26.000	10.467	13.517	20.123	23.217	33.022	15.109	15.215	4.465	27.475	NaN	NaN	NaN	NaN	-0.000	20.290	14.526	NaN	5.457	3.119	33.249	10.123	4.004	8.358	NaN	44.775	17.292	73.077	36.905	16.043	46.998	22.001	40.071
YML087C	1	140.625	NaN	310.730	310.730	204.674	68.837	144.711	94.614	94.941	97.718	104.352	92.191	84.658	79.799	76.505	88.439	78.398	91.544	88.288	76.211	36.115	49.122	44.644	35.143	44.785	9.582	22.847	34.330	NaN	-0.000	31.793	31.315	33.615	62.976	47.390	44.714	51.816	43.098	52.281	NaN	19.530	69.046	87.045	93.773	75.391	68.270	75.768	83.170
YML086C	1	125.450	NaN	310.730	66.242	88.533	310.730	79.530	58.634	54.382	64.645	65.854	39.659	49.970	44.511	55.304	53.078	42.708	69.153	28.868	23.839	39.648	58.829	83.965	45.172	47.086	22.463	69.804	310.730	NaN	-0.000	310.730	62.285	30.692	29.687	43.488	14.486	147.470	73.895	10.164	NaN	32.250	310.730	22.831	43.510	225.629	57.011	26.347	28.698
YML086C	1	174.293	NaN	82.066	96.529	90.636	57.041	91.398	53.455	86.997	54.215	89.879	47.497	67.670	48.691	69.216	44.459	32.242	44.227	42.879	66.887	50.024	42.574	36.251	12.704	34.173	NaN	NaN	21.386	NaN	-0.000	9.926	12.159	14.190	32.114	33.120	27.428	26.346	19.687	37.360	NaN	21.377	54.704	56.772	40.331	43.451	40.031	53.529	51.094
YML082W	1	135.116	NaN	56.277	310.730	126.152	137.548	125.498	95.976	80.848	118.084	88.375	78.894	134.215	85.586	70.459	54.750	61.466	43.373	62.400	71.266	51.670	65.388	44.885	47.467	47.483	36.665	31.126	25.889	NaN	21.176	-0.000	10.368	23.491	23.451	32.004	38.271	26.833	24.724	32.625	NaN	45.411	56.334	45.384	51.465	49.201	56.805	82.573	72.913
YML081C-A	1	142.801	NaN	34.249	167.744	101.239	70.949	126.327	50.798	142.675	118.566	111.060	58.379	170.930	89.830	74.675	54.411	41.566	86.345	71.875	89.125	40.701	57.658	55.601	38.627	45.790	NaN	19.281	34.381	NaN	NaN	-0.000	12.739	20.500	39.129	25.683	17.334	16.603	17.215	31.245	NaN	13.271	35.292	66.828	56.972	48.484	65.636	51.042	71.536
YML078W	1	164.728	NaN	105.305	127.629	150.135	105.049	112.069	78.637	103.587	124.039	103.407	92.874	115.662	92.620	65.246	75.380	68.456	74.281	66.533	66.593	58.776	59.819	57.806	48.349	60.503	38.857	36.994	43.619	NaN	23.225	17.199	-0.000	11.969	23.437	17.753	22.290	30.897	35.768	27.496	NaN	18.549	43.064	48.363	52.424	44.170	57.734	51.706	49.541
YML077W	1	103.037	NaN	36.854	90.653	83.318	310.730	74.350	120.369	75.176	102.634	73.894	109.523	106.627	72.736	65.218	39.441	92.499	45.904	39.894	18.802	74.540	36.221	27.867	57.044	53.801	NaN	30.701	2.942	NaN	7.219	0.862	-0.000	NaN	5.742	12.597	NaN	0.886	5.602	18.602	NaN	16.918	23.061	28.345	36.434	29.057	50.697	18.765	43.182
YML076C	1	125.236	NaN	23.816	92.857	100.846	60.627	96.646	81.065	92.132	82.049	104.016	91.491	70.634	95.906	59.052	77.272	48.454	54.871	69.707	54.205	43.053	41.252	45.728	20.108	41.912	1.828	19.183	28.884	NaN	25.563	121.583	-0.000	1.961	NaN	0.899	2.380	3.016	1.218	NaN	NaN	310.730	22.439	32.437	35.905	26.915	27.761	37.310	43.055
YML075C	1	95.946	NaN	96.503	138.651	115.718	127.529	126.192	67.421	93.320	83.058	73.607	71.739	12.988	107.939	70.559	45.794	83.176	46.792	50.635	45.921	80.690	62.904	43.721	62.648	46.234	40.519	55.933	46.417	NaN	34.919	10.557	NaN	-0.000	2.375	NaN	8.576	7.056	9.222	7.428	NaN	15.846	28.282	28.139	38.342	37.436	40.595	40.975	60.280
YML074C	1	132.390	NaN	86.367	121.516	125.151	107.519	116.234	98.224	89.949	166.170	97.325	87.921	111.733	85.437	67.718	82.736	79.505	65.066	69.428	46.447	58.447	71.628	63.222	81.911	62.352	41.226	37.491	47.531	NaN	22.107	9.293	9.134	NaN	-0.000	0.466	3.409	9.167	8.480	5.644	NaN	26.447	39.181	36.726	36.672	34.632	46.148	46.684	51.559
YML073C	1	115.911	NaN	310.730	149.344	69.641	310.730	116.709	121.175	90.155	199.264	120.162	86.103	NaN	NaN	50.400	102.113	111.820	246.599	62.963	48.312	56.862	44.677	19.691	18.999	43.402	310.730	28.489	41.005	NaN	87.931	18.767	0.493	NaN	-0.000	NaN	1.258	0.424	7.701	6.079	NaN	310.730	12.396	13.632	32.187	21.916	31.419	29.188	62.818
YML071C	1	138.828	NaN	94.157	118.945	164.068	87.881	134.049	97.624	90.382	108.193	134.774	103.924	210.418	131.087	90.635	86.422	79.704	87.164	74.939	51.046	83.168	69.321	67.626	76.858	64.416	56.389	59.093	64.013	NaN	36.511	27.784	14.501	16.185	15.290	0.787	-0.000	2.466	7.151	7.906	NaN	15.545	41.484	38.026	37.238	39.158	52.495	58.812	64.729
YML070W	1	181.545	NaN	88.736	122.281	96.438	116.654	144.903	109.272	89.738	78.181	124.815	125.091	179.597	127.717	85.932	77.629	72.321	109.366	93.764	45.321	65.227	75.167	67.819	69.470	64.631	54.869	51.434	57.058	NaN	45.559	35.355	11.958	17.996	8.349	NaN	NaN	-0.000	2.766	0.897	NaN	12.682	18.106	38.223	43.018	42.141	56.739	51.086	26.776
YML068W	1	72.484	NaN	66.478	111.474	119.093	127.492	128.003	94.297	97.893	310.730	82.229	57.883	70.916	114.867	60.139	84.681	98.014	56.628	56.946	49.785	65.034	80.192	46.970	48.437	66.072	78.143	50.790	29.831	NaN	10.726	18.441	15.533	5.956	7.275	0.998	NaN	0.101	-0.000	NaN	NaN	6.409	38.304	31.701	24.142	24.806	35.661	43.758	46.624
YML067C	1	121.167	NaN	47.250	198.499	113.696	60.129	105.432	94.566	84.810	113.303	99.488	95.654	124.285	119.403	98.563	85.336	88.419	55.245	55.775	72.394	63.442	70.038	66.314	83.696	60.470	48.634	55.585	51.523	NaN	37.992	37.414	19.601	11.606	16.643	0.591	18.328	8.205	1.126	-0.000	NaN	12.503	28.339	27.871	26.090	42.178	31.495	49.794	71.480
YML066C	1	86.163	NaN	17.031	150.993	310.730	110.715	80.997	108.541	120.942	92.662	241.743	108.172	118.433	172.249	102.730	110.693	54.067	55.722	108.750	84.588	32.736	67.323	72.460	29.315	83.648	25.037	63.620	48.990	NaN	34.447	46.184	20.505	27.684	10.547	12.430	14.368	16.870	8.004	-0.000	NaN	5.888	19.745	17.305	25.967	26.447	21.955	34.235	39.229
YML064C	1	NaN	NaN	NaN	NaN	NaN	NaN	NaN	NaN	NaN	NaN	NaN	NaN	NaN	NaN	NaN	NaN	NaN	NaN	NaN	NaN	NaN	NaN	NaN	NaN	NaN	NaN	NaN	NaN	NaN	NaN	NaN	NaN	NaN	NaN	NaN	NaN	NaN	NaN	NaN	NaN	NaN	NaN	NaN	NaN	NaN	NaN	NaN	NaN
YML063W	1	310.730	NaN	39.061	191.924	172.716	58.049	88.639	123.257	105.037	126.325	310.730	76.180	83.314	125.828	93.399	235.603	101.882	84.180	79.222	135.173	92.043	57.353	87.969	72.541	76.999	310.730	75.308	61.505	NaN	105.423	58.036	23.479	26.121	26.126	26.629	21.721	27.846	17.208	20.970	NaN	-0.000	21.834	11.309	13.324	13.381	45.997	40.182	35.882
YML061C	1	142.426	NaN	310.730	170.948	115.141	310.730	70.235	80.468	109.276	125.709	116.140	94.511	89.828	125.119	98.192	310.730	139.899	137.838	55.136	73.661	131.528	51.773	49.003	53.489	58.932	94.639	33.674	48.493	NaN	81.044	22.617	18.366	11.802	18.897	16.686	4.240	5.612	3.901	2.836	NaN	3.376	-0.000	1.296	2.443	2.285	17.788	9.862	17.205
YML060W	1	169.516	NaN	122.723	167.939	90.436	139.659	122.847	130.391	95.237	111.657	69.327	56.687	123.513	86.451	78.320	51.686	72.230	43.842	79.912	74.973	62.571	66.000	57.191	62.895	67.005	52.278	46.825	6.177	NaN	59.262	15.054	22.915	24.544	14.777	35.207	27.007	16.987	14.150	17.961	NaN	5.624	-0.000	0.195	NaN	NaN	5.281	31.173	35.601
YML058W	1	128.823	NaN	162.468	93.911	99.775	86.133	151.588	183.886	158.436	124.960	90.209	79.346	108.287	28.467	92.899	92.039	80.464	88.216	77.607	75.504	75.057	76.839	54.891	56.552	65.888	97.025	62.772	56.732	NaN	68.768	28.628	32.783	31.193	32.238	39.690	32.177	22.733	28.483	26.128	NaN	3.511	2.112	2.227	-0.000	NaN	10.067	17.138	24.558
YML057W	1	NaN	NaN	NaN	NaN	NaN	NaN	NaN	NaN	NaN	NaN	NaN	NaN	NaN	NaN	NaN	NaN	NaN	NaN	NaN	NaN	NaN	NaN	NaN	NaN	NaN	NaN	NaN	NaN	NaN	NaN	NaN	NaN	NaN	NaN	NaN	NaN	NaN	NaN	NaN	NaN	NaN	NaN	NaN	NaN	NaN	NaN	NaN	NaN
YML056C	1	133.545	NaN	310.730	140.715	90.254	NaN	196.253	89.578	101.873	97.051	127.503	119.660	NaN	NaN	103.160	96.606	91.472	102.099	94.349	126.042	69.324	66.619	71.456	72.136	62.996	161.249	75.770	21.660	NaN	63.829	62.594	46.099	33.975	39.332	33.301	27.426	23.719	33.178	29.009	NaN	NaN	2.940	6.543	NaN	NaN	-0.000	NaN	NaN
YML055W	1	310.730	NaN	310.730	165.072	120.567	310.730	125.131	115.188	118.386	123.170	130.143	92.231	310.730	102.935	92.989	59.217	108.115	100.476	101.454	68.847	86.671	72.160	63.280	84.586	68.647	156.222	76.510	29.999	NaN	75.379	56.322	51.481	53.131	41.888	48.818	54.693	42.334	32.138	39.515	NaN	25.545	29.731	23.302	23.576	4.801	4.558	-0.000	NaN
YML053C	1	179.661	NaN	29.879	270.626	310.730	62.670	114.645	190.745	111.791	208.011	310.730	96.497	310.730	178.708	147.468	310.730	96.789	112.942	114.385	100.696	54.802	102.267	130.504	54.817	153.838	15.917	81.541	60.087	NaN	77.351	11.591	42.377	87.168	56.078	44.648	46.345	49.861	42.866	53.683	NaN	310.730	35.544	49.527	36.272	21.685	29.395	20.398	9.205
YML052W	1	144.793	NaN	123.076	122.068	121.503	113.398	159.108	106.886	101.114	129.611	124.562	99.983	81.468	92.054	95.457	95.558	113.199	109.319	108.688	310.730	92.063	100.592	91.664	101.282	86.149	86.460	72.691	88.400	NaN	63.632	74.663	52.187	57.844	68.346	71.331	59.270	58.258	57.555	52.757	NaN	310.730	32.585	58.263	62.876	51.352	39.735	34.468	14.337
YML051W	1	140.794	NaN	310.730	310.730	159.741	310.730	163.577	166.918	120.085	165.631	131.368	117.700	310.730	111.583	85.598	71.682	109.796	91.380	123.556	128.580	89.478	119.119	108.585	107.206	97.927	86.734	82.398	64.422	NaN	47.761	81.575	68.704	77.475	79.144	64.582	95.311	62.695	82.354	65.234	NaN	37.354	41.728	46.028	53.208	48.117	52.069	47.777	20.045
YML050W	1	229.811	NaN	174.083	310.730	310.730	234.623	207.732	148.497	157.827	310.730	103.207	185.887	310.730	113.233	96.741	86.201	106.674	77.801	153.214	86.934	91.433	136.778	136.679	84.419	131.975	59.213	85.413	73.568	NaN	54.051	67.891	78.855	92.162	100.699	63.877	96.560	64.656	78.984	63.996	NaN	41.956	48.741	72.544	56.514	44.509	55.218	36.645	25.736
YML050W	1	155.567	NaN	310.730	143.422	172.839	122.059	310.730	91.787	70.735	119.487	135.323	131.397	186.464	121.612	153.793	72.066	77.312	116.278	110.257	70.449	110.971	82.705	92.366	81.820	93.678	104.979	42.275	52.055	NaN	41.048	57.243	73.003	52.649	58.221	60.768	64.327	51.920	47.107	56.746	NaN	34.686	37.597	47.843	31.462	36.866	30.868	33.367	14.351
YML049C	1	310.730	NaN	310.730	310.730	310.730	310.730	136.570	310.730	129.322	310.730	83.926	63.184	310.730	65.583	84.769	53.269	79.926	50.824	278.424	44.472	70.235	310.730	83.573	98.040	153.547	310.730	116.070	21.112	NaN	310.730	85.762	53.507	80.754	52.212	54.978	86.334	50.982	42.496	69.206	NaN	19.752	29.130	60.411	42.247	19.721	40.092	43.127	28.943
YML048W	1	124.743	NaN	310.730	143.416	170.762	153.940	139.680	279.782	142.459	135.313	125.201	127.232	118.934	123.187	125.369	175.286	116.183	88.748	134.102	310.730	88.613	110.205	111.180	89.257	140.955	101.627	97.279	76.320	NaN	94.341	83.662	83.910	48.304	73.169	82.247	116.768	61.075	45.283	29.839	NaN	21.050	53.484	53.295	56.821	39.863	41.827	34.679	24.814
YML047C	1	127.075	NaN	85.112	113.993	110.215	101.232	148.501	84.001	100.917	110.963	86.559	97.041	102.791	95.329	145.706	158.923	83.628	116.525	110.994	98.005	70.387	100.157	95.896	103.319	93.861	109.783	81.857	105.508	NaN	80.390	63.984	73.918	59.262	79.057	62.300	95.854	65.708	50.796	63.337	NaN	41.984	42.768	64.513	52.595	58.408	54.260	32.616	38.803
YML046W	1	198.378	NaN	310.730	124.409	116.609	310.730	84.641	163.407	124.379	224.914	310.730	143.643	310.730	310.730	137.857	310.730	120.529	157.854	114.036	122.084	89.583	126.360	115.685	101.708	76.973	310.730	87.803	91.689	NaN	115.421	57.259	82.955	80.352	73.668	79.899	66.762	90.856	81.487	78.420	NaN	39.980	51.534	66.644	88.576	68.659	51.393	31.058	53.806
YML041C	1	310.730	NaN	33.743	4.288	310.730	144.563	310.730	84.723	316.216	161.145	110.427	184.016	310.730	162.183	73.256	83.852	92.810	76.000	183.541	47.075	92.485	142.400	164.115	145.156	134.902	81.467	94.170	68.346	NaN	53.222	95.957	82.431	61.705	99.365	69.788	64.437	80.977	99.760	98.238	NaN	68.913	50.749	71.108	83.551	53.819	80.219	92.816	74.677
YML038C	1	310.730	NaN	130.528	310.730	310.730	310.730	318.433	278.295	310.730	310.730	140.491	268.639	310.730	310.730	172.607	197.489	185.716	310.730	124.455	310.730	85.549	365.992	107.223	63.854	110.043	124.931	119.482	139.444	NaN	79.179	31.314	80.159	217.078	106.160	56.450	61.908	121.301	85.917	102.989	NaN	35.144	64.869	155.690	167.875	68.977	82.383	114.273	71.087
YML037C	1	146.924	NaN	257.245	181.585	156.835	139.219	168.835	148.267	99.960	239.756	310.730	146.143	284.634	77.271	155.885	126.732	131.196	140.482	153.640	145.498	107.868	116.276	113.380	106.517	103.853	310.730	87.507	110.988	NaN	228.034	74.950	103.330	54.977	94.442	95.158	138.577	114.279	112.183	87.319	NaN	32.605	79.112	92.415	73.470	91.258	79.499	67.816	89.230
YML036W	1	310.730	NaN	310.730	310.730	109.122	81.968	122.963	86.749	310.730	133.353	157.343	310.730	272.984	310.730	171.660	309.483	110.101	225.113	217.128	194.081	310.730	310.730	113.596	112.381	119.143	76.436	310.730	168.506	NaN	310.730	96.945	139.258	102.008	110.968	90.707	62.303	84.293	73.353	106.430	NaN	310.730	108.723	100.133	91.701	93.768	91.063	93.194	90.151
YML035C	1	185.868	NaN	104.752	175.267	310.730	74.574	310.730	310.730	225.762	310.730	103.554	310.730	310.730	310.730	310.730	224.915	114.567	145.639	139.972	310.730	115.281	310.730	172.047	107.382	310.730	113.469	169.356	137.107	NaN	103.413	192.625	111.491	131.139	98.402	99.230	106.335	112.489	79.982	92.065	NaN	310.730	98.940	130.396	165.708	130.400	106.315	94.187	83.807
YML034W	1	310.730	NaN	51.497	219.658	310.730	310.730	310.730	63.954	110.894	310.730	310.730	143.076	310.730	204.559	159.287	310.730	118.890	310.730	310.730	130.106	86.636	217.694	225.778	120.513	153.292	84.703	120.045	310.730	NaN	115.160	98.718	72.585	127.850	192.050	90.251	124.434	79.664	107.205	41.068	NaN	53.348	68.176	90.356	78.093	64.461	70.548	109.419	60.066
YML032C	1	310.730	NaN	310.730	310.730	310.730	310.730	310.730	156.451	139.501	310.730	310.730	168.791	208.312	267.971	310.730	310.730	130.630	195.573	190.006	181.758	119.242	133.686	146.694	170.151	121.695	195.552	419.548	203.353	NaN	79.832	137.613	127.839	107.447	151.802	121.492	160.526	186.914	99.732	97.072	NaN	86.279	149.518	124.248	122.813	113.941	148.173	91.261	130.304
YML030W	1	310.730	NaN	26.993	310.730	310.730	207.044	310.730	143.876	310.730	172.018	310.730	153.380	310.730	310.730	187.765	102.842	129.095	112.853	95.926	87.000	94.957	310.730	215.076	129.048	165.794	9.200	121.920	110.723	NaN	0.303	23.301	310.730	137.140	138.763	101.625	155.787	155.168	118.607	145.990	NaN	159.881	310.730	185.923	110.576	132.062	157.637	115.444	109.018
YML029W	1	310.730	NaN	132.677	310.730	82.894	148.517	166.113	310.730	119.189	310.730	310.730	139.415	NaN	NaN	247.893	310.730	153.547	126.200	91.043	115.354	149.382	310.730	168.025	166.811	146.051	310.730	97.932	130.048	NaN	60.916	67.947	437.725	154.268	103.066	310.730	110.768	155.321	75.732	310.730	NaN	310.730	79.864	106.692	213.338	152.238	103.451	84.986	61.920
YML028W	1	178.294	NaN	160.230	149.453	310.730	108.028	310.730	182.812	173.939	310.730	234.981	156.677	310.730	310.730	310.730	310.730	257.054	201.093	178.067	145.533	87.248	142.913	216.623	107.902	234.543	93.864	92.929	76.817	NaN	122.984	310.730	142.275	305.061	161.224	123.570	310.730	96.041	122.956	310.730	NaN	310.730	100.487	151.664	139.743	142.702	130.905	142.797	128.182
YML027W	1	102.749	NaN	83.045	140.847	183.853	310.730	190.985	132.974	127.189	131.319	99.935	77.688	228.486	310.730	116.756	101.933	162.028	125.779	106.368	82.754	148.100	107.449	93.672	110.763	104.511	310.730	191.039	144.300	NaN	127.075	135.459	141.786	120.793	87.520	100.947	156.369	164.908	114.114	161.290	NaN	310.730	123.388	100.435	119.937	144.585	139.532	110.134	105.886
YML026C	1	183.702	NaN	310.730	310.730	276.101	65.255	138.972	104.440	310.730	310.730	310.730	149.107	310.730	192.337	310.730	310.730	127.346	310.730	310.730	310.730	101.212	310.730	310.730	117.360	310.577	310.730	310.730	310.730	NaN	310.730	115.442	110.993	119.200	160.639	113.448	310.730	90.498	149.474	113.371	NaN	310.730	88.193	122.061	119.950	95.572	119.093	193.564	108.856
YML024W	1	74.360	NaN	310.730	164.150	18.464	NaN	310.730	310.730	56.284	NaN	29.840	NaN	310.730	NaN	92.640	310.730	310.730	310.730	NaN	47.784	14.139	NaN	19.331	24.064	55.003	310.730	310.730	81.950	NaN	310.730	NaN	NaN	NaN	52.645	310.730	310.730	38.109	69.098	8.636	NaN	310.730	NaN	NaN	75.025	4.539	NaN	NaN	54.732
YML022W	1	310.730	NaN	310.730	310.730	302.170	223.169	310.730	143.487	130.547	310.730	310.730	310.730	142.892	157.949	345.735	184.074	137.117	153.511	310.730	310.730	149.429	173.261	175.941	198.342	152.533	310.730	274.927	164.631	NaN	87.404	130.561	140.422	168.839	120.047	120.655	157.121	129.529	124.735	112.152	NaN	113.895	176.026	126.825	164.173	134.375	134.600	185.727	109.199
YML021C	1	310.730	NaN	310.730	310.730	310.730	310.730	310.730	149.758	147.676	310.730	310.730	310.730	154.143	310.730	310.730	310.730	173.310	310.730	222.641	205.800	107.328	194.244	138.138	143.306	153.820	127.427	225.931	295.680	NaN	116.690	83.368	169.041	139.473	141.604	117.264	144.185	168.455	137.628	126.033	NaN	65.281	145.586	133.622	174.729	132.551	114.627	119.937	142.110
YML020W	1	189.080	NaN	310.730	310.730	310.730	164.270	310.730	175.540	197.697	310.730	310.730	310.730	161.523	310.730	190.251	177.867	197.630	175.545	249.416	194.117	150.740	186.648	278.363	224.046	154.781	125.371	161.220	138.143	NaN	122.135	123.585	173.807	201.506	157.930	159.376	310.730	172.061	186.186	185.488	NaN	174.846	153.071	264.255	155.237	178.347	194.687	310.730	187.425
YML018C	1	310.730	NaN	95.309	168.122	246.955	310.730	310.730	173.181	215.845	201.766	351.462	310.730	223.978	349.112	166.543	310.730	106.873	200.951	240.916	310.730	152.951	103.142	122.600	145.742	186.426	150.369	310.730	158.608	NaN	227.309	76.661	148.074	111.583	137.819	162.716	147.204	148.945	154.553	131.062	NaN	199.501	155.777	159.974	129.909	87.588	107.645	102.730	128.959
YML017W	1	109.466	NaN	131.292	310.730	310.730	181.232	310.730	310.730	248.197	179.709	310.730	421.691	108.348	352.227	237.363	150.858	141.876	310.730	310.730	120.095	99.029	310.730	68.578	60.119	310.730	310.730	132.604	142.417	NaN	310.730	310.730	162.929	130.323	88.338	130.963	141.105	84.690	124.782	130.102	NaN	31.771	158.164	310.730	310.730	114.856	152.053	113.615	160.865
YML016C	1	310.730	NaN	310.730	159.206	122.369	310.730	310.730	126.275	159.136	310.730	310.730	185.579	133.237	136.401	143.647	310.730	210.242	310.730	310.730	310.730	141.929	156.485	111.876	106.740	113.552	310.730	310.730	183.955	NaN	248.471	81.619	274.917	107.406	125.124	107.622	128.687	127.621	310.730	88.358	NaN	40.674	200.397	162.056	134.630	259.360	125.903	141.617	97.367
YML014W	1	310.730	NaN	310.730	310.730	126.331	121.937	166.915	310.730	310.730	169.599	310.730	310.730	139.292	310.730	310.730	231.712	184.639	310.730	175.780	310.730	182.684	310.730	310.730	164.083	310.730	66.903	139.216	310.730	NaN	81.783	92.258	163.696	98.829	310.730	105.145	88.351	124.121	109.270	163.143	NaN	63.159	113.008	148.762	310.730	152.633	110.416	192.459	310.730
YML012W	1	164.911	NaN	52.069	310.730	158.808	245.299	310.730	176.990	310.730	310.730	310.730	310.730	202.144	310.730	144.474	155.373	164.730	113.458	310.730	167.664	114.081	159.942	310.730	242.585	310.730	88.705	131.909	242.044	NaN	84.646	126.599	160.988	127.729	189.166	102.006	99.981	185.979	169.554	125.314	NaN	114.660	150.846	194.444	281.038	168.725	310.730	134.817	310.730
YML009C	1	175.415	NaN	158.188	310.730	310.730	137.023	157.762	310.730	310.730	310.730	310.730	141.718	310.730	310.730	310.730	301.846	245.423	310.730	459.084	310.730	114.366	181.242	157.728	140.466	310.730	310.730	147.481	240.071	NaN	310.730	310.730	184.925	134.270	135.334	106.939	161.617	105.436	143.318	168.475	NaN	75.557	203.071	181.341	136.143	117.365	141.828	310.730	295.463
YML008C	1	204.006	NaN	310.730	310.730	210.136	152.998	151.651	217.525	310.730	267.900	310.730	310.730	190.124	170.067	188.860	310.730	139.394	144.771	121.871	310.730	157.095	151.395	158.429	310.730	125.215	310.730	310.730	144.710	NaN	310.730	310.730	149.628	128.150	131.683	310.730	93.259	289.657	189.415	139.256	NaN	170.815	246.805	122.868	141.476	158.637	197.016	181.983	121.985
YML007W	1	NaN	NaN	NaN	NaN	NaN	NaN	NaN	NaN	NaN	NaN	NaN	NaN	310.730	310.730	NaN	NaN	NaN	NaN	NaN	NaN	NaN	NaN	NaN	NaN	NaN	NaN	NaN	NaN	NaN	NaN	NaN	NaN	NaN	NaN	NaN	NaN	NaN	NaN	NaN	NaN	NaN	NaN	NaN	NaN	NaN	NaN	NaN	NaN
YML007C-A	1	310.730	NaN	183.076	310.730	250.211	310.730	169.979	194.342	310.730	310.730	310.730	310.730	310.730	310.730	310.730	310.730	234.010	197.694	144.896	310.730	276.575	151.018	206.464	178.684	188.363	310.730	310.730	323.105	NaN	310.730	331.160	310.730	156.957	176.091	180.764	176.637	168.731	218.261	225.737	NaN	233.770	310.730	177.983	196.863	310.730	310.730	310.730	205.935
YML006C	1	218.462	NaN	145.330	193.316	182.929	310.730	253.426	313.627	310.730	310.730	269.932	189.374	310.730	310.730	310.730	114.307	225.019	116.815	112.987	310.730	115.582	300.305	111.773	167.517	163.903	310.730	310.730	310.730	NaN	310.730	122.332	203.662	190.763	106.172	177.864	161.478	310.730	177.790	120.191	NaN	310.730	310.730	119.637	129.871	310.730	140.346	135.236	115.629
YML005W	1	310.730	NaN	60.900	174.301	310.730	146.008	310.730	73.458	310.730	310.730	310.730	162.503	167.494	310.730	310.730	310.730	79.666	310.730	310.730	310.730	140.664	122.098	214.751	113.077	107.589	52.782	310.730	164.276	NaN	141.515	310.730	153.166	122.855	159.200	122.375	75.768	310.730	101.036	123.996	NaN	310.730	310.730	310.730	122.360	200.665	310.730	268.475	444.409
YML002W	1	134.035	NaN	166.278	101.989	83.972	68.508	310.730	160.260	310.730	93.352	113.123	135.486	310.730	57.456	310.730	310.730	310.730	203.107	139.703	310.730	143.794	200.616	123.024	101.412	114.169	310.730	241.716	149.626	NaN	310.730	172.702	106.392	133.098	310.730	107.070	121.566	126.677	112.498	142.092	NaN	310.730	133.773	181.124	173.395	104.767	151.269	99.726	122.333
YML001W	1	86.850	NaN	43.220	205.456	310.730	113.126	310.730	85.084	310.730	310.730	310.730	310.730	157.975	310.730	310.730	310.730	156.297	99.396	310.730	310.730	74.263	125.306	79.983	185.717	310.730	2.814	83.087	124.417	NaN	99.582	112.313	96.437	310.730	87.712	119.694	84.212	118.396	105.367	310.730	NaN	63.412	135.545	163.049	310.730	310.730	109.591	165.012	238.977
YMR001C-A	1	204.025	NaN	115.489	167.280	310.730	310.730	310.730	310.730	310.730	310.730	310.730	310.730	257.178	173.090	310.730	310.730	310.730	310.730	149.398	215.254	149.589	152.009	135.512	132.416	171.430	113.266	197.723	214.136	NaN	151.335	175.056	236.290	310.730	176.850	123.558	138.461	155.847	233.689	128.116	NaN	63.824	157.775	141.124	136.578	133.898	298.718	165.899	171.952
YMR001C	1	220.746	NaN	310.730	196.576	290.487	175.523	179.223	310.730	310.730	241.652	310.730	310.730	146.256	310.730	310.730	310.730	228.723	310.730	153.127	133.060	167.588	310.730	310.730	310.730	310.730	310.730	195.315	142.426	NaN	310.730	149.477	310.730	148.934	246.747	310.730	310.730	195.782	205.372	310.730	NaN	78.655	310.730	172.635	156.108	120.496	136.626	142.092	137.632
YMR002W	1	215.091	NaN	154.184	177.404	310.730	310.730	310.730	310.730	310.730	186.791	129.449	153.217	142.387	60.447	207.079	156.525	310.730	168.538	310.730	76.326	192.228	169.421	93.334	161.112	135.340	310.730	188.891	137.082	NaN	123.188	206.643	142.492	100.363	89.012	100.373	146.100	103.576	119.389	100.897	NaN	172.693	156.313	199.284	132.649	132.908	145.003	133.475	119.669
YMR003W	1	310.730	NaN	143.915	310.730	310.730	310.730	310.730	190.237	310.730	310.730	310.730	310.730	301.099	310.730	310.730	310.730	294.347	310.730	310.730	144.444	159.992	137.164	190.177	171.797	164.099	310.730	170.430	162.851	NaN	179.296	77.962	143.686	157.027	138.220	146.793	310.730	349.447	204.942	310.730	NaN	310.730	140.247	310.730	193.153	207.497	310.730	148.814	197.308
YMR004W	1	343.278	NaN	175.406	310.730	310.730	134.602	310.730	310.730	214.360	211.545	291.644	310.730	310.730	310.730	310.730	310.730	250.530	147.243	147.813	310.730	182.905	310.730	139.208	310.730	310.730	310.730	310.730	310.730	NaN	101.573	310.730	310.730	265.160	152.175	253.014	32.471	310.730	310.730	204.258	NaN	99.235	310.730	310.730	269.689	310.730	310.730	161.698	310.730
YMR009W	1	310.730	NaN	131.344	310.730	111.003	150.384	321.747	310.730	293.841	198.299	310.730	270.167	97.689	155.592	310.730	310.730	310.730	310.730	98.538	310.730	183.500	258.420	310.730	310.730	310.730	87.329	310.730	310.730	NaN	166.806	212.548	310.730	57.030	135.962	139.108	86.007	108.724	84.108	148.345	NaN	62.201	310.730	181.139	196.791	107.448	310.730	134.004	310.730
YMR010W	1	187.250	NaN	125.521	310.730	310.730	306.569	202.142	226.771	265.608	310.730	310.730	171.931	310.730	110.753	310.730	242.215	310.730	310.730	155.319	310.730	214.813	153.029	175.609	153.007	185.607	310.730	310.730	310.730	NaN	310.730	208.593	144.378	100.198	169.322	207.625	176.652	158.622	202.918	306.244	NaN	104.191	296.657	310.730	310.730	148.925	198.514	96.520	100.684
YMR011W	1	189.171	NaN	104.573	310.730	310.730	310.730	163.978	250.582	217.817	177.046	227.445	158.950	200.431	262.332	195.837	213.459	310.730	310.730	185.069	310.730	310.730	194.994	331.594	310.730	230.118	118.772	146.906	319.631	NaN	48.998	94.440	310.730	310.730	131.864	198.099	162.160	123.018	274.446	310.730	NaN	108.667	310.730	159.218	195.829	253.210	170.128	310.730	310.730
YMR012W	1	NaN	NaN	NaN	NaN	NaN	NaN	NaN	NaN	NaN	NaN	NaN	NaN	NaN	NaN	NaN	NaN	NaN	NaN	NaN	NaN	NaN	NaN	NaN	NaN	NaN	NaN	NaN	NaN	NaN	NaN	NaN	NaN	NaN	NaN	NaN	NaN	NaN	NaN	NaN	NaN	NaN	NaN	NaN	NaN	NaN	NaN	NaN	NaN
YMR013C	1	310.730	NaN	194.508	310.730	310.730	95.635	116.496	119.998	310.730	310.730	193.578	211.550	NaN	NaN	310.730	99.260	132.184	53.535	117.613	56.224	111.009	93.746	161.731	57.007	310.730	93.469	310.730	44.568	NaN	58.724	40.492	138.485	90.641	101.389	102.685	69.853	166.309	87.180	79.349	NaN	37.706	127.899	177.894	132.460	310.730	134.259	70.723	78.098
YMR015C	1	231.458	NaN	310.730	293.515	183.960	155.231	387.315	159.338	307.322	174.958	248.624	338.746	138.461	310.730	304.714	292.257	221.069	275.505	166.064	310.730	310.730	148.787	162.934	310.730	167.271	310.730	310.730	310.730	NaN	310.730	139.819	239.244	310.730	148.115	150.932	109.187	204.377	167.413	143.261	NaN	310.730	310.730	131.869	142.018	310.730	130.723	310.730	159.636
YMR016C	1	198.136	NaN	310.730	129.739	131.999	234.831	310.730	147.425	310.730	310.730	310.730	310.730	177.467	198.534	310.730	310.730	310.730	310.730	128.466	119.364	126.376	310.730	149.478	184.164	123.358	193.725	298.977	229.793	NaN	73.223	97.056	310.730	213.420	175.131	194.187	310.730	188.557	161.739	153.258	NaN	94.481	183.970	149.550	175.053	310.730	203.750	155.199	148.626
YMR017W	1	310.730	NaN	310.730	196.641	310.730	310.730	310.730	310.730	144.010	327.181	107.331	137.102	156.488	97.296	97.583	310.730	310.730	310.730	145.200	310.730	310.730	310.730	168.220	107.475	310.730	310.730	63.821	116.754	NaN	57.720	139.882	184.271	310.730	108.945	158.779	157.794	83.317	79.686	70.359	NaN	95.074	310.730	203.586	310.730	133.403	147.740	172.430	82.084
YMR019W	1	310.730	NaN	310.730	310.730	203.121	310.730	130.841	310.730	310.730	310.730	310.730	195.589	110.979	310.730	310.730	310.730	151.091	172.026	190.972	149.963	133.384	149.691	158.251	181.681	144.846	310.730	187.126	223.159	NaN	310.730	129.739	298.408	310.730	310.730	155.267	239.220	134.278	123.062	310.730	NaN	50.956	310.730	151.070	310.730	172.965	134.677	114.803	310.730
YMR020W	1	310.730	NaN	71.800	310.730	136.811	310.730	233.651	310.730	310.730	310.730	219.168	211.862	104.129	310.730	310.730	300.868	252.159	263.517	200.483	310.730	310.730	158.826	169.335	310.730	310.730	205.653	310.730	169.941	NaN	127.626	202.856	208.388	114.543	142.728	119.602	310.730	310.730	139.882	241.135	NaN	70.059	219.793	310.730	188.688	180.688	310.730	256.097	310.730
YMR021C	1	310.730	NaN	310.730	310.730	158.230	89.129	219.582	310.730	310.730	310.730	310.730	310.730	310.730	310.730	310.730	240.276	310.730	310.730	174.775	142.229	172.065	161.982	126.130	146.037	310.730	139.688	115.565	167.232	NaN	310.730	192.791	201.538	202.614	310.730	141.666	86.919	112.708	195.536	310.730	NaN	59.660	178.718	381.355	310.730	138.515	310.730	106.331	310.730
YMR022W	1	212.681	NaN	147.740	310.730	285.694	310.730	221.132	174.170	243.187	310.730	310.730	263.261	170.757	273.479	307.550	274.212	310.730	136.866	154.255	310.730	166.218	174.092	211.938	310.730	349.183	310.730	310.730	214.579	NaN	24.783	49.413	285.490	225.025	148.974	216.027	310.730	310.730	145.015	145.126	NaN	141.643	310.730	160.891	128.419	186.460	155.275	310.730	320.256
YMR023C	1	361.564	NaN	61.958	310.730	212.576	310.730	245.908	252.590	330.149	310.730	310.730	115.281	NaN	NaN	310.730	310.730	310.730	310.730	142.567	310.730	87.402	161.045	160.622	147.093	174.507	44.769	139.807	134.850	NaN	80.819	63.859	124.017	121.333	137.439	85.553	143.960	127.694	140.928	191.999	NaN	75.848	164.064	156.978	310.730	119.009	122.397	134.344	310.730
YMR025W	1	205.790	NaN	310.730	310.730	310.730	183.640	247.839	310.730	310.730	310.730	191.694	270.735	310.730	250.614	235.908	310.730	310.730	310.730	310.730	310.730	222.767	310.730	149.320	233.757	199.924	310.730	310.730	310.730	NaN	310.730	310.730	196.042	310.730	223.961	141.718	178.532	176.509	310.730	161.535	NaN	310.730	310.730	310.730	310.730	131.222	165.225	126.493	232.603
YMR026C	1	224.623	NaN	107.677	218.121	172.256	310.730	301.467	310.730	310.730	264.282	370.365	175.795	310.730	177.886	194.416	310.730	310.730	310.730	310.730	310.730	310.730	201.564	310.730	310.730	310.730	232.578	193.713	310.730	NaN	131.586	186.699	85.678	147.711	127.069	118.392	310.730	94.175	114.874	310.730	NaN	74.415	139.450	310.730	310.730	223.238	310.730	207.398	310.730
YMR029C	1	319.067	NaN	310.730	310.730	253.482	154.685	310.730	214.952	175.346	310.730	310.730	310.730	177.388	310.730	276.780	310.730	161.830	310.730	381.684	187.768	138.973	209.125	135.988	310.730	141.237	105.936	199.583	310.730	NaN	191.220	141.995	310.730	147.091	209.760	310.730	134.976	218.700	310.730	156.547	NaN	149.689	310.730	310.730	235.438	310.730	168.171	180.556	143.804
YMR030W	1	371.822	NaN	310.730	310.730	310.730	168.395	310.730	244.035	217.875	310.730	310.730	204.701	310.730	310.730	216.822	310.730	117.716	346.464	292.079	60.061	157.576	158.932	310.730	164.390	310.730	166.450	310.730	102.042	NaN	310.730	70.847	169.260	310.730	169.127	155.142	271.830	310.730	160.940	114.053	NaN	27.754	310.730	256.447	151.655	310.730	138.989	138.723	108.063
YMR031C	1	161.281	NaN	310.730	310.730	138.344	310.730	80.408	310.730	310.730	310.730	153.237	170.407	310.730	310.730	310.730	157.748	131.027	101.738	184.897	97.138	95.921	228.312	162.115	160.081	148.392	130.021	176.924	310.730	NaN	100.345	114.008	372.069	169.108	135.748	310.730	155.078	154.584	158.472	310.730	NaN	53.749	268.517	165.929	310.730	148.810	233.597	282.352	310.730
YMR034C	1	339.934	NaN	310.730	310.730	310.730	310.730	310.730	125.412	126.879	153.460	162.414	310.730	165.257	231.611	310.730	310.730	192.792	310.730	184.826	310.730	218.792	128.418	130.359	310.730	149.837	42.351	173.930	310.730	NaN	118.880	108.409	310.730	150.775	148.040	220.592	226.465	164.728	310.730	121.427	NaN	50.086	185.529	133.181	125.894	163.019	139.393	175.579	179.743
YMR035W	1	310.730	NaN	310.730	235.457	310.730	116.537	310.730	87.568	310.730	74.473	310.730	310.730	310.730	310.730	310.730	96.264	310.730	310.730	310.730	119.627	86.452	310.730	310.730	70.502	310.730	310.730	59.192	310.730	NaN	310.730	29.049	62.892	310.730	81.199	112.947	310.730	310.730	160.088	310.730	NaN	93.430	101.210	310.730	211.681	53.332	310.730	310.730	310.730
YMR036C	1	310.730	NaN	310.730	155.887	360.172	215.375	310.730	180.623	310.730	310.730	310.730	310.730	204.919	466.152	310.730	310.730	251.153	310.730	131.069	136.028	189.059	168.592	168.522	310.730	310.730	310.730	310.730	310.730	NaN	310.730	335.797	153.459	200.047	137.316	122.172	132.644	310.730	310.730	140.791	NaN	310.730	414.348	158.612	173.111	136.896	310.730	310.730	310.730
YMR037C	1	310.730	NaN	39.936	310.730	310.730	310.730	310.730	310.730	310.730	310.730	310.730	310.730	310.730	146.698	310.730	160.994	136.332	310.730	168.582	310.730	310.730	310.730	310.730	310.730	310.730	310.182	182.765	310.730	NaN	133.602	89.278	155.998	100.518	159.737	156.488	115.155	204.257	180.686	310.730	NaN	54.781	125.396	173.588	310.730	120.993	310.730	310.730	310.730
YMR039C	1	164.153	NaN	23.076	310.730	310.730	310.730	164.681	217.824	310.730	180.105	310.730	241.911	141.416	239.096	310.730	310.730	155.906	110.823	310.730	33.707	121.539	163.068	139.279	147.518	310.730	35.453	310.730	310.730	NaN	71.046	196.914	310.730	310.730	310.730	175.594	310.730	201.878	274.046	310.730	NaN	310.730	310.730	310.730	157.948	232.835	144.705	310.730	220.222
YMR040W	1	310.730	NaN	310.730	310.730	310.730	310.730	310.730	310.730	188.623	310.730	310.730	310.730	310.730	310.730	184.122	151.977	310.730	133.570	164.763	94.576	104.356	134.072	310.730	310.730	310.730	310.730	159.127	167.561	NaN	39.265	65.949	168.960	121.844	185.970	310.730	310.730	190.185	161.416	310.730	NaN	84.761	157.420	112.637	156.638	172.587	310.730	310.730	310.730
YMR044W	1	310.730	NaN	310.730	310.730	159.087	310.730	214.228	310.730	310.730	310.730	310.730	310.730	160.937	310.730	149.938	310.730	310.730	113.613	146.166	167.996	133.463	119.227	310.730	50.024	310.730	159.453	105.130	118.356	NaN	23.097	71.710	143.004	113.919	170.679	312.455	310.730	310.730	134.337	310.730	NaN	69.132	86.193	159.421	119.293	128.839	310.730	310.730	310.730
YMR048W	1	190.743	NaN	162.294	310.730	310.730	310.730	310.730	184.973	219.101	301.565	198.419	185.665	218.292	310.730	310.730	310.730	310.730	310.730	158.996	148.904	86.389	232.375	252.573	199.862	310.730	310.730	310.730	310.730	NaN	131.626	310.730	143.413	132.562	172.110	136.740	239.896	112.367	310.730	310.730	NaN	310.730	164.167	151.079	112.639	115.088	113.659	144.412	181.980
YMR049C	1	128.295	NaN	310.730	183.061	175.551	310.730	149.424	310.730	208.602	310.730	310.730	310.730	235.596	310.730	124.636	310.730	310.730	174.133	116.465	310.730	137.429	310.730	301.162	189.396	310.730	310.730	310.730	76.840	NaN	310.730	310.730	310.730	126.672	218.945	106.654	310.730	127.027	153.997	118.891	NaN	310.730	310.730	310.730	112.094	52.936	212.407	81.188	207.745
YMR052W	1	310.730	NaN	310.730	310.730	161.823	33.408	139.706	310.730	310.730	310.730	310.730	310.730	310.730	309.391	310.730	310.730	310.730	310.730	310.730	310.730	310.730	310.730	310.730	165.410	310.730	157.804	154.494	310.730	NaN	310.730	291.105	208.791	138.940	310.730	218.234	204.558	123.374	310.730	310.730	NaN	310.730	217.100	310.730	141.379	310.730	310.730	310.730	310.730
YMR054W	1	310.730	NaN	132.404	310.730	310.730	310.730	310.730	310.730	310.730	310.730	140.427	310.730	310.730	310.730	310.730	310.730	310.730	191.078	310.730	310.730	310.730	310.730	310.730	159.591	310.730	208.411	310.730	310.730	NaN	161.036	310.730	213.501	310.730	171.852	195.616	310.730	310.730	156.658	170.685	NaN	310.730	196.767	310.730	170.610	212.347	310.730	310.730	179.618
YMR055C	1	310.730	NaN	310.730	310.730	188.414	257.601	310.730	373.812	310.730	178.489	204.646	255.132	310.730	310.730	310.730	202.700	201.366	310.730	224.133	310.730	238.981	310.730	323.599	310.730	310.730	310.730	310.730	310.730	NaN	310.730	310.730	240.637	174.682	277.246	310.730	310.730	310.730	234.883	310.730	NaN	72.336	310.730	310.730	310.730	181.326	310.730	390.385	99.236
YMR056C	1	NaN	NaN	NaN	NaN	NaN	NaN	NaN	NaN	NaN	NaN	NaN	NaN	310.730	310.730	NaN	NaN	NaN	NaN	NaN	NaN	NaN	NaN	NaN	NaN	NaN	NaN	NaN	NaN	NaN	NaN	NaN	NaN	NaN	NaN	NaN	NaN	NaN	NaN	NaN	NaN	NaN	NaN	NaN	NaN	NaN	NaN	NaN	NaN
YMR058W	1	310.730	NaN	100.577	310.730	310.730	310.730	310.730	310.730	310.730	310.730	310.730	310.730	310.730	310.730	310.730	278.525	310.730	310.730	310.730	134.448	310.730	310.730	242.070	220.656	190.477	310.730	310.730	204.416	NaN	310.730	310.730	201.677	193.247	171.165	204.555	310.730	310.730	310.730	201.426	NaN	310.730	310.730	145.219	151.248	176.221	310.730	310.730	310.730
YMR061W	1	310.730	NaN	310.730	199.071	191.782	310.730	95.085	310.730	310.730	151.541	222.744	202.984	310.730	310.730	310.730	42.993	310.730	310.730	240.752	310.730	310.730	232.958	235.517	310.730	187.036	310.730	310.730	310.730	NaN	310.730	310.730	167.337	136.111	116.883	134.166	160.688	177.443	162.753	310.730	NaN	310.730	310.730	136.571	81.765	194.697	158.045	96.082	310.730
YMR063W	1	310.730	NaN	11.206	310.730	219.881	310.730	310.730	175.882	310.730	310.730	310.730	284.694	310.730	310.730	310.730	158.795	310.730	310.730	188.404	310.730	310.730	310.730	310.730	264.190	310.730	85.701	155.183	310.730	NaN	61.617	165.539	400.251	176.926	273.795	191.494	310.730	178.043	310.730	205.970	NaN	195.203	310.730	310.730	250.930	228.473	310.730	310.730	310.730
YMR064W	1	310.730	NaN	116.156	310.730	310.730	310.730	310.730	310.730	310.730	166.733	310.730	57.856	310.730	310.730	236.718	310.730	310.730	310.730	14.881	202.332	113.878	310.730	159.550	98.706	310.730	310.730	128.851	310.730	NaN	310.730	310.730	147.185	310.730	310.730	87.721	310.730	310.730	310.730	310.730	NaN	65.342	323.408	310.730	310.730	102.832	310.730	310.730	310.730
YMR065W	1	163.410	NaN	310.730	310.730	310.730	310.730	310.730	310.730	310.730	218.585	310.730	310.730	130.031	310.730	310.730	310.730	310.730	494.893	174.226	310.730	310.730	131.067	179.219	162.542	201.399	310.730	310.730	310.730	NaN	310.730	181.336	253.961	310.730	217.991	206.158	310.730	310.730	180.030	184.878	NaN	310.730	310.730	166.204	181.711	310.730	189.306	132.202	211.564
YMR066W	1	180.961	NaN	53.589	310.730	310.730	310.730	310.730	310.730	310.730	182.950	58.514	310.730	116.189	310.730	255.438	310.730	310.730	310.730	310.730	310.730	310.730	310.730	67.147	310.730	310.730	310.730	232.716	44.093	NaN	96.839	310.730	310.730	97.181	310.730	310.730	310.730	48.976	45.727	310.730	NaN	310.730	25.575	310.730	65.432	60.559	310.730	310.730	310.730
YMR067C	1	310.730	NaN	310.730	310.730	310.730	310.730	310.730	310.730	310.730	310.730	288.267	310.730	310.730	310.730	310.730	310.730	310.730	249.726	158.289	310.730	310.730	190.894	243.620	242.503	310.730	310.730	310.730	304.644	NaN	310.730	106.257	163.065	298.241	143.413	270.228	310.730	310.730	149.146	160.898	NaN	94.483	310.730	310.730	310.730	310.730	310.730	217.445	310.730
YMR068W	1	192.715	NaN	148.110	310.730	310.730	134.020	310.730	310.730	310.730	310.730	310.730	310.730	310.730	310.730	310.730	310.730	310.730	310.730	310.730	310.730	310.730	310.730	310.730	310.730	310.730	109.482	310.730	223.553	NaN	310.730	310.730	204.629	188.325	246.546	310.730	310.730	310.730	310.730	199.988	NaN	133.584	212.802	228.093	157.901	121.114	310.730	310.730	151.334
YMR069W	1	247.709	NaN	68.876	175.243	310.730	310.730	310.730	310.730	196.158	218.106	310.730	310.730	149.787	144.888	310.730	310.730	310.730	310.730	177.651	310.730	310.730	214.986	285.515	310.730	244.755	310.730	310.730	116.939	NaN	108.895	89.026	169.597	111.548	143.096	310.730	165.302	195.858	133.183	169.756	NaN	111.307	118.454	140.163	310.730	310.730	189.820	222.609	243.454
YMR070W	1	310.730	NaN	52.605	310.730	310.730	289.748	310.730	310.730	310.730	310.730	310.730	310.730	310.730	149.595	310.730	310.730	189.203	168.726	203.137	123.597	223.100	310.730	222.406	178.475	310.730	237.227	310.730	310.730	NaN	310.730	310.730	310.730	310.730	203.613	234.647	310.730	310.730	310.730	210.967	NaN	246.752	310.730	310.730	279.673	244.759	218.818	201.252	310.730
YMR071C	1	213.183	NaN	310.730	310.730	310.730	305.806	310.730	310.730	310.730	204.693	310.730	310.730	310.730	310.730	310.730	310.730	186.465	310.730	537.426	310.730	135.062	130.077	150.040	310.730	259.268	155.561	188.998	310.730	NaN	310.730	224.643	161.066	232.870	142.176	160.514	310.730	334.130	310.730	177.389	NaN	135.008	310.730	310.730	247.720	310.730	310.730	310.730	310.730
YMR072W	1	188.119	NaN	146.143	310.730	310.730	310.730	310.730	310.730	310.730	250.870	310.730	344.372	310.730	310.730	310.730	194.712	181.091	142.082	310.730	310.730	310.730	156.165	310.730	310.730	310.730	310.730	310.730	184.508	NaN	310.730	310.730	310.730	152.075	197.374	221.435	310.730	176.171	243.837	310.730	NaN	310.730	73.833	167.775	216.806	143.278	310.730	310.730	310.730
YMR073C	1	310.730	NaN	55.462	310.730	310.730	310.730	310.730	310.730	310.730	310.730	310.730	310.730	310.730	310.730	310.730	310.730	310.730	185.356	310.730	310.730	290.684	310.730	310.730	223.426	333.982	310.730	310.730	217.379	NaN	310.730	264.662	310.730	310.730	222.585	214.728	291.504	310.730	310.730	179.420	NaN	310.730	310.730	310.730	192.432	310.730	310.730	310.730	177.794
YMR074C	1	310.730	NaN	310.730	174.170	208.353	310.730	310.730	310.730	310.730	310.730	310.730	310.730	310.730	310.730	310.730	310.730	310.730	250.993	159.679	135.136	310.730	198.990	284.502	310.730	310.730	211.857	205.457	185.453	NaN	310.730	299.799	214.788	188.625	187.342	310.730	310.730	310.730	310.730	198.171	NaN	208.020	310.730	201.884	217.875	310.730	310.730	310.730	570.972
YMR075W	1	310.730	NaN	26.055	310.730	310.730	310.730	310.730	310.730	310.730	310.730	310.730	310.730	310.730	310.730	310.730	272.667	310.730	222.450	310.730	310.730	310.730	310.730	310.730	195.975	213.113	310.730	310.730	310.730	NaN	116.511	310.730	310.730	159.035	199.343	203.381	120.371	310.730	225.943	266.572	NaN	310.730	310.730	310.730	224.452	187.624	310.730	192.098	182.805
YMR077C	1	310.730	NaN	NaN	310.730	310.730	310.730	310.730	310.730	310.730	71.542	154.177	310.730	41.153	70.965	310.730	80.019	310.730	310.730	310.730	310.730	238.507	50.297	310.730	32.517	310.730	NaN	33.028	310.730	NaN	1.183	310.730	90.988	310.730	310.730	310.730	310.730	42.136	310.730	75.574	NaN	66.253	310.730	119.376	310.730	134.920	310.730	114.797	310.730
YMR078C	1	310.730	NaN	310.730	52.937	310.730	310.730	310.730	310.730	221.599	310.730	310.730	310.730	310.730	149.731	310.730	310.730	310.730	310.730	169.252	188.318	176.384	310.730	310.730	178.844	310.730	153.908	310.730	193.941	NaN	310.730	310.730	207.927	310.730	224.531	310.730	145.853	130.860	310.730	310.730	NaN	305.836	130.516	167.584	63.655	141.014	253.112	310.730	310.730
YMR079W	1	310.730	NaN	310.730	310.730	310.730	310.730	310.730	310.730	310.730	310.730	310.730	310.730	310.730	266.650	310.730	310.730	213.582	310.730	154.249	190.038	310.730	310.730	310.730	310.730	310.730	310.730	310.730	159.951	NaN	310.730	199.656	310.730	257.739	98.236	310.730	310.730	153.937	184.731	310.730	NaN	310.730	310.730	205.811	310.730	105.022	310.730	310.730	121.568
YMR080C	1	245.834	NaN	184.558	310.730	310.730	310.730	310.730	310.730	239.852	253.030	310.730	156.123	209.762	310.730	310.730	310.730	242.546	186.543	169.020	173.072	310.730	187.190	181.506	270.531	212.752	310.730	247.591	194.535	NaN	310.730	145.136	310.730	211.847	237.677	310.730	195.972	310.730	237.358	155.417	NaN	210.255	310.730	310.730	211.882	310.730	310.730	166.863	227.038
YMR081C	1	310.730	NaN	144.187	322.446	310.730	310.730	310.730	310.730	310.730	248.808	310.730	241.342	186.164	310.730	310.730	310.730	334.412	291.761	212.483	310.730	310.730	310.730	293.035	211.613	231.696	301.226	310.730	193.432	NaN	219.234	310.730	310.730	193.368	196.041	252.346	310.730	310.730	310.730	164.925	NaN	310.730	310.730	186.538	303.900	310.730	310.730	310.730	223.747
YMR083W	1	227.714	NaN	310.730	310.730	103.921	310.730	48.802	239.308	310.730	310.730	201.518	219.015	159.549	233.310	447.049	310.730	310.730	310.730	310.730	310.730	310.730	310.730	206.794	162.158	310.730	310.730	204.607	134.396	NaN	310.730	97.317	310.730	155.264	169.860	310.730	310.730	310.730	310.730	310.730	NaN	176.277	145.862	310.730	310.730	213.674	310.730	310.730	310.730
YMR084W	1	310.730	NaN	310.730	310.730	310.730	310.730	310.730	310.730	228.019	310.730	278.363	310.730	310.730	176.545	301.138	310.730	161.501	310.730	200.791	232.651	310.730	310.730	310.730	118.193	310.730	183.503	310.730	310.730	NaN	310.730	310.730	310.730	216.270	188.781	141.367	310.730	167.611	419.851	310.730	NaN	114.213	310.730	310.730	174.241	193.230	146.462	310.730	310.730
YMR086W	1	310.730	NaN	104.415	310.730	206.274	310.730	300.170	310.730	200.989	310.730	310.730	310.730	310.730	310.730	310.730	310.730	211.580	310.730	269.485	310.730	211.595	218.465	199.355	310.730	310.730	302.506	235.324	240.315	NaN	428.204	280.112	310.730	234.000	286.646	288.034	246.916	310.730	310.730	310.730	NaN	203.885	310.730	221.751	310.730	200.551	310.730	358.388	200.259
YMR087W	1	310.730	NaN	75.880	270.302	310.730	113.670	310.730	310.730	310.730	310.730	189.577	310.730	310.730	169.137	235.181	155.916	310.730	131.363	310.730	182.019	258.679	310.730	247.401	310.730	310.730	160.698	310.730	150.782	NaN	107.349	310.730	310.730	219.523	174.008	310.730	310.730	155.897	310.730	310.730	NaN	310.730	310.730	310.730	184.438	117.813	310.730	310.730	310.730
YMR089C	1	310.730	NaN	71.995	310.730	158.962	310.730	310.730	310.730	310.730	310.730	310.730	310.730	310.730	310.730	310.730	158.344	310.730	310.730	310.730	310.730	162.294	310.730	304.416	310.730	310.730	310.730	310.730	310.730	NaN	92.208	171.764	310.730	310.730	310.730	195.496	310.730	310.730	310.730	310.730	NaN	310.730	109.145	310.730	310.730	121.178	310.730	310.730	310.730
YMR090W	1	310.730	NaN	310.730	310.730	310.730	179.815	310.730	310.730	310.730	310.730	176.873	184.050	310.730	310.730	189.239	310.730	310.730	255.853	173.830	310.730	310.730	310.730	310.730	317.029	310.730	220.879	310.730	298.706	NaN	38.287	310.730	310.730	140.151	259.077	310.730	310.730	236.792	224.610	310.730	NaN	310.730	179.255	172.863	233.613	307.945	310.730	310.730	310.730
YMR092C	1	310.730	NaN	310.730	310.730	310.730	310.730	310.730	193.129	310.730	342.303	201.491	310.730	245.888	240.226	310.730	310.730	310.730	310.730	163.975	310.730	210.648	340.121	238.013	310.730	310.730	266.761	367.052	191.110	NaN	310.730	274.173	310.730	191.950	310.730	310.730	310.730	310.730	310.730	310.730	NaN	137.104	310.730	222.920	207.443	310.730	310.730	310.730	310.730
YMR095C	1	193.458	NaN	310.730	207.870	310.730	310.730	244.059	310.730	132.159	169.252	190.934	310.730	310.730	310.730	215.558	310.730	450.986	167.736	310.730	310.730	310.730	310.730	198.829	310.730	310.730	310.730	238.393	166.162	NaN	310.730	238.173	310.730	310.730	310.730	310.730	328.472	240.041	204.196	310.730	NaN	91.992	310.730	310.730	255.587	310.730	310.730	310.730	199.711
YMR096W	1	196.759	NaN	310.730	246.794	310.730	310.730	208.679	310.730	310.730	196.616	252.196	285.102	197.935	310.730	310.730	310.730	275.720	310.730	196.055	230.519	294.699	263.985	310.730	310.730	310.730	310.730	310.730	212.741	NaN	310.730	157.784	310.730	310.730	223.429	385.697	219.873	310.730	230.859	310.730	NaN	158.820	310.730	235.427	310.730	310.730	310.730	310.730	197.310
YMR097C	1	310.730	NaN	40.254	310.730	310.730	310.730	310.730	116.483	310.730	310.730	310.730	310.730	310.730	310.730	310.730	310.730	310.730	310.730	310.730	310.730	310.730	310.730	310.730	105.282	310.730	310.730	310.730	101.628	NaN	113.761	156.327	310.730	112.693	310.730	93.516	310.730	99.841	310.730	310.730	NaN	54.885	310.730	NaN	310.730	310.730	87.938	310.730	310.730
YMR100W	1	310.730	NaN	310.730	217.314	310.730	310.730	147.872	310.730	304.516	239.379	320.127	310.730	173.466	310.730	179.400	310.730	310.730	224.070	310.730	310.730	173.378	198.124	343.061	228.068	310.730	310.730	186.167	179.310	NaN	310.730	310.730	310.730	310.730	261.936	310.730	310.730	310.730	310.730	239.039	NaN	100.216	310.730	167.144	190.377	310.730	310.730	310.730	310.730
YMR101C	1	278.038	NaN	310.730	141.646	305.503	310.730	310.730	310.730	310.730	310.730	149.326	310.730	310.730	310.730	328.209	310.730	191.179	310.730	310.730	310.730	246.272	310.730	195.041	288.917	310.730	310.730	310.730	310.730	NaN	310.730	310.730	310.730	310.730	195.714	310.730	310.730	310.730	310.730	310.730	NaN	130.600	310.730	174.016	310.730	310.730	310.730	310.730	310.730
YMR104C	1	214.309	NaN	310.730	310.730	250.181	168.855	248.687	222.480	310.730	176.380	204.123	227.051	194.326	310.730	310.730	310.730	180.660	194.590	140.820	168.101	310.730	184.907	310.730	223.114	310.730	310.730	310.730	236.527	NaN	310.730	170.410	310.730	413.333	212.198	223.873	310.730	310.730	287.954	310.730	NaN	152.560	310.730	310.730	307.285	331.902	203.927	310.730	242.844
YMR105C	1	310.730	NaN	132.583	167.344	145.440	139.236	172.585	251.478	310.730	310.730	310.730	310.730	279.541	310.730	310.730	364.234	223.437	320.545	129.117	310.730	310.730	310.730	296.323	201.588	310.730	310.730	310.730	310.730	NaN	115.216	310.730	310.730	310.730	185.501	310.730	361.270	310.730	147.992	310.730	NaN	310.730	310.730	310.730	168.520	310.730	310.730	290.654	310.730
YMR109W	1	310.730	NaN	124.009	310.730	310.730	310.730	217.700	294.353	310.730	310.730	274.173	310.730	310.730	310.730	310.730	183.050	310.730	190.214	186.422	310.730	310.730	310.730	310.730	310.730	310.730	65.697	310.730	294.314	NaN	163.233	227.012	306.272	310.730	209.847	310.730	310.730	310.730	310.730	188.205	NaN	139.164	310.730	326.454	310.730	310.730	310.730	310.730	310.730
YMR112C	1	310.730	NaN	310.730	310.730	310.730	310.730	103.322	79.249	310.730	270.538	165.903	149.322	149.473	310.730	310.730	310.730	82.698	97.783	128.651	NaN	310.730	101.966	127.281	310.730	310.730	80.287	188.559	310.730	NaN	310.730	310.730	227.062	310.730	310.730	169.557	310.730	103.919	188.341	310.730	NaN	310.730	106.543	310.730	310.730	310.730	98.130	130.755	100.885
YMR115W	1	310.730	NaN	141.339	238.014	220.732	124.446	250.862	310.730	310.730	310.730	310.730	310.730	310.730	180.053	310.730	310.730	310.730	310.730	310.730	310.730	310.730	310.730	310.730	310.730	310.730	310.730	310.730	310.730	NaN	54.173	181.318	238.768	150.579	310.730	310.730	310.730	310.730	310.730	310.730	NaN	310.730	310.730	310.730	215.004	310.730	310.730	310.730	310.730
YMR116C	1	203.806	NaN	144.768	310.730	223.389	140.444	310.730	319.168	310.730	168.885	310.730	310.730	186.542	133.951	310.730	310.730	158.919	182.555	310.730	28.835	116.440	143.789	310.730	208.834	146.714	129.824	310.730	310.730	NaN	310.730	310.730	191.971	390.815	310.730	310.730	310.730	310.730	147.934	310.730	NaN	310.730	310.730	310.730	207.717	310.730	310.730	310.730	310.730
YMR118C	1	310.730	NaN	310.730	286.327	80.276	189.242	177.683	203.271	310.730	299.508	340.346	310.730	122.610	310.730	310.730	150.667	310.730	175.750	157.043	167.613	310.730	310.730	214.392	310.730	310.730	310.730	310.730	310.730	NaN	157.227	310.730	310.730	310.730	171.655	310.730	310.730	310.730	217.901	217.224	NaN	131.841	236.212	258.778	217.462	315.558	310.730	156.861	310.730
YMR119W	1	191.424	NaN	196.162	310.730	178.086	310.730	182.726	312.050	310.730	254.359	310.730	180.945	310.730	250.206	258.255	310.730	137.306	171.356	158.713	165.446	274.883	210.812	310.730	310.730	310.730	183.257	310.730	186.541	NaN	366.459	310.730	310.730	257.694	215.362	310.730	310.730	310.730	310.730	310.730	NaN	135.581	310.730	310.730	315.336	310.730	205.041	310.730	310.730
YMR121C	1	168.038	NaN	128.814	310.730	204.420	310.730	221.564	232.942	310.730	310.730	219.000	207.150	170.151	310.730	217.560	277.028	266.153	151.701	310.730	310.730	233.318	310.730	310.730	310.730	299.902	182.472	310.730	310.730	NaN	310.730	120.765	310.730	158.865	260.616	310.730	310.730	310.730	214.222	310.730	NaN	310.730	310.730	188.461	200.976	206.434	310.730	310.730	158.960
YMR123W	1	310.730	NaN	162.613	310.730	310.730	310.730	180.451	138.716	310.730	302.892	310.730	310.730	141.326	277.458	310.730	249.013	310.730	310.730	310.730	310.730	310.730	310.730	258.360	310.730	310.730	117.262	310.730	179.796	NaN	310.730	177.235	310.730	226.944	295.521	310.730	133.400	310.730	106.891	126.272	NaN	310.730	310.730	175.518	126.636	310.730	310.730	310.730	310.730
YMR125W	1	224.494	NaN	310.730	101.157	310.730	310.730	166.811	310.730	249.219	167.299	197.838	310.730	310.730	310.730	310.730	310.730	227.715	130.313	173.767	194.942	310.730	223.667	193.936	310.730	310.730	310.730	310.730	310.730	NaN	310.730	182.267	291.268	310.730	211.799	209.474	117.230	310.730	187.768	238.358	NaN	310.730	310.730	151.402	102.012	138.782	149.144	310.730	98.869
YMR126C	1	310.730	NaN	310.730	310.730	210.873	216.536	310.730	182.881	224.564	269.114	192.596	216.831	310.730	310.730	257.615	268.480	310.730	310.730	203.944	310.730	248.793	310.730	310.730	310.730	202.853	163.583	310.730	310.730	NaN	265.348	310.730	310.730	186.775	242.237	249.559	310.730	310.730	310.730	224.433	NaN	310.730	310.730	233.713	216.714	310.730	310.730	173.972	163.681
YMR127C	1	310.730	NaN	310.730	310.730	310.730	219.005	234.188	310.730	310.730	310.730	310.730	310.730	310.730	310.730	310.730	310.730	310.730	310.730	294.354	183.354	310.730	310.730	310.730	310.730	310.730	132.516	310.730	310.730	NaN	291.355	310.730	310.730	310.730	310.730	310.730	310.730	310.730	310.730	150.238	NaN	310.730	310.730	188.431	214.213	310.730	310.730	310.730	160.963
YMR129W	1	310.730	NaN	140.115	310.730	276.251	103.590	310.730	119.676	239.779	154.383	188.256	160.470	211.280	310.730	310.730	268.563	310.730	144.977	208.237	NaN	310.730	310.730	174.501	310.730	195.659	310.730	310.730	310.730	NaN	124.373	201.098	310.730	132.748	146.438	169.575	310.730	310.730	127.387	125.072	NaN	46.383	310.730	148.562	187.615	310.730	310.730	224.131	176.408
YMR130W	1	295.022	NaN	172.922	310.730	310.730	381.300	310.730	310.730	310.730	224.062	310.730	310.730	310.730	187.546	310.730	200.938	310.730	310.730	310.730	310.730	310.730	310.730	310.730	310.730	310.730	310.730	310.730	236.780	NaN	310.730	203.256	310.730	310.730	310.730	310.730	310.730	310.730	310.730	310.730	NaN	118.192	278.575	310.730	168.104	349.069	310.730	310.730	310.730
YMR131C	1	203.122	NaN	310.730	310.730	252.466	191.826	168.295	154.818	216.505	134.202	333.369	193.631	163.942	310.730	310.730	310.730	310.730	255.374	203.815	310.730	319.726	247.401	310.730	310.730	310.730	310.730	310.730	310.730	NaN	310.730	183.182	310.730	149.555	294.778	310.730	310.730	310.730	210.104	180.119	NaN	310.730	310.730	216.325	243.385	310.730	338.723	310.730	183.312
YMR133W	1	NaN	NaN	NaN	NaN	NaN	NaN	NaN	NaN	NaN	NaN	NaN	NaN	NaN	NaN	NaN	NaN	NaN	NaN	NaN	NaN	NaN	NaN	NaN	NaN	NaN	NaN	NaN	NaN	NaN	NaN	NaN	NaN	NaN	NaN	NaN	NaN	NaN	NaN	NaN	NaN	NaN	NaN	NaN	NaN	NaN	NaN	NaN	NaN
YMR135C	1	253.209	NaN	137.805	310.730	310.730	310.730	264.614	310.730	315.861	310.730	211.513	310.730	310.730	310.730	310.730	310.730	310.730	310.730	229.517	185.299	310.730	206.117	199.503	310.730	217.134	310.730	310.730	310.730	NaN	310.730	310.730	310.730	215.959	310.730	310.730	185.973	310.730	310.730	310.730	NaN	310.730	310.730	203.613	273.248	310.730	310.730	162.287	478.306
YMR138W	1	174.622	NaN	310.730	129.481	310.730	239.019	310.730	310.730	310.730	187.257	240.816	310.730	310.730	310.730	310.730	310.730	310.730	195.687	260.551	153.374	310.730	310.730	270.713	310.730	310.730	257.133	310.730	310.730	NaN	310.730	310.730	310.730	170.449	291.797	310.730	310.730	310.730	310.730	185.888	NaN	128.780	310.730	310.730	213.121	310.730	310.730	160.513	310.730
YMR139W	1	238.996	NaN	310.730	310.730	280.588	189.539	310.730	171.612	215.071	221.967	302.172	255.340	310.730	310.730	274.003	308.517	310.730	310.730	310.730	310.730	200.334	310.730	310.730	310.730	310.730	310.730	310.730	310.730	NaN	310.730	207.767	310.730	209.148	310.730	310.730	310.730	310.730	310.730	315.120	NaN	228.613	236.226	204.438	220.650	310.730	226.827	201.260	151.150
YMR140W	1	178.865	NaN	310.730	310.730	310.730	163.818	349.683	220.768	310.730	380.369	193.289	310.730	310.730	310.730	310.730	310.730	310.730	310.730	303.653	176.990	310.730	281.612	202.770	310.730	310.730	181.962	310.730	274.780	NaN	274.145	310.730	310.730	201.772	256.345	310.730	310.730	293.957	206.085	196.900	NaN	211.913	310.730	211.632	197.925	310.730	310.730	158.689	151.312
YMR143W	1	310.730	NaN	210.568	310.730	183.143	84.904	310.730	188.537	310.730	310.730	310.730	310.730	310.730	188.148	310.730	310.730	310.730	310.730	310.730	152.893	128.759	310.730	310.730	178.714	310.730	310.730	310.730	209.229	NaN	310.730	310.730	310.730	181.940	190.825	310.730	91.614	172.026	310.730	310.730	NaN	310.730	147.228	310.730	310.730	310.730	310.730	310.730	109.296
YMR144W	1	180.495	NaN	133.956	310.730	310.730	310.730	272.937	310.730	310.730	310.730	159.421	310.730	310.730	218.191	310.730	310.730	310.730	425.267	195.476	145.476	310.730	178.017	310.730	310.730	310.730	310.730	310.730	179.529	NaN	310.730	310.730	310.730	310.730	214.635	384.224	310.730	310.730	310.730	310.730	NaN	158.252	224.404	196.192	227.060	233.659	310.730	310.730	152.091
YMR145C	1	210.437	NaN	310.730	310.730	242.741	163.460	142.757	145.168	186.583	157.282	200.929	223.227	310.730	310.730	310.730	310.730	310.730	310.730	310.730	310.730	310.730	165.093	177.139	310.730	183.449	310.730	310.730	310.730	NaN	150.648	188.256	310.730	198.460	310.730	267.298	310.730	310.730	310.730	180.283	NaN	310.730	240.196	154.301	158.523	385.723	181.938	156.129	194.309
YMR147W	1	310.730	NaN	310.730	310.730	310.730	310.730	310.730	310.730	310.730	310.730	310.730	310.730	310.730	214.859	310.730	310.730	310.730	310.730	178.397	205.087	310.730	310.730	310.730	310.730	310.730	310.730	310.730	310.730	NaN	310.730	310.730	310.730	246.391	310.730	310.730	310.730	310.730	310.730	310.730	NaN	158.910	310.730	203.648	164.038	249.105	310.730	177.870	167.350
YMR152W	1	NaN	NaN	NaN	NaN	NaN	NaN	NaN	NaN	NaN	NaN	NaN	NaN	43.754	310.730	NaN	NaN	NaN	NaN	NaN	NaN	NaN	NaN	NaN	NaN	NaN	NaN	NaN	NaN	NaN	NaN	NaN	NaN	NaN	NaN	NaN	NaN	NaN	NaN	NaN	NaN	NaN	NaN	NaN	NaN	NaN	NaN	NaN	NaN
YMR153W	1	310.730	NaN	134.268	310.730	310.730	310.730	310.730	310.730	310.730	143.252	288.797	310.730	310.730	310.730	310.730	310.730	310.730	305.396	310.730	1.702	310.730	310.730	213.535	310.730	310.730	187.794	310.730	310.730	NaN	310.730	310.730	146.156	311.786	357.013	310.730	310.730	119.329	310.730	310.730	NaN	212.741	310.730	194.247	233.446	278.418	282.608	310.730	159.962
YMR154C	1	NaN	NaN	NaN	NaN	NaN	NaN	NaN	NaN	NaN	NaN	NaN	NaN	310.730	310.730	NaN	NaN	NaN	NaN	NaN	NaN	NaN	NaN	NaN	NaN	NaN	NaN	NaN	NaN	NaN	NaN	NaN	NaN	NaN	NaN	NaN	NaN	NaN	NaN	NaN	NaN	NaN	NaN	NaN	NaN	NaN	NaN	NaN	NaN
YMR158C-A	1	194.021	NaN	189.682	310.730	205.889	310.730	310.730	256.938	310.730	221.900	310.730	310.730	166.713	310.730	310.730	310.730	287.942	310.730	150.200	310.730	310.730	244.216	228.593	310.730	310.730	310.730	310.730	195.856	NaN	129.597	310.730	310.730	146.098	217.675	430.668	310.730	310.730	216.373	177.596	NaN	151.566	310.730	310.730	310.730	310.730	210.976	169.455	154.332
YMR159C	1	186.746	NaN	310.730	310.730	310.730	329.951	310.730	310.730	310.730	310.730	273.416	231.765	310.730	310.730	310.730	310.730	310.730	326.192	310.730	193.121	310.730	310.730	193.899	310.730	310.730	310.730	310.730	167.286	NaN	310.730	299.123	199.841	310.730	198.569	215.656	310.730	310.730	162.796	180.480	NaN	292.404	310.730	151.725	159.649	310.730	310.730	310.730	179.391
YMR160W	1	310.730	NaN	310.730	310.730	310.730	310.730	310.730	233.451	310.730	206.854	310.730	231.978	310.730	157.030	310.730	310.730	310.730	175.526	207.633	310.730	310.730	309.245	205.686	342.954	222.516	148.015	310.730	310.730	NaN	353.304	204.513	310.730	165.361	226.394	248.230	310.730	310.730	310.730	191.225	NaN	238.811	244.127	194.127	161.846	310.730	207.651	190.341	211.165
YMR161W	1	310.730	NaN	111.958	310.730	310.730	310.730	310.730	310.730	310.730	189.086	310.730	310.730	310.730	310.730	310.730	310.730	310.730	302.649	266.864	310.730	310.730	310.730	301.916	310.730	310.730	310.730	310.730	310.730	NaN	179.501	205.008	247.637	288.240	189.241	310.730	174.957	310.730	170.326	310.730	NaN	187.616	191.716	182.296	147.439	310.730	310.730	310.730	310.730
YMR162C	1	204.414	NaN	162.027	310.730	248.570	310.730	278.456	310.730	310.730	310.730	310.730	310.730	310.730	310.730	310.730	310.730	310.730	310.730	310.730	544.568	310.730	310.730	313.879	310.730	310.730	310.730	310.730	203.522	NaN	218.640	310.730	310.730	219.988	310.730	310.730	310.730	310.730	310.730	195.459	NaN	384.200	310.730	308.194	210.383	310.730	310.730	221.874	211.228
YMR163C	1	310.730	NaN	310.730	310.730	310.730	310.730	310.730	310.730	310.730	310.730	310.730	310.730	310.730	310.730	310.730	310.730	310.730	310.730	310.730	310.730	310.730	239.143	310.730	310.730	310.730	310.730	310.730	310.730	NaN	310.730	310.730	310.730	284.585	203.608	310.730	310.730	310.730	310.730	166.157	NaN	165.935	230.364	206.038	213.865	310.730	310.730	176.379	310.730
YMR164C	1	193.620	NaN	172.000	310.730	310.730	310.730	271.843	310.730	310.730	310.730	211.252	310.730	310.730	310.730	310.730	310.730	310.730	310.730	240.873	310.730	310.730	310.730	264.001	310.730	310.730	310.730	310.730	310.730	NaN	310.730	310.730	431.507	194.030	215.378	181.362	250.403	310.730	310.730	161.914	NaN	310.730	232.848	167.890	168.736	310.730	258.413	211.787	194.584
YMR166C	1	310.730	NaN	107.927	310.730	310.730	171.677	389.127	193.757	310.730	310.730	200.809	310.730	152.890	310.730	310.730	310.730	310.730	310.730	310.730	310.730	176.137	310.730	154.821	310.730	310.730	92.669	330.639	310.730	NaN	310.730	267.137	310.730	310.730	203.943	197.265	310.730	221.553	310.730	310.730	NaN	310.730	310.730	247.216	220.380	211.772	267.803	310.730	310.730
YMR167W	1	337.927	NaN	310.730	310.730	310.730	310.730	310.730	310.730	221.202	154.793	310.730	259.227	310.730	36.555	310.730	310.730	310.730	150.171	158.961	310.730	310.730	207.176	229.846	179.824	203.138	213.063	310.730	310.730	NaN	291.465	310.730	206.134	310.730	310.730	236.692	280.819	310.730	163.575	310.730	NaN	126.470	310.730	272.029	169.785	310.730	199.727	147.173	189.306
YMR169C	1	226.281	NaN	118.035	310.730	310.730	310.730	310.730	310.730	310.730	242.427	194.989	274.933	220.375	310.730	310.730	207.915	310.730	205.591	260.272	310.730	310.730	159.771	522.808	310.730	285.143	310.730	310.730	310.730	NaN	78.422	310.730	314.033	267.453	310.730	296.067	191.999	366.106	310.730	175.314	NaN	310.730	310.730	310.730	310.730	310.730	310.730	272.090	310.730
YMR170C	1	222.701	NaN	310.730	310.730	310.730	310.730	310.730	310.730	267.950	310.730	310.730	234.040	310.730	153.137	310.730	310.730	310.730	310.730	222.534	310.730	310.730	310.730	278.979	310.730	310.730	310.730	193.575	310.730	NaN	124.950	310.730	310.730	233.367	149.260	310.730	164.825	310.730	189.784	136.317	NaN	144.609	310.730	165.720	243.168	310.730	213.270	176.059	161.806
YMR171C	1	310.730	NaN	310.730	284.450	310.730	310.730	310.730	310.730	310.730	252.821	310.730	215.381	310.730	310.730	310.730	310.730	261.251	310.730	310.730	208.612	310.730	240.202	363.882	310.730	207.576	310.730	310.730	310.730	NaN	310.730	310.730	296.715	208.484	246.803	310.730	142.748	310.730	193.155	178.303	NaN	125.387	310.730	310.730	195.738	310.730	310.730	310.730	310.730
YMR172W	1	310.730	NaN	154.998	296.907	310.730	280.342	310.730	310.730	310.730	310.730	240.132	310.730	310.730	121.201	427.184	310.730	310.730	310.730	310.730	310.730	310.730	310.730	229.523	310.730	310.730	150.523	310.730	310.730	NaN	310.730	310.730	278.410	197.507	310.730	210.265	179.530	243.824	310.730	310.730	NaN	310.730	310.730	210.675	242.088	208.588	310.730	310.730	174.231
YMR173W	1	364.388	NaN	310.730	310.730	310.730	310.730	310.730	310.730	219.698	180.805	194.897	190.050	310.730	310.730	310.730	127.288	310.730	310.730	310.730	128.174	310.730	310.730	167.028	310.730	276.474	310.730	310.730	310.730	NaN	133.878	310.730	310.730	146.726	144.651	346.830	188.192	310.730	141.616	125.666	NaN	310.730	310.730	175.009	170.732	310.730	396.025	310.730	107.613
YMR174C	1	231.509	NaN	310.730	310.730	310.730	310.730	310.730	310.730	310.730	214.637	310.730	310.730	310.730	310.730	310.730	310.730	310.730	310.730	204.682	310.730	310.730	345.404	212.788	310.730	310.730	310.730	310.730	182.216	NaN	184.613	310.730	310.730	143.536	310.730	310.730	310.730	310.730	310.730	233.629	NaN	155.080	310.730	310.730	141.396	310.730	310.730	310.730	149.070
YMR175W-A	1	310.730	NaN	182.400	310.730	163.970	310.730	310.730	220.367	310.730	141.009	310.730	161.608	128.557	87.545	181.509	310.730	252.148	310.730	310.730	310.730	310.730	209.366	310.730	310.730	310.730	131.085	310.730	310.730	NaN	208.370	310.730	310.730	310.730	310.730	285.801	135.487	310.730	202.194	115.097	NaN	310.730	310.730	147.462	125.840	310.730	310.730	255.633	310.730
YMR176W	1	310.730	NaN	226.784	310.730	310.730	310.730	310.730	310.730	310.730	310.730	208.600	310.730	310.730	310.730	310.730	310.730	310.730	197.618	310.730	310.730	188.960	310.730	285.813	310.730	310.730	129.291	310.730	310.730	NaN	310.730	310.730	191.174	186.913	215.592	310.730	310.730	310.730	310.730	310.730	NaN	310.730	225.432	267.288	219.381	310.730	310.730	310.730	310.730
YMR177W	1	138.200	NaN	310.730	310.730	310.730	310.730	310.730	310.730	310.730	296.822	237.027	219.827	203.123	312.170	310.730	133.742	310.730	207.470	467.367	138.226	310.730	310.730	220.067	310.730	235.590	310.730	285.708	310.730	NaN	310.730	310.730	310.730	253.682	310.730	240.454	159.741	310.730	310.730	181.661	NaN	113.892	310.730	130.686	183.959	310.730	310.730	170.931	310.730
YMR178W	1	NaN	NaN	NaN	NaN	NaN	NaN	NaN	NaN	NaN	NaN	NaN	NaN	225.892	310.730	NaN	NaN	NaN	NaN	NaN	NaN	NaN	NaN	NaN	NaN	NaN	NaN	NaN	NaN	NaN	NaN	NaN	NaN	NaN	NaN	NaN	NaN	NaN	NaN	NaN	NaN	NaN	NaN	NaN	NaN	NaN	NaN	NaN	NaN
YMR179W	1	274.366	NaN	310.730	310.730	310.730	310.730	310.730	156.489	310.730	310.730	226.344	310.730	310.730	310.730	310.730	310.730	310.730	310.730	194.756	310.730	102.437	310.730	310.730	209.425	310.730	310.730	310.730	306.902	NaN	192.744	310.730	310.730	310.730	205.619	310.730	310.730	310.730	310.730	165.977	NaN	125.189	310.730	310.730	184.541	310.730	310.730	183.606	310.730
YMR180C	1	310.730	NaN	310.730	310.730	310.730	246.832	310.730	229.008	236.871	310.730	303.911	310.730	183.346	188.317	310.730	310.730	310.730	310.730	188.542	191.610	211.087	310.730	299.520	310.730	310.730	310.730	247.788	241.285	NaN	209.158	184.211	310.730	310.730	310.730	310.730	225.096	310.730	310.730	310.730	NaN	81.520	317.038	310.730	230.626	310.730	310.730	310.730	310.730
YMR183C	1	177.143	NaN	83.825	310.730	269.338	150.558	310.730	179.186	310.730	151.795	310.730	310.730	175.383	310.730	310.730	310.730	218.854	310.730	146.093	310.730	310.730	277.247	177.149	310.730	197.516	310.730	310.730	310.730	NaN	159.300	205.083	310.730	206.890	193.878	310.730	234.874	310.730	224.193	318.961	NaN	310.730	310.730	205.642	171.856	310.730	310.730	274.397	118.977
YMR186W	1	310.730	NaN	165.130	310.730	310.730	139.049	201.653	310.730	310.730	186.275	310.730	310.730	310.730	203.350	310.730	310.730	315.839	137.211	262.533	310.730	310.730	171.423	242.616	310.730	310.730	179.946	310.730	161.332	NaN	310.730	247.414	310.730	310.730	231.308	310.730	173.040	310.730	310.730	310.730	NaN	176.073	310.730	201.915	365.145	310.730	310.730	310.730	310.730
YMR187C	1	310.730	NaN	310.730	310.730	310.730	134.929	211.635	146.479	220.173	185.309	310.730	310.730	107.729	310.730	310.730	310.730	227.006	184.663	184.721	135.547	200.357	310.730	213.988	310.730	310.730	158.083	310.730	310.730	NaN	132.344	126.507	310.730	310.730	182.097	310.730	310.730	310.730	310.730	310.730	NaN	61.487	310.730	137.440	172.869	305.697	310.730	310.730	310.730
YMR189W	1	178.953	NaN	184.225	310.730	310.730	200.964	217.213	310.730	188.745	221.591	155.176	186.741	310.730	310.730	310.730	310.730	310.730	179.299	231.312	310.730	310.730	199.890	153.429	185.401	296.683	310.730	310.730	234.846	NaN	310.730	159.176	310.730	159.743	310.730	310.730	310.730	310.730	247.143	366.321	NaN	310.730	310.730	269.039	310.730	310.730	268.302	196.573	209.822
YMR193W	1	310.730	NaN	70.568	310.730	310.730	310.730	232.731	237.130	310.730	179.876	310.730	310.730	310.730	310.730	310.730	310.730	310.730	310.730	191.919	310.730	310.730	310.730	205.186	310.730	223.428	174.627	309.253	310.730	NaN	201.330	310.730	310.730	243.799	200.286	310.730	310.730	310.730	200.123	202.227	NaN	226.009	310.730	328.749	210.321	242.597	310.730	310.730	310.730
YMR194C-B	1	310.730	NaN	310.730	298.836	310.730	310.730	310.730	310.730	310.730	310.730	310.730	193.887	310.730	310.730	310.730	310.730	234.818	310.730	190.090	310.730	310.730	310.730	266.718	310.730	310.730	310.730	310.730	298.347	NaN	155.208	310.730	310.730	264.410	310.730	310.730	310.730	310.730	310.730	173.946	NaN	310.730	310.730	310.730	208.796	310.730	310.730	310.730	310.730
YMR194W	1	189.737	NaN	310.730	255.248	310.730	214.571	310.730	310.730	310.730	310.730	161.192	462.391	310.730	310.730	234.213	310.730	310.730	194.085	256.691	310.730	310.730	310.730	310.730	365.125	310.730	310.730	310.730	148.693	NaN	310.730	310.730	310.730	310.730	310.730	310.730	214.118	310.730	310.730	310.730	NaN	154.217	282.408	310.730	211.911	310.730	310.730	310.730	310.730
YMR195W	1	310.730	NaN	212.911	201.278	310.730	310.730	310.730	221.261	310.730	310.730	310.730	310.730	310.730	310.730	310.730	310.730	310.730	310.730	163.461	310.730	310.730	310.730	310.730	310.730	310.730	310.730	310.730	310.730	NaN	310.730	159.400	310.730	176.629	310.730	201.479	310.730	310.730	310.730	310.730	NaN	93.357	458.265	169.846	148.722	310.730	310.730	184.784	310.730
YMR196W	1	181.056	NaN	159.283	191.831	182.540	310.730	310.730	310.730	310.730	116.182	310.730	310.730	145.056	310.730	250.800	155.303	310.730	187.119	310.730	310.730	310.730	175.088	161.633	204.504	310.730	310.730	310.730	193.974	NaN	129.559	310.730	310.730	310.730	169.566	241.158	310.730	310.730	201.595	182.414	NaN	310.730	310.730	262.955	310.730	310.730	310.730	144.368	310.730
YMR197C	1	310.730	NaN	209.007	310.730	310.730	310.730	310.730	310.730	282.653	310.730	155.380	310.730	310.730	310.730	232.581	144.991	148.543	162.035	161.192	310.730	310.730	263.332	124.265	310.730	310.730	22.143	310.730	310.730	NaN	310.730	305.561	310.730	310.730	170.194	218.945	14.764	310.730	137.910	310.730	NaN	310.730	310.730	310.730	310.730	310.730	310.730	310.730	221.286
YMR198W	1	201.476	NaN	310.730	310.730	265.848	310.730	310.730	95.367	310.730	310.730	209.983	120.840	310.730	310.730	310.730	310.730	128.515	121.276	310.730	21.682	60.473	310.730	310.730	310.730	310.730	331.818	310.730	310.730	NaN	310.730	84.549	310.730	310.730	155.264	310.730	310.730	310.730	122.321	197.765	NaN	148.379	310.730	151.654	310.730	310.730	310.730	310.730	310.730
YMR201C	1	310.730	NaN	310.730	310.730	310.730	310.730	310.730	308.258	310.730	310.730	310.730	266.891	310.730	310.730	310.730	310.730	193.192	310.730	310.730	201.000	310.730	203.472	310.730	310.730	310.730	310.730	310.730	310.730	NaN	216.438	310.730	224.514	310.730	253.315	310.730	310.730	310.730	310.730	310.730	NaN	175.540	140.709	201.517	310.730	310.730	310.730	310.730	310.730
YMR204C	1	244.570	NaN	216.945	200.106	310.730	310.730	196.577	310.730	310.730	201.362	297.011	310.730	217.084	310.730	310.730	310.730	310.730	168.694	200.312	310.730	310.730	310.730	226.191	310.730	310.730	310.730	310.730	310.730	NaN	310.730	310.730	310.730	150.618	200.296	310.730	310.730	310.730	310.730	241.855	NaN	125.651	310.730	224.532	219.758	310.730	310.730	192.211	237.714
YMR206W	1	310.730	NaN	310.730	310.730	310.730	143.984	206.262	310.730	310.730	168.188	194.377	154.753	310.730	310.730	310.730	84.612	310.730	188.926	310.730	127.022	310.730	310.730	176.476	310.730	310.730	310.730	310.730	310.730	NaN	310.730	179.780	195.393	310.730	310.730	310.730	310.730	310.730	310.730	103.830	NaN	172.133	310.730	272.604	310.730	145.777	310.730	308.872	215.500
YMR207C	1	310.730	NaN	110.552	310.730	310.730	205.705	150.895	310.730	310.730	126.042	219.298	310.730	310.730	187.207	310.730	179.046	255.416	310.730	229.216	310.730	310.730	310.730	310.730	159.527	310.730	310.730	204.535	310.730	NaN	166.872	310.730	310.730	310.730	292.754	163.854	244.626	267.218	310.730	192.445	NaN	196.580	310.730	310.730	206.254	147.472	310.730	310.730	310.730
YMR208W	1	310.730	NaN	132.629	230.794	310.730	344.581	315.320	182.038	310.730	310.730	259.925	310.730	310.730	169.064	310.730	310.730	310.730	310.730	179.771	225.594	310.730	290.608	276.131	225.964	310.730	128.262	310.730	310.730	NaN	170.691	310.730	161.225	310.730	231.576	261.504	310.730	310.730	310.730	310.730	NaN	310.730	310.730	182.251	161.722	204.539	310.730	310.730	310.730
YMR209C	1	310.730	NaN	310.730	310.730	310.730	310.730	196.825	310.730	310.730	310.730	310.730	310.730	151.047	128.922	310.730	310.730	222.683	222.435	310.730	159.308	310.730	310.730	310.730	310.730	310.730	160.717	310.730	310.730	NaN	147.004	310.730	310.730	310.730	211.356	356.218	310.730	310.730	310.730	310.730	NaN	176.250	199.861	492.694	182.337	310.730	310.730	310.730	310.730
YMR210W	1	310.730	NaN	207.482	225.428	310.730	310.730	310.730	310.730	310.730	310.730	310.730	310.730	310.730	310.730	310.730	310.730	310.730	310.730	310.730	310.730	310.730	185.949	310.730	310.730	310.730	119.865	310.730	179.843	NaN	310.730	337.362	310.730	310.730	202.007	310.730	310.730	310.730	310.730	310.730	NaN	195.308	193.744	188.957	193.382	140.609	310.730	310.730	310.730
YMR211W	1	310.730	NaN	310.730	310.730	183.794	159.052	310.730	310.730	310.730	310.730	310.730	310.730	174.778	215.014	310.730	310.730	310.730	217.798	310.730	310.730	310.730	310.730	310.730	190.173	310.730	178.391	215.693	310.730	NaN	155.032	310.730	310.730	310.730	310.730	310.730	310.730	310.730	310.730	220.706	NaN	310.730	310.730	215.490	310.730	310.730	310.730	310.730	310.730
YMR214W	1	220.670	NaN	310.730	310.730	310.730	310.730	310.730	310.730	310.730	186.687	221.798	310.730	310.730	310.730	310.730	310.730	310.730	310.730	310.730	125.824	310.730	218.004	225.564	310.730	310.730	263.954	310.730	310.730	NaN	310.730	310.730	162.852	310.730	234.388	300.015	470.380	310.730	310.730	310.730	NaN	117.087	171.950	246.346	310.730	310.730	310.730	114.489	310.730
YMR216C	1	226.844	NaN	144.992	310.730	121.862	310.730	310.730	310.730	211.447	131.824	310.730	310.730	185.296	351.377	310.730	310.730	157.771	310.730	310.730	64.383	217.115	188.766	235.279	310.730	310.730	222.091	310.730	310.730	NaN	310.730	310.730	310.730	310.730	202.951	310.730	148.153	188.664	374.416	310.730	NaN	192.307	310.730	197.803	281.750	310.730	190.198	310.730	173.073
YMR219W	1	215.695	NaN	310.730	310.730	208.637	118.771	310.730	310.730	310.730	118.055	175.453	310.730	153.874	310.730	310.730	188.448	245.492	310.730	141.667	142.935	130.262	310.730	310.730	310.730	310.730	310.730	310.730	310.730	NaN	78.718	310.730	310.730	310.730	310.730	310.730	310.730	310.730	310.730	184.753	NaN	310.730	310.730	108.295	145.686	310.730	310.730	110.073	150.388
YMR220W	1	310.730	NaN	310.730	310.730	310.730	310.730	310.730	310.730	310.730	310.730	231.244	310.730	310.730	250.558	310.730	310.730	310.730	284.676	211.449	109.578	310.730	180.826	310.730	310.730	310.730	310.730	310.730	310.730	NaN	310.730	130.400	269.367	310.730	162.439	310.730	310.730	310.730	310.730	310.730	NaN	90.249	310.730	182.328	310.730	310.730	153.793	310.730	310.730
YMR221C	1	217.296	NaN	128.817	300.033	310.730	310.730	391.955	150.894	310.730	310.730	310.730	310.730	176.833	310.730	310.730	96.878	310.730	310.730	198.339	310.730	310.730	310.730	310.730	221.656	310.730	310.730	310.730	310.730	NaN	85.339	310.730	310.730	165.438	157.456	310.730	188.270	310.730	310.730	147.390	NaN	192.308	178.631	204.278	310.730	310.730	220.621	310.730	168.772
YMR222C	1	202.586	NaN	111.876	201.073	310.730	310.730	310.730	310.730	310.730	198.623	310.730	310.730	310.730	310.730	310.730	232.383	310.730	310.730	310.730	310.730	174.366	144.767	310.730	142.384	310.730	310.730	310.730	310.730	NaN	310.730	86.765	310.730	70.544	310.730	310.730	310.730	212.230	310.730	169.896	NaN	238.262	310.730	192.211	184.294	310.730	310.730	266.514	221.839
YMR223W	1	310.730	NaN	32.571	310.730	310.730	310.730	310.730	188.511	255.756	129.230	310.730	310.730	310.730	310.730	310.730	194.212	310.730	91.997	217.436	122.103	310.730	310.730	310.730	310.730	214.826	310.730	310.730	310.730	NaN	310.730	89.281	163.532	78.651	310.730	291.162	154.056	310.730	310.730	310.730	NaN	91.417	310.730	143.060	138.785	234.118	310.730	129.421	310.730
YMR224C	1	310.730	NaN	310.730	310.730	310.730	95.826	310.730	310.730	310.730	310.730	310.730	310.730	310.730	111.196	310.730	310.730	310.730	310.730	109.448	310.730	56.406	310.730	310.730	196.536	310.730	107.578	310.730	310.730	NaN	122.322	310.730	216.182	188.653	216.140	230.755	310.730	310.730	310.730	310.730	NaN	310.730	310.730	221.150	310.730	310.730	310.730	310.730	310.730
YMR225C	1	235.510	NaN	200.675	232.005	310.730	310.730	214.224	185.964	310.730	152.634	158.793	143.683	310.730	310.730	310.730	179.861	310.730	310.730	289.244	310.730	203.020	134.662	173.030	310.730	175.733	173.658	290.019	310.730	NaN	310.730	383.011	310.730	310.730	310.730	310.730	310.730	310.730	172.782	169.427	NaN	310.730	310.730	164.011	310.730	310.730	310.730	204.543	232.745
YMR227C	1	310.730	NaN	310.730	310.730	310.730	310.730	310.730	310.730	310.730	310.730	310.730	310.730	310.730	155.488	310.730	266.645	396.382	223.912	143.516	310.730	310.730	310.730	310.730	310.730	131.340	310.730	303.164	219.876	NaN	143.195	310.730	310.730	310.730	310.730	304.045	310.730	310.730	253.741	166.264	NaN	80.006	310.730	190.054	212.826	310.730	199.395	150.632	250.479
YMR229C	1	310.730	NaN	315.799	310.730	310.730	310.730	122.958	310.730	310.730	310.730	310.730	310.730	138.246	146.301	310.730	310.730	310.730	310.730	310.730	39.437	102.047	310.730	310.730	310.730	310.730	310.730	186.108	310.730	NaN	310.730	310.730	310.730	142.714	90.155	177.396	176.804	266.486	310.730	298.712	NaN	105.253	310.730	310.730	310.730	310.730	97.070	150.281	310.730
YMR230W-A	1	310.730	NaN	310.730	286.628	193.402	240.234	243.008	310.730	310.730	310.730	310.730	310.730	233.878	189.694	310.730	310.730	310.730	310.730	310.730	310.730	187.840	310.730	310.730	310.730	310.730	208.919	310.730	42.693	NaN	310.730	310.730	310.730	258.391	196.730	310.730	310.730	310.730	310.730	310.730	NaN	91.324	310.730	310.730	310.730	310.730	310.730	188.691	310.730
YMR230W	1	270.662	NaN	310.730	310.730	310.730	130.834	310.730	310.730	342.866	210.367	229.724	310.730	310.730	282.794	224.127	310.730	310.730	153.113	310.730	310.730	240.111	310.730	310.730	135.776	310.730	310.730	132.234	310.730	NaN	204.668	310.730	160.646	310.730	185.443	310.730	194.638	310.730	310.730	310.730	NaN	310.730	205.448	157.551	210.210	125.100	310.730	310.730	310.730
YMR232W	1	310.730	NaN	310.730	310.730	310.730	200.591	299.512	183.762	310.730	310.730	178.634	310.730	310.730	310.730	183.417	310.730	310.730	173.598	194.837	98.328	178.822	310.730	106.400	310.730	310.730	203.507	212.694	310.730	NaN	164.438	125.979	182.646	310.730	310.730	200.359	310.730	310.730	310.730	310.730	NaN	185.317	173.510	310.730	310.730	310.730	310.730	310.730	246.227
YMR233W	1	310.730	NaN	214.045	218.633	310.730	310.730	170.105	196.692	310.730	310.730	247.599	310.730	310.730	310.730	310.730	310.730	310.730	310.730	310.730	189.658	310.730	310.730	310.730	242.049	310.730	310.730	310.730	221.820	NaN	288.228	175.938	152.466	310.730	162.074	310.730	310.730	167.356	310.730	310.730	NaN	102.972	310.730	119.159	163.690	246.331	310.730	310.730	310.730
YMR234W	1	310.730	NaN	310.730	310.730	304.180	310.730	310.730	228.395	310.730	310.730	310.730	310.730	154.339	310.730	310.730	155.576	310.730	310.730	310.730	310.730	310.730	193.607	310.730	273.330	310.730	310.730	275.532	310.730	NaN	310.730	239.173	167.005	310.730	310.730	310.730	187.950	310.730	310.730	310.730	NaN	310.730	187.477	264.542	243.250	255.636	346.349	310.730	310.730
YMR237W	1	221.526	NaN	310.730	310.730	310.730	166.423	152.570	177.574	310.730	310.730	310.730	291.289	310.730	310.730	310.730	310.730	237.185	310.730	310.730	168.287	157.157	310.730	310.730	188.306	310.730	310.730	310.730	310.730	NaN	310.730	310.730	310.730	170.859	310.730	310.730	310.730	310.730	123.794	310.730	NaN	107.508	196.295	212.327	310.730	310.730	310.730	310.730	310.730
YMR238W	1	334.245	NaN	310.730	310.730	310.730	221.751	310.730	192.528	310.730	168.585	310.730	254.676	216.766	290.022	390.079	310.730	310.730	310.730	310.730	215.939	310.730	188.371	203.560	310.730	189.818	172.902	310.730	310.730	NaN	310.730	310.730	310.730	310.730	310.730	310.730	155.535	310.730	310.730	207.233	NaN	123.074	310.730	310.730	310.730	310.730	191.614	132.012	310.730
YMR239C	1	310.730	NaN	310.730	310.730	310.730	310.730	310.730	310.730	330.908	310.730	310.730	310.730	310.730	145.265	310.730	131.648	310.730	154.751	202.642	310.730	310.730	310.730	192.374	310.730	298.269	310.730	282.840	152.826	NaN	310.730	310.730	310.730	149.359	310.730	187.091	310.730	310.730	310.730	138.735	NaN	184.537	310.730	179.927	310.730	164.902	310.730	202.784	310.730
YMR240C	1	310.730	NaN	135.032	310.730	310.730	310.730	310.730	310.730	159.988	298.112	310.730	203.556	310.730	100.948	310.730	32.986	310.730	310.730	310.730	136.277	114.059	310.730	310.730	310.730	310.730	310.730	310.730	53.608	NaN	310.730	310.730	310.730	310.730	310.730	249.783	310.730	310.730	310.730	310.730	NaN	140.770	310.730	310.730	156.013	132.078	177.799	310.730	145.694
YMR241W	1	341.860	NaN	310.730	310.730	232.793	174.154	179.153	310.730	181.295	310.730	216.145	297.861	310.730	310.730	310.730	310.730	310.730	119.460	310.730	310.730	310.730	310.730	197.491	310.730	348.308	167.489	310.730	310.730	NaN	303.954	310.730	310.730	325.177	310.730	310.730	310.730	310.730	293.082	310.730	NaN	310.730	310.730	158.644	327.337	310.730	310.730	347.411	217.928
YMR242C	1	310.730	NaN	310.730	310.730	310.730	222.540	264.172	130.032	310.730	204.876	310.730	310.730	240.099	310.730	310.730	310.730	310.730	310.730	310.730	310.730	191.664	181.826	310.730	310.730	310.730	310.730	310.730	291.878	NaN	194.109	86.765	310.730	141.021	256.652	310.730	310.730	310.730	310.730	310.730	NaN	138.830	202.321	126.205	235.686	194.444	241.027	310.730	204.903
YMR242C	1	191.727	NaN	310.730	107.945	49.302	310.730	126.925	292.100	310.730	310.730	76.820	40.246	310.730	NaN	146.394	310.730	31.811	310.730	45.048	90.224	15.412	310.730	310.730	15.089	310.730	3.645	310.730	NaN	NaN	45.804	310.730	27.305	35.715	48.643	128.438	25.458	310.730	310.730	52.023	NaN	310.730	310.730	310.730	88.255	310.730	133.367	310.730	233.267
YMR242W-A	1	310.730	NaN	310.730	310.730	310.730	199.216	220.476	310.730	310.730	310.730	310.730	310.730	NaN	NaN	310.730	310.730	346.970	310.730	179.943	310.730	310.730	310.730	110.796	138.161	310.730	310.730	310.730	154.608	NaN	310.730	310.730	154.965	256.453	117.196	310.730	161.707	200.164	310.730	118.563	NaN	224.338	229.024	119.559	166.655	115.988	310.730	101.489	133.118
YMR243C	1	206.289	NaN	178.314	310.730	147.703	310.730	310.730	310.730	219.385	490.755	262.499	310.730	310.730	310.730	229.427	310.730	310.730	310.730	135.095	170.282	310.730	212.928	158.813	310.730	209.776	310.730	310.730	310.730	NaN	69.724	310.730	128.710	310.730	310.730	310.730	310.730	310.730	310.730	310.730	NaN	198.960	232.025	149.891	180.721	310.730	279.065	140.478	310.730
YMR244C-A	1	310.730	NaN	132.215	310.730	310.730	140.979	310.730	310.730	310.730	310.730	310.730	310.730	310.730	235.796	310.730	310.730	310.730	310.730	310.730	310.730	149.249	310.730	280.859	242.106	310.730	310.730	310.730	310.730	NaN	310.730	310.730	193.639	179.138	225.829	241.350	174.992	310.730	310.730	310.730	NaN	310.730	184.636	195.773	200.818	171.632	310.730	310.730	310.730
YMR244W	1	310.730	NaN	171.662	310.730	310.730	310.730	310.730	311.130	310.730	310.730	243.045	310.730	184.959	98.690	310.730	310.730	310.730	310.730	310.730	310.730	220.243	310.730	212.336	310.730	310.730	126.344	310.730	310.730	NaN	154.706	310.730	145.348	205.252	244.809	208.971	310.730	139.040	310.730	310.730	NaN	96.324	310.730	224.662	200.455	310.730	166.811	310.730	274.477
YMR247C	1	168.603	NaN	126.668	310.730	298.602	310.730	310.730	310.730	310.730	210.154	310.730	198.287	99.983	256.824	310.730	174.870	250.349	310.730	218.805	310.730	150.794	310.730	310.730	310.730	356.251	310.730	310.730	310.730	NaN	310.730	149.098	310.730	107.027	310.730	310.730	310.730	310.730	310.730	226.766	NaN	279.051	310.730	222.268	184.355	310.730	225.087	310.730	310.730
YMR250W	1	310.730	NaN	310.730	199.070	310.730	217.189	310.730	310.730	286.647	197.324	310.730	188.820	310.730	310.730	237.321	77.379	192.133	310.730	310.730	131.805	310.730	229.098	224.949	310.730	177.025	164.515	310.730	310.730	NaN	310.730	310.730	310.730	230.254	114.935	216.957	166.522	310.730	310.730	298.030	NaN	119.767	310.730	177.001	236.116	310.730	185.562	310.730	279.079
YMR252C	1	267.543	NaN	310.730	310.730	310.730	202.737	310.730	185.679	310.730	310.730	310.730	310.730	223.896	310.730	310.730	310.730	240.270	310.730	298.756	186.130	310.730	310.730	310.730	176.772	310.730	194.066	184.601	310.730	NaN	310.730	310.730	310.730	310.730	310.730	310.730	139.911	304.037	507.770	310.730	NaN	86.241	310.730	310.730	150.844	187.493	310.730	310.730	310.730
YMR253C	1	284.707	NaN	310.730	222.825	310.730	137.450	209.706	310.730	188.965	355.265	221.704	232.348	183.893	310.730	310.730	310.730	215.193	328.969	182.154	310.730	273.769	292.694	150.161	310.730	192.558	131.359	310.730	310.730	NaN	150.384	310.730	310.730	192.442	271.369	310.730	158.001	310.730	253.922	166.167	NaN	310.730	203.296	148.038	220.130	310.730	265.655	310.730	310.730
YMR255W	1	163.426	NaN	116.750	310.730	219.002	310.730	310.730	310.730	198.321	247.467	191.764	310.730	135.168	310.730	310.730	310.730	336.271	310.730	150.418	310.730	212.992	191.939	310.730	233.857	310.730	310.730	307.891	310.730	NaN	310.730	310.730	310.730	195.945	310.730	310.730	226.919	310.730	310.730	310.730	NaN	153.442	310.730	193.353	191.398	355.841	310.730	242.979	478.493
YMR256C	1	361.398	NaN	206.713	310.730	310.730	252.892	165.439	209.329	310.730	158.960	310.730	310.730	299.988	310.730	243.782	310.730	310.730	310.730	310.730	310.730	310.730	310.730	248.369	310.730	263.103	98.202	192.213	300.863	NaN	310.730	57.610	225.881	310.730	310.730	164.599	310.730	223.203	187.150	310.730	NaN	134.004	166.049	310.730	185.509	113.496	310.730	310.730	176.732
YMR257C	1	310.730	NaN	171.927	310.730	310.730	310.730	310.730	310.730	310.730	329.438	310.730	114.408	310.730	128.192	106.726	102.236	310.730	310.730	310.730	151.138	310.730	310.730	141.937	310.730	310.730	143.533	103.830	310.730	NaN	310.730	26.142	177.648	310.730	174.537	310.730	310.730	285.587	133.907	310.730	NaN	80.288	198.737	197.490	86.945	169.188	310.730	310.730	310.730
YMR261C	1	310.730	NaN	150.325	234.316	310.730	175.138	310.730	310.730	310.730	310.730	193.647	310.730	309.248	310.730	178.311	310.730	310.730	310.730	310.730	310.730	183.016	310.730	310.730	113.081	310.730	310.730	158.856	173.365	NaN	95.303	310.730	146.600	198.862	310.730	310.730	310.481	254.797	310.730	310.730	NaN	310.730	176.280	270.246	263.853	185.495	310.730	310.730	310.730
YMR262W	1	178.999	NaN	310.730	238.475	310.730	310.730	161.739	310.730	310.730	310.730	219.725	310.730	182.267	310.730	133.962	239.245	310.730	153.401	310.730	96.686	310.730	241.267	310.730	228.284	310.730	208.890	310.730	310.730	NaN	310.730	310.730	310.730	310.730	190.123	310.730	310.730	310.730	310.730	310.730	NaN	242.320	106.447	310.730	112.219	156.333	310.730	310.730	310.730
YMR263W	1	232.776	NaN	128.748	310.730	310.730	310.730	310.730	101.229	310.730	310.730	148.020	255.749	310.730	136.790	310.730	310.730	220.066	310.730	310.730	72.383	310.730	310.730	244.886	310.730	212.453	150.991	157.003	310.730	NaN	310.730	310.730	161.766	310.730	310.730	140.957	310.730	170.353	310.730	310.730	NaN	310.730	310.730	151.469	184.304	80.749	166.740	310.730	195.662
YMR264W	1	310.730	NaN	172.523	198.414	310.730	310.730	310.730	235.018	310.730	208.133	211.205	235.350	310.730	217.019	180.708	197.381	261.383	310.730	310.730	310.730	310.730	204.406	310.730	310.730	357.979	310.730	354.805	249.999	NaN	310.730	114.354	310.730	224.756	193.003	310.730	310.730	310.730	249.491	310.730	NaN	203.564	310.730	202.905	330.987	158.506	220.939	184.265	179.898
YMR266W	1	148.258	NaN	130.806	246.582	310.730	310.730	321.595	184.944	261.187	136.629	310.730	310.730	180.059	310.730	310.730	310.730	310.730	310.730	161.439	194.001	310.730	162.539	266.725	310.730	310.730	310.730	310.730	310.730	NaN	310.730	229.785	264.930	310.730	183.539	273.419	310.730	310.730	310.730	310.730	NaN	186.076	310.730	156.125	192.964	236.082	310.730	310.730	310.730
YMR269W	1	NaN	NaN	NaN	NaN	NaN	NaN	NaN	NaN	NaN	NaN	NaN	NaN	310.730	166.849	NaN	NaN	NaN	NaN	NaN	NaN	NaN	NaN	NaN	NaN	NaN	NaN	NaN	NaN	NaN	NaN	NaN	NaN	NaN	NaN	NaN	NaN	NaN	NaN	NaN	NaN	NaN	NaN	NaN	NaN	NaN	NaN	NaN	NaN
YMR271C	1	229.633	NaN	310.730	310.730	310.730	113.862	310.730	274.687	211.878	310.730	206.476	231.496	310.730	140.640	236.521	310.730	188.358	258.161	236.475	310.730	310.730	261.216	310.730	310.730	310.730	175.427	310.730	310.730	NaN	217.209	310.730	205.538	220.808	310.730	189.895	310.730	213.407	172.962	331.755	NaN	310.730	254.731	150.268	310.730	279.921	310.730	152.190	431.370
YMR272C	1	73.409	NaN	107.905	310.730	310.730	73.742	310.730	46.419	310.730	110.647	107.737	310.730	138.958	310.730	310.730	189.503	39.175	17.665	150.658	NaN	9.775	310.730	118.789	310.730	112.329	310.730	310.730	310.730	NaN	48.228	310.730	84.774	NaN	310.730	310.730	17.610	310.730	56.206	310.730	NaN	310.730	310.730	92.869	310.730	310.730	73.471	310.730	50.192
YMR272W-B	1	310.730	NaN	310.730	310.730	310.730	310.730	497.184	209.441	275.151	219.516	310.730	155.688	131.527	169.728	172.350	141.452	310.730	310.730	310.730	165.603	310.730	310.730	198.137	231.991	197.640	310.730	281.249	310.730	NaN	135.831	310.730	239.078	207.242	165.968	310.730	151.037	310.730	310.730	248.158	NaN	164.258	310.730	160.855	142.899	310.730	310.730	310.730	146.743
YMR273C	1	176.616	NaN	310.730	177.852	265.147	320.630	310.730	310.730	310.730	310.730	310.730	310.730	310.730	192.559	1.843	310.730	310.730	310.730	310.730	153.699	199.535	310.730	310.730	310.730	310.730	153.037	310.730	310.730	NaN	310.730	310.730	221.745	310.730	310.730	298.969	310.730	310.730	310.730	310.730	NaN	129.435	195.939	158.566	168.064	181.418	310.730	407.052	310.730
YMR274C	1	310.730	NaN	134.849	310.730	310.730	120.470	310.730	310.730	310.730	310.730	138.242	310.730	160.458	310.730	310.730	120.202	310.730	310.730	310.730	310.730	310.730	163.903	129.600	310.730	310.730	70.891	310.730	230.214	NaN	310.730	148.830	310.730	187.416	310.730	310.730	NaN	141.201	310.730	249.442	NaN	151.415	310.730	310.730	156.292	310.730	310.730	280.220	310.730
YMR275C	1	310.730	NaN	310.730	310.730	89.565	310.730	310.730	175.383	433.106	163.394	198.723	310.730	163.714	43.834	267.008	229.809	310.730	318.285	266.002	170.602	310.730	310.730	310.730	310.730	310.730	128.669	199.015	119.806	NaN	310.730	310.730	147.971	244.339	210.099	180.687	310.730	310.730	310.730	196.285	NaN	91.114	310.730	310.730	310.730	136.043	207.525	310.730	310.730
YMR276W	1	310.730	NaN	310.730	235.679	92.533	254.956	310.730	310.730	157.187	310.730	310.730	199.413	149.408	175.004	180.809	133.478	310.730	384.270	310.730	310.730	310.730	310.730	208.818	202.774	223.164	310.730	278.404	310.730	NaN	143.508	310.730	219.517	310.730	159.975	264.881	145.122	310.730	310.730	310.730	NaN	124.588	254.982	147.620	285.015	209.154	310.730	310.730	310.730
YMR278W	1	217.099	NaN	113.544	217.325	310.730	96.004	310.730	310.730	310.730	161.937	310.730	217.192	310.730	129.674	310.730	179.971	310.730	310.730	310.730	310.730	310.730	310.730	310.730	310.730	310.730	135.304	223.569	310.730	NaN	310.730	97.708	162.984	310.730	310.730	310.730	164.053	310.730	310.730	310.730	NaN	310.730	159.630	159.743	314.981	155.466	310.730	310.730	215.732
YMR279C	1	310.730	NaN	310.730	310.730	158.385	197.589	310.730	154.551	310.730	310.730	176.319	208.736	229.517	310.730	310.730	310.730	250.657	207.638	310.730	98.709	152.953	168.720	230.538	139.376	310.730	128.957	281.240	198.661	NaN	310.730	107.307	310.730	443.288	160.779	214.438	310.730	310.730	175.630	310.730	NaN	117.237	198.367	212.622	310.730	133.689	185.974	287.410	130.483
YMR280C	1	223.063	NaN	117.063	310.730	104.372	310.730	310.730	310.730	310.730	310.730	249.175	175.655	310.730	183.370	310.730	162.854	165.825	310.730	145.754	148.734	310.730	310.730	310.730	310.730	195.494	125.746	205.371	163.284	NaN	75.806	139.307	197.322	154.512	151.979	310.730	310.730	310.730	164.411	310.730	NaN	310.730	310.730	162.908	201.530	310.730	310.730	310.730	149.829
YMR282C	1	310.730	NaN	103.816	310.730	265.273	198.184	310.730	161.261	310.730	164.309	310.730	310.730	310.730	310.730	277.000	132.441	310.730	310.730	310.730	310.730	310.730	310.730	310.730	310.730	310.730	310.730	226.211	310.730	NaN	126.083	310.730	90.874	310.730	310.730	100.495	310.730	148.370	186.734	310.730	NaN	310.730	119.897	141.487	151.877	132.778	310.730	310.730	163.868
YMR283C	1	196.732	NaN	219.585	150.723	206.517	310.730	310.730	310.730	191.868	182.605	243.218	310.730	310.730	310.730	310.730	340.194	310.730	139.235	244.000	140.878	158.978	230.020	310.730	310.730	310.730	86.510	209.394	310.730	NaN	310.730	310.730	310.730	310.730	223.489	310.730	310.730	310.730	310.730	310.730	NaN	255.960	340.771	176.009	310.730	310.730	310.730	191.460	310.730
YMR284W	1	137.514	NaN	310.730	310.730	201.898	310.730	310.730	296.120	310.730	212.548	327.571	284.858	310.730	310.730	218.476	236.862	160.329	179.030	164.784	93.529	310.730	176.925	310.730	310.730	310.730	116.943	310.730	165.471	NaN	310.730	211.044	245.373	252.902	243.129	310.730	310.730	419.651	215.853	310.730	NaN	116.560	192.716	222.125	310.730	259.965	310.730	310.730	310.730
YMR285C	1	163.448	NaN	158.172	176.285	310.730	310.730	217.982	195.623	310.730	310.730	228.563	310.730	310.730	224.927	310.730	143.166	143.676	310.730	310.730	231.057	310.730	212.236	200.162	221.234	260.036	123.505	192.180	310.730	NaN	133.001	310.730	310.730	213.384	184.710	310.730	310.730	310.730	310.730	401.552	NaN	223.142	310.730	310.730	228.336	184.380	176.838	150.245	310.730
YMR286W	1	NaN	NaN	NaN	NaN	NaN	NaN	NaN	NaN	NaN	NaN	NaN	NaN	NaN	NaN	NaN	NaN	NaN	NaN	NaN	NaN	NaN	NaN	NaN	NaN	NaN	NaN	NaN	NaN	NaN	NaN	NaN	NaN	NaN	NaN	NaN	NaN	NaN	NaN	NaN	NaN	NaN	NaN	NaN	NaN	NaN	NaN	NaN	NaN
YMR287C	1	310.730	NaN	NaN	125.959	310.730	310.730	310.730	73.214	310.730	133.616	310.730	310.730	85.552	310.730	310.730	310.730	310.730	310.730	310.730	310.730	310.730	310.730	16.801	310.730	310.730	310.730	310.730	36.163	NaN	10.395	310.730	310.730	310.730	74.426	39.914	310.730	172.376	91.144	310.730	NaN	37.254	310.730	NaN	310.730	93.653	310.730	45.564	310.730
YMR289W	1	NaN	NaN	NaN	NaN	NaN	NaN	NaN	NaN	NaN	NaN	NaN	NaN	NaN	NaN	NaN	NaN	NaN	NaN	NaN	NaN	NaN	NaN	NaN	NaN	NaN	NaN	NaN	NaN	NaN	NaN	NaN	NaN	NaN	NaN	NaN	NaN	NaN	NaN	NaN	NaN	NaN	NaN	NaN	NaN	NaN	NaN	NaN	NaN
YMR290C	1	144.843	NaN	310.730	310.730	310.730	92.454	310.730	310.730	310.730	122.227	152.743	310.730	81.597	310.730	310.730	310.730	71.545	310.730	76.864	310.730	310.730	60.953	44.360	117.890	310.730	37.676	111.280	104.332	NaN	116.945	310.730	310.730	67.159	122.937	310.730	310.730	310.730	310.730	310.730	NaN	310.730	310.730	69.210	310.730	310.730	67.989	199.599	128.960
YMR291W	1	310.730	NaN	310.730	310.730	310.730	161.333	316.295	310.730	310.730	209.634	310.730	310.730	127.039	310.730	310.730	241.255	310.730	171.464	310.730	164.532	310.730	380.385	310.730	310.730	183.033	195.233	310.730	310.730	NaN	310.730	310.730	252.353	172.188	310.730	310.730	310.730	310.730	310.730	310.730	NaN	135.736	332.541	310.730	180.286	310.730	310.730	310.730	162.418
YMR292W	1	310.730	NaN	24.772	310.730	310.730	74.185	310.730	310.730	310.730	109.797	188.681	310.730	129.527	310.730	310.730	310.730	111.746	173.472	310.730	310.730	156.959	310.730	154.618	310.730	223.758	310.730	310.730	310.730	NaN	123.944	129.594	234.997	174.280	310.730	310.730	12.134	310.730	310.730	147.839	NaN	124.991	310.730	310.730	310.730	160.725	310.730	310.730	310.730
YMR294W	1	268.896	NaN	152.210	44.957	188.232	144.552	310.730	176.759	141.728	211.803	227.508	183.733	310.730	310.730	310.730	204.734	114.017	310.730	196.299	35.074	157.060	310.730	166.308	310.730	143.991	310.730	310.730	141.952	NaN	114.103	153.661	237.440	204.525	310.730	202.959	310.730	257.969	199.797	164.250	NaN	139.617	138.185	175.967	162.132	310.730	169.151	310.730	310.730
YMR296C	1	310.730	NaN	25.148	310.730	310.730	310.730	21.842	104.359	134.843	74.074	310.730	179.656	310.730	148.549	310.730	196.127	310.730	310.730	310.730	310.730	310.730	310.730	118.305	310.730	91.997	80.638	310.730	144.529	NaN	60.920	86.113	310.730	310.730	189.304	1.468	84.986	310.730	129.453	310.730	NaN	310.730	123.072	310.730	74.578	310.730	138.950	310.730	310.730
YMR296C	1	196.900	NaN	310.730	235.693	310.730	310.730	131.105	310.730	149.338	191.847	310.730	253.204	310.730	310.730	310.730	310.730	154.511	198.632	310.730	296.016	310.730	244.147	140.100	310.730	212.350	100.704	310.730	310.730	NaN	154.771	120.167	310.730	310.730	133.848	310.730	310.730	310.730	310.730	310.730	NaN	310.730	203.842	263.053	310.730	310.730	310.730	103.831	135.034
YMR296C	1	206.200	NaN	75.795	310.730	99.956	310.730	118.370	226.340	310.730	179.321	310.730	158.424	224.839	310.730	310.730	310.730	155.811	310.730	224.010	310.730	310.730	310.730	147.359	224.309	269.271	117.335	310.730	169.827	NaN	103.829	100.453	310.730	310.730	310.730	145.364	310.730	310.730	310.730	310.730	NaN	310.730	220.429	154.894	241.226	198.206	310.730	310.730	98.533
YMR298W	1	310.730	NaN	301.725	310.730	310.730	249.890	310.730	311.722	310.730	143.355	283.570	241.244	179.668	310.730	310.730	310.730	181.149	191.214	273.422	310.730	310.730	211.733	266.776	310.730	310.730	257.368	310.730	310.730	NaN	310.730	310.730	310.730	310.730	156.471	160.932	142.710	310.730	238.860	310.730	NaN	310.730	310.730	169.461	185.556	255.312	310.730	228.560	310.730
YMR299C	1	310.730	NaN	310.730	111.287	310.730	111.506	310.730	310.730	166.692	310.730	310.730	191.721	148.618	310.730	310.730	310.730	168.960	310.730	299.601	107.664	113.982	194.673	183.877	118.156	238.018	310.730	310.730	193.858	NaN	310.730	310.730	310.730	108.365	185.466	310.730	310.730	119.821	239.891	179.351	NaN	42.138	310.730	310.730	143.738	310.730	193.776	269.957	310.730
YMR300C	1	310.730	NaN	168.896	181.876	310.730	310.730	310.730	310.730	310.730	170.674	240.434	268.692	295.067	310.730	191.800	310.730	225.630	310.730	204.158	310.730	310.730	339.874	198.702	209.158	310.730	310.730	310.730	310.730	NaN	155.984	298.965	310.730	168.305	215.438	213.043	200.732	310.730	190.992	310.730	NaN	291.780	310.730	145.045	184.330	205.406	202.711	310.730	310.730
YMR302C	1	310.730	NaN	152.921	205.629	310.730	310.730	310.730	254.041	168.040	310.730	204.297	210.252	114.923	200.252	310.730	310.730	310.730	310.730	145.269	310.730	310.730	310.730	187.744	310.730	310.730	310.730	310.730	310.730	NaN	310.730	99.264	310.730	310.730	310.730	310.730	310.730	310.730	310.730	310.730	NaN	310.730	310.730	260.415	310.730	310.730	166.095	310.730	172.743
YMR303C	1	224.145	NaN	310.730	310.730	310.730	164.789	310.730	310.730	217.684	152.631	257.456	225.422	232.527	300.108	310.730	93.958	350.227	310.730	310.730	144.961	310.730	237.192	164.608	306.637	343.186	332.851	191.386	310.730	NaN	239.049	227.610	310.730	196.004	173.595	310.730	184.928	273.913	178.576	310.730	NaN	310.730	236.876	160.091	195.113	310.730	339.682	310.730	310.730
YMR304W	1	180.733	NaN	160.825	267.924	112.883	80.158	310.730	310.730	237.617	248.044	156.625	211.062	184.757	310.730	167.485	310.730	184.733	132.677	310.730	153.784	200.806	310.730	310.730	162.735	310.730	310.730	310.730	310.730	NaN	124.839	128.462	310.730	204.529	184.699	310.730	310.730	310.730	310.730	310.730	NaN	164.895	310.730	186.178	192.523	241.983	207.432	310.730	310.730
YMR307W	1	310.730	NaN	310.730	227.500	310.730	78.524	148.979	310.730	151.577	57.389	217.316	182.784	310.730	107.809	188.548	310.730	310.730	310.730	310.730	121.504	310.730	310.730	149.752	179.514	310.730	50.410	187.361	310.730	NaN	310.730	199.336	161.089	310.730	310.730	310.730	42.037	182.461	169.624	170.540	NaN	70.917	120.702	226.025	179.784	202.646	205.685	247.386	310.730
YMR310C	1	310.730	NaN	98.574	306.409	85.044	310.730	326.865	142.016	310.730	310.730	310.730	310.730	310.730	310.730	115.890	211.716	310.730	123.801	310.730	197.199	310.730	310.730	152.225	310.730	310.730	310.730	310.730	310.730	NaN	97.412	310.730	310.730	310.730	217.020	310.730	310.730	310.730	310.730	310.730	NaN	310.730	310.730	157.610	310.730	310.730	310.730	310.730	145.865
YMR311C	1	310.730	NaN	310.730	310.730	310.730	310.730	258.743	310.730	269.662	310.730	93.395	310.730	93.130	127.906	160.885	310.730	240.690	310.730	310.730	310.730	136.347	310.730	128.012	91.730	310.730	119.099	353.805	310.730	NaN	240.859	310.730	310.730	310.730	310.730	310.730	205.154	310.730	189.281	310.730	NaN	98.001	310.730	310.730	202.119	310.730	208.288	190.305	239.860
YMR313C	1	310.730	NaN	102.063	245.124	310.730	157.930	310.730	310.730	223.005	310.730	217.246	310.730	310.730	154.173	310.730	310.730	310.730	310.730	310.730	199.368	211.962	238.441	215.135	154.840	300.456	141.539	182.300	310.730	NaN	310.730	310.730	151.020	310.730	310.730	170.158	310.730	173.031	310.730	310.730	NaN	149.097	310.730	201.820	310.730	232.303	310.730	310.730	310.730
YMR315W	1	225.968	NaN	310.730	310.730	188.686	310.730	310.730	310.730	234.652	310.730	241.379	310.730	184.759	310.730	310.730	310.730	214.147	161.679	125.805	310.730	148.516	310.730	318.569	310.730	226.811	146.555	310.730	318.360	NaN	116.084	250.225	158.396	124.744	310.730	310.730	310.730	310.730	310.730	310.730	NaN	310.730	283.069	310.730	310.730	310.730	310.730	310.730	310.730
YMR318C	1	257.817	NaN	84.779	186.403	364.308	154.039	217.278	183.010	211.153	188.485	310.730	250.400	217.321	134.254	276.677	310.730	291.513	310.730	310.730	185.796	310.730	310.730	310.730	169.921	310.730	153.760	310.730	310.730	NaN	133.888	310.730	310.730	310.730	183.169	310.730	223.856	310.730	165.031	310.730	NaN	310.730	310.730	310.730	250.847	279.853	310.730	227.049	285.321
YMR319C	1	310.730	NaN	233.669	310.730	310.730	310.730	310.730	306.586	310.730	310.730	310.730	144.050	310.730	310.730	310.730	278.128	310.730	310.730	310.730	286.156	190.955	310.730	222.505	248.005	310.730	206.668	310.730	310.730	NaN	54.824	310.730	310.730	194.167	310.730	310.730	310.730	195.684	192.507	310.730	NaN	135.786	178.005	310.730	229.858	175.718	194.855	310.730	310.730
YMR321C	1	201.843	NaN	310.730	250.517	310.730	126.318	310.730	310.730	310.730	310.730	171.919	310.730	229.036	157.664	292.115	146.550	154.479	310.730	151.725	310.730	185.915	198.114	310.730	114.781	310.730	101.056	211.772	310.730	NaN	310.730	310.730	193.542	310.730	185.383	160.519	310.730	226.707	143.910	310.730	NaN	139.367	159.416	180.755	310.730	310.730	310.730	310.730	310.730
YMR322C	1	310.730	NaN	135.600	196.410	310.730	72.909	112.690	138.599	310.730	310.730	310.730	283.675	104.792	310.730	310.730	310.730	310.730	310.730	310.730	151.447	149.322	310.730	310.730	267.226	310.730	115.868	199.058	310.730	NaN	310.730	121.248	310.730	310.730	303.322	310.730	178.401	134.003	310.730	310.730	NaN	310.730	310.730	310.730	225.072	171.516	310.730	310.730	310.730
YMR325W	1	310.730	NaN	310.730	163.817	310.730	169.343	310.730	189.495	310.730	310.730	161.831	259.651	228.670	310.730	268.481	119.633	310.730	241.794	181.477	142.498	310.730	310.730	310.730	216.256	232.300	310.730	310.730	265.546	NaN	310.730	124.497	188.741	310.730	310.730	310.730	136.734	294.241	258.318	200.919	NaN	114.628	174.516	310.730	310.730	215.112	199.482	310.730	310.730
[truncated: 276 more columns]
