# Supplementary material for: Global Linkage Map Connects Meiotic Centromere Function to Chromosome Size in Budding Yeast
Source: G3 (Bethesda). 2013 Oct 1;3(10):1741–51. doi: 10.1534/g3.113.007377 (PMC3789798; doi:10.1534/g3.113.007377)
Supplement: Supporting Information [file supp_g3.113.007377_FileS1.zip › Baryshnikova_genetic_distances_chr15.txt]

ORF	GWEIGHT	YOL163W	YOL162W	YOL160W	YOL159C	YOL158C	YOL155C	YOL152W	YOL151W	YOL150C	YOL147C	YOL141W	YOL137W	YOL136C	YOL132W	YOL131W	YOL129W	YOL128C	YOL126C	YOL124C	YOL122C	YOL121C	YOL119C	YOL118C	YOL117W	YOL116W	YOL114C	YOL113W	YOL111C	YOL110W	YOL109W	YOL107W	YOL106W	YOL105C	YOL104C	YOL103W	YOL101C	YOL099C	YOL098C	YOL095C	YOL093W	YOL092W	YOL091W	YOL090W	YOL089C	YOL088C	YOL087C	YOL086C	YOL085C
EWEIGHT		1	1	1	1	1	1	1	1	1	1	1	1	1	1	1	1	1	1	1	1	1	1	1	1	1	1	1	1	1	1	1	1	1	1	1	1	1	1	1	1	1	1	1	1	1	1	1	1
YOL164W-A	1	-0.000	2.272	9.479	5.730	4.782	8.820	38.508	43.925	26.074	59.279	35.148	55.062	68.280	71.234	47.394	43.035	65.173	122.989	107.204	122.967	NaN	122.917	310.730	85.307	74.505	80.950	70.584	82.586	117.279	114.025	97.267	146.169	97.915	86.027	59.777	84.983	125.044	114.563	310.730	118.076	109.700	310.730	120.029	131.942	310.730	119.588	209.055	204.414
YOL162W	1	NaN	-0.000	8.576	14.456	5.185	22.384	19.396	40.164	33.653	49.985	38.342	98.891	64.067	70.567	92.004	100.308	77.899	110.623	310.730	118.632	NaN	137.440	310.730	310.730	310.730	310.730	89.983	177.926	111.571	126.413	116.563	127.788	199.966	148.829	116.383	310.730	310.730	220.901	70.059	116.425	92.548	68.475	106.421	152.690	136.864	133.153	147.687	129.189
YOL159C	1	15.239	24.950	4.910	-0.000	2.532	34.385	33.403	60.316	86.017	60.329	73.877	46.138	61.577	128.585	74.275	96.423	89.368	86.977	140.659	100.249	NaN	112.618	185.176	80.412	139.434	137.481	116.163	135.889	119.656	310.730	185.528	202.219	114.033	106.286	127.539	116.221	146.210	310.730	68.711	310.730	124.655	193.527	161.212	310.730	163.790	129.281	77.802	310.730
YOL159C-A	1	6.584	8.532	-0.000	3.546	3.143	20.029	20.043	41.619	33.897	41.053	77.534	73.960	67.401	31.519	68.174	54.789	182.741	64.913	87.911	130.557	NaN	82.172	110.711	94.276	152.225	107.479	42.987	142.992	113.557	81.303	129.114	123.747	85.540	63.856	44.313	99.069	115.407	68.372	65.976	81.580	139.300	91.789	167.762	90.539	88.639	228.265	177.725	129.621
YOL158C	1	20.769	18.877	17.168	10.624	-0.000	20.999	32.735	34.831	60.168	63.137	81.135	83.108	91.949	80.368	95.008	141.594	88.201	88.751	119.148	128.552	NaN	139.378	119.543	130.446	93.446	129.046	103.781	135.229	140.156	109.568	135.059	149.708	131.283	154.086	164.149	156.255	110.692	117.084	310.730	142.853	135.840	147.266	207.165	183.687	310.730	159.302	126.975	208.933
YOL155W-A	1	48.293	37.206	48.064	33.287	27.147	-0.000	21.102	56.918	78.782	33.026	67.172	46.026	64.789	153.753	87.792	105.965	87.845	62.093	120.946	107.929	NaN	105.825	95.512	130.663	169.656	110.504	83.862	109.880	122.010	153.456	144.618	310.730	105.029	106.963	118.878	87.800	134.556	310.730	101.674	126.911	111.796	221.765	154.358	170.986	124.372	129.156	127.992	107.852
YOL155C	1	52.962	41.654	23.222	13.870	17.947	-0.000	25.346	57.868	66.959	46.275	46.106	60.493	57.180	69.540	69.345	56.857	85.121	101.745	122.914	132.306	NaN	111.710	86.867	88.949	117.922	102.364	113.581	130.320	134.790	133.248	116.248	118.196	164.677	145.779	121.061	119.868	109.721	124.132	46.095	149.088	225.303	250.458	171.915	78.428	259.043	143.864	310.730	108.651
YOL152W	1	81.618	81.141	91.134	87.683	43.385	27.412	-0.000	18.228	21.102	35.287	52.961	40.928	59.922	63.221	61.274	64.768	83.072	90.730	118.452	88.484	NaN	73.459	92.388	93.657	90.881	93.780	91.560	91.388	93.694	101.396	106.016	125.191	86.333	104.282	77.329	314.080	129.231	106.710	180.631	113.640	116.668	100.491	95.536	192.216	139.745	120.748	103.031	310.730
YOL151W	1	88.267	105.008	73.253	58.573	68.390	60.921	6.577	-0.000	NaN	17.567	27.974	28.712	46.112	49.022	64.220	56.253	66.127	69.805	56.566	73.184	NaN	80.459	109.989	69.649	92.707	90.057	64.334	73.103	76.887	90.385	99.315	99.958	87.136	98.560	81.420	93.040	92.152	113.590	165.849	93.296	114.115	137.585	158.110	131.144	120.362	171.506	108.916	310.730
YOL147C	1	73.543	65.077	48.188	55.021	47.247	39.567	14.087	14.937	19.555	-0.000	15.449	24.076	32.628	32.379	34.262	36.307	29.008	41.808	63.451	58.245	NaN	63.851	65.735	76.405	120.953	65.141	50.303	77.688	80.941	83.521	69.616	59.361	65.170	75.552	72.210	61.607	78.235	69.212	26.811	89.087	115.546	96.655	118.491	95.853	142.196	95.627	157.725	108.344
YOL146W	1	68.887	66.153	65.927	83.568	45.083	34.509	17.120	18.610	18.784	-0.000	4.808	11.537	22.939	17.177	33.008	18.449	58.870	40.791	66.741	87.780	NaN	58.466	62.256	59.050	66.744	45.787	65.266	76.643	70.203	67.953	78.586	75.099	85.058	45.835	57.055	68.617	86.846	86.861	161.775	105.858	96.477	100.335	57.785	110.389	118.792	115.764	59.350	83.189
YOL145C	1	13.637	30.371	45.504	NaN	44.400	5.042	81.482	28.227	7.743	-0.000	NaN	52.302	25.994	9.849	63.354	NaN	40.767	23.889	30.654	24.825	NaN	8.162	15.488	37.221	310.730	34.881	61.869	53.008	46.682	15.315	39.080	29.075	8.229	85.517	62.925	59.308	3.477	13.753	310.730	25.496	29.041	31.282	34.928	24.421	139.268	310.730	310.730	115.746
YOL144W	1	74.088	49.781	32.772	45.589	67.945	39.848	9.448	15.417	NaN	2.797	-0.000	0.418	NaN	8.350	13.415	2.820	21.912	18.321	56.424	36.519	NaN	46.959	57.370	69.160	101.802	14.986	69.538	70.715	66.609	31.108	66.134	66.920	61.846	103.523	55.465	30.446	50.804	45.184	14.866	70.199	96.940	178.166	119.238	96.360	127.246	75.591	310.730	242.600
YOL137W	1	86.334	70.123	83.866	79.550	89.675	69.970	16.535	28.568	41.536	16.648	10.316	-0.000	1.492	2.944	4.650	NaN	16.585	12.722	27.248	19.342	NaN	39.055	51.959	43.657	34.086	39.544	54.272	33.444	48.299	37.663	48.239	56.121	37.563	53.073	58.916	56.648	65.714	53.039	39.467	62.659	66.500	93.094	70.975	83.179	86.021	59.948	283.637	89.795
YOL136C	1	106.465	109.246	63.097	82.619	38.024	89.604	22.184	19.527	22.977	16.482	8.166	0.076	-0.000	NaN	2.899	NaN	8.027	14.104	32.450	38.303	NaN	20.639	36.562	40.643	42.762	38.682	31.201	33.572	52.304	43.578	55.327	55.648	43.443	44.151	46.915	46.960	55.873	62.789	49.574	55.159	55.714	89.583	76.514	136.221	79.330	133.455	NaN	129.282
YOL132W	1	149.015	146.783	125.242	81.610	84.003	78.653	32.538	37.601	48.438	42.280	31.151	NaN	0.911	-0.000	1.274	1.782	24.056	14.457	48.196	54.867	NaN	64.197	57.738	73.543	57.854	67.314	49.846	41.547	64.790	47.435	59.079	77.174	53.729	45.960	54.434	45.037	66.425	64.772	120.273	76.802	77.794	97.078	85.209	90.048	76.811	92.216	69.267	99.302
YOL131W	1	60.165	117.807	92.084	100.434	69.570	43.968	27.834	21.698	6.209	6.874	6.570	6.113	3.687	NaN	-0.000	NaN	9.243	6.444	29.128	25.074	NaN	59.072	73.067	41.586	48.964	8.233	38.501	45.254	47.488	38.219	39.906	48.035	52.811	37.786	30.297	71.386	88.089	78.860	68.573	51.642	98.708	73.782	73.847	29.902	63.708	49.827	43.622	96.929
YOL130W	1	118.858	116.066	113.993	98.804	96.703	88.756	61.254	72.674	90.019	52.718	46.099	18.783	13.828	12.515	13.864	-0.000	4.411	29.683	32.967	49.308	NaN	35.870	56.288	47.099	62.348	68.103	58.922	78.137	51.972	55.239	76.554	76.087	56.391	66.446	63.067	57.801	68.422	55.530	76.497	90.107	107.500	111.801	84.133	101.063	98.234	140.814	111.160	124.257
YOL129W	1	102.155	88.180	85.144	60.051	36.577	33.688	31.221	26.794	38.356	28.239	10.751	6.958	10.964	7.065	10.418	-0.000	3.611	18.023	44.441	41.320	NaN	23.662	33.709	26.306	37.550	25.570	39.179	49.942	40.463	32.666	50.092	37.959	34.627	28.225	25.516	59.328	70.709	58.932	310.730	64.806	59.495	65.177	61.382	115.974	82.375	192.229	55.977	83.395
YOL128C	1	NaN	NaN	NaN	NaN	NaN	NaN	NaN	NaN	NaN	NaN	NaN	NaN	NaN	NaN	NaN	NaN	NaN	NaN	NaN	NaN	NaN	NaN	NaN	NaN	NaN	NaN	NaN	NaN	NaN	NaN	NaN	NaN	NaN	NaN	NaN	NaN	NaN	NaN	NaN	NaN	NaN	NaN	NaN	NaN	NaN	NaN	NaN	NaN
YOL124C	1	119.287	63.652	54.703	94.864	65.328	244.577	58.018	31.000	19.209	25.233	22.434	2.650	14.285	12.118	26.019	15.578	10.782	8.458	-0.000	6.713	NaN	8.761	13.961	5.223	NaN	12.246	1.706	3.078	13.496	10.324	87.450	15.882	21.530	7.263	18.222	11.692	30.476	11.032	39.626	38.257	18.735	44.418	33.398	50.613	46.068	66.671	40.898	61.835
YOL122C	1	173.395	163.784	194.027	151.026	147.614	107.088	52.131	68.506	59.872	79.207	51.286	30.824	31.169	24.847	38.139	33.396	21.154	18.188	9.976	-0.000	NaN	8.754	14.714	17.098	14.007	14.708	17.857	19.314	28.820	29.467	32.161	33.567	24.862	29.476	28.562	27.093	27.313	53.751	45.774	60.460	65.829	77.751	68.968	76.847	61.288	74.356	103.088	75.700
YOL121C	1	106.828	117.510	102.002	92.231	70.839	86.924	49.272	42.894	44.994	73.926	59.116	31.935	51.152	29.147	31.469	21.915	48.557	30.945	7.724	-0.000	NaN	13.974	19.992	12.219	5.093	2.835	11.055	11.794	8.001	15.279	29.990	26.409	25.310	16.167	19.352	24.877	44.326	23.292	80.510	27.140	39.990	40.515	44.270	47.608	43.131	63.998	37.149	83.293
YOL117W	1	NaN	NaN	NaN	NaN	NaN	NaN	NaN	NaN	NaN	NaN	NaN	NaN	NaN	NaN	NaN	NaN	NaN	NaN	NaN	NaN	NaN	NaN	NaN	NaN	NaN	NaN	NaN	NaN	NaN	NaN	NaN	NaN	NaN	NaN	NaN	NaN	NaN	NaN	NaN	NaN	NaN	NaN	NaN	NaN	NaN	NaN	NaN	NaN
YOL116W	1	47.388	57.386	310.730	142.097	63.075	109.674	74.553	37.242	43.639	27.100	30.621	13.099	36.164	42.196	56.141	39.878	28.315	11.031	24.642	NaN	NaN	NaN	NaN	NaN	-0.000	NaN	4.453	0.249	0.952	8.831	0.787	4.754	NaN	2.960	NaN	9.686	15.623	NaN	0.571	11.526	24.650	45.573	12.379	37.803	10.224	18.881	49.488	44.252
YOL114C	1	109.046	101.308	99.785	128.187	106.699	107.376	74.906	61.094	64.209	55.110	79.141	51.805	57.689	56.011	50.871	38.336	48.754	41.568	29.198	9.194	NaN	6.980	4.084	2.030	1.894	-0.000	3.141	7.053	7.718	12.633	9.820	10.985	12.776	13.581	20.281	23.007	20.071	21.030	59.939	55.931	56.709	57.935	59.372	64.899	73.347	87.876	36.252	85.450
YOL113W	1	92.044	140.076	208.116	111.946	238.263	211.470	54.429	48.266	81.557	59.263	36.376	43.130	43.633	29.226	62.729	59.067	30.970	48.917	30.373	9.369	NaN	5.397	4.398	NaN	1.514	NaN	-0.000	NaN	2.732	12.507	0.362	5.131	2.915	7.875	7.026	16.946	29.014	15.936	52.738	50.164	51.954	36.474	25.319	70.670	48.636	66.596	60.639	67.270
YOL112W	1	95.650	109.187	131.994	99.118	117.177	93.321	68.035	61.983	63.009	53.646	61.579	58.408	35.834	44.104	32.371	23.430	25.648	33.219	21.163	11.835	NaN	10.610	14.543	10.618	4.215	2.075	3.229	-0.000	0.647	2.877	5.307	8.618	3.697	3.092	10.181	11.038	20.433	11.754	33.418	35.670	41.102	31.459	58.770	40.996	48.169	65.577	59.112	56.466
YOL111C	1	133.061	106.073	116.943	96.777	117.267	93.972	74.878	69.918	62.440	50.969	42.972	39.467	50.360	56.397	61.281	36.230	30.369	44.200	20.748	0.633	NaN	9.804	2.659	4.379	9.119	NaN	2.293	-0.000	0.022	NaN	1.918	6.238	4.768	6.200	2.113	14.708	11.081	8.585	9.388	36.698	39.623	43.800	60.652	39.860	58.415	47.757	64.746	76.987
YOL110W	1	140.920	125.696	161.737	99.730	144.895	102.921	86.567	57.072	67.615	62.861	55.558	45.301	53.408	37.305	45.847	28.661	48.095	37.878	28.555	8.698	NaN	12.911	14.848	12.130	6.452	3.620	3.275	1.687	-0.000	NaN	8.311	4.987	7.948	1.421	7.967	20.259	17.024	9.960	13.112	38.723	48.086	51.662	66.361	43.852	59.050	47.197	46.537	67.372
YOL108C	1	117.038	131.869	139.101	310.730	77.277	79.619	97.465	78.083	65.634	65.972	47.984	36.029	29.442	55.874	35.659	58.013	44.058	56.843	50.200	21.317	NaN	2.821	6.639	6.190	15.437	6.360	3.719	3.375	1.136	0.297	-0.000	NaN	0.989	1.822	3.439	20.735	22.851	9.680	41.889	46.495	51.694	33.256	24.832	56.315	51.367	62.049	47.651	84.387
YOL107W	1	170.959	86.885	140.848	113.450	117.717	116.986	81.789	95.165	72.927	83.950	64.947	51.874	66.255	35.979	46.319	21.051	42.346	24.560	26.982	13.441	NaN	11.982	24.713	7.646	3.644	3.582	8.771	3.093	5.993	NaN	-0.000	NaN	1.603	2.515	NaN	8.407	12.457	13.221	40.612	52.816	54.970	49.287	48.450	37.368	66.040	53.868	43.715	70.000
YOL105C	1	130.247	108.838	94.452	105.913	105.092	88.750	72.300	63.950	64.542	67.152	62.128	33.247	43.090	48.314	50.636	34.478	52.269	44.276	33.746	25.328	NaN	20.522	16.980	8.409	18.686	11.633	17.907	5.454	3.528	2.711	3.172	0.817	-0.000	0.458	3.652	3.926	10.282	8.126	11.033	26.907	45.588	38.857	55.916	55.872	57.685	57.685	55.415	66.004
YOL104C	1	128.071	118.198	116.867	153.037	130.941	137.128	86.964	85.733	98.834	68.432	76.421	63.809	70.530	61.110	57.362	52.442	51.022	45.610	51.135	41.424	NaN	25.599	20.906	31.282	27.815	15.899	15.341	12.186	21.059	12.322	5.169	4.860	0.445	-0.000	2.112	15.589	14.690	15.534	52.871	57.710	62.359	40.877	49.399	63.649	64.821	57.811	38.651	75.824
YOL103W	1	191.802	310.730	218.867	137.177	171.693	104.669	99.582	99.552	118.542	79.436	80.013	56.040	48.169	43.978	42.621	25.907	72.681	48.612	48.002	33.470	NaN	19.107	12.109	13.613	8.546	9.156	14.247	11.122	16.533	8.125	4.696	2.791	13.166	9.212	-0.000	0.073	NaN	NaN	32.458	88.091	48.900	45.741	193.119	47.252	57.900	65.363	27.241	60.686
YOL098C	1	72.648	310.730	310.730	178.223	125.084	173.997	117.662	79.089	72.384	75.644	64.285	47.005	63.542	48.258	49.606	50.978	52.921	45.294	29.047	24.966	NaN	27.692	26.191	24.760	28.089	19.539	15.734	9.336	16.941	7.771	15.569	11.858	0.821	8.835	1.750	8.318	3.070	-0.000	12.246	12.939	20.067	13.968	21.542	30.109	28.314	40.175	21.606	64.084
YOL097C	1	73.732	76.700	94.418	95.181	108.268	129.855	92.369	60.053	22.349	29.674	36.748	37.207	38.548	25.131	12.260	12.959	27.243	37.364	30.903	25.696	NaN	22.786	16.679	14.597	26.353	27.945	4.438	21.770	20.559	7.436	9.818	9.503	9.833	18.156	5.531	4.729	3.875	-0.000	1.421	4.723	9.202	5.665	3.530	12.225	18.722	11.791	10.611	19.375
YOL093W	1	140.023	137.426	310.730	144.108	110.624	141.336	93.701	98.312	90.098	93.304	99.386	72.093	93.047	63.922	66.899	62.665	71.893	86.588	74.153	62.656	NaN	60.664	58.395	59.623	37.626	39.151	49.205	54.490	51.878	52.259	53.478	48.976	44.733	35.739	29.912	42.512	38.237	38.344	8.146	-0.000	7.688	11.374	20.169	25.510	29.822	29.222	20.050	57.300
YOL092W	1	144.913	128.997	122.239	161.160	310.730	216.661	310.730	169.044	64.629	70.969	67.327	46.238	62.076	47.674	60.850	71.609	78.718	54.075	77.798	57.744	NaN	33.809	36.013	38.928	52.162	54.919	33.535	35.867	45.077	42.728	31.271	28.676	25.929	33.003	21.991	29.301	18.937	16.683	NaN	3.318	-0.000	NaN	7.686	19.577	25.319	19.026	13.687	31.129
YOL091W	1	145.082	101.113	310.730	327.441	310.730	191.214	77.072	103.999	215.364	97.106	86.517	88.533	111.455	111.977	107.858	35.679	87.556	115.538	79.008	52.530	NaN	67.204	58.589	63.327	79.970	51.665	43.350	50.327	48.491	47.383	35.036	36.862	33.907	53.179	40.698	32.326	37.005	30.021	9.993	8.087	-0.000	NaN	4.503	19.718	27.047	22.304	30.227	44.422
YOL090W	1	139.057	156.672	212.733	155.308	136.310	162.386	115.180	115.965	138.918	105.657	89.163	86.105	74.461	84.035	73.307	78.526	113.834	95.203	72.789	71.527	NaN	59.278	67.740	60.579	40.360	45.653	50.235	66.976	54.262	60.910	56.259	53.647	48.348	53.694	42.843	44.777	38.633	42.370	17.110	11.841	5.331	NaN	-0.000	NaN	20.476	24.195	8.074	37.181
YOL089C	1	195.019	159.668	163.259	175.736	152.852	310.730	118.227	89.237	95.866	84.106	89.603	93.490	88.583	84.959	85.721	74.768	119.794	86.250	76.854	73.130	NaN	82.063	74.326	60.969	51.309	64.842	52.074	60.740	56.501	73.774	68.177	65.627	57.537	66.586	49.812	41.697	38.469	39.167	2.675	17.126	13.214	17.752	NaN	-0.000	NaN	26.779	3.122	15.348
YOL087C	1	119.088	140.093	120.991	127.642	310.730	310.730	310.730	310.730	129.689	101.878	116.416	310.730	82.789	102.188	80.241	117.850	97.604	100.646	86.164	89.350	NaN	81.516	65.301	81.290	73.183	74.012	83.542	81.428	87.089	58.835	60.103	61.339	76.323	78.501	62.670	59.179	57.915	53.438	33.948	43.312	45.197	31.430	17.906	11.477	5.014	-0.000	4.120	22.775
YOL084W	1	127.719	172.118	310.730	164.319	310.730	151.896	97.742	136.646	137.772	98.232	122.324	121.785	119.430	76.247	97.812	81.044	130.254	133.818	153.199	114.656	NaN	65.260	89.220	117.777	148.935	125.231	57.420	70.038	71.361	82.644	55.076	78.217	76.511	66.531	71.714	54.718	67.328	53.170	60.374	44.315	25.423	16.450	9.079	15.958	9.403	5.729	2.950	1.069
YOL083W	1	310.730	158.107	176.767	122.508	310.730	310.730	140.653	108.189	168.484	265.412	167.702	95.502	105.167	91.765	116.177	86.378	84.627	73.473	64.028	72.360	NaN	68.318	92.184	59.425	58.281	78.530	58.168	52.423	52.963	77.106	60.041	54.573	63.611	68.204	55.604	52.192	59.816	61.472	47.061	27.404	28.668	28.408	20.752	21.422	16.895	3.718	NaN	8.388
YOL082W	1	112.660	109.177	124.947	165.346	182.295	153.673	121.065	135.503	116.388	138.768	153.520	102.611	96.452	116.230	112.751	94.162	88.713	83.738	76.966	103.784	NaN	64.755	75.136	71.647	55.987	57.910	69.082	74.668	60.987	92.913	79.878	81.259	66.020	73.527	61.234	64.276	50.493	68.478	55.570	43.246	29.349	38.313	36.974	33.479	23.560	30.910	5.754	16.851
YOL081W	1	194.691	137.061	389.904	162.793	310.730	310.730	199.027	245.691	121.377	89.469	144.604	112.593	383.624	102.273	111.173	77.017	169.061	90.167	100.381	112.698	NaN	87.510	75.271	81.615	56.562	87.913	95.892	77.060	310.730	92.241	81.477	65.446	81.026	109.134	79.240	82.770	51.116	69.129	11.908	55.744	42.531	52.845	49.938	72.237	60.099	63.411	26.663	26.813
YOL080C	1	222.455	310.730	104.398	94.949	161.228	310.730	79.059	72.801	163.572	89.360	132.660	61.597	77.306	128.366	150.838	130.465	72.014	90.008	73.526	70.625	NaN	75.839	80.534	68.879	141.013	91.849	65.961	57.281	51.608	62.268	97.297	75.082	68.576	70.859	71.511	60.054	53.735	56.618	57.789	42.984	55.231	33.845	30.258	22.012	23.476	11.305	26.110	8.252
YOL077W-A	1	188.022	154.342	151.753	157.056	310.730	310.730	132.869	156.989	103.260	97.425	136.098	138.141	103.065	95.933	95.237	118.792	112.606	111.070	80.790	98.280	NaN	84.089	77.207	100.161	55.020	86.230	68.121	78.411	70.278	74.758	74.561	70.379	73.737	75.808	62.866	66.260	63.423	52.799	61.060	47.073	49.007	40.089	27.944	27.777	31.030	24.394	14.309	22.892
YOL077C	1	310.730	66.142	156.253	32.362	310.730	310.730	77.195	310.730	101.168	63.188	37.528	310.730	19.708	NaN	NaN	NaN	NaN	310.730	NaN	310.730	NaN	310.730	NaN	73.414	NaN	NaN	310.730	6.369	73.584	NaN	NaN	NaN	310.730	NaN	51.415	310.730	NaN	NaN	NaN	NaN	6.108	25.363	310.730	NaN	3.033	NaN	NaN	NaN
YOL075C	1	153.295	134.747	156.183	176.869	257.557	310.730	154.652	127.697	138.532	129.654	115.868	141.704	128.571	125.307	103.507	102.700	94.474	102.433	104.521	115.945	NaN	96.022	88.491	84.136	84.935	93.636	93.094	74.273	75.286	98.555	83.880	86.048	72.823	89.404	63.404	76.979	58.629	62.523	44.541	60.221	46.764	45.642	43.099	49.258	45.969	34.206	30.806	35.254
YOL073C	1	NaN	NaN	NaN	NaN	NaN	NaN	NaN	NaN	NaN	NaN	NaN	NaN	NaN	NaN	NaN	NaN	NaN	NaN	NaN	NaN	NaN	NaN	NaN	NaN	NaN	NaN	NaN	NaN	NaN	NaN	NaN	NaN	NaN	NaN	NaN	NaN	NaN	NaN	NaN	NaN	NaN	NaN	NaN	NaN	NaN	NaN	49.404	NaN
YOL071W	1	115.514	150.927	195.122	310.730	93.102	98.175	146.938	155.879	310.730	310.730	174.796	136.557	192.987	83.148	134.112	123.871	132.816	108.485	117.458	310.730	NaN	100.703	100.885	93.620	91.489	122.107	76.170	90.015	105.226	161.799	109.090	100.538	79.847	83.003	86.762	98.523	94.559	93.601	310.730	89.649	72.382	55.060	57.299	42.515	52.246	50.137	38.158	63.209
YOL070C	1	149.537	164.598	162.416	136.295	310.730	310.730	150.806	129.012	310.730	115.019	145.203	129.273	113.852	126.802	118.844	78.582	132.042	117.316	139.662	111.987	NaN	95.479	111.784	84.567	105.879	91.560	77.290	98.366	82.513	104.193	88.698	96.669	93.967	100.212	72.456	60.653	70.907	85.282	79.745	75.273	69.948	66.222	58.654	58.273	52.906	50.299	39.365	37.243
YOL069W	1	167.086	179.464	126.595	129.248	132.172	263.049	126.107	125.774	107.911	310.730	199.999	225.217	119.509	125.632	395.599	155.986	111.937	85.330	118.689	86.227	NaN	141.305	138.468	122.033	310.730	94.457	93.604	79.643	86.694	67.879	101.533	153.820	102.979	128.161	89.049	60.643	63.407	48.689	27.911	55.540	83.486	102.715	168.114	45.274	55.529	41.529	73.721	30.305
YOL069W	1	188.164	209.952	111.392	110.667	166.828	310.730	119.371	310.730	130.791	310.730	310.730	154.337	127.127	141.069	310.730	147.597	119.849	117.313	71.378	83.310	NaN	100.737	142.126	310.730	72.788	79.499	86.071	84.389	82.409	73.431	94.823	103.718	92.958	136.558	160.739	58.512	68.629	58.240	53.280	47.093	58.457	65.429	45.056	49.885	57.766	30.252	30.734	34.184
YOL068C	1	310.730	182.398	121.646	152.897	124.456	120.640	108.412	101.644	136.529	140.465	116.061	105.947	107.017	105.191	95.780	106.530	196.683	126.108	122.685	97.611	NaN	99.730	98.708	123.538	107.979	82.817	135.142	89.179	122.240	82.423	102.392	129.014	110.151	107.598	91.294	92.644	96.000	69.465	72.776	70.112	70.281	80.807	78.440	68.399	74.248	62.840	68.308	64.330
YOL067C	1	310.730	310.730	310.730	120.957	137.396	310.730	51.973	73.252	162.286	101.649	108.838	42.565	68.066	124.060	91.953	224.791	310.730	238.407	63.233	92.381	NaN	101.604	90.720	106.330	153.407	310.730	66.270	73.283	66.944	113.231	114.784	106.133	99.321	310.730	84.257	77.655	79.703	74.752	86.256	44.331	45.870	54.308	94.076	75.730	76.833	56.598	17.865	59.576
YOL066C	1	189.598	182.766	180.751	144.471	139.457	310.730	174.478	310.730	85.364	248.389	182.926	94.328	261.127	145.420	149.677	121.806	310.730	310.730	115.553	142.871	NaN	118.921	310.730	124.475	90.105	110.077	99.779	114.259	114.498	104.133	132.595	175.077	114.698	68.913	158.753	101.855	294.922	68.757	102.878	81.130	57.928	65.072	63.779	39.115	49.211	48.797	34.452	50.483
YOL065C	1	220.088	131.658	100.758	117.176	310.730	268.746	116.205	167.356	115.690	234.586	310.730	176.086	109.300	140.098	158.684	98.150	140.756	112.069	150.494	95.177	NaN	132.975	147.073	154.879	310.730	98.601	108.303	99.137	106.403	98.497	134.028	127.910	115.739	144.358	103.454	109.197	88.007	94.437	40.789	70.547	94.236	99.500	147.426	54.419	66.907	67.169	57.684	68.825
YOL064C	1	205.812	133.709	107.943	99.937	308.481	310.730	143.548	240.450	106.165	102.475	154.435	209.668	102.039	126.801	170.868	127.835	180.167	118.399	111.548	100.571	NaN	111.984	90.373	111.071	98.975	51.383	91.837	112.695	108.577	87.610	92.195	87.328	114.001	56.828	87.008	69.719	80.571	71.267	85.503	81.489	84.353	77.876	76.330	65.340	96.175	85.490	52.704	52.429
YOL063C	1	147.692	112.807	145.586	116.978	171.887	204.783	310.730	310.730	203.651	148.346	147.717	120.990	96.899	93.702	117.722	67.243	135.572	134.100	137.649	135.312	NaN	126.639	180.797	68.776	70.495	69.673	63.005	92.084	76.890	120.564	139.991	53.325	92.507	88.575	51.746	58.317	65.874	65.619	59.659	71.636	28.101	52.516	71.357	45.672	33.591	51.453	35.233	27.243
YOL062C	1	310.730	310.730	310.730	310.730	111.843	124.254	110.265	117.303	170.716	128.232	141.913	101.211	131.911	255.867	175.173	138.126	216.220	188.310	310.730	310.730	NaN	103.458	127.370	126.493	128.348	113.801	93.201	90.401	93.368	186.532	138.771	129.259	121.216	106.749	87.446	193.787	122.340	92.755	188.970	97.864	83.437	74.945	71.741	124.049	72.797	87.818	62.669	89.411
YOL060C	1	170.308	117.422	203.898	213.956	310.730	310.730	155.775	117.619	310.730	310.730	310.730	269.204	310.730	310.730	96.744	45.001	128.163	119.394	101.610	159.074	NaN	113.653	117.205	146.711	119.859	96.074	310.730	133.114	101.032	73.281	94.959	100.846	120.672	390.421	310.730	121.850	79.917	54.817	44.173	47.899	86.291	96.966	78.395	67.637	68.717	37.976	87.097	60.230
YOL059W	1	130.465	170.131	172.208	227.545	310.730	310.730	310.730	142.448	69.342	129.899	127.183	112.133	106.270	164.325	76.973	84.840	164.974	98.370	69.831	115.456	NaN	111.761	69.332	119.267	80.431	98.836	106.841	109.875	88.249	71.332	116.650	108.587	127.165	116.216	60.221	46.122	121.038	63.674	36.737	61.716	61.487	51.105	74.743	78.537	48.194	90.183	27.735	72.484
YOL057W	1	155.560	310.730	310.730	221.121	310.730	218.931	334.055	172.583	180.052	173.748	310.730	92.973	154.795	126.608	127.648	132.209	310.730	310.730	310.730	310.730	NaN	184.671	310.730	139.006	310.730	120.713	160.637	127.873	104.759	168.959	160.035	211.300	95.769	140.515	92.016	84.939	135.803	181.395	194.685	141.541	120.913	126.209	104.175	131.739	102.491	115.442	76.791	102.094
YOL054W	1	310.730	310.730	310.730	310.730	145.256	101.546	106.276	141.920	226.004	128.037	163.338	274.221	259.344	295.935	146.815	91.845	146.829	310.730	242.438	274.027	NaN	145.666	192.952	123.580	147.021	112.184	124.433	135.978	161.270	143.929	139.733	147.272	130.181	310.730	86.528	113.678	172.491	119.609	332.932	104.284	103.943	92.530	111.120	101.565	103.673	92.206	61.623	75.829
YOL053W	1	310.730	310.730	310.730	310.730	190.959	310.730	170.611	310.730	258.612	323.915	310.730	175.311	147.086	310.730	153.383	153.916	153.349	310.730	310.730	324.835	NaN	132.659	143.271	135.159	298.254	149.625	113.227	156.060	173.177	151.650	117.229	162.644	136.426	164.940	122.980	100.869	112.983	128.843	61.877	110.952	120.626	105.380	108.868	118.844	124.650	83.042	97.721	81.195
YOL052C	1	119.050	119.905	122.449	173.832	310.730	153.621	310.730	310.730	310.730	210.108	164.172	310.730	99.197	131.171	118.512	310.730	101.263	112.321	142.433	150.249	NaN	152.511	126.240	114.042	310.730	141.341	100.648	140.920	135.610	135.714	103.750	98.474	110.054	147.496	118.220	69.409	67.000	71.297	310.730	91.238	97.385	95.332	134.567	82.353	108.170	68.997	57.611	48.405
YOL045W	1	100.884	129.668	169.999	201.527	135.399	150.956	159.534	140.642	153.241	136.269	176.350	154.604	125.583	111.725	310.730	100.772	310.730	91.780	310.730	123.016	NaN	137.422	133.776	182.772	196.499	253.988	172.637	310.730	92.453	94.787	121.134	150.621	142.946	247.862	101.471	310.730	197.428	115.555	50.561	66.565	310.730	103.220	105.041	58.717	116.034	75.592	58.843	102.389
YOL044W	1	76.312	310.730	310.730	182.575	310.730	119.608	78.485	75.342	145.661	142.088	310.730	150.312	219.371	139.858	310.730	310.730	135.938	310.730	110.997	149.531	NaN	114.025	158.141	310.730	119.210	101.426	57.332	107.860	72.427	134.305	102.258	58.708	114.661	105.018	82.555	123.572	217.551	86.310	310.730	103.923	57.782	63.466	38.626	129.392	102.519	108.828	17.803	58.777
YOL043C	1	126.754	211.176	310.730	88.246	310.730	310.730	113.996	148.415	88.982	116.221	310.730	122.684	172.417	187.481	145.086	163.119	310.730	143.509	173.332	115.113	NaN	310.730	310.730	95.974	310.730	68.342	97.110	126.194	310.730	93.752	186.970	360.819	114.648	310.730	310.730	93.229	151.430	86.626	119.105	105.452	68.076	97.148	109.018	123.857	79.311	11.325	118.624	68.378
YOL041C	1	310.730	310.730	66.000	99.773	101.693	310.730	70.754	106.061	352.681	310.730	310.730	310.730	81.231	310.730	310.730	210.536	73.722	79.316	169.244	151.673	NaN	310.730	131.136	310.730	310.730	117.207	91.857	95.192	135.676	73.901	186.349	139.954	135.474	110.300	89.025	310.730	72.604	57.148	139.675	46.065	171.472	310.730	310.730	41.400	55.369	82.183	64.863	51.445
YOL039W	1	310.730	310.730	310.730	209.220	141.122	98.531	72.974	142.362	148.265	124.752	113.012	157.291	310.730	310.730	310.730	124.299	143.416	310.730	132.837	310.730	NaN	143.859	177.555	125.271	57.134	140.227	83.657	120.240	108.244	310.730	221.709	180.710	212.282	158.646	177.577	135.846	153.840	151.629	310.730	130.861	116.469	97.079	111.100	310.730	103.067	310.730	82.440	173.525
YOL038W	1	225.918	409.460	144.121	310.730	342.901	310.730	310.730	310.730	310.730	310.730	96.897	310.730	157.954	209.782	121.022	131.481	310.730	310.730	274.427	310.730	NaN	212.311	182.898	364.943	310.730	123.654	220.861	104.232	310.730	149.338	184.827	129.720	284.064	146.978	252.780	143.744	221.865	150.285	NaN	178.879	310.730	184.454	71.947	100.859	150.945	77.359	71.190	99.468
YOL038C-A	1	134.615	129.715	157.479	173.369	310.730	310.730	140.047	193.432	184.797	189.292	310.730	310.730	265.163	232.714	188.750	131.601	155.180	185.578	125.830	310.730	NaN	286.530	193.792	157.664	99.884	104.597	116.267	145.393	154.570	255.383	141.672	184.259	170.501	161.325	121.593	127.118	118.068	128.356	188.378	140.866	159.826	126.759	132.194	84.770	134.942	111.284	76.210	96.315
YOL036W	1	310.730	223.072	310.730	210.040	180.818	310.730	155.075	310.730	134.320	218.141	246.771	139.957	148.406	157.350	138.700	285.327	310.730	151.711	310.730	175.074	NaN	310.730	182.572	181.981	310.730	95.890	114.432	310.730	156.661	260.905	310.730	148.317	302.499	257.258	310.730	147.891	154.727	310.730	99.486	96.608	131.995	100.206	83.374	125.840	97.537	92.389	49.445	98.832
YOL034W	1	310.730	310.730	107.427	310.730	178.186	172.733	90.534	95.530	122.267	242.963	310.730	310.730	116.782	121.738	147.124	112.936	310.730	250.589	310.730	114.746	NaN	126.289	310.730	152.386	310.730	99.877	107.733	133.019	94.912	113.397	310.730	310.730	160.231	157.188	250.687	98.126	119.627	96.896	55.609	81.181	119.161	130.722	100.978	70.182	82.690	105.432	147.003	94.429
YOL033W	1	193.870	171.808	310.730	195.477	310.730	310.730	144.683	132.139	120.206	137.485	190.965	310.730	310.730	118.854	310.730	190.835	310.730	310.730	310.730	171.736	NaN	310.730	155.265	310.730	310.730	195.109	157.527	257.724	310.730	310.730	100.169	111.810	187.686	147.189	240.793	108.720	159.926	122.635	100.003	150.183	107.925	118.837	82.502	111.017	136.478	105.672	108.198	70.557
YOL032W	1	224.848	162.667	188.358	310.730	114.783	83.935	310.730	310.730	310.730	310.730	310.730	310.730	310.730	181.440	237.562	310.730	310.730	310.730	310.730	310.730	NaN	161.504	229.192	152.343	310.730	198.132	310.730	124.145	202.211	208.417	130.140	145.917	153.389	118.106	204.647	136.071	160.034	227.727	310.730	144.794	127.386	110.518	125.690	85.746	166.254	105.714	54.314	125.174
YOL031C	1	310.730	310.730	310.730	310.730	310.730	310.730	173.672	195.930	164.057	196.980	170.299	131.070	151.500	310.730	133.658	172.518	231.638	310.730	205.119	310.730	NaN	310.730	285.844	310.730	200.984	189.514	310.730	310.730	234.868	142.968	258.423	204.232	303.829	310.730	230.550	192.046	154.179	203.964	134.099	119.079	99.800	138.127	136.351	262.005	102.390	156.879	97.287	108.662
YOL030W	1	118.701	96.763	125.061	158.091	310.730	130.903	191.342	310.730	121.740	176.445	310.730	310.730	310.730	105.316	310.730	105.804	310.730	310.730	310.730	145.531	NaN	310.730	137.512	310.730	310.730	169.654	134.990	144.523	150.692	170.644	157.368	139.952	178.499	310.730	163.008	137.455	104.411	88.406	57.531	85.757	155.747	123.355	236.317	121.758	159.193	79.157	97.818	108.366
YOL029C	1	160.165	247.577	310.730	310.730	310.730	156.655	130.630	163.105	182.371	318.601	187.348	166.894	211.074	226.408	190.995	200.824	310.730	310.730	310.730	310.730	NaN	310.730	187.558	310.730	310.730	346.674	130.349	165.534	154.086	310.730	125.808	116.910	182.327	125.000	110.166	117.649	310.730	111.243	310.730	111.426	119.557	149.544	93.829	310.730	113.294	163.595	79.219	68.945
YOL028C	1	341.274	157.161	164.230	310.730	183.545	310.730	133.832	126.453	165.464	133.090	130.322	152.760	142.746	155.890	184.472	129.173	310.730	310.730	310.730	200.490	NaN	154.506	310.730	156.172	310.730	182.516	137.371	170.496	145.052	166.906	243.346	139.418	216.192	178.473	153.596	96.760	121.216	129.370	310.730	125.339	144.620	131.213	230.278	186.660	153.721	119.633	96.491	93.373
YOL027C	1	310.730	290.852	222.279	310.730	126.553	122.661	136.104	150.817	140.596	310.730	198.163	145.686	173.233	310.730	232.248	226.890	310.730	204.539	310.730	369.111	NaN	241.668	310.730	310.730	310.730	310.730	209.180	310.730	137.443	164.572	310.730	310.730	310.730	310.730	254.339	238.664	310.730	155.353	157.268	112.448	133.920	144.114	240.264	216.481	114.221	65.244	56.273	245.900
YOL025W	1	204.916	324.486	310.730	350.922	455.786	310.730	155.923	150.136	136.387	310.730	310.730	140.825	131.111	218.941	137.156	141.428	310.730	153.646	310.730	310.730	NaN	310.730	310.730	310.730	310.730	310.730	137.667	310.730	125.276	160.340	166.437	126.903	310.730	310.730	190.509	121.163	167.972	310.730	197.154	130.703	145.017	122.763	122.805	157.278	126.340	110.407	NaN	117.527
YOL024W	1	310.730	310.730	167.394	310.730	310.730	217.476	145.438	161.827	167.003	150.931	138.338	163.401	157.203	157.440	125.389	121.375	179.777	310.730	310.730	310.730	NaN	356.235	221.101	144.381	310.730	153.178	154.938	257.624	310.730	310.730	181.391	149.081	255.629	310.730	124.096	103.592	114.851	130.569	310.730	156.440	142.534	153.270	204.636	164.598	310.730	205.365	138.245	77.317
YOL022C	1	143.792	186.974	161.575	208.121	310.730	310.730	202.153	170.119	177.439	170.755	115.453	130.561	86.548	71.048	66.760	56.672	219.585	310.730	100.148	137.234	NaN	115.037	113.987	82.876	60.041	57.059	310.730	310.730	112.517	150.314	114.175	112.781	105.285	74.765	83.406	207.173	310.730	216.167	227.295	136.918	141.009	121.890	91.613	77.248	88.748	92.164	105.474	110.990
YOL021C	1	168.917	179.848	97.917	125.988	310.730	310.730	310.730	310.730	116.437	164.831	174.524	310.730	310.730	206.506	140.310	164.016	151.818	120.500	310.730	310.730	NaN	310.730	140.722	205.518	165.170	189.189	163.844	213.029	185.217	236.842	153.213	102.706	168.759	310.730	310.730	193.628	102.187	106.698	366.252	148.079	310.730	216.013	310.730	111.839	176.573	98.271	108.536	102.266
YOL020W	1	310.730	191.390	157.268	198.728	132.039	163.894	310.730	218.643	154.293	231.584	194.922	154.706	172.023	283.116	310.730	310.730	174.370	194.944	234.699	310.730	NaN	310.730	202.953	332.188	291.838	192.766	293.261	310.730	310.730	300.584	354.618	310.730	202.941	195.056	288.593	218.531	174.069	132.516	198.222	138.706	179.797	310.730	199.361	127.783	115.308	142.681	310.730	103.221
YOL019W-A	1	146.127	220.642	200.863	139.422	119.147	104.460	146.553	165.200	123.158	154.903	177.940	350.936	310.730	177.289	310.730	310.730	315.400	156.069	149.023	585.942	NaN	310.730	310.730	310.730	128.547	310.730	153.996	144.273	159.148	284.763	204.728	175.625	310.730	310.730	310.730	118.538	141.162	176.074	310.730	144.750	146.478	191.353	130.760	161.873	203.757	353.864	109.026	111.548
YOL018C	1	310.730	187.636	310.730	310.730	152.128	140.683	207.058	221.785	310.730	310.730	310.730	146.227	310.730	171.007	153.697	310.730	310.730	310.730	310.730	310.730	NaN	214.781	310.730	186.475	310.730	152.891	236.482	151.481	336.959	310.730	310.730	250.326	310.730	313.319	166.199	310.730	310.730	310.730	310.730	120.229	114.069	155.712	88.478	310.730	152.315	118.113	71.810	310.730
YOL017W	1	111.575	75.527	168.126	157.567	310.730	181.850	168.838	233.546	175.175	143.760	192.268	123.789	310.730	106.188	146.375	173.951	175.618	310.730	310.730	310.730	NaN	162.697	116.570	310.730	310.730	127.528	144.347	204.530	123.200	310.730	139.696	165.557	310.730	310.730	310.730	310.730	132.838	89.200	55.449	124.852	310.730	310.730	310.730	136.893	186.597	108.580	38.368	115.033
YOL016C	1	310.730	158.842	198.038	310.730	310.730	310.730	166.764	310.730	310.730	282.485	142.200	125.946	165.413	291.892	265.189	128.896	138.598	310.730	310.730	310.730	NaN	310.730	310.730	310.730	310.730	198.063	196.304	251.293	156.620	310.730	310.730	310.730	310.730	310.730	141.850	110.167	122.175	154.958	121.578	136.504	176.059	153.786	310.730	220.331	310.730	108.960	98.808	127.104
YOL013W-A	1	151.469	133.639	145.419	119.552	155.601	164.944	112.442	139.864	109.901	93.379	108.988	115.338	94.162	84.704	73.164	88.981	113.913	174.317	150.593	155.297	NaN	123.330	122.288	111.590	145.167	133.923	310.730	310.730	310.730	310.730	133.857	124.719	128.890	156.322	105.724	135.215	163.032	143.311	310.730	185.148	137.130	135.362	140.507	132.078	105.141	191.367	162.484	112.537
YOL013C	1	220.859	194.606	310.730	224.571	310.730	310.730	174.692	206.699	146.697	310.730	310.730	310.730	310.730	172.204	310.730	220.384	310.730	310.730	310.730	157.568	NaN	356.307	310.730	222.583	310.730	217.750	310.730	300.096	310.730	310.730	310.730	310.730	345.128	310.730	178.693	145.483	196.280	108.661	164.739	119.209	147.324	146.122	310.730	136.577	152.146	310.730	178.368	124.033
YOL012C	1	310.730	310.730	240.706	148.561	310.730	139.188	55.668	103.629	181.897	101.560	115.479	99.339	139.268	125.756	310.730	310.730	310.730	310.730	199.349	310.730	NaN	310.730	115.560	193.021	310.730	115.978	164.544	310.730	124.074	152.031	182.787	221.805	163.314	105.110	59.983	63.419	124.640	116.289	15.780	63.472	310.730	240.600	140.920	310.730	76.034	81.196	129.263	105.833
YOL011W	1	136.164	206.968	163.971	136.360	310.730	310.730	310.730	310.730	236.829	156.032	180.979	310.730	157.955	176.439	176.120	310.730	244.201	159.371	251.528	310.730	NaN	310.730	181.728	310.730	187.486	163.204	310.730	310.730	252.248	310.730	208.044	182.060	310.730	580.956	310.730	310.730	165.522	132.493	310.730	316.823	310.730	310.730	310.730	177.714	345.607	212.806	125.470	154.466
YOL008W	1	272.016	284.931	139.232	176.763	310.730	310.730	310.730	310.730	162.169	310.730	117.772	310.730	95.473	164.620	310.730	310.730	310.730	217.611	310.730	310.730	NaN	310.730	107.719	310.730	310.730	310.730	310.730	310.730	310.730	107.754	310.730	310.730	310.730	310.730	310.730	310.730	149.165	80.486	51.328	109.384	96.580	310.730	162.873	172.502	310.730	144.514	310.730	184.569
YOL006C	1	310.730	310.730	198.593	310.730	203.445	121.428	296.648	167.283	142.505	159.531	216.104	164.480	160.268	310.730	310.730	310.730	165.563	127.980	310.730	310.730	NaN	310.730	292.679	253.980	310.730	148.331	177.633	310.730	141.978	162.180	310.730	310.730	310.730	310.730	136.638	150.237	310.730	151.149	310.730	310.730	297.070	310.730	310.730	310.730	310.730	219.487	227.228	174.279
YOL004W	1	286.713	310.730	230.733	138.189	310.730	145.931	105.222	72.063	105.873	87.988	97.807	79.256	310.730	130.975	310.730	310.730	123.063	114.329	198.851	246.791	NaN	125.534	310.730	310.730	77.386	127.914	141.177	174.393	310.730	310.730	177.196	187.763	117.977	242.121	107.753	84.957	92.570	132.184	127.246	66.538	75.175	108.727	310.730	310.730	114.661	310.730	138.360	180.689
YOL003C	1	310.730	244.015	161.020	221.196	151.605	158.164	310.730	237.039	213.307	203.222	310.730	116.497	310.730	310.730	310.730	310.730	177.349	231.082	224.238	210.069	NaN	333.203	248.279	310.730	310.730	280.548	310.730	310.730	310.730	189.751	269.304	212.890	310.730	310.730	218.560	184.190	209.593	183.239	121.213	245.763	185.701	131.952	310.730	144.069	132.205	93.334	93.703	150.155
YOL001W	1	78.129	92.479	166.022	310.730	68.822	77.616	310.730	310.730	310.730	310.730	68.040	310.730	66.338	310.730	57.510	310.730	310.730	78.640	310.730	310.730	NaN	310.730	310.730	88.171	310.730	76.656	216.077	220.681	140.664	310.730	310.730	98.616	158.570	128.334	74.066	72.692	101.975	310.730	310.730	310.730	152.451	178.012	310.730	74.916	310.730	310.730	60.438	56.763
YOR001W	1	310.730	310.730	310.730	113.503	310.730	55.505	13.997	98.976	310.730	52.363	155.997	38.127	310.730	127.525	310.730	310.730	207.276	51.589	310.730	310.730	NaN	121.036	92.018	291.992	310.730	102.815	79.947	310.730	39.990	58.361	166.092	114.734	79.484	260.216	310.730	144.858	310.730	45.614	310.730	109.798	310.730	194.259	310.730	226.833	118.264	310.730	310.730	215.490
YOR002W	1	310.730	254.739	164.325	310.730	147.391	310.730	186.416	197.060	182.762	310.730	216.066	151.622	310.730	310.730	332.891	310.730	195.445	310.730	310.730	191.725	NaN	200.697	232.854	310.730	310.730	310.730	178.921	242.570	151.996	160.304	310.730	310.730	310.730	310.730	310.730	158.710	310.730	100.022	90.376	107.238	135.269	161.608	310.730	161.887	114.667	83.181	76.093	157.420
YOR003W	1	310.730	310.730	310.730	310.730	142.582	258.574	169.534	126.290	310.730	310.730	310.730	99.871	310.730	310.730	310.730	354.895	164.677	310.730	310.730	310.730	NaN	310.730	310.730	310.730	310.730	222.444	231.984	310.730	154.110	267.419	310.730	310.730	310.730	282.556	157.376	229.200	310.730	310.730	310.730	197.793	310.730	181.742	310.730	310.730	211.114	139.927	62.035	162.319
YOR004W	1	NaN	NaN	NaN	NaN	NaN	NaN	NaN	NaN	NaN	NaN	NaN	NaN	NaN	NaN	NaN	NaN	NaN	NaN	NaN	NaN	NaN	NaN	NaN	NaN	NaN	NaN	NaN	NaN	NaN	NaN	NaN	NaN	NaN	NaN	NaN	NaN	NaN	NaN	NaN	NaN	NaN	NaN	NaN	NaN	NaN	NaN	310.730	NaN
YOR006C	1	180.703	176.709	152.277	162.765	310.730	310.730	208.464	204.913	310.730	310.730	310.730	310.730	126.227	310.730	176.098	128.711	156.647	164.381	310.730	307.560	NaN	310.730	193.317	136.065	310.730	146.178	109.893	181.409	120.517	310.730	310.730	349.854	310.730	211.123	133.477	158.754	125.334	123.005	310.730	203.182	310.730	310.730	310.730	273.141	310.730	178.484	105.843	107.914
YOR008C-A	1	232.962	393.191	246.025	83.815	310.730	254.656	224.068	310.730	170.990	220.109	186.594	310.730	358.679	310.730	178.604	200.882	242.433	310.730	310.730	310.730	NaN	310.730	192.161	310.730	164.526	158.881	245.204	179.581	310.730	224.959	310.730	258.027	310.730	215.676	310.730	310.730	235.201	173.395	157.358	239.452	183.503	310.730	309.488	310.730	310.730	215.350	143.910	131.988
YOR009W	1	310.730	310.730	225.493	144.720	310.730	188.148	310.730	310.730	152.056	310.730	144.398	310.730	150.768	157.124	147.422	264.862	173.627	310.730	220.717	199.390	NaN	310.730	152.826	310.730	155.575	310.730	310.730	310.730	310.730	159.495	310.730	194.400	310.730	310.730	310.730	310.730	118.338	95.579	81.926	129.509	233.268	160.171	310.730	111.952	310.730	178.251	310.730	106.495
YOR010C	1	310.730	310.730	160.775	310.730	180.191	137.061	227.364	190.010	152.129	310.730	310.730	310.730	310.730	310.730	171.813	190.728	176.311	214.294	310.730	310.730	NaN	310.730	236.422	310.730	310.730	310.730	310.730	310.730	193.166	310.730	192.208	310.730	310.730	145.341	310.730	310.730	227.251	127.262	124.971	127.107	310.730	159.474	160.106	357.933	310.730	87.853	109.145	116.680
YOR012W	1	184.039	196.755	310.730	310.730	248.960	150.712	155.612	164.740	186.816	80.187	310.730	153.669	310.730	310.730	197.240	310.730	310.730	205.145	207.504	310.730	NaN	310.730	112.757	241.962	310.730	260.083	373.836	310.730	160.277	310.730	310.730	310.730	310.730	310.730	172.599	254.797	227.240	180.007	310.730	171.138	249.598	310.730	199.933	161.914	185.130	310.730	120.698	239.575
YOR014W	1	310.730	310.730	156.275	184.062	116.204	161.843	103.897	147.167	310.730	310.730	310.730	127.913	196.487	322.649	156.922	195.827	310.730	310.730	86.999	310.730	NaN	396.071	310.730	310.730	126.276	310.730	190.136	227.520	310.730	310.730	310.730	179.231	295.836	147.922	107.140	237.056	310.730	310.730	310.730	310.730	310.730	310.730	230.864	310.730	185.343	310.730	109.845	191.843
YOR016C	1	310.730	247.920	310.730	410.145	148.490	149.242	133.371	162.355	310.730	310.730	310.730	193.093	310.730	310.730	310.730	310.730	310.730	310.730	310.730	310.730	NaN	241.098	310.730	310.730	310.730	215.878	310.730	207.152	182.317	310.730	310.730	310.730	310.730	310.730	163.771	292.990	310.730	230.352	310.730	98.508	141.033	180.027	310.730	310.730	129.459	137.581	76.719	134.483
YOR017W	1	310.730	310.730	310.730	310.730	310.730	310.730	192.055	158.878	310.730	195.420	310.730	310.730	310.730	310.730	186.604	197.769	211.614	310.730	310.730	310.730	NaN	310.730	207.304	310.730	310.730	237.254	278.329	310.730	193.687	310.730	271.810	207.838	234.006	310.730	176.627	310.730	206.773	295.011	310.730	228.250	310.730	263.957	310.730	310.730	153.233	310.730	129.183	310.730
YOR018W	1	310.730	310.730	310.730	130.563	310.730	310.730	183.524	186.317	310.730	292.256	182.755	203.697	310.730	281.877	310.730	252.190	235.564	310.730	310.730	310.730	NaN	310.730	310.730	260.456	310.730	310.730	253.374	220.838	221.606	310.730	310.730	310.730	310.730	310.730	310.730	122.344	147.186	155.186	310.730	138.272	221.057	187.193	310.730	230.066	197.701	131.987	109.077	119.553
YOR019W	1	310.730	310.730	310.730	310.730	208.284	310.730	149.856	442.275	163.442	157.819	220.203	310.730	310.730	144.022	154.821	310.730	310.730	310.730	310.730	310.730	NaN	310.730	310.730	310.730	126.986	310.730	174.884	310.730	310.730	310.730	310.730	310.730	310.730	241.340	198.892	112.703	237.129	293.207	162.254	310.730	197.227	310.730	310.730	310.730	310.730	310.730	151.899	151.877
YOR021C	1	167.595	193.427	250.329	310.730	310.730	184.661	310.730	310.730	208.919	207.311	181.661	310.730	310.730	351.888	249.061	159.519	310.730	227.595	206.183	310.730	NaN	310.730	310.730	310.730	198.549	310.730	310.730	176.660	310.730	310.730	310.730	167.543	310.730	224.849	310.730	175.496	164.339	170.002	310.730	131.589	166.448	170.203	101.935	155.949	137.335	310.730	310.730	121.173
YOR023C	1	183.077	180.196	172.957	142.837	310.730	310.730	369.221	310.730	192.549	310.730	310.730	161.464	133.675	161.547	183.437	310.730	201.051	175.361	310.730	196.636	NaN	310.730	177.340	310.730	310.730	195.851	310.730	310.730	310.730	172.103	229.109	310.730	310.730	218.705	310.730	236.688	166.557	122.391	115.519	158.727	310.730	310.730	310.730	105.774	204.203	150.212	NaN	92.366
YOR025W	1	161.179	173.325	214.756	310.730	310.730	310.730	310.730	310.730	96.889	136.319	114.099	310.730	153.734	162.631	310.730	310.730	310.730	181.848	310.730	310.730	NaN	310.730	310.730	310.730	154.686	257.530	161.048	310.730	310.730	375.759	221.990	180.512	310.730	310.730	310.730	310.730	161.762	139.447	90.762	174.426	310.730	310.730	114.134	140.406	310.730	310.730	116.665	120.684
YOR026W	1	310.730	310.730	310.730	267.834	114.006	89.467	101.277	142.665	126.403	171.464	310.730	137.162	310.730	310.730	310.730	310.730	186.935	310.730	310.730	310.730	NaN	172.085	310.730	233.716	310.730	310.730	167.256	310.730	156.721	310.730	310.730	151.326	135.573	211.922	141.759	150.375	310.730	310.730	310.730	108.091	133.326	310.730	310.730	310.730	119.882	310.730	78.048	178.795
YOR027W	1	239.528	310.730	363.061	310.730	310.730	162.444	199.538	97.164	184.662	241.238	254.701	246.338	173.653	218.320	310.730	310.730	208.955	310.730	310.730	173.491	NaN	310.730	299.888	310.730	310.730	210.906	310.730	310.730	167.028	142.474	276.450	205.063	310.730	310.730	256.415	330.619	160.350	142.840	71.453	108.509	297.188	310.730	145.119	119.669	129.346	130.070	92.462	101.950
YOR028C	1	137.179	199.164	310.730	168.652	310.730	310.730	132.520	296.713	158.772	175.912	199.238	130.094	310.730	185.826	147.269	310.730	310.730	179.007	176.841	310.730	NaN	310.730	310.730	310.730	310.730	182.286	310.730	310.730	310.730	310.730	310.730	259.556	263.275	350.877	310.730	229.468	175.483	203.216	342.996	211.229	310.730	209.561	232.200	310.730	274.149	158.758	99.213	167.550
YOR030W	1	310.730	310.730	310.730	228.116	310.730	310.730	211.973	115.159	310.730	310.730	202.156	156.698	190.980	174.322	310.730	132.501	160.000	243.119	211.795	310.730	NaN	195.363	310.730	310.730	310.730	310.730	342.145	310.730	141.820	310.730	264.288	310.730	310.730	310.730	310.730	205.965	166.233	310.730	75.245	164.100	310.730	310.730	310.730	310.730	137.403	310.730	211.821	230.520
YOR032C	1	310.730	254.547	166.651	181.669	194.609	310.730	310.730	110.734	310.730	310.730	310.730	80.673	114.566	310.730	310.730	159.064	304.261	310.730	310.730	276.873	NaN	310.730	310.730	310.730	310.730	125.056	310.730	310.730	149.826	179.296	196.088	233.473	235.891	310.730	310.730	310.730	166.194	143.228	126.364	113.211	172.952	225.754	310.730	225.911	171.702	99.402	73.122	94.498
YOR033C	1	310.730	310.730	310.730	116.146	310.730	310.730	310.730	208.297	310.730	310.730	310.730	310.730	114.534	131.531	134.279	119.810	268.248	143.394	188.949	242.323	NaN	310.730	175.672	239.963	164.253	310.730	261.782	310.730	180.459	191.966	222.149	195.679	175.071	310.730	310.730	310.730	168.840	87.965	54.084	111.105	274.807	169.636	310.730	120.839	120.306	384.914	310.730	132.511
YOR034C	1	170.174	192.270	160.579	121.897	310.730	210.721	163.795	310.730	62.589	310.730	47.402	310.730	158.488	156.088	111.785	116.927	204.150	310.730	310.730	176.368	NaN	310.730	152.669	312.190	135.553	310.730	310.730	310.730	254.961	227.090	162.264	164.123	310.730	310.730	310.730	165.224	160.835	124.844	61.655	213.314	217.688	310.730	162.910	88.898	310.730	95.840	236.387	104.368
YOR035C	1	310.730	310.730	310.730	310.730	164.469	216.876	310.730	166.676	331.968	310.730	310.730	215.933	310.730	120.601	310.730	210.734	310.730	291.381	310.730	310.730	NaN	310.730	310.730	203.474	310.730	310.730	247.676	125.286	159.772	310.730	310.730	209.108	212.726	310.730	193.840	253.056	188.288	180.179	67.981	310.730	183.061	310.730	310.730	244.789	191.849	237.302	310.730	310.730
YOR037W	1	233.110	285.091	310.730	166.413	130.632	167.750	148.787	119.637	310.730	310.730	210.785	133.242	310.730	310.730	310.730	310.730	169.757	177.741	310.730	154.501	NaN	260.605	117.623	310.730	310.730	310.730	113.212	310.730	310.730	106.715	310.730	164.582	310.730	310.730	121.153	241.870	123.860	96.675	310.730	75.380	79.415	222.377	161.809	135.173	131.907	132.339	57.225	73.864
YOR038C	1	310.730	310.730	310.730	310.730	138.566	189.649	94.667	123.248	310.730	340.847	210.523	141.891	310.730	310.730	310.730	310.730	310.730	310.730	310.730	310.730	NaN	310.730	310.730	283.130	310.730	310.730	310.730	176.812	132.436	310.730	310.730	310.730	196.649	201.133	129.902	352.900	310.730	231.060	310.730	134.260	379.837	194.058	254.080	310.730	172.234	310.730	61.698	310.730
YOR039W	1	217.252	218.740	179.444	161.617	249.218	139.601	160.825	150.052	109.885	310.730	177.465	162.705	300.453	310.730	310.730	168.651	159.442	310.730	259.027	181.036	NaN	310.730	310.730	310.730	310.730	143.594	310.730	310.730	173.067	131.138	310.730	310.730	310.730	310.730	152.817	210.264	192.030	310.730	122.679	152.730	310.730	310.730	310.730	146.304	132.530	127.094	94.833	310.730
YOR040W	1	310.730	188.495	147.452	219.097	310.730	310.730	138.196	251.692	172.269	236.377	220.168	310.730	310.730	310.730	184.097	310.730	257.699	124.151	151.577	207.242	NaN	310.730	306.909	310.730	98.088	125.677	146.117	310.730	96.492	310.730	310.730	310.730	310.730	310.730	310.730	119.457	218.064	98.119	125.841	106.690	187.898	310.730	233.002	129.339	310.730	231.842	64.242	310.730
YOR042W	1	195.648	148.377	175.478	310.730	310.730	242.706	126.707	167.710	174.088	310.730	310.730	234.865	176.170	186.769	152.888	172.865	310.730	334.164	271.136	204.145	NaN	310.730	310.730	281.819	310.730	310.730	310.730	211.092	310.730	310.730	310.730	312.047	215.198	203.380	189.175	216.985	200.702	157.137	310.730	173.401	310.730	310.730	227.822	153.634	188.130	310.730	170.449	210.674
YOR043W	1	146.404	310.730	131.747	139.221	310.730	132.018	95.388	110.329	155.497	102.360	310.730	63.639	84.320	148.480	310.730	310.730	165.052	310.730	93.826	202.572	NaN	310.730	182.528	95.729	75.862	310.730	310.730	310.730	99.371	310.730	310.730	310.730	310.730	310.730	134.167	310.730	153.007	102.533	NaN	137.308	310.730	147.663	119.626	310.730	89.475	310.730	310.730	81.673
YOR044W	1	310.730	310.730	197.366	310.730	310.730	477.013	146.693	83.210	155.183	186.476	239.782	164.985	310.730	278.344	310.730	237.021	310.730	177.438	204.621	138.722	NaN	310.730	310.730	310.730	310.730	310.730	310.730	310.730	117.860	155.840	204.581	310.730	310.730	310.730	310.730	310.730	159.205	123.207	85.873	97.871	285.839	252.970	310.730	158.525	128.237	310.730	84.201	128.199
YOR047C	1	347.739	207.519	194.507	310.730	310.730	310.730	310.730	230.690	177.620	206.596	289.040	245.832	152.280	226.413	136.830	310.730	310.730	310.730	418.155	184.874	NaN	310.730	169.053	202.870	204.517	310.730	310.730	216.872	310.730	250.244	216.910	175.908	310.730	310.730	260.869	152.854	187.348	148.802	310.730	249.782	332.367	310.730	310.730	177.316	310.730	210.527	88.109	108.066
YOR049C	1	310.730	310.730	188.824	164.653	310.730	153.700	310.730	310.730	134.521	158.838	124.557	310.730	170.914	152.915	150.955	310.730	150.933	170.551	252.128	223.160	NaN	310.730	165.788	310.730	195.897	161.145	310.730	310.730	310.730	208.940	152.594	310.730	310.730	310.730	310.730	310.730	118.069	104.582	56.765	177.885	310.730	310.730	310.730	116.059	329.232	167.775	310.730	130.145
YOR054C	1	310.730	310.730	166.417	310.730	246.601	137.458	143.455	248.743	190.103	310.730	221.539	119.612	194.553	310.730	310.730	310.730	210.473	310.730	215.346	310.730	NaN	310.730	310.730	310.730	310.730	310.730	187.088	352.262	153.649	310.730	310.730	267.979	310.730	231.123	147.719	160.358	228.145	211.893	112.582	377.825	310.730	280.405	310.730	274.398	135.483	136.179	108.069	251.500
YOR056C	1	310.730	246.918	235.629	310.730	118.118	310.730	117.881	160.259	168.558	528.210	310.730	149.144	297.762	310.730	197.784	129.902	272.288	310.730	310.730	310.730	NaN	310.730	241.392	244.531	146.850	166.071	256.615	229.381	128.887	310.730	310.730	182.239	262.603	156.353	157.909	149.847	223.134	181.231	232.543	227.144	310.730	226.664	310.730	310.730	180.888	310.730	153.483	310.730
YOR057W	1	159.991	310.730	310.730	310.730	310.730	310.730	151.302	124.684	310.730	310.730	310.730	284.381	310.730	136.557	256.256	310.730	310.730	169.690	251.464	310.730	NaN	310.730	310.730	193.487	184.601	310.730	310.730	204.215	185.985	310.730	310.730	229.023	205.833	183.850	310.730	145.048	274.682	310.730	310.730	195.633	310.730	154.759	216.300	131.586	155.239	198.832	92.038	310.730
YOR057W	1	310.730	310.730	162.855	310.730	175.056	181.614	120.983	198.454	246.194	310.730	310.730	310.730	310.730	310.730	140.005	310.730	220.464	135.291	159.286	166.499	NaN	310.730	310.730	310.730	310.730	310.730	216.581	213.633	142.289	155.537	270.551	310.730	334.874	236.254	310.730	303.811	182.677	155.627	91.475	310.730	310.730	310.730	310.730	155.530	151.472	242.756	148.425	167.971
YOR058C	1	310.730	310.730	310.730	310.730	118.656	310.730	124.449	111.841	310.730	167.687	135.976	188.942	198.975	310.730	310.730	310.730	192.940	162.947	110.237	310.730	NaN	167.897	310.730	310.730	131.445	310.730	174.856	281.423	101.029	255.772	198.650	206.747	310.730	310.730	143.960	183.606	154.100	247.418	310.730	139.272	228.288	135.677	310.730	310.730	137.007	310.730	81.008	153.134
YOR059C	1	228.464	178.622	297.582	310.730	310.730	310.730	154.990	310.730	310.730	310.730	310.730	113.960	140.877	310.730	310.730	310.730	222.024	176.471	198.042	310.730	NaN	211.944	148.628	301.891	310.730	241.864	222.275	201.497	177.156	147.079	182.578	214.578	176.507	174.367	310.730	169.565	229.820	195.128	87.450	116.323	155.476	212.081	310.730	310.730	310.730	310.730	88.971	139.552
YOR060C	1	215.327	117.079	116.393	435.864	310.730	310.730	100.909	310.730	310.730	127.562	59.977	86.843	89.188	203.990	102.792	76.229	173.544	310.730	115.330	242.552	NaN	310.730	163.477	310.730	96.513	94.564	310.730	135.388	310.730	310.730	310.730	310.730	310.730	107.746	310.730	310.730	310.730	94.395	82.242	181.032	156.543	310.730	310.730	152.543	119.209	310.730	96.549	310.730
YOR061W	1	NaN	NaN	NaN	NaN	NaN	NaN	NaN	NaN	NaN	NaN	NaN	NaN	NaN	NaN	NaN	NaN	NaN	NaN	NaN	NaN	NaN	NaN	NaN	NaN	NaN	NaN	NaN	NaN	NaN	NaN	NaN	NaN	NaN	NaN	NaN	NaN	NaN	NaN	NaN	NaN	NaN	NaN	NaN	NaN	NaN	NaN	310.730	NaN
YOR062C	1	204.022	198.653	160.044	195.036	310.730	310.730	310.730	310.730	310.730	310.730	173.195	87.073	195.358	189.734	185.399	155.231	220.213	376.831	182.901	310.730	NaN	282.622	152.789	310.730	136.728	182.719	229.980	251.804	310.730	192.108	206.453	216.141	310.730	153.515	310.730	154.521	235.276	119.773	114.112	150.318	162.501	219.322	310.730	339.555	310.730	103.896	170.128	122.549
YOR064C	1	206.756	310.730	240.188	310.730	310.730	227.297	122.448	180.480	148.210	310.730	286.775	128.870	310.730	175.825	310.730	310.730	310.730	137.121	144.276	310.730	NaN	190.788	224.800	179.223	310.730	188.159	217.209	182.498	164.755	310.730	310.730	179.537	215.297	159.090	161.311	194.714	286.678	310.730	310.730	173.064	251.547	146.733	310.730	310.730	216.419	310.730	183.742	168.019
YOR065W	1	310.730	310.730	310.730	119.420	310.730	156.868	118.701	108.605	190.072	80.068	220.770	224.370	310.730	310.730	170.918	310.730	109.767	184.661	135.788	310.730	NaN	130.680	84.167	310.730	94.268	95.651	118.570	136.301	67.331	73.515	310.730	310.730	310.730	310.730	89.144	75.882	69.639	101.967	310.730	121.396	79.442	128.868	310.730	310.730	87.574	108.460	138.302	121.708
YOR066W	1	186.034	187.745	165.635	166.456	310.730	310.730	166.097	180.691	153.587	131.042	141.499	310.730	154.751	198.907	120.284	310.730	168.269	217.059	147.124	260.288	NaN	310.730	142.378	310.730	182.883	198.728	335.950	310.730	310.730	168.917	166.628	150.761	307.469	300.270	188.453	240.959	152.754	129.010	310.730	188.948	310.730	165.186	310.730	151.998	176.306	146.353	102.862	149.713
YOR067C	1	310.730	182.058	310.730	310.730	310.730	324.332	170.988	157.736	310.730	310.730	310.730	203.977	310.730	310.730	310.730	310.730	310.730	164.024	310.730	310.730	NaN	133.675	310.730	133.051	274.994	225.413	172.831	133.793	140.107	310.730	310.730	180.856	161.402	218.285	295.284	144.131	310.730	310.730	310.730	310.730	310.730	310.730	254.141	310.730	147.647	310.730	78.861	310.730
YOR068C	1	310.730	310.730	310.730	310.730	129.341	160.248	232.287	140.337	310.730	310.730	310.730	310.730	310.730	175.717	310.730	310.730	310.730	310.730	213.417	310.730	NaN	310.730	259.800	131.463	310.730	310.730	162.543	310.730	167.013	310.730	218.559	310.730	310.730	310.730	223.656	150.777	310.730	307.487	310.730	119.837	310.730	239.814	159.538	164.863	220.783	180.576	69.532	310.730
YOR069W	1	310.730	310.730	310.730	310.730	57.415	54.245	121.634	82.320	310.730	310.730	310.730	90.817	310.730	310.730	190.266	310.730	310.730	310.730	310.730	310.730	NaN	310.730	310.730	310.730	68.953	310.730	95.337	168.194	310.730	310.730	310.730	310.730	171.650	136.915	81.367	94.883	310.730	310.730	310.730	125.163	167.183	235.774	310.730	310.730	104.421	244.901	54.859	310.730
YOR070C	1	310.730	171.900	310.730	310.730	227.151	172.322	127.083	107.707	131.240	310.730	188.319	140.633	219.466	179.888	294.098	310.730	172.411	264.838	310.730	310.730	NaN	216.069	310.730	310.730	310.730	282.137	189.712	310.730	153.120	205.516	310.730	310.730	310.730	310.730	155.929	177.836	310.730	230.033	310.730	211.349	297.173	310.730	310.730	310.730	139.969	310.730	108.031	192.876
YOR074C	1	310.730	210.204	310.730	310.730	216.013	164.943	177.209	310.730	175.865	150.493	164.823	310.730	310.730	196.090	182.154	310.730	235.820	310.730	177.129	192.828	NaN	277.405	169.447	176.754	241.736	235.846	310.730	310.730	310.730	293.783	127.759	310.730	120.033	157.162	161.320	137.158	142.145	116.137	108.373	125.173	112.359	130.016	310.730	310.730	162.654	310.730	310.730	120.927
YOR075W	1	310.730	310.730	171.301	310.730	182.741	155.035	310.730	180.590	187.715	310.730	310.730	310.730	310.730	229.223	310.730	310.730	310.730	201.764	310.730	255.512	NaN	310.730	310.730	310.730	310.730	24.000	310.730	310.730	310.730	45.565	247.680	310.730	310.730	310.730	310.730	168.795	230.426	248.953	310.730	310.730	310.730	244.675	211.807	310.730	310.730	310.730	218.999	147.376
YOR076C	1	310.730	310.730	310.730	210.132	217.945	101.883	163.933	156.229	262.523	268.667	310.730	132.966	176.318	310.730	310.730	310.730	310.730	310.730	135.497	310.730	NaN	310.730	310.730	310.730	310.730	275.499	310.730	310.730	174.398	248.696	310.730	310.730	310.730	310.730	139.515	310.730	310.730	131.929	310.730	190.427	206.160	135.619	310.730	310.730	310.730	310.730	81.189	310.730
YOR077W	1	310.730	294.671	280.686	215.641	138.719	121.915	141.405	102.843	258.486	160.554	143.659	139.061	184.457	130.887	117.799	77.198	310.730	310.730	131.461	310.730	NaN	192.446	310.730	311.487	181.746	310.730	171.320	310.730	210.658	265.291	155.991	310.730	310.730	310.730	207.364	310.730	310.730	310.730	310.730	320.332	310.730	176.310	310.730	195.164	117.683	310.730	129.117	226.889
YOR078W	1	310.730	310.730	310.730	310.730	310.730	106.209	56.643	85.938	98.327	143.777	310.730	120.693	310.730	63.202	310.730	310.730	310.730	59.996	77.634	310.730	NaN	310.730	134.606	172.687	310.730	310.730	102.540	343.330	103.595	116.649	310.730	310.730	254.112	310.730	310.730	136.321	310.730	310.730	150.254	151.227	72.550	310.730	89.651	310.730	310.730	310.730	310.730	114.922
YOR079C	1	386.936	197.245	187.612	179.271	183.118	310.730	169.551	220.032	160.307	310.730	217.048	147.392	186.639	141.348	163.954	310.730	191.667	223.838	165.178	310.730	NaN	281.001	310.730	249.313	310.730	128.033	171.118	237.596	310.730	310.730	188.295	310.730	310.730	216.599	310.730	214.533	310.730	310.730	310.730	310.730	310.730	237.532	224.609	310.730	310.730	310.730	154.103	208.913
YOR080W	1	310.730	310.730	171.944	228.585	176.267	310.730	83.008	223.683	267.392	310.730	129.984	72.242	310.730	310.730	310.730	310.730	310.730	310.730	110.019	103.086	NaN	143.865	310.730	310.730	310.730	310.730	100.151	310.730	118.887	310.730	310.730	332.196	125.601	310.730	157.601	120.379	310.730	310.730	310.730	101.513	205.826	199.870	71.518	310.730	139.449	310.730	168.391	212.103
YOR081C	1	310.730	207.016	271.649	310.730	249.594	310.730	139.744	159.320	153.841	186.074	174.006	205.966	134.343	381.202	152.444	279.910	347.010	310.355	206.558	310.730	NaN	189.103	310.730	310.730	198.840	310.730	228.926	310.730	183.205	310.730	310.730	310.730	310.730	310.730	255.337	172.806	310.730	358.833	310.730	310.730	310.730	310.730	310.730	177.482	182.708	200.136	166.227	310.730
YOR083W	1	310.730	310.730	310.730	129.987	310.730	310.730	65.994	310.730	90.545	105.434	20.346	NaN	64.361	310.730	310.730	310.730	310.730	310.730	27.278	310.730	NaN	310.730	17.779	310.730	310.730	310.730	310.730	310.730	310.730	37.281	210.133	310.730	294.592	62.444	7.176	310.730	310.730	188.907	NaN	310.730	1.048	15.321	310.730	310.730	310.730	26.283	310.730	310.730
YOR085W	1	235.929	207.075	119.673	226.271	177.726	310.730	310.730	145.570	154.727	217.979	162.405	151.859	129.322	208.454	170.297	310.730	208.273	173.390	310.730	173.407	NaN	310.730	208.960	247.281	310.730	186.586	196.497	209.574	310.730	202.804	204.612	238.642	310.730	310.730	219.190	310.730	166.646	310.730	79.992	310.730	373.823	310.730	310.730	148.170	182.997	191.461	195.115	244.019
YOR087W	1	71.756	109.921	310.730	155.684	310.730	46.200	65.201	112.215	310.730	135.525	310.730	310.730	35.587	111.275	91.858	136.227	46.114	310.730	65.590	310.730	NaN	310.730	162.192	310.730	24.434	310.730	310.730	70.219	134.463	310.730	58.706	49.269	310.730	32.891	310.730	120.466	161.318	17.590	116.882	310.730	97.855	310.730	310.730	101.382	67.259	8.071	59.123	310.730
YOR089C	1	310.730	310.730	133.254	286.692	223.397	188.644	133.049	117.379	310.730	310.730	310.730	113.322	310.730	310.730	310.730	38.266	310.730	208.318	310.730	169.359	NaN	137.481	168.250	142.933	168.294	310.730	121.659	191.717	310.730	310.730	310.730	216.696	310.730	310.730	137.059	273.330	310.730	109.211	108.412	76.919	310.730	150.787	163.227	310.730	120.133	310.730	104.474	310.730
YOR096W	1	310.730	310.730	310.730	124.061	183.037	127.049	146.406	273.659	310.730	174.907	310.730	69.937	119.405	230.232	310.730	137.655	310.730	90.920	218.754	181.032	NaN	131.752	283.737	118.087	310.730	310.730	310.730	119.041	310.730	310.730	115.621	180.238	115.619	183.093	274.878	108.879	310.730	168.285	246.066	310.730	310.730	215.769	310.730	310.730	310.730	310.730	124.970	227.153
YOR098C	1	310.730	195.176	310.730	310.730	310.730	310.730	218.537	310.730	172.842	310.730	310.730	310.730	310.730	310.730	310.730	238.687	310.730	310.730	310.730	310.730	NaN	310.730	310.730	310.730	310.730	310.730	310.730	310.730	310.730	310.730	310.730	310.730	196.019	210.838	158.682	139.177	196.843	213.493	310.730	310.730	310.730	230.639	310.730	220.665	310.730	185.367	124.324	161.698
YOR099W	1	118.484	117.754	115.244	131.281	164.251	160.015	326.276	156.296	149.429	150.031	136.567	138.097	113.433	102.600	88.671	111.054	166.884	165.374	310.730	310.730	NaN	310.730	167.500	127.826	142.086	112.914	185.333	298.047	310.730	310.730	247.482	134.122	146.946	122.067	147.600	133.655	120.661	137.874	310.730	222.482	310.730	263.606	222.363	106.448	115.577	123.225	310.730	174.906
YOR100C	1	172.944	206.972	134.020	260.454	310.730	310.730	218.585	310.730	302.405	132.452	154.699	140.470	136.937	193.511	310.730	310.730	310.730	310.730	310.730	310.730	NaN	134.185	132.097	310.730	310.730	184.100	310.730	310.730	310.730	166.896	225.703	270.645	310.730	143.482	310.730	310.730	310.730	242.403	133.903	310.730	104.607	310.730	310.730	310.730	310.730	78.801	310.730	310.730
YOR103C	1	310.730	143.701	143.257	208.438	138.374	138.637	110.485	310.730	132.850	156.977	310.730	310.730	310.730	310.730	140.042	310.730	132.299	310.730	310.730	310.730	NaN	105.612	100.856	108.970	310.730	232.010	310.730	101.265	301.729	310.730	180.678	175.876	140.692	310.730	310.730	310.730	229.657	310.730	310.730	310.730	151.022	255.480	258.180	310.730	306.945	310.730	310.730	310.730
YOR103C	1	310.730	310.730	176.549	280.224	233.327	220.058	310.730	310.730	159.250	310.730	310.730	310.730	183.392	232.346	310.730	310.730	310.730	123.078	173.652	310.730	NaN	393.885	252.637	201.352	310.730	134.678	310.730	310.730	240.773	122.280	248.250	310.730	245.231	310.730	310.730	310.730	310.730	182.797	310.730	310.730	172.123	310.730	264.539	198.375	180.178	103.176	310.730	310.730
YOR104W	1	310.730	205.067	310.730	253.951	310.730	193.167	310.730	310.730	310.730	138.851	310.730	218.105	310.730	155.085	193.457	141.265	310.730	188.004	310.730	310.730	NaN	310.730	310.730	184.926	310.730	310.730	310.730	147.950	239.759	310.730	186.582	310.730	210.790	351.162	224.468	160.251	219.975	310.730	53.287	303.177	228.945	310.730	310.730	310.730	310.730	310.730	310.730	310.730
YOR106W	1	310.730	217.530	310.730	170.880	310.730	237.858	310.730	224.008	284.613	119.541	310.730	310.730	310.730	191.094	310.730	310.730	310.730	310.730	310.730	310.730	NaN	212.704	247.426	310.730	310.730	310.730	310.730	310.730	225.027	310.730	229.454	366.727	178.771	288.840	164.337	169.672	156.151	342.933	146.731	226.698	310.730	215.671	164.438	215.775	156.579	310.730	254.264	310.730
YOR107W	1	310.730	178.483	157.361	276.762	310.730	310.730	145.171	180.761	310.730	310.730	310.730	127.313	147.760	261.413	169.151	310.730	310.730	219.886	190.089	310.730	NaN	310.730	164.059	310.730	310.730	310.730	176.436	310.730	310.730	367.948	258.931	310.730	218.951	310.730	310.730	201.847	310.730	310.730	310.730	310.730	310.730	255.108	310.730	310.730	310.730	310.730	NaN	310.730
YOR108W	1	247.594	271.707	310.730	254.967	310.730	210.942	310.730	310.730	274.917	310.730	207.004	310.730	310.730	244.629	233.479	310.730	310.730	310.730	310.730	310.730	NaN	310.730	136.204	230.359	158.434	163.558	202.525	310.730	330.015	310.730	310.730	266.184	310.730	220.726	232.205	224.427	310.730	163.521	47.031	310.730	310.730	310.730	150.679	207.416	209.113	310.730	310.730	310.730
YOR109W	1	188.832	185.303	125.994	177.292	310.730	310.730	310.730	196.256	169.004	228.326	310.730	310.730	310.730	190.078	327.733	310.730	195.072	203.735	310.730	310.730	NaN	310.730	211.998	176.969	310.730	172.314	170.983	310.730	310.730	310.730	310.730	310.730	185.651	199.116	310.730	181.831	154.836	143.699	153.996	182.877	310.730	145.985	295.795	310.730	310.730	310.730	310.730	310.730
YOR110W	1	310.730	310.730	310.730	310.730	154.435	139.230	310.730	310.730	310.730	310.730	310.730	155.507	178.736	310.730	165.228	310.730	287.021	151.558	310.730	119.738	NaN	310.730	310.730	156.627	310.730	168.257	153.217	204.379	310.730	310.730	310.730	310.730	310.730	178.684	206.555	160.678	310.730	310.730	310.730	236.854	165.440	310.730	239.228	310.730	310.730	310.730	310.730	310.730
YOR111W	1	310.730	252.687	205.328	203.358	310.730	211.525	310.730	193.327	310.730	310.730	310.730	181.810	215.363	310.730	310.730	201.086	310.730	156.505	310.730	310.730	NaN	310.730	310.730	310.730	310.730	310.730	310.730	221.611	310.730	310.730	310.730	310.730	310.730	310.730	310.730	207.013	203.236	278.735	310.730	310.730	310.730	310.730	310.730	310.730	235.911	310.730	310.730	238.699
YOR112W	1	182.993	154.778	310.730	194.898	245.253	201.027	309.360	310.730	310.730	220.526	206.082	170.164	157.536	310.730	169.281	164.896	161.261	310.730	140.317	310.730	NaN	310.730	244.308	310.730	151.393	310.730	184.379	310.730	310.730	310.730	197.905	336.552	310.730	310.730	310.730	206.883	165.069	310.730	310.730	200.576	310.730	169.231	187.966	213.083	310.730	310.730	310.730	310.730
YOR113W	1	326.246	226.868	177.635	173.916	310.730	310.730	310.730	173.784	310.730	215.350	310.730	310.730	310.730	198.969	155.295	310.730	310.730	247.646	207.091	210.612	NaN	310.730	220.410	236.800	229.861	232.309	310.730	310.730	310.730	310.730	310.730	310.730	228.927	194.956	220.070	265.031	170.369	310.730	149.586	310.730	187.123	219.391	310.730	310.730	238.433	310.730	310.730	192.470
YOR114W	1	310.730	220.088	166.191	310.730	310.730	182.573	226.577	199.213	310.730	310.730	187.634	310.730	310.730	310.730	152.493	206.006	310.730	310.730	310.730	310.730	NaN	310.730	161.533	310.730	310.730	310.730	272.482	238.835	310.730	310.730	259.738	166.395	196.843	181.896	256.526	310.730	188.666	144.897	310.730	299.196	310.730	211.958	310.730	310.730	310.730	170.768	119.559	178.627
YOR115C	1	172.794	191.722	269.012	156.336	256.533	310.730	286.970	310.730	169.356	236.690	141.166	310.730	310.730	153.553	310.730	250.673	310.730	235.929	310.730	310.730	NaN	310.730	172.554	310.730	157.789	165.302	136.539	310.730	310.730	184.884	196.550	310.730	310.730	200.944	310.730	310.730	310.730	339.212	310.730	310.730	180.454	217.006	310.730	193.708	186.924	310.730	310.730	206.512
YOR118W	1	310.730	310.730	310.730	298.949	282.120	198.590	310.730	157.088	200.941	310.730	310.730	164.645	290.075	310.730	310.730	310.730	310.730	310.730	310.730	159.016	NaN	310.730	310.730	310.730	310.730	310.730	310.730	310.730	163.684	310.730	310.730	310.730	310.730	193.261	310.730	181.203	248.142	198.991	76.238	395.039	310.730	310.730	310.730	231.496	146.096	218.564	310.730	235.392
YOR119C	1	253.625	310.730	108.087	273.509	310.730	310.730	310.730	173.384	227.045	310.730	159.330	124.605	310.730	310.730	132.090	181.091	310.730	294.770	310.730	310.730	NaN	258.324	310.730	178.336	171.374	161.309	171.015	310.730	310.730	310.730	310.730	310.730	310.730	196.654	177.995	134.875	142.828	200.664	310.730	310.730	310.730	177.332	423.349	310.730	172.394	310.730	113.421	204.468
YOR120W	1	310.730	219.474	148.901	146.272	310.730	310.730	310.730	310.730	310.730	310.730	310.730	159.119	121.790	310.730	193.068	310.730	310.730	310.730	310.730	310.730	NaN	310.730	149.431	310.730	257.303	310.730	220.179	310.730	310.730	310.730	310.730	310.730	310.730	310.730	310.730	310.730	218.633	289.724	170.633	310.730	310.730	310.730	310.730	310.730	194.818	310.730	222.692	310.730
YOR122C	1	235.468	162.765	310.730	331.268	310.730	80.751	310.730	162.585	231.654	310.730	192.762	167.532	310.730	78.418	220.931	310.730	310.730	165.433	146.981	310.730	NaN	147.432	310.730	126.788	310.730	310.730	141.715	310.730	310.730	310.730	310.730	310.730	182.721	310.730	310.730	202.210	234.676	216.278	310.730	304.744	159.430	310.730	112.599	310.730	213.831	310.730	79.705	135.407
YOR123C	1	310.730	152.725	163.359	208.795	310.730	310.730	214.092	145.581	120.715	160.062	147.987	191.625	310.730	310.730	212.373	310.730	163.406	132.456	189.110	265.038	NaN	120.575	150.899	310.730	310.730	310.730	408.863	204.276	451.179	310.730	149.145	139.631	211.165	152.834	310.730	209.167	145.166	310.730	88.146	193.635	180.410	150.956	310.730	310.730	190.081	186.501	310.730	206.198
YOR124C	1	310.730	310.730	310.730	310.730	310.730	173.625	223.212	310.730	140.599	310.730	217.825	310.730	149.362	310.730	310.730	225.944	310.730	310.730	210.833	310.730	NaN	187.146	310.730	310.730	310.730	279.948	150.681	310.730	183.858	310.730	310.730	310.730	200.882	310.730	310.730	310.730	310.730	181.657	310.730	223.417	310.730	310.730	165.164	310.730	310.730	175.298	291.121	310.730
YOR125C	1	310.730	186.769	310.730	306.169	310.730	166.840	179.039	134.034	244.775	310.730	310.730	126.445	310.730	172.760	310.730	310.730	310.730	310.730	310.730	141.113	NaN	310.730	193.650	203.380	310.730	164.604	135.271	310.730	310.730	310.730	310.730	310.730	131.300	176.693	310.730	120.238	215.764	227.724	310.730	195.941	78.872	195.698	310.730	310.730	310.730	310.730	310.730	310.730
YOR126C	1	244.425	256.940	191.859	310.730	228.801	310.730	183.756	310.730	310.730	220.403	203.231	310.730	310.730	276.412	139.129	310.730	310.730	310.730	139.241	310.730	NaN	310.730	151.475	310.730	310.730	310.730	310.730	310.730	310.730	310.730	310.730	149.093	142.850	310.730	310.730	472.865	156.827	203.925	310.730	249.513	248.972	185.210	306.694	310.730	310.730	166.891	310.730	310.730
YOR127W	1	310.730	176.617	337.380	310.730	177.296	236.375	171.683	295.661	191.877	259.794	148.663	323.371	266.511	248.127	138.560	310.730	187.844	310.730	176.032	310.730	NaN	263.495	225.749	310.730	126.192	310.730	310.730	223.429	310.730	310.730	310.730	257.346	310.730	307.390	244.835	165.041	170.331	264.725	310.730	310.730	310.730	199.918	310.730	310.730	181.873	295.725	187.305	173.797
YOR128C	1	310.730	310.730	310.730	223.705	310.730	115.063	130.781	310.730	310.730	310.730	184.996	310.730	310.730	179.926	185.162	310.730	310.730	272.494	310.730	210.662	NaN	196.877	158.031	310.730	310.730	171.019	320.151	310.730	176.439	310.730	310.730	310.730	310.730	152.766	176.405	310.730	310.730	149.529	89.572	310.730	310.730	149.803	310.730	310.730	149.166	168.183	121.197	256.619
YOR131C	1	226.189	237.115	310.730	275.111	310.730	310.730	310.730	168.996	310.730	310.730	311.603	217.558	264.250	310.730	177.267	189.892	310.730	387.754	387.031	310.730	NaN	310.730	285.265	310.730	310.730	300.061	187.082	310.730	310.730	268.256	310.730	216.840	292.326	164.156	310.730	310.730	310.730	257.714	310.730	310.730	310.730	201.108	310.730	183.663	202.480	310.730	145.010	310.730
YOR132W	1	310.730	179.307	160.874	310.730	310.730	310.730	310.730	158.596	186.648	310.730	168.771	103.180	153.297	310.730	165.247	310.730	167.995	162.686	226.690	183.034	NaN	207.193	310.730	310.730	310.730	310.730	310.730	283.409	310.730	310.730	310.730	478.059	175.924	237.988	310.730	281.294	273.450	310.730	310.730	201.276	150.878	310.730	183.941	189.041	162.005	152.757	136.692	310.730
YOR134W	1	310.730	310.730	308.882	232.264	310.730	163.614	310.730	96.960	310.730	310.730	310.730	310.730	310.730	310.730	310.730	310.730	145.744	183.577	185.792	193.865	NaN	310.730	301.836	310.730	310.730	310.730	261.618	208.929	223.265	310.730	310.730	349.259	244.503	178.333	421.035	179.019	268.587	212.189	175.590	195.269	310.730	249.706	344.990	191.410	203.444	310.730	163.011	209.117
YOR136W	1	109.937	80.069	310.730	310.730	310.730	310.730	67.232	310.730	210.179	248.816	205.485	89.054	310.730	310.730	310.730	119.737	182.550	138.074	310.730	90.652	NaN	17.233	127.272	72.782	310.730	310.730	78.468	78.660	310.730	310.730	310.730	194.406	112.937	77.456	310.730	71.357	135.949	149.215	171.473	310.730	310.730	310.730	134.375	120.980	87.329	310.730	351.558	106.135
YOR137C	1	224.316	228.295	230.610	310.730	310.730	310.730	263.279	310.730	189.323	191.251	186.887	310.730	310.730	105.668	88.076	96.937	139.126	310.730	310.730	146.256	NaN	310.730	141.021	310.730	135.924	118.531	153.245	193.072	310.730	310.730	283.768	310.730	158.788	153.349	310.730	117.663	139.775	133.659	65.866	136.338	310.730	207.278	310.730	103.745	102.620	163.297	310.730	144.755
YOR138C	1	310.730	166.880	128.514	310.730	310.730	124.378	310.730	84.845	310.730	310.730	310.730	310.730	310.730	286.357	310.730	170.178	129.547	147.934	310.730	310.730	NaN	166.065	310.730	161.428	310.730	310.730	119.623	310.730	310.730	310.730	310.730	310.730	310.730	115.583	310.730	310.730	245.935	310.730	310.730	310.730	237.157	276.544	152.290	310.730	310.730	310.730	111.268	310.730
YOR140W	1	310.730	310.730	310.730	310.730	171.486	114.621	310.730	310.730	310.730	310.730	310.730	152.279	173.844	213.301	310.730	310.730	310.730	193.068	140.085	366.893	NaN	219.319	233.910	310.730	236.976	193.689	215.800	310.730	146.707	159.501	310.730	310.730	230.028	310.730	310.730	170.912	310.730	151.128	131.766	206.592	180.282	310.730	165.886	118.566	110.731	310.730	259.836	310.730
YOR142W	1	310.730	207.402	161.791	189.111	310.730	310.730	193.103	142.276	175.101	310.730	310.730	158.621	202.876	219.576	196.289	207.896	228.137	310.730	310.730	287.119	NaN	196.331	188.630	310.730	127.880	481.454	310.730	310.730	310.730	159.306	200.105	212.054	310.730	178.136	310.730	219.206	191.047	304.558	310.730	182.136	235.329	279.956	310.730	216.640	197.712	285.701	310.730	205.723
YOR143C	1	310.730	310.730	310.730	310.730	153.957	75.187	310.730	310.730	109.698	310.730	126.382	129.993	188.972	310.730	143.804	310.730	310.730	82.269	98.700	310.730	NaN	149.125	310.730	129.345	168.573	137.906	310.730	310.730	247.676	208.454	310.730	149.572	310.730	201.644	136.729	310.730	131.275	198.658	310.730	310.730	310.730	165.684	85.467	260.619	151.672	199.038	123.252	76.274
YOR144C	1	279.293	257.714	220.363	221.154	310.730	310.730	310.730	250.503	222.924	250.403	310.730	194.599	310.730	180.729	134.596	176.166	227.995	150.288	310.730	310.730	NaN	170.559	186.512	310.730	310.730	211.747	245.321	242.390	310.730	433.544	201.415	270.792	156.068	165.060	332.749	229.978	211.104	307.071	310.730	69.418	310.730	184.645	152.545	214.918	193.424	310.730	267.599	217.517
YOR145C	1	NaN	NaN	NaN	NaN	NaN	NaN	NaN	NaN	NaN	NaN	NaN	NaN	NaN	NaN	NaN	NaN	NaN	NaN	NaN	NaN	NaN	NaN	NaN	NaN	NaN	NaN	NaN	NaN	NaN	NaN	NaN	NaN	NaN	NaN	NaN	NaN	NaN	NaN	NaN	NaN	NaN	NaN	NaN	NaN	NaN	NaN	NaN	NaN
YOR152C	1	190.673	218.594	257.924	310.730	310.730	310.730	224.726	202.002	310.730	310.730	310.730	310.730	221.642	234.961	179.578	202.000	208.095	211.520	310.730	310.730	NaN	310.730	310.730	310.730	225.504	246.422	187.086	242.778	310.730	310.730	190.109	341.452	310.730	198.289	310.730	149.615	185.601	227.598	197.427	310.730	310.730	310.730	310.730	176.514	180.044	223.305	310.730	229.510
YOR153W	1	267.243	202.805	182.511	173.805	310.730	310.730	310.730	310.730	310.730	310.730	153.064	200.733	217.703	196.576	154.471	310.730	215.968	310.730	310.730	295.514	NaN	310.730	175.620	212.542	310.730	198.431	240.688	192.604	310.730	310.730	193.288	214.559	257.362	231.990	310.730	177.497	119.649	122.276	264.223	148.690	196.585	180.215	234.085	136.167	162.859	144.915	310.730	134.560
YOR154W	1	152.983	310.730	198.326	184.689	310.730	310.730	173.051	228.767	126.655	249.483	310.730	156.558	310.730	300.925	310.730	410.739	183.981	310.730	151.973	225.405	NaN	310.730	205.015	207.369	113.750	228.556	425.707	310.730	310.730	188.973	310.730	310.730	310.730	176.600	179.848	310.730	310.730	241.492	140.301	179.587	234.790	310.730	310.730	310.730	157.526	310.730	310.730	310.730
YOR155C	1	283.227	252.839	196.915	310.730	244.835	310.730	126.459	310.730	187.129	108.315	201.611	205.701	310.730	315.118	310.730	310.730	310.730	310.730	310.730	124.916	NaN	258.423	310.730	310.730	310.730	310.730	310.730	171.723	128.344	121.194	310.730	310.730	310.730	310.730	310.730	178.980	310.730	160.727	32.217	89.978	310.730	310.730	310.730	170.317	133.473	133.951	310.730	171.457
YOR156C	1	206.971	206.976	153.027	171.169	310.730	310.777	165.209	310.730	310.730	214.473	207.895	199.929	163.802	213.396	129.145	305.686	332.319	171.075	190.588	310.730	NaN	241.357	165.160	310.730	133.873	310.730	236.580	310.730	310.730	202.786	157.558	310.730	177.605	222.326	233.128	310.730	234.769	310.730	310.730	310.730	444.602	307.996	218.112	310.730	189.927	310.730	294.212	193.851
YOR161C	1	211.617	191.869	185.311	310.730	310.730	310.730	184.626	310.730	165.547	191.385	179.255	310.730	310.730	162.585	171.989	215.287	310.730	217.620	274.746	244.049	NaN	191.101	192.510	111.210	192.547	144.006	156.292	310.730	137.505	310.730	310.730	310.730	310.730	310.730	310.730	131.792	288.360	118.216	47.574	129.953	121.009	207.259	206.185	310.730	310.730	310.730	114.571	310.730
YOR163W	1	310.730	194.609	166.257	220.400	310.730	192.318	411.818	310.730	396.667	274.319	197.554	214.062	253.006	169.122	130.696	136.966	174.343	310.730	212.700	310.730	NaN	167.693	196.568	310.730	180.091	188.929	222.120	266.590	310.730	152.199	169.432	310.730	310.730	284.424	310.730	310.730	310.730	169.972	310.730	310.730	190.413	228.954	310.730	310.730	310.730	310.730	263.003	310.730
YOR164C	1	395.744	361.741	187.510	310.730	310.730	310.730	310.730	310.730	198.528	224.407	188.801	310.730	189.556	310.730	310.730	310.730	310.730	261.290	201.347	270.872	NaN	228.748	310.730	310.730	310.730	310.730	213.749	214.848	310.730	195.190	250.241	171.135	191.736	216.849	310.730	155.697	158.216	189.254	229.258	310.730	310.730	242.683	310.730	186.669	456.519	206.641	136.255	182.337
YOR165W	1	128.343	162.923	310.730	310.730	262.162	239.943	310.730	178.225	200.340	310.730	310.730	310.730	192.295	190.769	310.730	310.730	273.372	193.728	310.730	147.876	NaN	196.644	310.730	170.733	185.272	215.295	162.112	310.730	310.730	310.730	252.897	260.517	310.730	271.215	310.730	236.445	246.034	310.730	310.730	310.730	310.730	277.087	211.844	185.569	143.458	165.820	310.730	186.370
YOR166C	1	279.999	209.238	176.076	310.730	310.730	145.864	304.045	197.498	310.730	310.730	310.730	325.227	310.730	190.737	177.141	188.570	158.307	233.077	133.970	310.730	NaN	251.468	310.730	188.383	310.730	310.730	310.730	310.730	285.747	243.705	221.718	310.730	310.730	310.730	219.976	226.265	310.730	310.730	247.586	166.393	310.730	230.185	254.988	310.730	327.525	215.922	310.730	310.730
YOR167C	1	171.350	187.212	207.769	310.730	310.730	310.730	310.730	310.730	310.336	310.730	188.722	310.730	217.107	162.136	142.516	154.269	180.207	202.341	206.543	310.730	NaN	310.730	225.876	196.647	275.534	310.730	317.224	209.144	310.730	310.730	168.198	310.730	265.505	178.417	265.648	165.063	215.776	222.746	310.730	142.137	156.710	161.598	310.730	203.479	310.730	310.730	310.730	130.113
YOR171C	1	112.105	158.658	230.535	310.730	310.730	310.730	213.100	199.427	157.672	207.589	144.745	293.065	199.841	310.730	158.016	138.685	310.730	142.606	310.730	199.287	NaN	310.730	106.577	156.019	181.132	310.730	310.730	310.730	310.730	310.730	220.292	310.730	192.748	310.730	310.730	179.858	145.613	126.449	82.909	119.399	107.883	70.292	57.311	161.053	81.226	121.370	NaN	119.707
YOR172W	1	310.730	310.730	194.871	170.356	310.730	310.730	310.730	310.730	213.806	194.115	252.462	238.175	177.437	180.624	123.970	310.730	314.512	186.183	240.376	289.297	NaN	171.656	169.877	187.275	214.531	271.811	310.730	292.184	310.730	187.434	147.573	196.938	169.528	157.180	380.380	222.340	244.445	224.852	310.730	310.730	310.730	211.935	207.485	217.408	225.167	216.826	231.338	136.269
YOR173W	1	310.730	310.730	310.730	310.730	310.730	197.923	200.222	171.447	310.730	310.730	310.730	246.285	310.730	310.730	310.730	310.730	278.172	310.730	133.356	264.394	NaN	222.446	310.730	169.844	185.527	310.730	258.870	252.065	220.164	310.730	310.730	310.730	310.730	220.773	199.416	310.730	270.828	215.040	229.660	310.730	251.263	180.864	310.730	310.730	202.890	310.730	310.730	310.730
YOR177C	1	310.730	235.229	225.480	310.730	241.602	217.344	164.392	155.425	164.601	181.851	310.730	117.601	164.837	310.730	188.556	220.558	180.351	184.093	310.730	209.318	NaN	310.730	195.911	250.829	310.730	184.340	310.730	179.258	168.534	178.058	214.172	310.730	189.880	217.143	310.730	310.730	297.205	140.401	149.307	310.730	230.713	189.422	310.730	310.730	310.730	176.113	161.507	206.148
YOR178C	1	310.730	356.664	186.686	185.719	144.838	224.899	162.667	204.428	173.031	310.730	310.730	122.652	214.536	310.730	310.730	310.730	310.730	137.952	310.730	226.485	NaN	315.600	219.792	310.730	310.730	310.730	471.153	248.581	172.316	155.542	194.670	310.730	250.767	310.730	190.386	310.730	310.730	219.835	144.118	226.064	310.730	310.730	310.730	310.730	161.741	170.728	310.730	215.715
YOR179C	1	214.595	204.773	182.630	196.811	195.331	174.225	310.730	199.057	206.124	195.464	517.609	179.781	210.124	205.469	310.730	310.730	264.323	268.828	207.785	292.013	NaN	185.704	201.260	194.368	221.817	262.178	376.683	226.163	252.432	310.730	310.730	310.730	255.700	202.977	310.730	252.453	226.587	177.912	310.730	280.837	310.730	442.007	234.222	310.730	237.652	310.730	315.515	310.730
YOR180C	1	NaN	NaN	NaN	NaN	NaN	NaN	NaN	NaN	NaN	NaN	NaN	NaN	NaN	NaN	NaN	NaN	NaN	NaN	NaN	NaN	NaN	NaN	NaN	NaN	NaN	NaN	NaN	NaN	NaN	NaN	NaN	NaN	NaN	NaN	NaN	NaN	NaN	NaN	NaN	NaN	NaN	NaN	NaN	NaN	NaN	NaN	NaN	NaN
YOR182C	1	147.159	141.914	184.611	310.730	169.087	236.392	166.651	205.312	261.081	198.726	310.730	214.217	234.945	163.965	139.283	310.730	310.730	196.173	310.730	189.205	NaN	310.730	203.319	147.852	310.730	310.730	310.730	227.131	310.730	310.730	310.730	195.056	175.824	171.476	215.550	230.306	310.730	310.730	310.730	326.982	310.730	207.257	310.730	176.456	310.730	310.730	132.725	218.445
YOR183W	1	196.318	317.366	181.494	310.730	310.730	165.027	157.431	233.322	194.648	179.415	202.475	165.550	199.617	178.456	180.266	310.730	310.730	171.971	172.223	310.730	NaN	147.589	173.144	202.543	310.730	310.730	310.730	310.730	170.721	310.730	310.730	249.335	156.718	188.301	160.667	310.730	310.730	310.730	310.730	310.730	310.730	147.622	174.514	200.299	205.501	244.748	148.014	147.418
YOR184W	1	310.730	310.730	152.013	72.784	310.730	115.616	310.730	106.982	80.379	128.990	310.730	108.227	310.730	310.730	310.730	310.730	310.730	310.730	121.916	310.730	NaN	310.730	310.730	310.730	310.730	310.730	310.730	310.730	310.730	112.542	137.141	91.050	184.972	310.730	310.730	310.730	310.730	310.730	310.730	142.075	125.125	113.207	310.730	114.690	310.730	75.118	229.426	91.942
YOR185C	1	310.730	310.730	310.730	172.462	192.805	310.730	196.954	228.162	209.205	310.730	310.730	331.047	197.214	283.879	200.420	310.730	310.730	210.695	182.195	310.730	NaN	213.334	183.741	226.254	152.133	310.730	320.724	310.730	310.730	220.090	172.475	310.730	174.085	310.730	264.718	193.956	258.896	358.789	146.184	310.730	245.498	192.645	145.324	310.730	310.730	266.595	310.730	241.797
YOR186W	1	143.629	177.979	283.864	310.730	310.730	310.730	310.730	208.947	249.421	293.125	180.576	178.369	233.280	156.561	138.078	204.939	221.874	181.673	291.390	240.658	NaN	310.730	218.995	169.773	236.612	191.121	310.730	310.730	310.730	148.160	310.730	310.730	380.798	213.012	310.730	310.730	310.730	310.730	310.730	310.730	310.730	310.730	199.191	310.730	202.607	310.730	209.328	207.867
YOR187W	1	310.730	85.384	112.054	310.730	104.595	49.072	92.626	88.684	106.039	148.047	310.730	138.173	310.730	77.111	310.730	310.730	310.730	310.730	310.730	310.730	NaN	152.013	152.446	310.730	140.456	310.730	137.653	78.456	310.730	310.730	310.730	137.706	130.135	75.821	148.198	96.149	212.529	153.147	NaN	102.307	100.572	111.755	41.350	310.730	121.423	310.730	97.008	310.730
YOR188W	1	310.730	164.995	310.730	310.730	310.730	310.730	310.730	310.730	231.167	310.730	310.730	164.588	199.700	310.730	310.730	310.730	310.730	145.500	242.052	304.432	NaN	242.426	310.730	163.319	310.730	310.730	310.730	203.674	310.730	310.730	310.730	314.716	197.455	173.064	310.730	204.889	310.730	310.730	85.568	310.730	267.716	310.730	177.738	295.989	305.340	186.592	251.770	252.481
YOR189W	1	310.730	395.376	187.741	231.560	310.730	189.041	310.730	173.797	170.050	310.730	310.730	158.241	178.533	287.255	310.730	310.730	310.730	310.730	310.730	310.730	NaN	177.347	310.730	242.225	334.946	199.476	310.730	203.824	227.917	310.730	310.730	310.730	169.217	207.795	310.730	219.102	310.730	310.730	310.730	260.816	271.896	310.730	310.730	310.730	150.351	310.730	310.730	187.636
YOR190W	1	185.356	232.957	245.705	220.290	310.730	197.568	165.932	161.690	169.165	310.730	310.730	121.720	151.889	310.730	282.035	145.472	219.475	137.384	244.459	310.730	NaN	310.730	237.048	176.667	217.469	310.730	181.412	153.019	209.550	310.730	310.730	310.730	401.411	352.587	310.730	161.150	172.838	310.730	116.149	156.418	310.730	310.730	310.730	310.730	224.217	310.730	NaN	236.722
YOR192C-C	1	144.747	195.131	199.612	168.949	123.645	169.678	165.367	149.987	202.359	310.730	310.730	160.307	207.526	181.478	310.730	310.730	250.792	147.410	297.561	167.910	NaN	310.730	191.584	167.932	310.730	310.730	310.730	310.730	310.730	310.730	310.730	196.096	310.730	125.224	310.730	310.730	310.730	310.730	124.990	310.730	310.730	281.788	310.730	308.979	284.734	242.197	193.960	175.669
YOR192C	1	329.209	310.730	192.492	147.731	310.730	177.600	310.730	310.730	170.281	184.195	310.730	175.002	154.122	294.001	164.616	310.730	182.373	226.710	233.650	310.730	NaN	310.730	381.676	310.730	310.730	310.730	310.730	310.730	310.730	310.730	310.730	171.211	250.712	191.584	311.129	310.730	194.755	142.782	106.028	274.495	310.730	260.278	244.815	310.730	156.061	203.842	310.730	175.423
YOR193W	1	287.766	310.730	310.730	215.197	134.341	144.878	310.730	154.863	310.730	177.084	264.995	145.131	310.730	151.459	168.238	172.849	310.730	195.959	235.257	310.730	NaN	310.730	251.265	182.794	310.730	212.375	310.730	193.868	223.345	310.730	310.730	210.217	175.333	310.730	310.730	204.252	310.730	310.730	310.730	193.905	328.865	523.149	310.730	310.730	310.730	310.730	243.152	313.196
YOR194C	1	315.003	310.730	310.730	167.167	203.448	190.873	166.880	166.471	206.752	310.730	159.744	310.730	310.730	310.730	310.730	214.496	310.730	310.730	310.730	263.553	NaN	310.730	310.730	310.730	168.320	224.111	239.010	310.730	229.944	310.730	310.730	310.730	310.730	310.730	310.730	310.730	170.811	237.405	121.954	310.730	310.730	310.730	111.329	310.730	131.893	137.214	310.730	310.730
YOR195W	1	310.730	152.679	102.695	310.730	310.730	101.047	310.730	310.730	310.730	310.730	310.730	122.655	97.014	146.898	310.730	169.388	310.730	310.730	310.730	310.730	NaN	310.730	140.984	207.764	118.870	310.730	310.730	310.730	310.730	310.730	174.390	178.283	310.730	202.227	276.434	310.730	310.730	126.931	173.384	142.996	128.906	141.769	310.730	310.730	262.043	118.483	310.730	168.433
YOR200W	1	150.509	310.730	111.695	281.146	310.730	155.869	310.730	310.730	310.730	310.730	33.728	141.403	152.853	310.730	113.657	310.730	317.909	161.879	245.739	177.417	NaN	372.087	128.947	297.549	310.730	177.106	310.730	310.730	224.813	310.730	310.730	310.730	149.680	310.730	310.730	310.730	310.730	310.730	NaN	310.730	310.730	310.730	202.650	134.467	161.751	220.999	310.730	185.259
YOR201C	1	106.427	310.730	78.983	310.730	310.730	60.652	87.511	310.730	89.244	125.178	153.218	155.638	310.730	75.689	205.824	310.730	310.730	141.316	310.730	78.296	NaN	120.594	221.664	310.730	310.730	310.730	142.482	310.730	310.730	310.730	124.935	310.730	310.730	310.730	200.711	119.390	310.730	69.225	NaN	310.730	95.042	160.415	310.730	310.730	145.060	310.730	127.736	114.045
YOR204W	1	330.040	224.627	174.318	147.210	310.730	315.492	310.730	170.706	167.471	310.730	154.787	166.258	199.561	171.349	310.730	126.781	256.403	198.782	310.730	240.616	NaN	310.730	310.730	140.275	310.730	310.730	310.730	192.588	295.919	310.730	310.730	310.730	220.475	179.430	310.730	310.730	213.971	134.399	310.730	250.787	168.416	211.734	310.730	299.783	310.730	134.108	310.730	232.339
YOR204W	1	NaN	NaN	NaN	NaN	NaN	NaN	NaN	NaN	NaN	NaN	NaN	NaN	NaN	NaN	NaN	NaN	NaN	NaN	NaN	NaN	NaN	NaN	NaN	NaN	NaN	NaN	NaN	NaN	NaN	NaN	NaN	NaN	NaN	NaN	NaN	NaN	NaN	NaN	NaN	NaN	NaN	NaN	NaN	NaN	NaN	NaN	NaN	NaN
YOR205C	1	219.056	310.730	310.730	310.730	310.730	54.489	42.930	88.187	310.730	310.730	100.138	57.580	95.442	121.189	310.730	310.730	310.730	103.050	310.730	31.269	NaN	73.484	102.099	198.973	310.730	134.296	120.441	102.246	310.730	310.730	310.730	310.730	310.730	124.574	310.730	70.384	310.730	75.501	NaN	310.730	322.184	310.730	101.833	113.797	310.730	310.730	NaN	310.730
YOR209C	1	178.802	170.320	174.440	160.593	310.730	121.716	310.730	285.315	158.410	310.730	136.490	215.611	206.917	310.730	190.616	310.730	310.730	310.730	310.730	310.730	NaN	310.730	327.532	150.938	183.778	310.730	310.730	310.730	310.730	310.730	310.730	442.209	310.730	165.994	310.730	106.919	310.730	195.146	333.856	310.730	310.730	310.730	221.950	130.002	184.558	310.730	140.733	310.730
YOR213C	1	NaN	NaN	NaN	NaN	NaN	NaN	NaN	NaN	NaN	NaN	NaN	NaN	NaN	NaN	NaN	NaN	NaN	NaN	NaN	NaN	NaN	NaN	NaN	NaN	NaN	NaN	NaN	NaN	NaN	NaN	NaN	NaN	NaN	NaN	NaN	NaN	NaN	NaN	NaN	NaN	NaN	NaN	NaN	NaN	NaN	NaN	191.147	NaN
YOR214C	1	261.202	310.730	194.225	156.817	154.993	156.695	310.730	232.952	163.156	310.730	236.518	185.882	310.730	310.730	346.053	310.730	161.792	310.730	310.730	310.730	NaN	261.882	310.730	310.730	310.730	310.730	387.029	231.258	310.730	310.730	310.730	310.730	187.031	174.726	293.604	310.730	257.117	195.470	310.730	334.959	268.141	310.730	310.730	316.788	160.779	310.730	225.625	310.730
YOR215C	1	310.730	264.713	310.730	310.730	183.610	290.171	310.730	258.657	190.451	248.444	310.730	310.730	310.730	310.730	310.730	310.730	310.730	310.730	270.538	239.993	NaN	209.386	310.730	199.763	310.730	310.730	198.318	310.730	180.153	310.730	310.730	211.964	207.071	187.395	207.862	208.664	245.654	203.486	145.974	213.236	310.730	226.001	186.769	318.477	176.344	310.730	167.179	310.730
YOR216C	1	184.837	219.949	310.730	310.730	310.730	310.730	310.730	310.730	164.654	199.239	266.965	310.730	310.730	310.730	147.718	310.730	369.381	248.461	171.543	131.539	NaN	310.730	310.730	310.730	128.405	310.730	194.040	7.747	310.730	310.730	115.928	269.698	310.730	145.742	310.730	159.830	193.992	237.833	310.730	273.022	310.730	310.730	310.730	229.074	184.390	155.491	129.622	186.460
YOR220W	1	310.730	290.192	241.971	203.621	310.730	310.730	146.744	236.106	164.013	310.730	310.730	310.730	310.730	310.730	310.730	223.711	310.730	155.575	310.730	296.453	NaN	331.701	291.688	310.730	310.730	310.730	310.730	196.965	310.730	310.730	310.730	310.730	310.730	259.128	310.730	214.528	217.399	211.300	229.221	310.730	310.730	310.730	310.730	310.730	189.845	258.695	310.730	278.793
YOR221C	1	310.730	206.775	160.817	123.040	310.730	180.583	310.730	310.730	182.037	225.070	156.994	310.730	124.119	184.692	145.475	310.730	119.266	310.730	203.655	310.730	NaN	310.730	158.647	310.730	310.730	142.709	423.784	310.730	310.730	225.793	310.730	310.730	310.730	194.685	170.401	220.917	143.089	135.779	310.730	310.730	210.005	310.730	145.353	231.022	194.648	310.730	310.730	137.183
YOR222W	1	197.866	151.733	161.036	145.067	207.550	279.687	175.669	310.730	163.448	310.730	310.730	168.118	310.730	117.425	172.392	153.530	183.816	182.721	305.566	308.943	NaN	180.624	310.730	310.730	310.730	310.730	193.036	310.730	310.730	310.730	310.730	184.919	310.730	218.029	310.730	106.704	310.730	310.730	109.768	310.730	310.730	288.405	129.313	321.203	131.052	310.730	132.000	145.029
YOR224C	1	310.730	310.730	310.730	242.234	310.730	155.826	279.315	296.549	195.470	310.730	310.730	310.730	86.101	194.108	310.730	115.159	310.730	197.576	310.730	237.030	NaN	310.730	310.730	260.744	310.730	255.791	310.730	244.180	310.730	324.005	125.433	208.997	310.730	146.848	310.730	310.730	310.730	231.063	130.850	310.730	382.887	225.486	310.730	310.730	181.868	310.730	157.953	112.664
YOR226C	1	310.730	310.730	151.792	163.974	166.721	125.062	358.359	310.730	310.730	233.811	173.037	406.098	310.730	310.730	310.730	310.730	310.730	235.760	123.223	310.730	NaN	197.193	304.576	310.730	116.891	229.792	173.921	310.730	310.730	310.730	310.730	177.217	172.346	310.730	237.987	222.426	310.730	310.730	247.248	310.730	310.730	161.901	196.407	310.730	194.614	203.184	276.481	310.730
YOR227W	1	310.730	213.946	310.730	310.730	310.730	310.730	310.730	319.877	203.193	336.962	310.730	310.730	310.730	310.730	148.038	137.805	310.730	310.730	310.730	245.472	NaN	310.730	215.965	311.079	310.730	221.754	310.730	311.132	310.730	435.156	173.387	310.730	310.730	178.676	179.019	217.218	151.460	177.010	310.730	310.730	205.088	280.574	310.730	221.367	253.714	310.730	170.244	188.730
YOR228C	1	122.128	198.350	153.180	310.730	196.937	310.730	310.730	310.730	310.730	310.730	310.730	310.730	310.730	310.730	310.730	179.221	171.140	140.962	310.730	310.730	NaN	310.730	310.730	238.196	176.029	181.698	179.598	310.730	216.478	310.730	138.064	148.124	193.901	310.730	310.730	310.730	309.555	310.730	66.317	310.730	310.730	236.810	140.341	310.730	310.730	310.730	207.504	222.472
YOR229W	1	310.730	242.201	310.730	188.058	298.262	133.885	310.730	250.087	207.034	169.911	310.730	252.789	310.730	193.362	274.872	310.730	315.425	225.308	182.255	241.780	NaN	236.385	345.711	310.730	219.021	310.730	310.730	179.543	310.730	264.878	310.730	279.518	271.830	310.730	310.730	178.610	164.423	152.148	310.730	310.730	310.730	168.956	310.730	310.730	205.822	230.856	162.051	210.126
YOR230W	1	310.730	310.730	310.730	310.730	217.790	141.428	310.730	157.742	310.730	310.730	310.730	310.730	310.730	310.730	310.730	310.730	310.730	102.123	310.730	310.730	NaN	133.761	310.730	310.730	310.730	310.730	164.939	163.759	141.189	169.696	162.919	221.970	132.456	224.698	161.991	158.037	310.730	310.730	41.919	310.730	135.281	310.730	81.327	310.730	197.361	70.705	121.357	310.730
YOR231W	1	270.135	228.162	310.730	320.433	310.730	104.749	161.903	310.730	310.730	310.730	310.730	186.345	157.642	310.730	310.730	310.730	310.730	310.730	310.730	172.510	NaN	205.917	310.730	310.730	110.672	310.730	191.682	168.975	151.590	133.937	310.730	249.938	157.452	152.429	310.730	310.730	310.730	213.005	310.730	310.730	310.730	310.730	310.730	135.009	159.310	260.672	200.223	260.504
YOR233W	1	310.730	310.730	310.730	310.730	147.224	310.730	310.730	310.730	211.779	219.116	310.730	310.730	310.730	160.621	310.730	192.461	310.730	173.245	310.730	310.730	NaN	310.730	310.730	310.730	310.730	310.730	310.730	310.730	310.730	310.730	310.730	229.649	310.730	221.101	310.730	310.730	310.730	310.730	245.229	310.730	294.650	310.730	310.730	180.323	310.730	310.730	310.730	310.730
YOR234C	1	167.884	117.205	176.154	379.709	175.476	310.730	111.985	168.211	310.730	310.730	310.730	310.730	310.730	197.993	109.410	310.730	310.730	310.730	310.730	310.730	NaN	188.191	184.041	250.079	310.730	310.730	152.279	214.171	237.527	310.730	266.245	310.730	119.826	160.955	161.415	199.994	310.730	286.278	310.730	310.730	165.190	310.730	310.730	183.730	162.580	310.730	310.730	310.730
YOR236W	1	350.127	185.426	265.534	155.638	310.730	121.889	225.791	199.402	198.084	310.730	310.730	273.281	310.730	310.730	310.730	310.730	310.730	310.730	36.228	310.730	NaN	147.444	310.730	243.393	45.266	181.290	246.008	310.730	146.746	310.730	324.272	151.308	172.238	176.285	140.095	310.730	310.730	233.148	86.273	310.730	240.429	310.730	365.903	310.730	171.166	227.023	310.730	267.781
YOR237W	1	173.212	207.089	310.730	180.909	247.682	310.730	182.192	173.958	196.952	295.468	310.730	189.117	310.730	310.730	310.730	310.730	310.730	310.730	310.730	159.719	NaN	310.730	310.730	310.730	154.578	194.077	195.112	147.993	300.872	143.545	310.730	310.730	310.730	204.217	310.730	310.730	310.730	207.680	131.640	161.416	310.730	310.730	310.730	260.140	173.987	310.730	310.730	215.661
YOR241W	1	165.596	190.874	310.730	241.087	310.730	310.730	245.150	310.730	189.972	310.730	332.145	310.730	310.730	310.730	164.903	257.418	291.996	181.211	310.730	310.730	NaN	310.730	198.344	310.730	137.820	222.193	310.730	290.971	310.730	310.730	310.730	310.730	310.730	148.337	310.730	158.152	155.459	185.322	310.730	381.771	310.730	310.730	310.730	223.028	310.730	338.152	229.518	158.312
YOR242C	1	133.653	310.730	249.118	310.730	310.730	182.299	103.190	113.649	210.770	310.730	273.599	310.730	310.730	310.730	310.730	310.730	310.730	137.220	310.730	310.730	NaN	310.730	310.730	252.075	310.730	310.730	180.449	310.730	310.730	310.730	310.730	190.004	160.789	310.730	310.730	310.730	286.215	326.833	93.834	310.730	244.722	255.395	111.642	145.472	179.812	310.730	310.730	310.730
YOR243C	1	310.730	176.176	310.730	310.730	161.176	134.376	310.730	161.188	310.730	310.730	310.730	310.730	310.730	222.538	310.730	310.730	189.073	310.730	196.969	350.518	NaN	310.730	184.908	226.519	335.718	310.730	310.730	225.121	162.794	310.730	310.730	213.524	193.755	310.730	138.899	310.730	238.602	193.175	178.729	188.452	310.730	161.561	310.730	347.842	310.730	310.730	143.661	310.730
YOR245C	1	245.290	155.965	310.730	310.730	162.466	107.344	310.730	310.730	310.730	170.479	245.835	194.896	178.251	291.376	179.299	310.730	310.730	240.657	137.028	310.730	NaN	470.499	193.163	310.730	171.782	185.583	172.334	310.730	310.730	181.691	228.571	179.136	310.730	310.730	310.730	228.057	228.190	147.294	310.730	310.730	182.700	171.612	310.730	310.730	310.730	310.730	310.730	181.240
YOR246C	1	224.210	153.506	229.238	310.730	310.730	310.730	310.730	310.730	310.730	172.572	310.730	310.730	310.730	310.730	242.745	310.730	156.172	310.730	281.240	310.730	NaN	310.730	150.991	310.730	216.082	230.412	169.786	258.730	310.730	246.290	310.730	310.730	157.639	156.268	223.271	213.023	179.034	310.730	310.730	140.100	310.730	309.195	181.437	310.730	153.087	310.730	236.740	310.730
YOR250C	1	280.896	168.601	310.730	219.523	310.730	188.086	310.730	310.730	186.139	180.241	310.730	310.730	221.095	310.730	194.389	310.730	202.317	177.164	310.730	199.940	NaN	310.730	310.730	195.289	126.625	295.677	182.252	310.730	310.730	215.459	275.381	210.513	185.525	211.613	186.792	198.055	310.730	191.532	310.730	310.730	184.808	310.730	158.877	239.856	154.695	264.322	310.730	229.180
YOR251C	1	310.730	310.730	310.730	310.730	207.753	201.327	310.730	310.730	221.360	239.577	310.730	310.730	310.730	195.014	162.213	156.243	310.730	310.730	310.730	182.801	NaN	337.855	145.097	166.215	310.730	310.730	293.066	310.730	310.730	310.730	310.730	230.967	174.802	190.424	163.837	201.884	168.619	185.259	310.730	310.730	310.730	222.168	142.529	153.297	155.872	310.730	233.402	173.602
YOR253W	1	310.730	177.990	173.055	220.322	310.730	310.730	310.730	310.730	286.625	310.730	310.730	310.730	310.730	209.087	230.192	326.563	175.749	182.041	310.730	310.730	NaN	310.730	261.510	221.179	224.732	280.973	222.536	312.296	310.730	337.015	222.161	353.405	310.730	187.608	277.919	153.003	310.730	150.764	310.730	257.393	156.224	238.412	310.730	310.730	310.730	310.730	310.730	310.730
YOR259C	1	203.664	310.730	310.730	310.730	310.730	98.042	59.877	100.115	163.478	310.730	310.730	52.626	135.506	213.353	310.730	310.730	310.730	310.730	310.730	50.131	NaN	133.260	187.492	138.863	310.730	310.730	148.701	138.522	337.009	310.730	310.730	310.730	310.730	310.730	310.730	102.787	310.730	116.406	NaN	76.327	310.730	310.730	56.652	146.400	121.573	310.730	173.447	160.068
YOR262W	1	177.504	310.730	310.730	129.021	310.730	128.694	194.012	310.730	224.345	310.730	310.730	295.262	310.730	192.129	310.730	383.074	310.730	169.812	267.911	310.730	NaN	310.730	310.730	144.411	97.295	105.151	201.365	310.730	310.730	165.890	310.730	175.196	310.730	198.607	252.732	212.590	310.730	163.580	310.730	176.993	310.730	234.100	87.227	310.730	310.730	310.730	310.730	310.730
YOR264W	1	160.102	254.970	185.775	175.565	160.518	124.629	168.179	141.845	192.834	310.730	285.906	208.235	310.730	310.730	310.730	310.730	224.457	201.502	310.730	168.399	NaN	150.360	310.730	310.730	249.859	310.730	310.730	181.188	203.015	310.730	310.730	172.361	217.709	310.730	310.730	162.507	235.902	234.407	115.620	197.185	310.730	310.730	310.730	156.905	141.108	175.733	310.730	310.730
YOR265W	1	166.269	194.003	235.304	310.730	248.819	310.730	192.757	310.730	226.742	310.730	310.730	310.730	237.709	310.730	310.730	211.813	310.730	211.895	190.964	310.730	NaN	310.730	310.730	310.730	183.645	310.730	164.566	320.492	310.730	177.145	310.730	218.196	310.730	242.750	310.730	243.960	188.701	184.721	141.911	299.410	310.730	285.890	261.667	198.408	310.730	310.730	153.668	310.730
YOR266W	1	310.730	310.730	178.814	310.730	310.730	310.730	310.730	310.730	310.730	310.730	274.506	310.730	190.139	310.730	310.730	310.730	219.092	279.663	176.989	310.730	NaN	178.140	310.730	310.730	162.962	318.147	310.730	310.730	215.434	310.730	310.730	242.986	159.405	267.845	310.730	236.429	310.730	310.730	310.730	221.903	217.187	171.535	190.922	310.730	168.458	310.730	227.385	200.653
YOR267C	1	268.627	215.723	262.005	194.424	173.086	310.730	310.730	310.730	310.730	250.635	310.730	304.761	310.730	310.730	310.730	310.730	206.570	310.730	310.730	310.730	NaN	223.903	310.730	202.197	310.730	310.730	310.730	213.985	175.062	310.730	310.730	205.275	169.867	310.730	310.730	310.730	310.730	211.582	310.730	168.649	239.498	310.730	310.730	310.730	204.822	305.612	195.191	310.730
YOR268C	1	310.730	162.586	171.639	192.057	165.026	265.708	310.730	263.024	161.992	310.730	310.730	202.638	310.730	310.730	310.730	310.730	310.730	232.805	248.944	155.048	NaN	209.590	307.067	310.730	310.730	212.108	310.730	310.730	150.698	194.815	222.356	310.730	203.792	310.730	310.730	310.730	310.730	185.661	310.730	310.730	158.687	216.556	310.730	310.730	310.730	170.975	310.730	170.967
YOR269W	1	175.878	207.132	310.730	232.851	310.730	310.730	310.730	157.454	167.866	310.730	310.730	231.320	310.730	252.328	310.730	310.730	310.730	186.913	214.723	310.730	NaN	325.941	270.684	310.730	138.622	310.730	310.730	227.591	310.730	162.827	310.730	310.730	196.887	160.047	310.730	172.621	310.730	310.730	150.049	310.730	210.118	239.633	98.254	310.730	230.626	310.730	310.730	156.831
YOR273C	1	310.730	262.771	176.639	103.908	186.495	310.730	310.730	310.730	136.624	150.872	126.347	134.193	132.252	186.957	310.730	310.730	310.730	141.236	310.730	310.730	NaN	310.730	310.730	310.730	113.227	310.730	310.730	310.730	310.730	145.374	310.730	117.424	310.730	201.959	123.431	173.247	140.462	150.158	310.730	310.730	310.730	310.730	146.968	320.340	310.730	182.895	310.730	310.730
YOR275C	1	340.600	184.816	310.730	183.694	169.860	310.730	310.730	310.730	310.730	310.730	310.730	310.730	310.730	148.150	310.730	310.730	227.993	310.730	310.730	310.730	NaN	130.986	268.159	157.541	310.730	310.730	382.858	318.906	143.983	310.730	310.730	169.229	175.398	310.730	310.730	310.730	310.730	310.730	83.306	310.730	310.730	197.529	310.730	310.730	202.509	310.730	310.730	310.730
YOR279C	1	310.730	310.730	175.703	156.246	220.611	299.938	255.847	201.480	310.730	310.730	310.730	241.434	310.730	310.730	310.730	310.730	310.730	171.851	310.730	258.562	NaN	177.671	310.730	182.199	310.730	232.898	243.389	145.747	310.730	310.730	210.678	175.756	167.298	310.730	310.730	202.537	310.730	310.730	310.730	310.730	310.730	310.730	147.428	310.730	310.730	310.730	310.730	310.730
YOR283W	1	310.730	161.378	185.135	163.129	198.427	175.785	310.730	145.027	310.730	310.730	310.730	170.454	310.730	310.730	310.730	310.730	310.730	145.985	310.730	310.730	NaN	125.926	176.156	310.730	199.825	310.730	172.751	310.730	192.344	310.730	280.209	310.730	142.230	191.720	229.584	134.898	149.927	185.898	152.144	310.730	310.730	199.957	159.302	230.681	152.868	310.730	207.226	185.208
YOR285W	1	145.198	207.582	169.048	180.635	310.730	113.718	310.730	310.730	130.248	310.730	310.730	97.914	144.255	310.730	310.730	310.730	166.112	226.930	310.730	94.872	NaN	310.730	310.730	247.498	184.161	220.656	310.730	310.730	126.529	310.730	279.137	156.145	214.015	310.730	310.730	207.526	204.144	267.931	78.322	201.458	310.730	310.730	119.932	182.280	310.730	143.299	177.818	120.465
YOR286W	1	227.126	167.769	149.259	287.466	372.776	310.730	310.730	310.730	188.856	310.730	334.455	310.730	208.099	310.730	310.730	194.133	181.131	188.118	310.730	310.730	NaN	190.601	310.730	241.212	210.648	192.376	310.730	157.613	310.730	310.730	310.730	197.747	216.264	205.105	310.730	310.730	151.281	310.730	144.151	310.730	310.730	379.013	281.246	345.096	310.730	175.600	310.730	209.517
YOR289W	1	310.730	221.653	310.730	236.762	129.825	100.206	310.730	310.730	215.838	482.309	310.730	310.730	310.730	310.730	280.130	310.730	310.730	172.027	235.583	310.730	NaN	172.674	310.730	310.730	310.730	231.356	310.730	310.730	296.085	310.730	216.268	202.080	310.730	310.730	310.730	244.979	243.977	196.262	261.238	310.730	196.048	310.730	274.813	310.730	310.730	192.786	310.730	310.730
YOR290C	1	234.983	196.517	197.454	310.730	114.117	302.513	280.958	198.798	310.730	310.730	310.730	310.730	310.730	177.726	310.730	310.730	310.730	227.494	310.730	310.730	NaN	176.009	310.730	310.730	310.730	310.730	135.879	310.730	222.085	310.730	310.730	222.713	270.822	310.730	310.730	193.760	209.236	310.730	163.772	115.626	310.730	144.034	348.115	106.962	147.512	310.730	310.730	310.730
YOR292C	1	310.730	310.730	133.477	150.193	310.730	310.730	157.114	107.571	235.140	232.818	131.618	310.730	130.501	59.169	310.730	310.730	310.730	129.524	130.649	165.653	NaN	310.730	310.730	310.730	310.730	198.465	154.125	310.730	145.599	198.964	132.733	164.004	310.730	310.730	187.764	310.730	310.730	310.730	79.368	153.631	186.126	88.893	223.925	142.319	310.730	184.032	310.730	150.078
YOR294W	1	157.454	129.986	310.730	174.426	124.636	181.225	218.085	310.730	310.730	310.730	191.186	310.730	172.907	133.298	167.538	310.730	310.730	161.937	310.730	310.730	NaN	182.956	104.666	310.730	361.775	296.792	310.730	310.730	310.730	116.216	133.094	310.730	142.423	117.072	164.267	200.665	310.730	310.730	138.844	310.730	234.821	168.496	261.830	201.612	295.388	310.730	126.390	162.029
YOR296W	1	310.730	177.044	152.585	310.730	235.215	137.404	94.276	113.221	310.730	310.730	310.730	310.730	310.730	169.449	310.730	310.730	310.730	195.239	310.730	310.730	NaN	310.730	310.730	154.325	310.730	310.730	310.730	310.730	310.730	310.730	310.730	270.947	205.918	158.125	144.559	310.730	310.730	310.730	154.870	257.683	210.307	120.065	310.730	310.730	169.664	310.730	187.002	310.730
YOR298C-A	1	157.416	310.730	115.534	310.730	310.730	310.730	103.310	140.893	61.308	165.769	310.730	185.654	212.734	175.810	310.730	310.730	310.730	196.331	310.730	184.869	NaN	124.351	230.453	310.730	310.730	310.730	310.730	310.730	236.322	310.730	310.730	209.077	310.730	98.694	146.715	130.153	153.690	310.730	88.730	107.907	145.376	249.920	193.904	310.730	310.730	137.451	103.769	310.730
YOR298W	1	310.730	267.326	310.730	182.809	244.790	222.844	279.345	310.730	201.094	253.213	310.730	310.730	310.730	164.149	161.957	310.730	310.730	183.514	310.730	177.019	NaN	261.434	233.704	229.203	236.714	310.730	150.083	149.915	173.471	214.137	160.822	241.586	234.197	310.730	415.787	195.362	192.648	154.463	310.730	190.557	310.730	284.851	234.001	310.730	233.879	310.730	179.252	238.587
YOR299W	1	154.062	193.235	310.730	310.730	203.603	310.730	310.730	310.730	175.848	204.901	310.730	449.833	187.501	212.179	310.730	310.730	196.768	179.347	310.730	172.925	NaN	310.730	310.730	283.950	310.730	310.730	172.906	310.730	310.730	310.730	310.730	310.730	310.730	310.730	310.730	190.828	310.730	192.720	310.730	197.524	167.382	222.830	310.730	138.255	161.867	310.730	310.730	310.730
YOR301W	1	326.791	310.730	324.995	188.226	166.276	196.474	242.206	216.676	310.730	310.730	310.730	339.086	128.733	310.730	310.730	165.321	285.403	105.462	310.730	310.730	NaN	310.730	310.730	161.314	310.730	195.349	140.436	310.730	144.372	310.730	215.071	310.730	188.494	310.730	355.996	174.877	206.378	184.580	131.839	310.730	195.113	224.055	177.575	193.737	165.762	310.730	124.942	310.730
YOR304C-A	1	310.730	230.329	157.855	241.767	310.730	310.730	310.730	220.902	310.730	216.320	221.833	168.898	159.038	168.144	310.730	310.730	170.732	310.730	194.070	310.730	NaN	310.730	184.357	191.358	146.819	146.588	310.730	149.068	310.730	310.730	220.065	310.730	206.520	310.730	310.730	150.830	310.730	193.048	23.799	310.730	310.730	261.655	204.475	123.812	208.291	310.730	275.119	192.851
YOR304W	1	198.405	310.730	106.616	262.287	310.730	310.730	310.730	310.730	310.730	310.730	310.730	310.730	147.285	310.730	229.968	278.323	310.730	210.699	310.730	310.730	NaN	101.437	310.730	129.296	310.730	310.730	310.730	310.730	90.061	310.730	192.816	202.991	128.401	310.730	151.673	226.931	310.730	310.730	109.605	272.319	310.730	310.730	111.790	310.730	148.175	185.727	310.730	155.766
YOR306C	1	171.500	169.679	231.699	201.842	310.730	310.730	260.379	310.730	310.730	310.730	310.730	205.371	310.730	310.730	194.956	310.730	310.730	212.801	310.730	310.730	NaN	182.067	181.475	166.510	310.730	187.123	168.693	163.163	166.430	298.685	310.730	205.042	310.730	212.163	281.867	322.778	242.686	159.247	183.816	201.975	310.730	207.038	172.024	139.811	185.682	310.730	195.718	310.730
YOR307C	1	210.260	170.898	310.730	310.730	310.730	65.389	310.730	310.730	180.391	207.667	310.730	198.220	279.907	310.730	310.730	308.856	310.730	310.730	337.522	310.730	NaN	310.730	223.305	164.099	310.730	306.360	169.282	310.730	189.347	104.279	310.730	204.697	310.730	310.730	310.730	310.730	194.690	310.730	310.730	258.395	310.730	310.730	294.460	204.206	211.160	154.448	310.730	310.730
YOR308C	1	310.730	213.338	310.730	310.730	310.730	310.730	310.730	310.730	310.730	189.093	310.730	172.067	310.730	310.730	376.925	259.211	342.825	209.952	185.354	310.730	NaN	169.697	213.651	310.730	205.303	310.730	193.446	259.262	310.730	310.730	310.730	245.573	204.220	225.897	310.730	179.999	177.404	193.522	310.730	305.405	310.730	186.587	159.911	310.730	160.960	310.730	182.365	160.078
YOR310C	1	170.204	178.949	310.730	148.483	132.289	310.730	245.226	310.730	310.730	158.658	173.505	310.730	251.130	206.158	165.006	232.900	310.730	141.722	310.730	310.730	NaN	234.003	310.730	192.881	310.730	197.137	310.730	310.730	310.730	252.183	310.730	310.730	310.730	163.507	310.730	137.673	310.730	117.918	92.534	167.248	310.730	138.043	310.730	151.524	310.730	245.117	310.730	135.784
YOR311C	1	310.730	300.104	155.103	310.730	209.442	310.730	310.730	310.730	310.730	310.730	310.730	310.730	236.655	217.940	170.571	112.595	168.042	310.730	212.624	310.730	NaN	310.730	308.858	311.251	310.730	310.730	122.885	105.472	310.730	310.730	310.730	112.541	310.730	310.730	310.730	130.588	119.123	212.323	310.730	91.333	107.963	209.561	94.768	232.013	310.730	310.730	310.730	160.898
YOR312C	1	122.471	162.532	180.135	256.787	111.028	120.762	109.466	83.731	310.730	310.730	310.730	310.730	118.487	310.730	102.381	172.879	88.005	128.797	97.940	141.340	NaN	310.730	310.730	189.660	234.417	135.158	310.730	250.201	310.730	310.730	266.200	217.897	194.884	146.981	310.730	310.730	310.730	136.216	218.030	310.730	310.730	152.473	55.282	75.331	209.081	155.733	310.730	310.730
YOR313C	1	182.169	273.401	310.730	310.730	310.730	310.730	310.730	143.664	116.599	310.730	240.057	310.730	188.370	310.730	310.730	310.730	169.513	310.730	310.730	310.730	NaN	310.730	221.351	245.774	125.144	310.730	310.730	323.378	310.730	310.730	310.730	234.182	168.754	392.254	310.730	292.007	188.557	310.730	310.730	310.730	310.730	252.663	310.730	310.730	310.730	310.730	310.730	191.902
YOR315W	1	218.208	185.231	310.730	196.099	176.660	150.074	310.730	179.905	173.440	310.730	310.730	393.276	217.619	310.730	310.730	310.730	310.730	310.730	310.730	144.881	NaN	177.675	310.730	196.617	126.554	212.665	203.571	241.573	310.730	152.907	258.043	246.932	249.073	199.864	344.368	169.123	310.730	187.320	155.752	310.730	205.885	310.730	164.203	204.102	310.730	310.730	310.730	205.812
YOR316C-A	1	141.072	166.795	310.730	310.730	185.982	310.730	208.359	166.995	310.730	310.730	310.730	301.488	310.730	310.730	185.024	222.212	316.740	305.276	118.831	310.730	NaN	170.545	310.730	310.730	98.739	310.730	212.431	310.730	198.849	310.730	266.536	310.730	310.730	213.399	173.527	172.316	310.730	310.730	310.730	310.730	310.730	203.369	163.454	310.730	219.193	310.730	146.284	310.730
YOR316C	1	258.941	153.422	208.908	116.630	310.730	134.795	194.104	166.981	310.730	310.730	310.730	310.730	310.730	310.730	310.730	310.730	310.730	88.635	310.730	131.394	NaN	179.177	153.122	310.730	310.730	310.730	162.705	310.730	91.773	310.730	310.730	199.759	179.969	310.730	132.346	144.806	310.730	154.812	78.921	342.347	310.730	135.558	103.946	310.730	136.624	310.730	310.730	310.730
YOR317W	1	240.666	179.728	233.285	310.730	289.359	310.730	185.563	310.730	310.759	279.149	310.730	251.327	310.730	310.730	242.301	158.432	310.730	310.730	218.354	212.689	NaN	245.511	310.730	310.730	150.881	310.730	310.730	186.637	310.730	310.730	310.730	286.242	279.447	142.081	216.003	310.730	290.861	310.730	243.856	189.582	310.730	310.730	194.059	310.730	204.064	310.730	187.232	160.013
YOR320C	1	179.297	310.730	310.730	121.075	104.559	145.036	249.685	310.730	310.730	310.730	310.730	196.154	153.292	310.730	124.708	310.730	273.804	310.730	152.509	310.730	NaN	310.730	168.424	310.730	205.815	310.730	310.730	310.730	140.999	135.475	156.892	171.725	134.270	302.067	136.225	310.730	223.320	221.802	149.446	224.858	167.798	164.806	129.846	277.300	215.286	310.730	310.730	131.703
YOR321W	1	171.578	163.427	216.307	220.334	310.730	310.730	310.730	310.730	310.730	195.920	173.331	172.176	221.412	169.020	310.730	310.730	215.103	140.648	310.730	243.302	NaN	310.730	310.730	199.982	221.148	310.730	218.092	164.193	191.287	310.730	310.730	310.730	310.730	310.730	310.730	201.909	312.656	310.730	146.004	176.817	310.730	310.730	241.917	247.536	310.730	310.730	201.415	177.298
YOR322C	1	310.730	189.424	184.072	130.144	310.730	310.730	212.681	310.730	310.730	310.730	310.730	117.092	310.730	310.730	310.730	310.730	310.730	310.730	193.768	291.228	NaN	310.730	220.982	310.730	140.341	310.730	181.590	170.198	94.144	310.730	310.730	135.808	149.514	198.176	310.730	310.730	300.181	310.730	310.730	286.300	310.730	259.402	151.280	310.730	366.746	310.730	124.336	310.730
YOR324C	1	150.757	158.441	310.730	310.730	217.195	310.730	310.730	90.381	310.730	310.730	310.730	208.745	310.730	203.662	310.730	310.730	310.730	210.613	229.769	310.730	NaN	219.555	157.599	310.730	146.491	310.730	310.730	185.975	159.676	105.792	310.730	124.224	310.730	163.535	238.767	310.730	289.431	165.696	310.730	196.064	310.730	129.777	176.143	117.571	138.218	310.730	150.847	228.050
YOR328W	1	144.339	251.701	195.810	162.073	310.730	310.730	128.231	310.730	112.110	310.730	310.730	310.730	161.837	310.730	310.730	310.730	134.288	310.730	310.730	223.240	NaN	257.493	504.446	155.288	310.730	310.730	306.912	310.730	310.730	310.730	179.021	175.145	160.414	156.466	200.717	310.730	136.319	310.730	310.730	207.701	310.730	310.730	165.115	192.342	206.238	310.730	310.730	273.245
YOR329C	1	310.730	187.555	162.232	173.979	310.730	310.730	310.730	310.730	310.730	310.730	310.730	310.730	186.935	310.730	148.930	310.730	310.730	310.730	310.730	310.730	NaN	310.730	147.194	310.730	310.730	97.247	181.808	177.709	162.430	310.730	310.730	263.735	244.833	156.781	310.730	159.907	230.671	310.730	107.866	207.046	310.730	234.064	167.036	310.730	310.730	310.730	200.071	198.973
YOR332W	1	113.021	310.730	167.491	172.972	310.730	310.730	310.730	310.730	159.269	310.730	310.730	310.730	107.503	310.730	141.566	310.730	310.730	159.604	134.071	130.371	NaN	310.730	131.615	267.513	310.730	225.150	141.586	310.730	69.380	310.730	310.730	118.390	92.014	149.903	310.730	238.836	134.557	152.840	212.686	310.730	310.730	229.931	310.730	310.730	310.730	32.669	310.730	310.730
YOR334W	1	173.582	223.065	227.325	310.730	310.730	162.127	337.007	310.730	203.886	310.730	310.730	183.618	181.519	310.730	310.730	310.730	210.789	310.730	310.730	310.730	NaN	207.353	166.744	310.730	310.730	310.730	226.939	198.680	154.193	216.326	310.730	209.937	310.730	197.067	310.730	310.730	310.730	283.556	124.028	194.033	194.984	190.351	309.116	271.659	310.730	253.714	310.730	305.006
YOR337W	1	191.491	310.730	310.730	145.843	310.730	310.730	208.363	310.730	310.730	162.482	153.395	248.680	91.152	310.730	310.730	310.730	310.730	310.730	310.730	199.951	NaN	310.730	310.730	310.730	310.730	310.730	154.110	310.730	310.730	310.730	269.595	310.730	310.730	310.730	310.730	310.730	310.730	310.730	310.730	310.730	310.730	310.730	217.706	213.267	310.730	187.786	200.264	310.730
YOR339C	1	282.180	148.763	310.730	310.730	310.730	310.730	310.730	310.730	206.991	310.730	310.730	210.756	310.730	233.082	310.730	310.730	203.226	139.287	310.730	234.054	NaN	310.730	310.730	202.665	310.730	310.730	167.126	310.730	310.730	193.011	310.730	195.851	310.730	242.482	261.028	215.419	271.946	173.075	129.709	232.544	310.730	310.730	310.730	207.322	296.471	310.730	310.730	310.730
YOR341W	1	310.730	111.193	58.545	186.770	310.730	51.366	100.530	163.467	194.124	NaN	310.730	84.906	133.967	310.730	310.730	NaN	310.730	310.730	5.130	310.730	NaN	110.903	33.530	116.631	310.730	109.391	131.076	310.730	310.730	99.352	310.730	310.730	310.730	310.730	310.730	45.238	310.730	310.730	105.055	310.730	268.816	310.730	79.776	310.730	310.730	178.426	310.730	310.730
YOR344C	1	310.730	310.730	310.730	350.314	136.140	232.479	310.730	310.730	228.159	310.730	310.730	310.730	226.526	252.685	156.842	269.623	189.559	310.730	287.988	176.305	NaN	310.730	140.460	175.154	310.730	290.353	310.730	310.730	203.888	310.730	233.336	227.821	310.730	205.548	310.730	202.213	154.672	310.730	310.730	183.689	310.730	310.730	234.458	170.018	197.027	310.730	159.477	260.706
YOR346W	1	151.418	310.730	173.842	162.165	263.065	161.772	310.730	229.519	310.730	310.730	176.496	310.730	310.730	195.986	310.730	141.599	310.730	214.312	160.846	310.730	NaN	238.016	198.906	310.730	221.958	182.028	212.731	310.730	310.730	310.730	310.730	164.125	191.856	364.643	250.092	310.730	310.730	195.995	310.730	127.036	234.838	125.036	120.568	310.730	310.730	310.730	310.730	257.959
YOR348C	1	310.730	179.638	149.878	297.030	124.614	310.730	310.730	310.730	310.730	176.768	156.984	310.730	310.730	172.928	222.488	310.730	310.730	194.331	310.730	310.730	NaN	205.289	198.172	341.299	221.762	164.705	197.835	200.132	183.306	130.750	310.730	310.730	310.730	310.730	310.730	310.730	310.730	310.730	310.730	310.730	310.730	181.040	310.730	310.730	310.730	130.554	115.920	310.730
YOR349W	1	310.730	216.430	179.813	474.782	132.541	199.397	175.364	154.850	194.344	168.753	189.935	310.730	206.701	310.730	310.730	310.730	310.730	169.100	212.515	371.083	NaN	300.033	310.730	310.730	310.730	310.730	310.730	310.730	310.730	310.730	263.851	274.129	310.730	310.730	310.730	193.229	323.295	142.900	310.730	310.730	178.273	310.730	149.685	155.508	221.849	310.730	310.730	161.738
YOR350C	1	106.292	133.171	310.730	310.730	310.730	310.730	39.603	310.730	310.730	99.447	107.388	181.130	310.730	216.684	119.754	310.730	310.730	310.730	118.048	310.730	NaN	310.730	147.282	122.575	310.730	310.730	198.566	71.534	310.730	160.225	146.417	130.600	207.778	137.425	310.730	310.730	119.835	103.517	310.730	310.730	112.100	117.537	310.730	310.730	139.504	310.730	310.730	310.730
YOR351C	1	310.730	310.730	310.730	230.682	310.730	103.736	310.730	237.618	197.586	310.730	156.263	310.730	131.489	310.730	162.534	145.492	310.730	310.730	151.209	310.730	NaN	310.730	236.362	310.730	146.217	310.730	212.763	310.730	310.730	310.730	310.730	310.730	310.730	310.730	323.383	310.730	203.913	310.730	310.730	310.730	310.730	310.730	241.635	132.732	235.778	286.277	310.730	159.257
YOR352W	1	310.730	251.362	310.730	310.730	310.730	310.730	240.954	151.556	310.730	310.730	148.165	310.730	310.730	200.632	310.730	310.730	310.730	310.730	187.474	310.730	NaN	215.737	131.089	310.730	137.723	310.730	310.730	310.730	310.730	310.730	310.730	143.267	222.041	154.333	310.730	310.730	253.886	310.730	310.730	206.065	310.730	145.127	310.730	204.517	310.730	310.730	215.542	310.730
YOR354C	1	310.730	310.730	210.699	149.602	157.408	310.730	150.716	115.815	310.730	128.414	116.428	250.803	130.130	310.730	310.730	120.632	243.595	310.730	310.730	310.730	NaN	191.097	112.495	186.304	310.730	310.730	146.496	83.415	173.804	175.553	310.730	174.108	397.542	134.206	110.764	186.257	151.551	310.730	310.730	316.866	133.104	142.833	310.730	310.730	168.235	310.730	155.398	165.968
YOR356W	1	183.834	405.937	179.368	192.217	223.602	102.147	82.783	310.730	235.335	310.730	310.730	179.118	104.154	151.123	194.092	241.169	310.730	310.730	310.730	310.730	NaN	187.472	202.706	246.951	310.730	142.083	156.998	310.730	310.730	174.534	310.730	310.730	183.209	234.201	140.742	157.178	310.730	278.841	120.202	170.740	310.730	196.074	103.451	174.134	310.730	225.149	192.636	310.730
YOR357C	1	310.730	310.730	222.874	253.481	310.730	118.812	297.854	317.286	176.604	310.730	199.890	185.571	163.365	167.976	310.730	185.395	287.491	247.373	147.417	310.730	NaN	310.730	310.730	251.444	255.589	310.730	190.038	310.730	310.730	310.730	336.971	310.730	310.730	208.387	310.730	310.730	176.604	178.201	134.309	310.730	260.986	310.730	310.730	186.404	310.730	284.578	310.730	146.536
YOR358W	1	310.730	310.730	310.730	143.569	94.137	174.163	108.973	310.730	310.730	119.847	115.502	231.749	118.551	310.730	147.480	310.730	151.317	310.730	134.703	310.730	NaN	87.701	163.223	173.152	40.242	128.995	310.730	310.730	266.168	310.730	151.007	310.730	310.730	310.730	83.778	84.453	123.944	310.730	310.730	218.980	182.507	97.366	61.855	310.730	310.730	136.564	61.888	101.655
YOR359W	1	310.730	168.535	310.730	257.301	226.485	310.730	310.730	310.730	142.458	310.730	199.849	203.822	310.730	112.586	178.163	310.730	310.730	310.730	310.730	146.493	NaN	310.730	140.502	310.730	310.730	114.505	158.405	310.730	310.730	310.730	310.730	310.730	310.730	310.730	240.629	310.730	195.426	307.141	310.730	310.730	115.849	196.162	141.821	155.461	198.615	151.199	310.730	219.509
YOR360C	1	310.730	181.003	310.730	310.730	310.730	310.730	310.730	310.730	310.730	310.730	144.620	244.309	310.730	160.959	310.730	136.291	186.741	310.730	130.621	250.955	NaN	310.730	150.449	248.462	310.730	160.343	242.241	310.730	197.436	163.337	310.730	310.730	411.552	266.630	310.730	199.781	131.207	310.730	73.232	152.855	299.717	157.929	138.225	310.730	190.926	310.730	138.819	310.730
YOR363C	1	199.453	228.111	310.730	204.071	310.730	198.044	229.145	182.240	196.830	310.730	199.511	310.730	162.318	231.744	310.730	310.730	241.029	181.020	310.730	235.235	NaN	279.062	310.730	310.730	310.730	222.727	293.958	310.730	396.362	215.838	219.552	310.730	310.730	310.730	310.730	168.544	310.730	156.842	170.726	310.730	310.730	310.730	228.819	310.730	310.730	200.271	310.730	150.473
YOR365C	1	310.730	181.239	310.730	179.640	185.436	149.025	310.730	310.730	310.730	137.614	132.106	310.730	310.730	310.730	137.936	310.730	310.730	310.730	140.346	310.730	NaN	310.730	310.730	310.730	154.971	148.852	310.730	310.730	231.109	298.572	271.835	161.885	190.672	310.730	230.787	310.730	160.912	310.730	310.730	310.730	310.730	181.391	165.253	310.730	310.730	310.730	310.730	246.292
YOR368W	1	310.730	280.071	185.634	234.618	142.029	163.076	310.730	310.730	239.217	176.397	169.190	310.730	157.809	310.730	310.730	310.730	310.730	310.730	310.730	310.730	NaN	151.670	430.205	224.294	310.730	229.777	310.730	310.730	310.730	310.730	310.730	161.316	310.730	310.730	310.730	203.432	165.642	140.041	310.730	221.072	136.312	258.978	310.730	239.509	310.730	310.730	227.279	310.730
YOR370C	1	124.080	205.564	310.730	310.730	310.730	137.999	310.730	149.983	118.094	89.744	85.538	310.730	310.730	140.348	310.730	95.046	310.730	310.730	97.275	178.824	NaN	310.730	310.730	310.730	96.206	88.716	310.730	172.975	310.730	310.730	155.858	310.730	310.730	192.618	135.738	275.722	310.730	310.730	39.198	310.730	78.387	358.057	144.561	123.825	310.730	99.055	77.773	310.730
YOR374W	1	310.730	310.730	171.505	164.189	310.730	237.231	263.763	202.024	154.988	278.967	126.068	169.300	310.730	310.730	310.730	310.730	312.220	310.730	310.730	310.730	NaN	184.324	310.730	149.228	310.730	197.889	290.925	220.510	219.831	229.231	258.213	310.730	310.730	203.498	310.730	196.452	205.647	310.730	184.769	195.301	310.730	240.674	310.730	161.669	310.730	200.269	131.001	310.730
YOR376W-A	1	310.730	174.051	235.808	310.730	246.476	310.730	199.228	310.730	310.730	310.730	310.730	310.730	310.730	310.730	310.730	248.776	207.923	310.730	221.617	310.730	NaN	310.730	310.730	310.730	310.730	230.603	310.730	225.144	310.730	310.730	310.730	193.399	310.730	310.730	232.224	310.730	310.730	180.828	154.180	310.730	224.082	300.614	310.730	310.730	310.730	310.730	310.730	237.516
YOR380W	1	293.267	310.730	182.888	209.668	310.730	310.730	269.714	310.730	192.344	310.730	310.730	191.870	243.730	310.730	160.413	310.730	310.730	376.365	128.725	310.730	NaN	146.247	196.951	310.730	112.021	310.730	310.730	238.990	310.730	310.730	292.303	247.249	246.860	310.730	167.963	211.637	310.730	310.730	134.553	310.730	310.730	220.432	310.730	244.623	178.385	310.730	153.489	204.155
YOR381W-A	1	310.730	75.888	112.707	117.916	310.730	310.730	310.730	130.924	310.730	131.572	310.730	310.730	310.730	310.730	310.730	61.810	103.838	310.730	310.730	132.799	NaN	310.730	310.730	310.730	310.730	310.730	181.326	310.730	310.730	310.730	310.730	310.730	310.730	310.730	310.730	310.730	310.730	164.394	310.730	310.730	246.397	310.730	122.898	106.724	246.327	310.730	207.212	310.730
YOR382W	1	218.546	55.125	310.730	310.730	148.233	108.212	116.083	145.412	310.730	42.707	310.730	310.730	310.730	310.730	310.730	215.605	310.730	310.730	310.730	310.730	NaN	212.691	100.444	170.158	181.885	310.730	219.035	310.730	337.569	310.730	310.730	310.730	310.730	268.357	310.730	310.730	310.730	310.730	310.730	257.223	310.730	310.730	310.730	310.730	310.730	310.730	234.452	310.730
YOR383C	1	310.730	292.736	310.730	229.459	310.730	381.398	325.839	310.730	318.391	310.730	310.730	204.189	180.311	307.706	240.391	136.164	310.730	242.295	163.192	266.215	NaN	216.332	235.417	310.730	164.861	233.381	312.196	173.778	212.379	310.730	310.730	310.730	203.003	310.730	310.730	310.730	310.730	292.644	211.624	190.425	269.838	188.982	310.730	217.539	301.863	204.573	225.735	310.730
YOR385W	1	247.557	310.730	223.636	310.730	310.730	310.730	212.290	310.730	313.109	310.730	310.730	231.197	310.730	310.730	272.517	310.730	310.730	310.730	115.774	162.754	NaN	250.433	310.730	193.419	149.274	174.072	232.183	310.730	310.730	310.730	198.225	310.730	166.608	303.012	179.999	310.730	310.730	187.915	108.502	227.075	228.638	310.730	310.730	310.730	310.730	225.254	310.730	310.730
YOR387C	1	310.730	310.730	151.607	310.730	185.452	161.138	310.730	310.730	310.730	310.730	257.148	177.720	159.723	310.730	242.711	310.730	172.984	310.730	136.315	219.270	NaN	200.889	177.192	375.985	242.175	164.086	310.730	310.730	258.638	218.703	246.272	310.730	310.730	309.451	310.730	176.794	227.314	179.756	310.730	188.465	177.823	310.730	225.633	310.730	310.730	310.730	310.730	188.985
YOR390W	1	310.730	143.294	209.777	162.685	185.203	310.730	193.570	310.730	310.730	310.730	310.730	310.730	282.662	140.620	132.434	128.098	310.730	153.642	310.730	310.730	NaN	195.369	310.730	310.730	310.730	310.730	310.730	193.874	180.000	310.730	310.730	259.428	310.730	221.864	310.730	195.977	310.730	164.122	140.298	310.730	310.730	349.537	193.512	310.730	310.730	310.730	193.409	225.020
YOR391C	1	180.726	310.730	310.730	209.842	175.545	225.503	210.384	149.167	310.730	310.730	310.730	310.730	175.673	196.994	310.730	310.730	310.730	168.558	310.730	218.600	NaN	310.730	310.730	246.229	233.862	159.537	310.730	167.174	152.841	220.649	310.730	226.837	201.040	310.730	310.730	310.730	310.730	310.730	71.205	136.475	180.254	310.730	310.730	310.730	191.228	310.730	182.295	310.730
YOR393W	1	174.372	176.229	310.730	310.730	310.730	152.019	112.788	249.411	310.730	310.730	115.467	310.730	129.875	310.730	310.730	310.730	166.429	310.730	112.367	310.730	NaN	310.730	241.215	310.730	135.272	260.270	122.793	310.730	117.924	183.435	156.843	310.730	310.730	105.074	310.730	310.730	310.730	310.730	310.730	310.730	89.534	310.730	90.184	173.198	106.322	310.730	310.730	125.981
[truncated: 347 more columns]
