# Supplementary material for: Global Linkage Map Connects Meiotic Centromere Function to Chromosome Size in Budding Yeast
Source: G3 (Bethesda). 2013 Oct 1;3(10):1741–51. doi: 10.1534/g3.113.007377 (PMC3789798; doi:10.1534/g3.113.007377)
Supplement: Supporting Information [file supp_g3.113.007377_FileS1.zip › Baryshnikova_genetic_distances_chr16.txt]

ORF	GWEIGHT	YPL274W	YPL273W	YPL272C	YPL269W	YPL267W	YPL265W	YPL264C	YPL263C	YPL262W	YPL261C	YPL260W	YPL259C	YPL258C	YPL257W	YPL256C	YPL253C	YPL250C	YPL249C	YPL248C	YPL247C	YPL246C	YPL245W	YPL244C	YPL241C	YPL240C	YPL239W	YPL236C	YPL232W	YPL230W	YPL229W	YPL227C	YPL226W	YPL225W	YPL224C	YPL223C	YPL222W	YPL221W	YPL220W	YPL219W	YPL216W	YPL214C	YPL213W	YPL212C	YPL208W	YPL207W	YPL206C	YPL205C	YPL203W
EWEIGHT		1	1	1	1	1	1	1	1	1	1	1	1	1	1	1	1	1	1	1	1	1	1	1	1	1	1	1	1	1	1	1	1	1	1	1	1	1	1	1	1	1	1	1	1	1	1	1	1
YPL280W	1	-0.000	4.933	8.161	38.110	44.890	45.430	26.717	47.751	44.939	32.354	49.549	94.113	99.373	183.333	88.007	71.160	94.179	246.006	54.700	149.616	96.980	310.730	101.325	310.730	170.254	18.292	130.998	71.509	188.411	310.730	310.730	161.789	310.730	125.483	96.719	95.442	310.730	310.730	78.936	89.349	310.730	4.826	138.953	310.730	310.730	241.875	310.730	310.730
YPL277C	1	-0.000	8.167	NaN	9.751	11.611	24.561	24.565	23.713	92.291	23.647	24.563	32.431	45.442	38.923	22.310	44.379	62.185	74.622	79.612	64.504	60.466	99.570	135.389	107.307	98.967	310.730	76.844	98.657	98.281	87.071	85.223	310.730	91.987	150.708	105.848	88.546	100.624	99.727	210.716	202.226	85.823	90.361	134.968	134.237	229.490	115.676	73.247	118.156
YPL274W	1	-0.000	8.310	18.641	30.145	36.984	39.930	56.373	50.410	32.029	70.949	77.041	78.408	89.710	82.765	91.668	98.146	94.996	127.645	194.391	114.936	101.580	152.156	145.613	170.962	122.485	116.723	152.993	144.027	158.747	186.882	270.456	97.541	157.852	173.500	195.742	141.540	164.788	171.364	179.072	346.350	237.233	122.567	131.581	153.042	310.730	168.427	310.730	209.679
YPL273W	1	2.954	-0.000	3.448	23.089	17.612	37.501	39.898	39.989	49.032	55.737	59.465	60.022	63.948	77.853	65.805	80.880	94.905	103.839	112.622	125.675	98.190	123.901	93.500	103.333	149.957	310.730	135.566	101.717	152.389	212.992	173.053	34.909	128.575	120.367	177.930	131.814	155.650	144.061	157.015	123.839	310.730	310.730	145.416	259.725	136.642	144.308	79.450	145.511
YPL272C	1	5.854	NaN	-0.000	NaN	7.378	19.216	26.800	38.060	29.198	31.124	34.839	37.886	40.210	52.086	37.275	71.547	63.749	103.310	106.709	110.038	74.785	112.641	80.273	90.329	122.129	310.730	102.576	164.344	115.074	137.477	114.775	310.730	149.743	120.266	149.917	134.519	95.037	157.610	310.730	310.730	127.956	310.730	162.346	178.140	310.730	128.163	66.289	125.830
YPL270W	1	13.856	18.856	11.456	-0.000	14.550	27.032	23.882	35.710	28.778	58.870	50.130	59.161	51.026	58.827	64.659	84.278	72.804	116.646	157.612	106.690	124.358	131.410	128.673	154.829	90.272	71.703	104.742	115.779	190.541	210.879	120.591	65.579	156.406	151.613	170.363	83.789	112.659	247.393	167.546	228.455	186.262	80.959	159.585	310.730	180.126	310.730	85.918	141.945
YPL269W	1	NaN	NaN	NaN	NaN	NaN	NaN	NaN	NaN	NaN	NaN	NaN	NaN	NaN	NaN	NaN	NaN	NaN	NaN	NaN	NaN	NaN	NaN	NaN	NaN	NaN	NaN	NaN	NaN	NaN	NaN	NaN	NaN	NaN	NaN	NaN	NaN	NaN	NaN	NaN	NaN	NaN	NaN	NaN	NaN	NaN	NaN	NaN	NaN
YPL266W	1	15.610	20.565	18.567	6.267	-0.000	6.197	NaN	13.707	20.283	21.602	19.784	21.846	35.657	35.057	77.005	51.500	64.216	98.321	105.824	94.304	73.016	111.203	98.948	130.271	59.839	81.855	113.308	90.832	273.928	150.975	146.983	310.730	138.801	112.988	126.865	70.296	102.172	150.387	99.072	130.282	310.730	65.699	104.453	168.734	113.215	128.036	153.087	180.924
YPL265W	1	43.723	47.879	32.160	23.492	14.193	-0.000	2.560	13.792	28.946	31.986	44.745	39.230	59.728	79.822	63.935	66.998	59.610	101.379	103.942	113.903	111.223	127.730	118.747	145.267	100.824	67.345	117.737	106.139	110.746	244.435	185.974	134.880	148.778	123.552	108.145	107.285	127.358	128.689	132.349	150.322	194.688	42.760	117.541	161.161	125.477	230.487	127.889	162.305
YPL264C	1	33.143	34.441	35.856	27.560	26.431	NaN	-0.000	2.094	13.389	17.922	18.646	28.067	35.119	54.016	46.471	54.352	54.189	91.360	93.295	87.683	88.049	123.294	110.063	92.202	177.899	49.750	106.272	92.446	99.353	107.299	100.214	82.965	129.809	93.879	139.522	84.677	120.236	149.288	137.173	128.421	158.266	73.880	97.590	108.023	129.517	146.251	310.730	169.965
YPL262W	1	54.839	52.183	43.914	43.536	39.228	22.094	3.459	0.791	NaN	-0.000	NaN	NaN	19.267	47.297	27.450	40.682	65.373	116.760	106.451	87.237	65.939	145.142	95.859	310.184	49.026	60.381	119.419	78.701	96.205	188.525	120.305	16.442	237.631	105.040	104.205	112.707	174.484	171.921	103.368	97.265	243.674	1.313	122.953	140.426	85.116	128.016	28.874	153.221
YPL260W	1	46.199	51.397	60.636	47.597	57.130	35.612	22.145	13.355	5.455	0.689	-0.000	NaN	16.137	37.892	31.322	55.747	57.030	82.852	79.245	85.291	91.584	67.274	78.136	104.425	103.031	59.475	121.494	93.193	101.992	92.538	120.382	95.054	79.447	92.947	108.211	97.828	115.232	129.534	127.465	114.255	133.802	310.730	122.824	120.755	131.349	155.440	310.730	116.967
YPL259C	1	64.487	62.045	65.555	63.678	56.465	45.723	35.739	27.819	13.384	10.758	1.712	-0.000	4.668	32.154	27.959	54.409	113.211	74.706	85.117	77.801	66.564	77.657	99.763	97.021	86.569	102.265	88.814	105.223	107.843	91.386	100.740	12.219	81.477	88.067	115.160	89.851	106.032	133.916	113.958	124.241	117.479	175.635	137.376	130.925	109.612	119.581	57.916	106.661
YPL258C	1	77.941	53.891	56.785	56.278	49.433	37.942	17.534	31.096	8.742	7.734	14.560	1.706	-0.000	17.206	14.929	36.441	32.224	72.860	64.049	101.951	77.171	79.569	75.210	83.289	79.935	285.991	102.793	75.037	79.282	141.935	101.233	310.730	118.994	95.776	91.333	92.499	95.013	103.997	114.486	110.833	164.768	310.730	92.855	141.228	110.740	120.530	68.578	173.123
YPL257W	1	64.641	54.058	68.090	63.857	70.780	60.087	56.297	45.581	35.213	29.745	26.796	31.200	20.756	-0.000	9.794	33.793	48.343	64.358	70.593	78.328	75.592	83.427	80.252	90.536	94.431	68.108	93.307	82.457	93.051	100.015	107.456	75.510	89.405	103.363	97.175	94.394	130.392	124.843	121.173	108.325	149.978	310.730	137.491	126.099	133.086	156.229	310.730	122.659
YPL256C	1	62.024	64.130	71.305	51.494	66.088	49.526	38.509	44.603	21.362	17.514	29.246	13.055	17.290	9.232	-0.000	21.088	35.123	34.703	51.468	56.904	54.360	57.657	55.753	69.420	74.113	34.789	78.487	71.430	73.329	74.234	65.203	38.881	69.549	77.103	83.473	83.611	103.007	106.642	137.543	135.847	108.724	119.373	86.367	97.772	120.143	144.770	195.804	136.194
YPL254W	1	90.493	25.783	NaN	30.107	27.692	1.191	NaN	NaN	7.841	NaN	22.085	40.072	15.475	5.680	1.200	-0.000	14.384	13.883	9.374	27.152	15.291	28.918	38.013	75.349	19.086	310.730	52.680	19.911	39.190	36.858	144.110	310.730	74.550	21.683	54.120	86.277	52.234	31.638	48.721	23.382	114.296	63.618	310.730	62.026	310.730	17.571	310.730	76.757
YPL253C	1	95.936	90.336	110.278	84.845	85.023	81.277	66.066	74.183	39.667	59.089	63.860	48.783	38.665	31.367	25.517	-0.000	33.473	53.561	49.225	53.307	54.725	48.734	53.155	63.995	56.148	310.730	69.626	69.244	88.397	85.255	82.454	32.270	95.171	87.118	84.412	84.588	83.979	85.910	97.605	93.415	116.180	310.730	91.743	91.848	102.635	136.172	92.577	113.902
YPL250C	1	48.562	85.901	71.771	40.877	75.287	117.445	32.839	75.147	40.128	16.826	16.675	38.970	24.666	26.554	12.775	6.244	-0.000	5.300	5.601	10.086	22.217	13.771	14.405	25.133	38.585	23.097	33.859	43.650	17.178	19.192	33.462	NaN	25.066	34.927	67.161	61.047	66.045	73.187	53.622	52.742	66.345	20.350	45.335	89.119	56.560	88.649	59.674	86.743
YPL248C	1	71.947	82.021	69.148	60.906	106.185	66.571	110.101	65.081	77.227	29.062	38.443	38.038	53.179	19.533	45.877	19.031	20.315	1.373	-0.000	NaN	NaN	4.286	5.119	10.196	22.644	10.854	23.398	21.440	38.457	17.161	24.460	199.438	37.126	37.211	37.429	21.332	38.840	46.331	71.292	50.618	58.032	310.730	72.479	69.122	51.176	55.659	34.703	64.760
YPL246C	1	170.473	90.312	116.710	101.765	310.730	86.225	65.964	96.491	91.614	70.426	67.424	63.511	78.596	80.989	51.477	45.202	21.086	6.393	8.654	0.121	-0.000	7.290	6.376	18.594	28.412	1.755	26.919	31.437	24.687	22.048	15.562	32.669	28.168	32.583	54.650	54.697	56.584	61.802	70.214	67.086	57.882	20.207	52.669	53.302	111.743	166.926	56.900	131.186
YPL244C	1	99.650	152.618	139.149	158.538	136.063	100.598	96.036	97.948	75.117	102.919	84.104	62.099	100.364	49.004	84.572	44.025	36.775	19.043	14.014	17.893	5.023	NaN	-0.000	19.588	8.310	8.313	26.179	19.871	33.295	43.629	42.662	32.098	58.598	42.634	43.652	36.962	53.351	64.841	60.715	84.477	81.674	12.409	56.753	90.524	76.814	81.734	152.425	81.065
YPL241C	1	116.644	146.597	180.356	71.154	123.112	114.769	89.338	159.572	61.256	100.431	121.623	94.371	79.516	98.224	72.192	38.585	37.920	28.583	31.144	25.530	21.439	29.035	30.449	-0.000	16.973	NaN	NaN	16.514	24.359	28.284	25.408	28.369	37.150	31.353	39.705	47.412	53.992	45.971	49.163	70.139	58.891	2.578	47.449	64.903	51.031	86.567	48.054	74.810
YPL240C	1	62.533	64.005	104.661	104.857	140.271	77.444	112.856	74.938	65.482	22.888	63.367	56.512	59.431	57.350	35.305	45.723	37.462	20.685	23.647	23.809	4.562	9.867	6.222	NaN	-0.000	NaN	1.753	13.018	23.141	19.656	16.802	32.151	10.790	24.594	21.474	21.149	31.246	43.384	57.051	62.179	55.773	20.549	38.309	43.804	69.720	62.012	21.536	72.865
YPL239W	1	84.960	142.331	119.252	310.730	406.684	187.077	82.931	60.685	89.582	79.033	77.107	147.671	107.421	59.875	72.947	44.230	79.013	41.284	27.333	35.588	9.235	26.141	26.961	10.267	3.328	-0.000	2.811	9.750	33.607	42.598	42.099	50.244	29.310	44.147	43.664	29.127	43.568	74.772	43.510	60.443	78.146	52.569	31.078	65.844	75.595	55.925	310.730	79.246
YPL236C	1	112.263	107.949	78.126	108.929	98.957	114.437	83.275	83.883	71.010	83.944	69.726	88.322	65.609	82.461	173.421	70.143	82.985	28.237	33.177	34.559	14.566	7.372	18.036	4.333	3.845	NaN	-0.000	4.866	15.867	4.532	3.472	3.615	22.393	35.139	26.774	44.566	46.329	42.926	46.911	40.432	57.486	26.681	37.963	84.602	73.843	74.420	24.059	85.924
YPL235W	1	122.856	171.199	97.431	310.730	253.167	188.699	70.356	95.559	73.764	225.279	86.875	69.910	91.868	61.434	69.013	42.206	39.830	36.770	33.293	38.831	23.956	18.576	16.950	8.260	NaN	7.318	-0.000	NaN	11.204	26.105	14.344	56.749	26.052	23.897	29.590	39.483	42.962	44.816	45.216	53.870	82.554	66.906	53.937	72.713	53.261	84.091	58.857	85.298
YPL234C	1	310.730	310.730	75.201	310.730	88.629	196.844	92.830	99.849	70.748	93.087	37.534	63.238	62.170	92.000	106.593	31.766	89.887	40.382	18.155	65.426	34.774	28.218	12.315	3.555	2.169	1.919	3.746	-0.000	12.794	14.135	10.059	NaN	26.176	18.561	47.805	24.891	74.480	82.346	51.226	57.683	50.015	310.730	45.054	123.187	63.087	310.730	92.614	121.726
YPL233W	1	108.262	140.547	84.679	94.483	100.035	122.244	125.521	164.375	54.482	62.488	117.298	86.226	85.656	60.345	81.411	60.985	50.075	38.805	17.673	10.722	15.855	10.110	10.038	7.377	4.913	13.969	2.472	-0.000	6.112	15.744	10.392	0.406	9.830	21.514	37.574	26.473	49.811	25.739	38.882	42.926	55.544	18.535	51.215	49.193	62.028	61.933	97.048	88.188
YPL232W	1	88.531	87.091	110.946	86.168	116.087	110.241	97.550	126.590	108.112	117.310	91.135	87.514	80.246	83.154	71.867	48.241	38.595	21.287	20.657	23.790	11.713	15.802	9.465	0.023	NaN	191.237	NaN	-0.000	0.304	NaN	0.861	310.730	7.502	24.596	30.123	25.609	33.965	52.426	44.506	48.615	48.674	107.865	65.501	62.498	60.422	63.548	105.084	63.102
YPL231W	1	114.112	226.615	140.943	126.733	124.660	143.451	73.571	94.327	86.121	149.624	78.811	83.462	93.457	74.866	86.666	55.486	47.078	38.420	46.572	31.443	22.539	20.221	26.557	7.933	7.250	5.749	8.184	-0.000	NaN	NaN	NaN	2.557	19.972	17.679	17.284	11.488	37.181	46.128	38.454	60.488	61.335	23.994	45.308	68.996	63.082	80.119	57.090	78.229
YPL230W	1	111.784	181.259	163.972	113.644	137.751	109.586	109.035	110.410	67.004	118.544	69.544	50.667	115.151	134.377	85.743	30.849	14.220	13.895	11.914	7.017	12.634	24.911	15.840	16.214	0.739	2.214	13.445	3.510	-0.000	NaN	NaN	10.623	9.146	13.654	19.173	16.777	25.762	38.147	41.121	55.955	46.106	15.426	36.730	77.770	47.617	64.642	18.414	52.110
YPL229W	1	110.948	115.008	139.187	125.343	146.681	92.675	90.370	107.674	68.101	98.766	97.060	75.752	90.591	65.391	94.161	75.185	40.295	42.021	45.334	51.556	29.222	19.669	22.852	15.033	24.027	15.267	26.194	14.257	1.160	-0.000	0.361	28.356	20.282	20.029	14.446	18.241	23.112	42.219	53.260	69.447	56.269	84.438	47.479	77.270	59.698	72.670	50.999	80.804
YPL228W	1	310.730	129.821	310.730	94.643	310.730	62.430	19.771	49.859	310.730	115.422	97.025	51.760	91.082	47.372	310.730	38.830	46.650	2.256	10.236	44.633	8.077	47.244	51.374	86.905	49.117	59.123	36.958	52.438	24.166	23.697	-0.000	310.730	39.336	24.137	29.851	20.900	9.275	53.732	26.115	53.122	34.103	310.730	133.914	36.339	60.288	43.204	NaN	39.892
YPL227C	1	101.647	162.710	140.206	106.652	178.178	112.849	129.842	100.480	111.604	62.931	99.381	87.538	79.584	68.869	79.019	53.888	47.756	38.766	33.820	28.863	19.677	21.586	29.030	16.416	12.735	0.218	14.743	4.397	4.235	2.297	-0.000	NaN	2.746	5.975	9.578	14.922	26.339	29.568	24.198	44.018	36.694	6.036	25.355	48.684	49.038	69.816	16.922	49.158
YPL226W	1	138.802	154.664	159.065	99.998	310.730	128.997	95.758	130.695	78.375	115.207	94.426	67.732	109.051	310.730	132.481	55.507	86.071	54.717	77.820	63.096	78.132	75.472	84.928	59.342	90.165	125.302	59.720	53.294	61.372	43.378	34.888	-0.000	47.825	51.318	54.911	63.913	69.779	58.729	56.573	74.560	52.970	19.813	46.062	79.658	57.170	62.231	130.358	69.953
YPL225W	1	114.062	137.836	166.154	127.592	130.002	121.982	161.662	125.040	310.730	253.475	130.770	88.714	85.129	100.386	77.339	75.330	80.152	44.374	38.907	32.782	22.119	37.362	37.768	37.335	33.993	38.015	24.578	24.573	18.853	7.973	6.720	4.482	-0.000	3.703	3.447	8.155	18.436	32.569	19.462	33.162	42.070	39.086	45.175	46.227	43.946	46.841	26.013	54.489
YPL224C	1	310.730	138.061	64.364	123.286	109.559	141.950	166.439	138.321	118.272	59.667	55.153	76.086	105.137	71.608	107.466	75.033	62.055	49.219	26.351	29.500	19.972	18.776	30.151	19.017	17.722	7.940	28.537	19.015	6.189	5.037	3.576	NaN	NaN	-0.000	0.775	NaN	17.475	15.810	10.199	24.887	30.429	25.315	27.400	50.623	55.249	47.676	42.604	53.315
YPL223C	1	105.733	128.596	137.279	126.487	162.225	134.028	126.008	109.141	148.383	124.413	132.516	110.166	98.469	95.539	91.692	73.615	56.097	62.622	55.569	51.604	47.977	62.480	58.140	48.358	47.529	23.354	42.724	27.186	32.142	24.495	18.675	2.531	11.515	7.370	-0.000	0.568	18.144	22.309	22.301	40.570	39.105	28.944	36.927	53.899	48.376	52.968	43.429	57.094
YPL220W	1	139.621	178.421	220.933	126.272	115.715	141.906	310.730	98.462	69.089	89.355	86.399	96.023	146.232	105.458	91.117	81.141	63.723	69.268	45.253	46.832	41.275	47.520	47.301	46.934	51.776	85.850	49.016	50.389	42.115	32.818	25.464	19.768	19.044	59.173	21.425	17.076	3.103	-0.000	4.352	20.323	18.807	27.722	16.024	25.365	47.255	39.567	16.250	44.841
YPL214C	1	212.014	157.911	152.305	134.071	206.205	150.679	135.668	310.730	310.730	310.730	130.709	157.228	132.349	114.621	91.613	85.834	82.027	79.106	92.819	82.893	79.164	59.515	68.475	73.091	62.556	310.730	68.869	54.059	57.887	65.060	58.465	310.730	34.241	39.706	50.548	35.576	43.244	31.366	18.695	3.039	-0.000	6.476	22.148	17.622	16.052	30.936	22.592	24.036
YPL213W	1	310.730	119.420	103.279	152.447	122.692	114.215	90.482	109.499	124.222	310.730	78.395	51.788	310.730	64.045	310.730	35.647	310.730	65.820	67.356	127.919	34.913	35.236	27.056	10.969	33.277	36.886	47.702	41.214	18.133	17.771	24.486	49.840	10.459	28.797	43.671	13.217	4.807	NaN	NaN	NaN	NaN	-0.000	NaN	NaN	NaN	6.568	10.849	21.474
YPL212C	1	142.505	175.679	150.426	150.698	211.257	165.883	310.730	179.072	310.730	184.293	150.569	115.121	100.308	131.811	149.850	129.886	111.095	102.033	80.352	95.707	77.603	71.185	93.712	71.390	70.737	34.512	67.372	69.498	63.744	55.975	53.253	8.364	50.818	60.460	54.859	52.109	39.495	25.367	30.888	9.366	3.043	10.057	-0.000	16.325	8.878	28.130	15.571	34.504
YPL209C	1	278.663	310.730	78.207	218.334	202.963	121.498	70.718	107.815	81.544	310.730	117.661	97.795	50.318	58.393	66.778	133.353	89.369	100.864	33.267	80.809	54.721	51.256	66.754	49.931	67.408	13.121	55.099	53.212	29.962	34.002	33.839	32.309	28.735	33.674	48.691	54.139	24.670	9.879	18.449	5.216	3.243	9.525	NaN	-0.000	3.073	5.840	23.318	13.825
YPL208W	1	106.530	170.989	145.926	140.584	155.435	113.281	132.577	150.247	310.730	151.642	106.665	119.619	128.465	120.779	101.845	100.673	112.535	74.640	84.682	71.720	70.626	56.294	69.822	75.085	67.904	67.018	77.410	69.178	61.557	62.772	62.947	131.254	48.407	46.730	52.867	47.708	45.607	43.159	36.007	20.664	11.724	15.393	NaN	-0.000	NaN	NaN	13.391	21.718
YPL207W	1	161.466	310.730	170.271	138.993	121.911	141.223	239.757	243.252	92.037	190.979	310.730	138.804	121.162	67.162	152.069	124.020	82.944	89.820	70.168	97.031	73.076	87.738	76.375	81.374	77.081	30.726	83.719	81.951	55.031	73.377	58.252	11.929	47.572	54.953	58.863	43.810	36.130	26.681	23.428	10.514	17.807	16.587	6.713	0.145	-0.000	0.234	NaN	14.815
YPL204W	1	131.000	182.767	290.470	310.730	310.730	268.739	151.306	138.193	80.664	233.865	310.730	133.019	161.978	137.576	167.504	101.407	138.722	99.216	109.514	87.367	76.376	90.961	70.184	106.939	56.668	20.057	68.498	56.458	65.672	68.013	55.351	16.062	62.968	50.929	57.171	31.807	34.244	29.684	23.391	19.986	14.449	0.684	0.494	3.779	NaN	NaN	-0.000	NaN
YPL202C	1	310.730	139.052	339.600	159.112	182.098	160.214	310.730	153.407	310.730	310.730	310.730	122.584	171.358	310.730	154.220	128.433	100.999	90.334	90.755	73.313	79.637	115.294	79.926	72.852	74.014	31.579	57.794	60.047	57.123	69.968	75.121	65.745	75.237	58.411	42.284	42.497	37.700	46.338	37.586	25.955	25.777	11.465	19.981	23.061	18.726	9.550	9.223	1.641
YPL196W	1	172.024	115.098	255.252	310.730	195.485	283.310	128.861	74.740	171.645	82.320	84.891	310.730	186.540	224.676	104.153	87.506	146.971	94.310	154.406	91.218	80.997	59.383	105.828	112.467	132.408	46.317	100.989	92.134	100.577	102.863	70.987	310.730	73.230	58.748	80.822	80.501	56.311	67.621	53.127	64.670	37.158	14.639	37.764	34.305	24.608	29.584	6.299	18.326
YPL195W	1	260.188	177.719	310.730	189.502	310.730	249.285	250.581	182.371	158.466	105.163	133.656	91.127	153.710	84.335	132.617	116.925	121.543	141.151	113.822	102.597	59.234	90.954	110.392	87.015	72.577	43.728	69.044	92.612	98.629	70.082	80.177	36.190	72.451	71.352	67.805	64.900	59.477	71.385	57.310	51.927	52.478	29.333	36.377	40.694	43.818	50.433	31.939	32.650
YPL194W	1	310.730	310.730	162.473	283.931	163.282	139.688	120.095	310.730	334.088	310.730	310.730	187.389	152.421	106.574	135.161	120.688	130.626	78.762	64.648	93.191	84.727	78.546	72.798	79.653	74.292	310.730	88.196	53.440	62.492	82.526	50.420	310.730	68.825	58.327	60.290	59.698	43.986	32.094	54.120	25.951	30.637	310.730	21.441	26.689	22.473	16.982	8.129	14.156
YPL192C	1	122.878	310.730	310.730	225.658	310.730	249.200	310.730	186.248	101.057	124.464	310.730	148.054	125.788	122.372	121.825	141.801	310.730	96.337	113.007	75.372	93.930	118.800	122.628	81.448	97.303	63.486	75.679	73.515	66.910	77.068	55.037	55.923	66.740	68.210	90.582	57.259	68.697	65.425	58.730	47.120	42.403	23.428	28.697	41.028	38.502	41.085	21.007	25.335
YPL189W	1	310.730	189.052	193.253	167.582	310.730	187.765	162.858	284.026	177.408	310.730	310.730	310.730	288.402	167.537	159.551	173.619	169.726	106.382	96.816	94.565	77.636	94.095	111.515	97.831	123.748	54.263	90.964	96.136	104.149	84.281	70.980	310.730	84.589	90.027	77.276	58.420	70.120	86.687	58.120	58.971	51.238	45.876	36.130	50.935	40.339	50.141	16.741	32.853
YPL189C-A	1	206.144	310.730	310.730	167.853	136.784	270.959	96.373	119.968	310.730	206.533	310.730	310.730	155.538	98.757	88.356	94.783	124.550	87.707	90.715	140.191	102.169	91.189	77.027	89.588	74.690	310.730	91.118	76.406	95.815	83.671	78.063	63.475	64.019	55.574	61.250	56.622	52.350	51.663	47.409	36.256	39.096	126.838	38.593	46.707	33.336	29.676	79.748	24.398
YPL187W	1	310.730	310.730	310.730	168.054	310.730	149.718	269.673	158.437	310.730	75.304	162.752	204.230	310.730	143.627	144.322	274.386	159.896	160.874	96.145	126.567	107.725	264.193	89.735	104.390	78.044	54.632	118.153	72.999	73.141	95.261	71.086	6.352	85.250	76.995	100.535	52.399	69.694	78.793	59.947	47.883	50.841	27.403	34.897	56.972	38.789	46.837	11.065	36.051
YPL184C	1	184.881	112.360	138.260	310.730	310.730	310.730	99.642	87.238	310.730	103.564	131.750	72.553	90.712	310.730	184.536	43.379	310.730	56.112	104.019	310.730	54.684	82.418	104.477	109.171	107.713	38.715	18.439	68.715	103.202	85.613	68.772	310.730	40.735	49.571	42.204	31.475	27.669	63.986	235.075	43.147	21.279	16.515	34.927	27.745	21.510	35.647	9.139	9.538
YPL183W-A	1	106.739	91.630	139.188	310.730	310.101	310.730	101.321	165.748	310.730	169.596	310.730	310.730	310.730	310.730	126.723	103.827	139.774	122.113	105.096	124.917	130.472	158.804	160.007	128.922	116.137	83.854	95.040	66.244	78.471	69.473	98.127	170.164	98.408	59.193	83.210	85.209	88.985	78.412	44.689	50.454	56.820	46.314	38.198	68.013	45.165	49.136	54.974	45.038
YPL183C	1	310.730	310.730	310.730	268.531	310.730	310.730	310.730	310.730	310.730	75.901	310.730	310.730	310.730	310.730	90.992	108.072	132.246	180.975	161.302	150.680	105.775	161.468	67.927	143.737	69.978	45.892	146.816	69.973	125.294	114.258	109.451	102.747	83.790	78.325	93.227	51.466	77.187	78.827	56.883	56.911	66.256	116.050	50.287	63.055	64.978	82.048	48.170	50.328
YPL181W	1	310.730	104.731	155.198	104.858	203.138	128.139	122.477	310.730	310.730	310.730	225.321	157.511	121.537	190.181	138.857	98.280	59.084	79.112	90.504	88.532	107.733	105.582	143.907	123.504	310.730	310.730	88.626	84.943	96.847	82.256	51.571	141.843	62.088	66.361	74.055	82.139	74.107	71.862	66.427	78.599	46.457	13.406	50.789	45.148	37.408	52.988	95.828	31.522
YPL179W	1	120.268	164.599	310.730	190.696	135.040	150.694	175.716	178.911	310.730	171.946	129.108	310.730	338.297	178.152	126.648	168.410	180.597	187.431	310.730	147.981	86.919	102.343	103.999	88.986	76.693	86.866	83.752	92.381	80.521	91.773	68.065	35.113	92.627	107.280	88.722	55.698	67.738	52.630	61.828	61.391	55.938	69.376	38.760	57.402	45.782	39.320	35.625	34.500
YPL177C	1	177.643	110.310	224.515	310.730	177.105	151.457	138.943	210.545	157.697	310.730	130.426	129.916	153.116	82.342	141.298	93.827	117.246	81.002	310.730	184.580	174.220	96.945	94.356	76.631	66.792	25.176	117.160	129.759	148.258	117.795	108.767	27.485	93.247	60.935	108.517	51.497	41.814	87.460	99.134	81.794	70.423	15.332	78.198	63.519	60.445	32.660	4.463	24.177
YPL176C	1	310.730	187.547	159.156	203.489	167.004	162.798	310.730	310.730	310.730	148.945	282.345	310.730	252.403	192.625	197.112	218.789	160.804	166.806	201.216	162.823	95.235	103.205	107.094	122.301	88.508	34.909	90.459	102.775	116.295	103.231	81.471	117.420	92.529	93.198	101.230	78.672	74.672	70.567	76.001	87.463	65.776	44.882	44.200	53.602	59.579	46.560	27.106	50.852
YPL174C	1	115.961	310.730	310.730	0.109	159.296	310.730	118.574	310.730	212.169	58.317	310.730	310.730	335.873	222.962	310.730	86.075	112.551	145.261	148.242	117.715	84.922	155.372	90.205	29.085	114.831	310.730	133.688	157.428	122.183	88.629	121.657	92.628	72.598	75.131	66.329	81.899	73.324	76.488	74.970	73.074	63.274	43.458	46.798	56.343	49.880	58.980	3.073	57.946
YPL172C	1	77.891	310.730	114.997	100.004	310.730	310.730	81.634	310.730	310.730	310.730	310.730	310.730	118.136	127.742	64.866	63.516	310.730	109.798	77.682	310.730	150.168	310.730	99.128	310.730	57.041	10.529	89.934	59.253	76.818	127.971	310.730	310.730	310.730	54.795	51.638	30.623	77.118	76.673	36.073	42.988	54.952	9.384	20.234	125.973	12.491	45.562	14.060	32.524
YPL171C	1	164.585	310.730	310.730	310.730	145.407	208.984	310.730	310.730	71.975	175.097	455.380	144.124	73.030	197.999	176.124	310.730	310.730	310.730	310.730	230.968	145.935	107.761	139.415	446.408	135.355	38.135	107.456	137.037	98.300	99.817	83.401	56.777	101.585	173.768	131.512	144.677	84.640	86.645	78.767	63.532	94.750	17.966	66.394	58.352	92.117	97.428	23.347	92.837
YPL170W	1	150.703	225.556	188.244	310.730	310.730	172.538	227.248	310.730	310.730	310.730	310.730	299.784	310.730	197.552	136.996	197.793	169.602	144.102	129.246	123.629	89.021	334.971	115.429	150.557	120.832	49.587	115.658	108.655	106.854	109.560	113.228	310.730	121.646	91.763	90.304	74.463	82.721	84.667	76.705	72.657	73.241	23.662	57.979	68.249	67.294	69.380	92.704	70.878
YPL168W	1	131.791	105.144	310.730	119.604	310.730	185.946	310.730	140.828	310.730	184.405	310.730	135.730	143.292	80.607	179.903	90.645	86.889	80.693	190.735	160.986	88.911	132.601	85.113	78.220	170.557	98.289	87.284	119.158	124.163	92.427	98.016	310.730	134.345	76.552	97.971	65.033	59.614	100.711	82.219	87.916	91.324	131.690	102.369	44.700	56.094	73.656	22.871	55.532
YPL167C	1	106.163	123.114	292.619	310.730	310.730	224.417	140.396	128.740	96.093	91.298	48.659	154.900	98.143	173.525	105.901	310.730	310.730	280.759	310.730	310.730	217.797	112.383	130.719	146.467	89.198	55.596	109.682	169.140	173.873	185.836	112.858	310.730	86.340	65.742	86.082	114.307	50.500	132.508	126.938	119.840	84.772	25.370	71.111	87.256	46.650	73.206	34.883	44.161
YPL166W	1	123.888	155.918	148.969	108.878	147.523	150.032	310.730	310.730	310.730	130.539	167.329	178.764	127.309	146.987	108.892	310.730	144.739	145.406	129.614	99.754	85.440	133.551	262.645	96.164	185.964	310.730	105.726	130.442	112.192	88.018	100.498	310.730	105.502	130.683	107.705	105.969	95.130	89.036	103.106	88.251	80.268	310.730	82.567	93.055	97.458	73.081	104.610	72.877
YPL165C	1	310.730	98.432	310.730	173.944	137.233	310.730	104.888	310.730	310.730	59.788	NaN	NaN	NaN	NaN	NaN	NaN	NaN	NaN	NaN	NaN	NaN	NaN	NaN	NaN	NaN	NaN	NaN	NaN	NaN	NaN	NaN	NaN	NaN	NaN	NaN	NaN	NaN	NaN	NaN	NaN	NaN	NaN	NaN	NaN	NaN	NaN	NaN	NaN
YPL162C	1	191.299	310.730	210.387	135.186	180.514	129.699	120.625	171.039	310.730	201.085	139.808	127.667	146.013	160.405	110.714	124.681	129.138	101.001	126.308	127.159	115.434	82.613	121.690	94.686	106.644	310.730	84.408	107.390	111.696	83.210	117.926	310.730	63.752	100.306	76.949	72.969	79.296	76.032	91.721	84.765	71.947	310.730	68.380	69.083	72.104	40.451	75.002	70.307
YPL161C	1	310.730	164.120	123.123	310.730	310.730	125.480	182.818	158.588	310.730	310.730	218.827	161.974	120.370	207.862	310.730	141.382	138.313	310.730	310.730	310.730	124.088	114.590	172.587	160.961	101.715	83.954	140.013	310.730	119.486	113.394	96.073	95.991	77.889	165.999	169.665	123.037	77.787	93.700	80.699	69.335	122.977	310.730	92.271	75.380	89.596	136.115	154.529	74.074
YPL159C	1	310.730	310.730	310.730	126.195	98.373	233.117	189.550	310.730	310.730	59.618	310.730	189.923	310.730	147.086	176.465	310.730	310.730	310.730	310.730	310.730	88.765	68.537	152.589	248.017	141.935	64.609	318.929	310.730	149.887	104.368	115.516	372.007	127.561	152.267	310.730	148.495	85.995	112.301	80.696	76.681	70.183	64.462	71.448	77.582	56.298	102.509	310.730	95.528
YPL158C	1	136.786	146.975	310.730	121.317	310.730	310.730	310.730	310.730	310.730	310.730	310.730	45.378	310.730	310.730	310.730	86.054	310.730	115.373	167.998	122.565	226.828	310.730	310.730	110.951	280.421	310.730	104.582	44.230	106.832	113.329	310.730	310.730	108.846	99.542	179.588	96.121	169.413	102.540	80.167	72.113	95.534	176.406	84.047	103.642	91.675	84.830	310.730	67.526
YPL157W	1	184.858	310.730	310.730	135.264	143.505	172.359	310.730	310.730	310.730	124.910	310.730	130.264	310.730	136.490	310.730	285.222	140.667	189.262	374.075	175.102	196.694	310.730	105.166	310.730	120.851	310.730	179.764	310.730	120.847	206.846	310.730	40.590	149.651	76.013	85.717	80.580	40.884	124.203	99.123	93.817	75.567	10.350	79.793	85.494	69.143	76.344	54.143	85.367
YPL155C	1	310.730	310.730	310.730	15.217	310.730	310.730	122.147	310.730	310.730	121.127	134.899	278.691	171.910	310.730	218.741	216.735	192.673	160.943	219.336	118.433	163.555	181.041	196.739	106.312	310.730	310.730	262.246	204.877	201.515	236.925	156.024	310.730	170.239	127.048	202.249	125.492	119.259	111.728	128.345	100.910	109.490	148.307	97.714	97.914	96.291	94.372	310.730	98.562
YPL153C	1	220.063	310.730	310.730	310.730	236.460	132.282	123.326	310.730	66.625	310.730	310.730	310.730	310.730	310.730	310.730	266.660	169.853	133.925	310.730	310.730	94.634	310.730	115.788	142.455	85.968	44.524	113.280	310.730	310.730	310.730	199.025	80.384	166.301	90.699	90.708	114.473	66.187	100.909	91.262	84.080	105.602	85.688	40.179	63.657	72.970	116.626	114.754	71.587
YPL152W	1	124.658	208.929	135.803	310.730	310.730	310.730	310.730	130.542	101.402	136.287	310.730	310.730	120.816	176.033	153.248	175.723	310.730	310.730	162.728	196.663	249.540	106.401	310.730	120.580	310.730	130.132	310.730	230.161	160.979	150.626	138.192	243.425	277.768	129.064	138.034	258.224	116.696	247.567	155.014	74.559	128.947	211.920	83.606	138.845	256.866	112.599	53.410	148.144
YPL151C	1	310.730	310.730	91.400	55.639	66.609	59.381	124.014	75.681	181.217	32.763	310.730	120.667	310.730	310.730	54.505	310.730	177.482	310.730	43.051	77.100	66.244	150.915	97.432	52.158	164.641	310.730	310.730	310.730	108.304	98.049	310.730	36.701	109.120	94.316	58.518	82.438	61.299	84.283	84.109	93.907	52.421	40.890	125.740	143.795	139.897	92.291	310.730	63.613
YPL150W	1	310.730	310.730	310.730	310.730	310.730	282.672	310.730	310.730	114.446	141.881	153.288	196.642	201.331	160.233	199.429	310.730	310.730	310.730	310.730	310.730	310.730	143.737	243.988	151.282	154.188	34.996	244.747	310.730	147.123	310.730	97.464	64.869	159.873	310.730	137.846	146.348	89.811	98.508	121.143	78.703	116.185	7.653	148.910	116.905	125.532	97.583	16.328	112.810
YPL149W	1	163.735	310.730	310.730	109.143	179.991	310.730	310.730	310.730	310.730	99.908	200.933	310.730	310.730	310.730	310.730	126.158	310.730	310.730	310.730	310.730	90.943	310.730	82.055	205.762	122.170	49.998	83.012	310.730	436.710	113.144	95.489	310.730	247.226	79.761	93.552	89.908	58.663	83.223	54.848	89.564	117.617	78.828	108.070	66.957	96.448	75.793	39.212	58.796
YPL148C	1	310.730	93.893	145.939	310.730	310.730	310.730	253.479	310.730	198.966	99.994	310.730	310.730	310.730	310.730	165.616	104.812	310.730	310.730	310.730	310.730	310.730	184.693	103.231	310.730	310.730	310.730	186.835	310.730	133.861	232.729	236.398	310.730	310.730	148.938	310.730	82.586	190.140	163.953	205.597	373.429	125.839	88.866	160.310	63.113	76.930	141.106	67.605	117.152
YPL147W	1	133.055	310.730	310.730	310.730	93.518	186.610	161.647	310.730	84.482	44.557	310.730	310.730	310.730	310.730	310.730	202.741	310.730	310.730	310.730	310.730	310.730	106.439	85.031	198.376	177.915	40.146	158.526	174.060	105.467	108.718	151.379	43.943	164.167	97.174	183.993	116.992	123.626	109.037	151.880	89.705	83.016	16.073	143.914	128.649	78.730	102.387	189.397	99.677
YPL145C	1	220.628	310.730	310.730	165.062	310.730	310.730	88.473	182.471	161.036	183.304	310.730	122.269	310.730	218.682	94.831	310.730	310.730	310.730	310.730	310.730	183.926	137.294	310.730	80.994	189.288	85.357	228.504	211.513	310.730	310.730	100.156	310.730	310.730	158.457	131.732	126.411	102.669	310.730	131.344	310.730	89.224	NaN	91.982	102.168	143.472	126.046	17.370	143.489
YPL144W	1	100.462	146.876	148.763	133.372	169.887	220.875	190.889	310.730	69.952	310.730	310.730	310.730	183.395	310.730	310.730	310.730	310.730	310.730	310.730	310.730	310.730	114.916	310.730	188.946	310.730	56.834	120.612	304.132	145.370	112.232	155.849	310.730	146.512	140.848	125.897	266.410	104.765	146.929	120.978	113.407	137.676	310.730	107.020	100.850	141.259	125.791	126.596	111.633
YPL141C	1	305.999	141.382	176.740	310.730	310.730	310.730	216.505	310.730	128.076	109.665	310.730	310.730	310.730	199.896	199.206	202.383	147.942	210.031	223.778	173.697	185.087	274.995	250.560	328.243	163.647	310.730	172.303	139.109	133.011	134.376	163.784	313.094	124.863	119.473	126.413	121.210	148.477	126.785	131.879	116.156	130.375	112.651	116.332	112.170	110.719	124.468	310.730	103.830
YPL140C	1	310.730	215.075	197.208	310.730	310.730	205.251	310.730	310.730	310.730	171.358	310.730	197.366	310.730	244.798	196.917	310.730	310.730	310.730	310.730	154.070	152.278	226.930	258.636	166.082	310.730	130.918	221.140	299.593	145.446	140.005	147.110	68.871	106.704	293.664	125.263	142.495	186.213	156.128	310.730	135.771	109.511	120.336	117.068	113.016	180.998	126.723	140.204	113.772
YPL138C	1	112.169	152.886	310.730	119.828	132.743	170.652	309.685	310.730	310.730	310.730	310.730	310.730	220.282	310.730	204.427	299.962	97.015	147.581	141.403	166.814	151.664	241.399	310.730	307.717	151.688	310.730	161.441	216.939	114.177	152.657	166.867	20.238	124.511	114.727	113.958	113.384	125.106	179.406	157.023	133.632	111.861	32.864	106.351	113.991	112.461	125.079	310.730	104.811
YPL137C	1	114.022	165.324	310.730	310.730	173.264	343.076	310.730	310.730	99.530	102.210	194.352	165.109	193.834	310.730	152.340	310.730	310.730	174.217	310.730	214.211	134.721	185.557	209.999	192.629	310.730	310.730	195.826	175.784	126.916	141.938	152.128	81.698	148.641	137.052	140.302	128.779	154.823	131.794	129.626	125.020	119.653	310.730	97.124	98.365	136.488	111.331	310.730	98.802
YPL135W	1	310.730	310.730	310.730	310.730	310.730	175.374	228.622	310.730	310.730	310.730	310.730	191.496	310.730	361.213	310.730	231.750	310.730	310.730	310.730	310.730	169.740	310.730	310.730	310.730	310.730	78.302	84.337	310.730	248.436	147.656	310.730	19.707	310.730	114.492	119.445	310.730	196.322	182.929	100.570	75.550	113.094	96.145	310.730	310.730	143.562	310.730	64.502	113.908
YPL134C	1	310.730	310.730	310.730	141.776	352.920	310.730	142.510	208.435	310.730	163.522	310.730	310.730	205.228	308.685	310.730	228.770	310.730	164.678	310.730	139.304	147.143	220.814	211.779	255.510	310.730	95.026	125.211	157.114	128.544	138.376	153.809	142.737	143.370	173.318	169.471	134.814	165.795	129.397	131.436	110.097	121.023	94.760	102.587	109.673	115.190	122.048	310.730	101.595
YPL130W	1	310.730	310.730	310.730	310.730	310.730	310.730	66.591	310.730	49.002	136.227	142.000	174.912	310.730	310.730	173.897	310.730	181.892	169.279	150.772	310.730	132.677	102.338	79.443	310.730	310.730	21.437	310.730	203.814	82.572	124.152	310.730	8.224	310.730	75.141	96.699	102.514	192.397	140.423	142.350	138.129	144.158	16.601	119.765	101.114	63.614	139.284	56.760	110.419
YPL127C	1	129.568	310.730	310.730	310.730	310.730	310.730	310.730	310.730	310.730	152.303	99.701	310.730	210.986	310.730	95.519	310.730	310.730	213.347	173.976	257.553	137.244	165.333	172.684	194.345	310.730	62.991	173.055	150.083	88.521	107.370	191.256	310.730	183.452	114.223	121.310	107.624	102.923	98.857	88.714	119.989	107.527	310.730	110.973	156.804	133.460	125.627	54.299	94.365
YPL123C	1	214.574	310.495	310.730	190.873	197.939	143.042	310.730	213.294	310.730	180.966	130.078	310.730	310.730	310.730	154.818	310.730	89.703	167.250	184.861	171.287	131.109	259.972	310.730	162.889	310.730	112.141	153.825	198.800	132.032	190.215	272.503	310.730	169.357	289.865	201.937	174.989	196.965	151.962	188.940	227.046	139.419	39.774	138.156	130.619	160.525	137.403	310.730	131.394
YPL120W	1	112.830	310.730	141.549	310.730	310.730	123.648	85.474	203.668	310.730	310.730	310.730	136.967	310.730	310.730	98.676	116.005	310.730	117.036	310.730	310.730	310.730	123.956	91.252	310.730	103.283	310.730	119.633	310.730	310.730	310.730	147.309	310.730	162.324	147.307	141.504	165.915	100.405	121.951	125.325	167.277	163.254	310.730	161.979	91.241	124.843	85.936	310.730	95.677
YPL119C	1	121.672	310.730	112.586	110.609	310.730	310.730	310.730	146.906	74.129	71.866	171.348	168.342	310.730	310.730	310.730	260.829	108.636	310.730	310.730	128.975	310.730	205.072	108.409	102.853	310.730	310.730	193.542	101.315	320.566	154.792	205.193	310.730	113.656	310.730	148.068	84.534	127.031	98.004	129.936	106.078	105.817	310.730	166.229	186.548	310.730	129.810	94.739	120.358
YPL118W	1	310.730	163.659	310.730	310.730	59.040	85.149	310.730	310.730	310.730	310.730	310.730	39.585	295.364	18.941	310.730	310.730	310.730	48.055	NaN	310.730	97.391	169.734	310.730	310.730	310.730	310.730	310.730	310.730	310.730	310.730	310.730	310.730	310.730	310.730	142.365	5.496	31.183	310.730	310.730	310.730	128.155	310.730	310.730	29.183	72.394	13.744	310.730	310.730
YPL116W	1	310.730	310.730	134.214	196.242	310.730	168.335	119.492	174.862	108.552	310.730	310.730	201.947	310.730	310.730	310.730	189.712	310.730	188.487	310.730	218.100	130.664	145.225	137.547	310.730	103.931	82.342	225.939	193.194	310.730	310.730	310.730	310.730	118.024	184.585	310.730	310.730	179.506	310.730	310.730	208.689	277.048	116.446	76.788	112.890	124.735	310.730	310.730	310.730
YPL115C	1	148.167	310.730	310.730	242.269	177.460	176.333	310.730	310.730	310.730	314.980	310.730	310.730	310.730	310.730	194.351	162.010	310.730	192.817	310.730	175.082	206.944	310.730	310.730	310.730	310.730	235.962	133.266	116.261	212.595	142.085	175.322	310.730	235.743	181.535	310.730	248.898	210.075	182.154	156.870	310.730	130.702	310.730	126.761	171.557	136.428	185.612	310.730	152.943
YPL113C	1	156.977	137.837	175.109	171.822	310.730	310.730	273.917	236.578	101.133	121.795	310.730	310.730	310.730	310.730	255.187	310.730	310.730	310.730	310.730	310.730	310.730	225.267	133.671	257.075	169.334	310.730	310.730	201.615	310.730	310.730	156.749	310.730	310.730	128.901	310.730	94.156	110.690	114.509	132.989	220.226	182.140	310.730	122.741	102.809	310.730	78.355	77.301	140.331
YPL111W	1	145.754	310.730	172.817	310.730	310.730	310.730	235.217	310.730	310.730	109.601	95.543	310.730	211.083	224.539	310.730	310.730	310.730	337.846	310.730	147.644	310.730	310.730	137.645	170.521	168.989	107.494	237.466	149.426	49.756	209.206	310.730	310.730	125.090	159.530	164.574	127.628	133.176	144.748	134.802	159.132	108.681	310.730	73.302	63.527	153.413	153.811	122.687	119.312
YPL110C	1	275.540	310.730	310.730	231.339	310.730	298.785	310.730	172.822	221.724	192.761	203.701	310.730	310.730	310.730	171.483	239.391	310.730	310.730	218.561	173.663	310.730	256.924	173.542	310.730	206.835	310.730	310.730	162.156	251.281	194.757	220.104	110.403	310.730	159.423	310.730	134.503	204.850	217.728	181.405	202.708	371.247	96.522	124.674	207.680	165.439	232.236	310.730	156.707
YPL109C	1	283.361	268.113	310.730	190.886	294.915	172.789	161.265	310.730	39.272	310.730	310.730	310.730	125.437	310.730	310.730	310.730	310.730	310.730	310.730	310.730	161.487	152.374	137.670	145.095	158.839	23.805	203.900	171.416	310.730	310.730	138.499	36.642	159.245	112.479	183.620	122.269	128.145	135.114	150.432	174.845	190.480	52.878	121.297	310.730	310.730	202.878	310.730	186.615
YPL107W	1	160.721	248.245	229.405	174.246	310.730	310.730	175.020	310.730	310.730	164.019	72.078	310.730	202.545	310.730	216.591	310.730	310.730	310.730	310.730	310.730	310.730	123.311	310.730	157.917	310.730	34.650	94.911	198.439	140.687	130.567	121.767	34.394	310.730	201.367	126.445	236.968	115.765	156.805	230.192	122.579	127.590	310.730	166.782	310.730	152.767	254.941	22.626	114.125
YPL106C	1	NaN	NaN	NaN	NaN	NaN	NaN	NaN	NaN	NaN	NaN	NaN	NaN	NaN	NaN	NaN	NaN	NaN	NaN	NaN	NaN	NaN	NaN	NaN	NaN	NaN	NaN	NaN	NaN	NaN	NaN	NaN	NaN	NaN	NaN	NaN	NaN	NaN	NaN	NaN	NaN	NaN	NaN	NaN	NaN	NaN	NaN	NaN	NaN
YPL105C	1	106.946	310.730	310.730	310.730	109.800	113.640	113.062	310.730	140.206	310.730	153.519	310.730	200.846	310.730	310.730	310.730	310.730	171.066	69.813	310.730	115.920	310.730	114.615	310.730	126.607	113.358	310.730	73.867	110.921	86.067	310.730	18.032	65.319	310.730	119.567	176.382	91.580	100.678	310.730	167.125	81.289	59.179	60.952	76.435	54.418	75.239	310.730	76.852
YPL103C	1	310.730	310.730	310.730	310.730	310.730	310.730	310.730	310.730	310.730	310.730	203.582	310.730	310.730	310.730	112.402	310.730	107.856	310.730	147.271	310.730	310.730	310.730	85.444	310.730	121.046	177.730	310.730	132.083	176.205	310.730	310.730	110.481	273.839	240.431	141.893	146.119	187.357	229.857	169.412	232.773	156.127	69.729	102.821	209.650	155.009	171.160	161.181	310.730
YPL101W	1	310.730	242.726	310.730	130.985	310.730	140.612	156.191	225.988	310.730	310.730	310.730	118.955	204.381	310.730	310.730	397.117	310.730	310.730	310.912	186.236	310.730	310.730	255.343	310.730	310.730	43.350	310.730	321.372	122.898	134.004	148.500	310.730	63.533	110.390	145.292	104.324	310.730	316.726	122.414	163.137	168.887	310.730	100.934	114.793	76.989	106.626	310.730	101.270
YPL100W	1	145.599	133.609	310.730	178.739	149.884	310.730	310.730	310.730	62.334	159.905	310.730	310.730	310.730	310.730	310.730	310.730	310.730	133.812	168.069	227.392	155.147	161.051	310.730	310.730	310.730	310.730	154.872	310.730	175.816	163.593	107.258	310.730	94.221	149.256	156.207	140.991	310.730	310.730	310.730	310.730	120.123	60.059	107.268	128.741	310.730	310.730	310.730	310.730
YPL098C	1	310.730	148.215	262.684	310.730	310.730	310.730	310.730	310.730	226.789	310.730	149.720	310.730	273.983	310.730	151.230	201.508	161.178	310.730	149.832	155.598	310.730	310.730	180.692	310.730	137.994	310.730	310.730	138.907	94.938	145.891	310.730	310.730	310.730	175.301	180.693	310.730	191.485	126.717	107.992	83.736	310.730	96.260	270.628	62.820	132.237	142.929	310.730	111.643
YPL097W	1	NaN	NaN	NaN	NaN	NaN	NaN	NaN	NaN	NaN	NaN	NaN	NaN	NaN	NaN	NaN	NaN	NaN	NaN	NaN	NaN	NaN	NaN	NaN	NaN	NaN	NaN	NaN	NaN	NaN	NaN	NaN	NaN	NaN	NaN	NaN	NaN	NaN	NaN	NaN	NaN	NaN	NaN	NaN	NaN	NaN	NaN	NaN	NaN
YPL096W	1	206.023	310.730	310.730	198.429	310.730	203.161	310.730	310.730	310.730	83.026	310.730	153.907	310.730	234.223	212.029	307.439	310.730	229.857	310.730	310.730	255.295	310.730	110.240	310.730	277.083	156.071	310.730	191.489	427.623	177.481	178.614	310.730	310.730	192.604	168.208	194.308	345.433	189.021	191.450	166.816	179.317	310.730	157.985	218.859	223.920	242.689	83.656	206.450
YPL096C-A	1	310.730	209.777	310.730	257.108	220.897	310.730	310.730	230.327	139.188	228.066	310.730	136.889	310.730	310.730	116.575	310.730	344.354	310.730	310.730	206.631	310.730	310.730	223.043	310.730	310.730	68.326	219.819	117.148	200.263	163.995	100.490	134.636	165.960	166.720	236.478	127.431	166.813	216.688	183.141	141.384	151.545	12.430	138.242	137.260	163.975	176.933	310.730	132.980
YPL092W	1	160.974	310.730	177.468	167.612	229.625	141.442	310.730	262.770	131.514	216.425	170.292	133.179	232.240	202.209	153.458	274.106	107.304	141.062	310.730	187.471	131.818	308.209	241.496	228.019	148.306	116.235	169.429	214.717	157.750	201.138	191.994	70.772	167.968	163.814	145.405	124.956	100.325	133.737	409.376	310.730	181.842	38.728	117.810	135.364	214.892	151.036	140.653	127.608
YPL091W	1	130.891	310.730	310.730	246.951	310.730	183.267	310.730	310.730	34.994	146.845	310.730	179.475	310.730	158.879	310.730	310.730	310.730	140.678	201.106	130.730	156.911	175.809	117.718	196.278	310.730	310.730	146.696	161.778	198.755	180.419	134.211	35.512	171.634	279.447	265.269	145.187	147.109	188.655	229.859	405.968	170.015	310.730	111.589	121.319	169.540	202.234	310.730	157.118
YPL090C	1	138.397	310.730	235.399	310.730	103.918	184.755	164.527	108.793	104.923	131.821	310.730	310.730	138.706	310.730	310.730	91.477	310.730	310.730	310.730	310.730	310.730	310.730	310.730	310.730	137.884	310.730	139.900	69.874	310.730	310.730	310.730	310.730	127.581	117.526	310.730	109.344	97.395	110.652	74.343	113.868	310.730	48.516	41.558	105.096	89.975	110.816	310.730	53.375
YPL087W	1	310.730	181.401	310.146	310.730	310.730	250.035	310.730	310.730	310.730	270.555	310.730	310.730	310.730	292.926	171.518	310.730	299.741	277.508	310.730	289.009	221.194	174.552	220.432	310.730	310.730	310.730	310.730	310.730	219.909	200.722	268.915	310.730	206.741	202.796	310.730	310.730	293.409	310.730	310.730	181.223	167.952	310.730	177.779	143.953	176.673	164.454	310.730	170.267
YPL086C	1	310.730	310.730	237.482	136.722	310.730	149.482	310.730	310.730	339.451	310.730	310.730	140.375	310.730	138.640	193.349	310.730	175.413	310.730	310.730	310.730	251.686	310.730	310.730	310.730	229.206	310.730	223.634	131.128	186.538	310.730	219.088	30.824	159.108	200.855	310.730	166.467	191.722	130.648	210.968	106.450	310.730	310.730	82.131	116.200	127.127	217.124	310.730	84.659
YPL085W	1	102.402	310.730	143.111	239.380	310.730	310.730	310.730	146.035	149.102	41.591	310.730	310.730	310.730	310.730	119.181	310.730	253.469	310.730	100.100	310.730	90.052	310.730	64.750	132.570	166.228	310.730	310.730	72.318	310.730	101.422	123.743	310.730	143.101	310.730	99.758	310.730	310.730	302.266	35.398	83.003	141.189	NaN	141.397	310.730	310.730	111.546	310.730	162.705
YPL083C	1	310.730	140.764	310.730	146.688	151.146	310.730	310.730	310.730	150.490	310.730	310.730	310.730	307.515	222.631	310.730	310.730	193.773	310.730	184.691	310.730	310.730	310.730	310.730	310.730	200.011	310.730	310.730	310.730	170.824	197.720	144.596	310.730	310.730	283.095	167.154	310.730	310.730	310.730	310.730	273.301	192.585	132.569	234.411	310.730	310.730	129.827	310.730	161.522
YPL082C	1	NaN	NaN	NaN	NaN	NaN	NaN	NaN	NaN	NaN	NaN	NaN	NaN	NaN	NaN	NaN	NaN	NaN	NaN	NaN	NaN	NaN	NaN	NaN	NaN	NaN	NaN	NaN	NaN	NaN	NaN	NaN	NaN	NaN	NaN	NaN	NaN	NaN	NaN	NaN	NaN	NaN	NaN	NaN	NaN	NaN	NaN	NaN	NaN
YPL079W	1	310.730	310.730	310.730	199.798	310.730	310.730	121.633	83.349	71.262	78.725	106.242	124.527	83.308	310.730	310.730	310.730	212.179	184.180	265.756	310.730	91.783	310.730	310.730	310.730	114.567	310.730	177.334	310.730	310.730	68.341	62.860	310.730	310.730	310.730	113.334	310.730	310.730	310.730	91.550	310.730	184.493	310.730	310.730	132.346	49.567	310.730	310.730	101.557
YPL078C	1	310.730	142.261	155.816	189.163	310.730	310.730	113.916	160.617	310.730	116.373	154.699	348.181	310.730	310.730	310.730	310.730	310.730	210.521	140.961	218.706	130.025	310.730	310.730	310.730	310.730	218.711	146.472	310.730	239.639	310.730	139.191	310.730	175.412	204.689	310.730	310.730	310.730	310.730	310.730	310.730	351.066	100.225	146.789	227.760	310.730	310.730	310.730	310.730
YPL077C	1	NaN	NaN	NaN	NaN	NaN	NaN	NaN	NaN	NaN	NaN	NaN	NaN	NaN	NaN	NaN	NaN	NaN	NaN	NaN	NaN	NaN	NaN	NaN	NaN	NaN	NaN	NaN	NaN	NaN	NaN	NaN	NaN	NaN	NaN	NaN	NaN	NaN	NaN	NaN	NaN	NaN	NaN	NaN	NaN	NaN	NaN	NaN	NaN
YPL071C	1	310.730	183.997	310.730	144.442	148.062	267.851	172.588	174.073	262.974	310.730	191.519	310.730	310.730	310.730	193.076	310.730	188.214	310.730	222.462	310.730	201.023	310.730	310.730	310.730	310.730	310.730	310.730	169.993	136.145	155.186	310.730	180.265	162.874	121.741	145.557	91.862	153.239	192.734	185.507	138.511	136.954	310.730	144.703	142.265	169.812	141.063	78.371	126.119
YPL069C	1	107.150	123.623	310.730	183.487	310.730	124.801	209.936	178.461	310.730	310.730	310.730	35.968	310.730	310.730	310.730	310.730	185.962	99.960	310.730	310.730	310.730	91.647	310.730	360.579	310.730	138.770	114.566	310.730	155.516	310.730	310.730	26.729	310.730	155.892	310.730	310.730	51.432	156.938	310.730	310.730	108.060	52.440	310.730	212.606	310.730	310.730	415.858	82.501
YPL068C	1	186.693	310.730	201.078	326.161	310.730	203.213	310.730	169.855	310.730	100.557	310.730	310.730	153.365	310.730	134.145	278.345	229.261	136.224	310.730	310.730	253.157	310.730	310.730	310.730	310.730	310.730	169.623	144.604	251.812	211.374	170.326	310.730	310.730	277.239	310.730	199.469	308.706	217.198	194.957	310.730	208.397	140.999	202.978	310.730	166.998	148.297	155.505	168.843
YPL066W	1	310.730	202.718	310.730	128.601	310.730	310.730	310.730	160.041	310.730	264.114	310.730	61.575	310.730	312.831	310.730	310.730	310.730	168.320	141.172	141.563	310.730	170.712	178.066	310.730	310.730	124.251	310.730	79.644	310.730	310.730	151.782	62.832	245.581	310.730	259.169	250.255	310.730	234.295	250.763	310.730	187.450	242.378	310.730	196.046	310.730	310.730	39.928	96.073
YPL065W	1	310.730	310.730	310.730	134.263	310.730	310.730	50.712	64.482	310.730	310.730	310.730	34.228	172.969	82.164	50.095	310.730	310.730	52.783	77.616	310.730	116.110	310.730	310.730	113.681	102.034	10.599	58.486	131.841	101.824	105.717	46.012	32.562	140.807	78.465	111.382	310.730	310.730	240.609	310.730	310.730	144.303	310.730	310.730	310.730	310.730	185.638	310.730	62.336
YPL064C	1	122.327	310.730	310.730	310.730	310.730	310.730	310.730	248.398	90.203	310.730	206.423	248.213	310.730	310.730	310.730	310.730	310.730	360.509	310.730	196.350	242.517	202.419	115.655	310.730	310.730	310.730	310.730	305.712	310.730	191.444	206.754	310.730	310.730	218.071	252.337	192.550	138.986	167.599	121.485	247.593	121.829	131.700	422.139	187.258	218.067	218.922	81.449	122.258
YPL063W	1	310.730	310.730	121.608	246.334	242.814	124.348	143.274	134.418	310.730	310.730	137.709	146.992	310.730	156.402	187.339	178.274	86.619	131.375	310.730	189.097	310.730	310.730	310.730	310.730	243.842	310.730	310.730	310.730	310.730	310.730	134.778	310.730	310.730	310.730	310.730	155.737	175.419	272.568	310.730	310.730	133.315	129.514	158.358	120.178	85.483	310.730	310.730	139.825
YPL061W	1	241.054	152.388	202.155	227.901	246.387	158.732	165.798	310.730	310.730	310.730	323.008	310.730	183.538	310.730	217.348	395.298	175.147	330.396	134.738	240.608	222.308	238.291	310.730	310.730	210.953	310.730	243.332	179.773	132.384	158.742	216.335	310.730	310.730	178.985	214.463	187.305	235.472	221.119	173.435	210.933	182.200	249.215	163.282	310.730	212.068	254.779	310.730	310.730
YPL060W	1	166.260	145.596	160.798	247.783	234.864	192.859	310.730	310.730	310.730	109.707	238.770	146.368	133.181	310.730	236.109	310.730	310.730	310.730	310.730	310.730	310.730	310.730	215.489	287.436	272.899	306.063	310.730	310.730	310.730	359.287	165.548	310.730	310.730	310.730	310.730	136.910	142.806	310.730	310.730	310.730	240.916	231.216	310.730	310.730	288.221	178.439	66.713	173.167
YPL058C	1	318.041	310.730	255.796	148.695	186.840	183.474	140.248	175.411	144.631	82.296	310.730	225.298	212.164	310.730	310.730	310.730	226.992	310.730	310.730	166.130	189.115	267.009	310.730	310.730	339.090	107.517	310.730	310.730	310.730	204.970	213.111	310.730	310.730	148.942	197.748	127.866	181.387	236.679	310.730	310.730	265.857	34.965	104.610	181.593	165.933	197.149	310.730	198.997
YPL057C	1	310.730	168.792	310.730	175.023	310.730	119.142	310.730	180.444	113.363	72.279	310.730	111.848	118.080	310.730	72.953	310.730	310.730	310.730	310.730	310.730	310.730	310.730	58.137	104.927	310.730	NaN	184.055	310.730	310.730	310.730	118.115	NaN	310.730	181.971	310.730	310.730	310.730	192.452	310.730	176.834	310.730	5.496	47.889	143.035	108.498	310.730	26.715	65.134
YPL056C	1	180.880	310.730	310.730	211.268	310.730	157.029	310.730	310.730	310.730	218.396	132.307	141.129	98.308	178.717	310.730	310.730	310.730	310.730	310.730	310.730	196.622	93.706	310.730	310.730	310.730	310.730	206.936	155.246	149.763	123.547	218.546	181.577	310.730	310.730	172.271	310.730	310.730	310.730	310.730	102.799	244.375	310.730	310.730	251.948	236.674	190.054	73.083	164.583
YPL055C	1	310.730	310.730	310.730	310.730	310.730	310.730	215.382	310.730	310.730	190.126	276.348	310.730	310.730	310.730	164.646	310.730	310.730	310.730	310.730	310.730	172.065	141.478	310.730	133.601	191.779	310.730	184.277	157.186	220.998	202.151	330.286	87.027	310.730	190.827	149.202	164.342	134.986	138.987	135.892	143.113	275.455	NaN	167.424	158.879	171.032	135.089	41.776	136.917
YPL054W	1	152.162	136.526	310.730	179.832	310.730	201.309	310.730	310.730	310.730	310.730	310.730	242.625	310.730	230.013	196.695	310.730	221.206	178.604	170.694	115.095	176.113	172.589	183.373	180.587	310.730	91.305	253.741	286.717	189.672	128.396	152.418	103.714	137.545	310.730	162.209	163.069	161.306	188.602	310.730	242.508	129.063	152.823	161.416	135.916	275.130	171.745	117.289	156.946
YPL053C	1	310.730	310.730	197.624	310.730	310.730	310.730	310.730	310.730	244.886	171.071	310.730	285.141	182.736	310.730	310.730	310.730	310.730	310.730	310.730	190.927	310.730	310.730	310.730	310.730	165.626	244.561	242.308	204.778	153.005	197.406	138.576	101.596	310.730	310.730	213.061	186.116	310.730	253.057	206.949	170.350	210.186	114.536	188.371	310.730	300.361	310.730	126.590	292.503
YPL052W	1	156.671	132.363	237.941	193.570	310.730	310.730	310.730	310.730	310.730	310.730	201.379	310.730	310.730	211.584	331.657	296.281	310.730	154.407	195.302	157.763	162.014	161.066	242.500	310.730	310.730	113.319	316.573	204.607	280.332	197.973	163.590	121.625	223.517	290.584	310.730	194.337	272.034	211.297	310.730	246.395	202.005	310.730	202.134	310.730	190.470	242.124	310.730	310.730
YPL051W	1	141.110	105.933	155.058	187.780	310.730	159.148	120.703	190.459	138.648	112.420	127.442	310.730	310.730	162.356	228.714	310.730	310.730	147.055	163.505	185.934	143.891	209.439	310.730	310.730	314.589	119.667	310.730	310.730	310.730	211.008	117.423	310.730	201.757	310.730	310.730	172.957	161.341	203.533	310.730	310.730	271.143	53.600	121.817	182.966	310.730	310.730	53.312	310.730
YPL049C	1	NaN	NaN	NaN	NaN	NaN	NaN	NaN	NaN	NaN	NaN	270.170	310.730	295.823	310.730	310.730	310.730	310.730	310.730	310.730	185.539	104.275	310.730	310.730	310.730	310.730	310.730	226.380	194.800	310.730	240.433	193.637	310.730	214.131	310.730	310.730	310.730	177.016	310.730	234.457	310.730	310.730	101.734	237.337	310.730	310.730	208.634	310.730	310.730
YPL048W	1	235.970	231.511	186.488	204.560	310.730	310.730	220.711	310.730	310.730	180.468	310.730	310.730	310.730	310.730	310.730	310.730	160.050	310.730	310.730	313.322	310.730	185.123	310.730	195.470	310.730	230.924	132.879	310.730	210.674	213.706	158.876	176.211	310.730	310.730	310.730	310.730	263.758	207.763	310.730	310.730	259.174	202.425	310.730	310.730	115.247	229.205	54.143	239.975
YPL047W	1	310.730	310.730	310.730	157.358	217.118	210.474	310.730	310.730	129.322	310.730	310.730	234.715	166.715	151.727	215.064	310.730	152.953	122.597	310.730	143.143	142.183	310.730	310.730	310.730	297.872	310.730	310.730	183.510	310.730	238.001	101.894	87.539	310.730	202.210	310.730	330.665	310.730	310.730	182.743	131.193	310.730	81.706	310.730	273.614	100.465	310.730	310.730	310.730
YPL046C	1	230.129	192.417	310.730	154.847	310.730	250.708	310.730	310.730	310.730	105.218	310.730	225.762	210.053	213.222	310.730	310.730	183.611	179.317	201.716	157.460	199.343	310.730	310.730	310.730	278.298	310.730	310.730	310.730	310.730	310.730	140.913	310.730	208.818	310.730	310.730	310.730	145.495	310.730	310.730	310.730	287.509	62.124	180.608	186.654	182.924	258.474	310.730	248.716
YPL045W	1	110.429	310.730	310.730	84.242	310.730	310.730	310.730	310.730	130.985	21.335	310.730	90.642	310.730	310.730	11.343	NaN	310.730	87.900	310.730	310.730	310.730	310.730	50.328	310.730	16.366	310.730	60.698	310.730	310.730	310.730	19.378	11.244	310.730	119.067	310.730	310.730	310.730	310.730	15.593	33.348	141.260	NaN	310.730	310.730	28.442	158.002	310.730	147.029
YPL042C	1	170.450	164.701	310.730	141.405	310.730	281.573	95.630	310.730	310.730	36.704	118.635	310.730	310.730	310.730	310.730	111.124	310.730	310.730	310.730	310.730	310.730	310.730	78.602	310.730	157.336	310.730	310.730	133.632	310.730	142.250	310.730	NaN	108.941	310.730	310.730	310.730	142.312	279.598	219.867	167.178	310.730	15.401	188.114	131.494	310.730	226.656	90.394	199.015
YPL041C	1	310.730	118.570	310.730	310.730	310.730	310.730	310.730	284.598	125.706	310.730	310.730	171.443	310.730	211.043	157.876	191.997	310.730	158.918	208.459	310.730	310.730	310.730	310.730	183.518	310.730	122.529	310.730	189.529	134.484	310.730	310.730	81.414	310.730	310.730	310.730	166.883	310.730	237.612	133.621	310.730	310.730	126.077	310.730	124.492	278.403	310.730	153.707	310.730
YPL038W	1	144.867	310.730	310.730	268.219	310.730	174.966	172.061	310.730	310.730	170.133	310.730	237.335	214.201	310.730	310.730	209.387	310.730	235.773	310.730	210.244	310.730	310.730	320.620	310.730	310.730	310.730	329.845	155.887	194.802	299.569	184.113	310.730	310.730	167.136	310.730	317.300	310.730	310.730	168.645	310.730	310.730	120.857	272.770	204.260	229.828	310.730	310.730	310.730
YPL037C	1	148.765	143.954	156.261	184.227	310.730	263.443	135.228	310.730	310.730	310.730	310.730	310.730	310.730	310.730	165.839	143.742	262.408	207.047	310.730	167.396	302.129	310.730	322.788	310.730	153.911	148.147	310.730	133.355	130.303	129.925	281.767	310.730	310.730	152.415	207.475	146.321	310.730	183.124	139.249	116.936	185.397	310.730	223.678	181.790	163.551	310.730	310.730	310.730
YPL036W	1	100.358	310.730	310.730	129.062	195.754	310.730	130.102	310.730	163.238	310.730	310.730	245.616	83.198	145.646	211.564	310.730	170.198	117.521	160.586	310.730	312.026	215.930	310.730	310.730	310.730	310.730	310.730	134.024	310.730	79.019	310.730	310.730	122.550	135.505	310.730	205.028	184.645	90.733	308.109	180.174	310.730	73.075	231.915	310.730	179.026	127.935	310.730	254.810
YPL033C	1	204.194	310.730	220.480	140.886	310.730	172.277	150.192	301.287	310.730	178.769	310.730	407.936	206.180	310.730	251.833	310.730	310.730	178.741	226.077	266.520	176.570	310.730	310.730	310.730	310.730	310.730	310.730	294.832	143.245	135.973	140.867	116.758	235.200	310.730	156.903	172.117	147.026	208.329	200.020	161.079	139.709	126.432	185.900	310.730	310.730	188.502	310.730	187.057
YPL032C	1	310.730	182.178	310.730	310.730	153.838	152.129	200.830	310.730	152.196	135.032	135.251	161.905	404.946	195.656	161.466	310.730	116.167	156.664	310.730	310.730	136.171	276.732	310.730	124.142	310.730	100.114	310.730	310.730	167.098	310.730	104.324	102.525	310.730	310.730	310.730	233.205	310.730	213.159	115.425	310.730	310.730	310.730	196.489	148.607	216.085	191.984	75.976	154.765
YPL031C	1	NaN	NaN	NaN	NaN	NaN	NaN	NaN	NaN	NaN	NaN	NaN	NaN	NaN	NaN	NaN	NaN	NaN	NaN	NaN	NaN	NaN	NaN	NaN	NaN	NaN	NaN	NaN	NaN	NaN	NaN	NaN	NaN	NaN	NaN	NaN	NaN	NaN	NaN	NaN	NaN	NaN	NaN	NaN	NaN	NaN	NaN	NaN	NaN
YPL028W	1	310.730	310.730	136.351	211.746	310.730	310.730	310.730	310.730	310.730	82.555	310.730	310.730	310.730	310.730	80.209	310.730	310.730	310.730	310.730	310.730	310.730	155.595	117.973	310.730	310.730	310.730	310.730	178.804	310.730	341.263	161.792	22.870	109.739	178.906	310.730	310.730	158.038	151.377	143.523	145.403	310.730	18.020	310.730	182.776	116.039	143.423	310.730	132.483
YPL026C	1	310.730	310.730	276.751	160.572	310.730	338.385	310.730	163.633	165.473	310.730	197.784	294.743	175.710	269.038	229.548	310.730	310.730	177.038	310.730	155.751	310.730	310.730	310.730	310.730	254.414	310.730	170.384	137.502	189.416	310.730	144.160	310.730	310.730	108.478	310.730	310.730	246.302	310.730	310.730	310.730	137.768	83.068	203.093	243.612	163.322	322.654	75.214	310.730
YPL023C	1	131.708	193.161	310.730	172.099	310.730	182.912	142.172	310.730	310.730	56.647	188.727	310.730	310.730	310.730	134.053	310.730	310.730	195.280	310.730	223.746	310.730	310.730	310.730	310.730	310.730	73.671	310.730	310.730	136.245	218.520	310.730	310.730	140.766	128.081	238.572	252.138	172.330	169.190	188.837	117.889	235.249	51.087	147.135	179.547	160.675	179.258	102.315	310.730
YPL022W	1	240.735	171.657	157.934	235.942	180.253	252.937	174.861	199.487	140.563	310.730	310.730	310.730	182.584	195.585	310.730	146.714	200.557	150.615	178.430	188.291	268.880	169.970	122.049	207.288	207.038	164.236	310.730	310.730	337.881	310.730	197.132	310.730	310.730	159.228	310.730	310.730	153.883	188.667	183.566	310.730	310.730	221.468	310.730	310.730	238.439	310.730	167.870	310.730
YPL021W	1	189.439	258.221	310.730	141.146	218.800	214.071	169.226	136.958	195.017	310.730	310.730	310.730	157.409	310.730	310.730	310.730	310.730	310.730	194.602	308.421	310.730	272.092	310.730	310.730	310.730	310.730	225.864	155.742	296.804	253.747	310.730	122.175	310.730	310.730	310.730	310.730	310.730	217.889	310.730	254.034	310.730	310.730	149.588	310.730	148.272	178.531	310.730	310.730
YPL018W	1	310.730	180.690	310.730	134.046	310.730	190.979	122.298	310.730	310.730	310.730	310.730	171.099	144.894	133.436	316.797	80.953	310.730	310.730	197.295	310.730	310.730	129.973	310.730	95.282	320.199	86.388	310.730	175.983	310.730	168.798	348.026	100.600	310.730	133.423	386.829	310.730	310.730	310.730	310.730	146.665	310.730	310.730	310.730	393.343	310.730	310.730	165.263	310.730
YPL017C	1	310.730	310.730	310.730	150.813	310.730	310.730	310.730	310.730	128.525	115.260	310.730	310.730	310.730	141.132	310.730	119.485	251.528	244.973	162.219	302.154	310.730	310.730	294.765	77.383	310.730	163.524	310.730	310.730	289.963	143.897	310.730	131.004	310.730	310.730	216.481	283.695	136.617	202.674	310.730	310.730	175.086	121.035	131.464	273.111	158.579	310.730	310.730	303.807
YPL016W	1	310.730	155.986	130.450	170.019	310.730	310.730	310.730	314.644	154.749	310.730	437.122	310.730	310.730	310.730	209.048	310.730	158.073	261.635	253.685	121.883	125.819	310.730	310.730	176.490	204.596	120.150	310.730	310.730	310.730	149.046	228.328	118.908	189.693	310.730	182.069	310.730	139.370	129.223	124.959	115.442	135.161	310.730	310.730	310.730	310.730	186.304	74.850	231.242
YPL014W	1	310.730	310.730	310.730	210.396	310.730	310.730	310.730	160.579	103.185	191.435	124.199	150.680	310.730	173.381	310.730	310.730	310.730	170.655	194.622	150.849	310.730	298.980	310.730	310.730	247.174	310.730	310.730	223.633	310.730	310.730	123.280	310.730	310.730	142.227	310.730	310.730	151.840	310.730	201.068	195.089	155.938	111.736	183.859	143.711	161.338	212.850	75.750	262.110
YPL010W	1	146.475	312.319	160.364	219.565	310.730	310.730	310.730	176.744	310.730	310.730	310.730	310.730	310.730	310.730	310.730	310.730	134.632	160.857	98.029	310.730	199.776	310.730	310.730	310.730	178.535	310.730	162.233	192.459	310.730	122.190	152.987	5.104	310.730	310.730	310.730	232.229	129.851	96.963	310.730	150.003	156.740	24.523	160.822	310.730	196.752	184.782	310.730	151.245
YPL008W	1	113.623	310.730	310.730	138.271	241.171	359.045	171.044	182.711	172.574	310.730	310.730	310.730	245.775	310.730	310.730	87.864	142.362	142.444	142.355	111.048	183.164	324.211	175.295	196.169	310.730	128.452	137.572	210.501	231.280	187.034	207.778	310.730	310.730	200.590	310.730	310.730	310.730	160.807	174.993	154.625	310.730	310.730	128.883	246.316	217.638	310.730	90.446	235.202
YPL006W	1	310.730	310.730	176.528	85.477	166.335	310.730	128.400	74.700	310.730	310.730	172.352	310.730	254.183	310.730	189.455	242.661	310.730	194.474	188.912	185.747	310.730	310.730	195.598	310.730	310.730	310.730	310.730	310.730	181.066	185.406	193.207	310.730	310.730	162.199	310.730	310.730	159.325	310.730	310.730	310.730	225.189	89.707	269.982	310.730	219.422	159.436	94.243	310.730
YPL004C	1	310.730	310.730	310.730	227.603	310.730	218.660	214.298	310.730	198.134	132.411	310.730	310.730	310.730	310.730	310.730	310.730	167.546	367.891	310.730	260.606	310.730	310.730	257.279	310.730	185.996	310.730	209.337	169.330	310.730	186.220	261.294	310.730	269.868	310.730	310.730	310.730	186.787	174.517	310.730	201.144	186.979	110.631	264.561	310.730	188.294	170.638	310.730	353.364
YPL003W	1	260.902	310.730	310.730	311.818	310.730	310.730	212.941	310.730	140.244	126.781	310.730	212.371	310.730	310.730	255.625	310.730	310.730	212.720	310.730	187.905	310.730	310.730	212.169	310.730	265.355	37.744	229.075	310.730	346.801	310.730	162.922	310.730	310.730	310.730	161.965	123.749	310.730	128.051	176.704	310.730	310.730	35.215	108.552	310.730	310.730	310.730	59.461	263.839
YPL002C	1	69.418	74.811	310.730	59.978	106.998	310.730	310.730	310.730	310.730	36.763	310.730	310.730	10.382	310.730	310.730	63.629	310.730	78.409	310.730	310.730	310.730	310.730	310.730	133.630	73.934	310.730	310.730	310.730	48.196	0.891	181.724	310.730	63.928	78.869	56.661	310.730	310.730	310.730	310.730	310.730	118.268	310.730	28.561	310.730	310.730	310.730	310.730	310.730
YPL001W	1	191.858	310.730	310.730	165.084	174.398	310.730	310.730	310.730	310.730	254.508	310.730	186.297	212.709	310.730	237.787	310.730	310.730	203.793	273.877	248.278	376.295	310.730	310.730	310.730	310.730	310.730	310.730	310.730	173.271	170.071	171.973	310.730	310.730	310.730	211.885	310.730	240.083	310.730	310.730	310.730	227.734	139.065	310.730	318.652	310.730	214.060	142.974	184.324
YPR001W	1	231.994	201.775	177.970	168.308	315.168	170.616	310.730	310.730	206.329	310.730	310.730	172.184	318.409	217.857	227.854	310.730	292.853	173.153	207.570	197.079	310.730	219.620	405.146	239.753	310.730	153.847	310.730	310.730	140.648	188.327	138.296	310.730	252.415	310.730	310.730	125.534	203.465	310.730	179.216	186.705	210.042	310.730	223.777	166.168	310.730	414.668	114.563	310.730
YPR004C	1	310.730	284.612	310.730	187.034	310.730	175.637	278.736	222.139	285.608	310.730	310.730	310.730	197.370	310.730	310.730	212.567	310.730	310.730	310.730	310.730	310.730	310.730	310.730	310.730	268.161	310.730	310.730	166.126	310.730	310.730	161.177	310.730	310.730	310.730	310.730	230.396	352.147	171.577	524.193	364.265	310.730	124.998	220.935	175.551	168.433	234.666	92.536	310.730
YPR005C	1	310.730	310.730	134.587	310.730	163.427	259.977	310.730	310.730	310.730	257.791	197.214	310.730	326.889	283.948	310.730	310.730	310.730	310.730	153.604	310.730	310.730	221.856	310.730	310.730	430.346	141.394	310.730	310.730	310.730	310.730	234.103	119.899	310.730	310.730	310.730	310.730	310.730	310.730	310.730	147.881	310.730	115.765	310.730	310.730	310.730	175.345	310.730	310.730
YPR007C	1	352.787	126.567	310.730	144.752	310.730	310.730	310.730	310.730	184.466	120.090	310.730	395.576	309.131	227.953	163.662	310.730	243.399	310.730	183.613	410.980	257.477	310.730	213.769	310.730	310.730	152.287	310.730	160.175	242.647	196.832	228.182	140.168	310.730	176.921	197.828	296.198	166.322	235.939	310.730	310.730	225.956	336.967	310.730	310.730	310.730	310.730	156.552	310.730
YPR008W	1	144.245	147.669	310.730	182.704	310.730	310.730	299.625	310.730	114.419	310.730	310.730	310.730	270.800	310.730	310.730	398.385	310.730	243.581	310.730	178.789	205.922	310.730	310.730	235.761	310.730	310.730	310.730	310.730	256.785	183.723	151.664	283.888	216.506	213.342	310.730	238.596	310.730	310.730	310.730	310.730	310.730	310.730	310.730	212.797	306.671	313.483	310.730	176.835
YPR009W	1	310.730	548.104	310.730	310.730	310.730	310.730	112.145	310.730	158.212	61.428	251.085	229.297	209.271	310.730	141.191	224.470	225.864	157.961	179.012	182.860	310.730	310.730	78.895	283.280	310.730	310.730	310.730	310.730	87.359	167.960	224.142	150.372	220.038	137.133	288.518	169.760	238.766	310.730	310.730	310.730	310.730	70.561	152.348	204.211	310.730	310.730	65.977	310.730
YPR011C	1	310.730	310.730	310.730	273.719	237.357	310.730	310.730	310.730	310.730	148.386	310.730	310.730	194.317	310.730	177.086	310.730	203.382	173.004	310.730	225.186	207.374	310.730	310.730	310.730	310.730	310.730	366.978	203.503	310.730	216.656	310.730	310.730	310.730	310.730	318.457	229.139	262.221	192.314	330.732	310.730	159.284	109.795	310.730	310.730	244.249	310.730	144.489	146.528
YPR015C	1	310.730	174.048	310.730	310.730	310.730	310.730	310.730	310.730	310.730	310.730	310.730	310.730	310.730	310.730	216.669	310.730	212.711	310.730	310.730	310.730	310.730	310.730	310.730	310.730	138.165	31.915	262.569	194.284	163.837	310.730	310.730	310.730	310.730	175.834	238.881	116.291	110.085	284.312	162.311	276.943	310.730	43.004	113.204	310.730	140.154	196.039	100.098	310.730
YPR017C	1	292.260	171.590	310.730	188.552	160.800	195.589	229.902	310.730	138.404	100.047	310.730	143.889	165.616	310.730	310.730	310.730	310.730	310.730	310.730	310.730	296.802	310.730	304.729	310.730	310.730	84.084	310.730	267.974	208.602	310.730	201.310	310.730	310.730	310.730	310.730	154.177	267.798	310.730	91.937	310.730	194.240	310.730	182.972	204.485	215.964	209.619	72.806	255.477
YPR018W	1	123.241	129.977	135.971	310.730	185.059	121.761	123.817	217.154	310.730	141.117	NaN	NaN	NaN	NaN	NaN	NaN	NaN	NaN	NaN	NaN	NaN	NaN	NaN	NaN	NaN	NaN	NaN	NaN	NaN	NaN	NaN	NaN	NaN	NaN	NaN	NaN	NaN	NaN	NaN	NaN	NaN	NaN	NaN	NaN	NaN	NaN	NaN	NaN
YPR019W	1	286.197	234.412	310.730	310.730	158.106	310.730	310.730	310.730	115.344	121.728	207.587	310.730	310.730	196.307	310.730	310.730	310.730	310.730	310.730	285.186	310.730	203.899	310.730	192.651	310.730	132.713	139.864	310.730	216.713	310.730	116.655	120.810	310.730	179.234	306.234	265.024	283.712	310.730	220.238	269.633	173.656	310.730	310.730	310.730	202.987	184.203	48.673	130.712
YPR019W	1	NaN	NaN	NaN	NaN	NaN	NaN	NaN	NaN	NaN	NaN	NaN	NaN	NaN	NaN	NaN	NaN	NaN	NaN	NaN	NaN	NaN	NaN	NaN	NaN	NaN	NaN	NaN	NaN	NaN	NaN	NaN	NaN	NaN	NaN	NaN	NaN	NaN	NaN	NaN	NaN	NaN	NaN	NaN	NaN	NaN	NaN	NaN	NaN
YPR020W	1	310.730	334.114	171.398	161.349	203.145	240.496	223.411	181.165	93.461	125.063	310.730	310.730	209.621	193.196	310.730	310.730	309.070	179.586	179.295	196.191	175.214	267.809	310.730	310.730	208.503	81.356	310.730	162.582	310.730	286.145	115.354	240.385	264.752	314.555	205.611	310.730	310.730	310.730	152.482	149.139	310.730	112.384	310.730	180.657	203.821	180.543	208.835	310.730
YPR022C	1	200.257	190.524	310.730	173.131	212.051	310.730	310.730	310.730	114.591	310.730	280.665	310.730	310.730	310.730	310.730	310.730	310.730	310.730	310.730	189.966	185.404	310.730	310.730	310.730	310.730	310.730	213.360	310.730	208.299	189.067	134.235	310.730	226.515	310.730	310.730	262.896	169.775	310.730	222.047	310.730	139.418	128.905	310.730	215.798	310.730	310.730	110.106	310.730
YPR023C	1	310.730	310.730	310.730	310.730	183.155	204.818	198.692	162.056	140.630	310.730	160.081	155.477	164.098	310.730	212.005	214.348	310.730	166.952	194.822	160.239	310.730	310.730	310.730	310.730	328.134	310.730	310.730	310.730	196.725	213.563	242.221	132.028	239.344	194.387	310.730	181.616	310.730	310.730	222.085	155.693	176.792	153.679	189.119	194.612	129.446	187.034	310.730	132.153
YPR025C	1	310.730	310.730	310.730	225.491	146.457	127.490	290.694	310.730	310.730	310.730	310.730	310.730	296.928	310.730	310.730	310.730	169.499	310.730	310.730	149.820	310.730	310.730	310.730	310.730	310.730	169.825	310.730	231.548	141.393	310.730	183.932	310.730	310.730	153.142	310.730	310.730	97.819	310.730	123.548	222.863	283.639	118.674	212.964	310.730	310.730	131.242	134.581	310.730
YPR028W	1	310.730	141.560	310.730	145.805	184.840	310.730	196.613	310.730	151.655	310.730	158.653	310.730	310.730	139.942	377.287	154.975	191.871	169.730	163.835	115.689	98.560	157.140	310.730	310.730	310.730	102.448	129.110	310.730	310.730	191.157	172.754	81.373	164.341	125.399	310.730	326.142	310.730	310.730	310.730	194.926	220.014	310.730	111.047	116.856	310.730	185.360	26.369	310.730
YPR029C	1	310.730	310.730	310.730	195.317	143.576	197.684	184.691	345.643	194.395	97.780	310.730	310.730	310.730	310.730	310.730	310.730	310.730	310.730	310.730	209.063	310.730	183.522	225.297	310.730	310.730	204.139	310.730	310.730	310.730	173.677	310.730	94.534	191.219	267.091	310.730	170.012	159.880	310.730	151.694	310.730	204.234	99.776	166.068	123.427	119.801	310.730	310.730	310.730
YPR030W	1	157.525	105.255	180.827	143.277	310.730	310.730	310.730	310.730	310.730	310.730	310.730	125.350	104.290	310.730	310.730	233.123	310.730	310.730	310.730	310.730	257.265	182.200	310.730	310.730	310.730	64.678	64.821	310.730	85.677	192.727	170.952	142.812	310.730	310.730	310.730	310.730	137.712	177.080	310.730	87.226	310.730	310.730	139.629	310.730	222.255	310.730	55.432	120.071
YPR031W	1	405.044	310.730	310.730	310.730	310.730	310.730	310.730	309.823	129.635	453.094	136.129	310.730	179.965	310.730	281.246	310.730	310.730	159.386	310.730	137.459	236.389	310.730	310.206	273.798	310.730	310.730	310.730	310.730	310.730	310.730	149.374	310.730	170.694	180.036	242.613	196.924	127.805	310.730	310.730	310.730	371.766	61.911	182.518	178.815	294.032	310.730	45.865	310.730
YPR032W	1	310.730	99.829	310.730	127.916	310.730	310.730	310.730	114.699	171.102	46.022	72.609	310.730	95.715	310.730	61.859	310.730	310.730	79.631	310.730	310.730	310.730	310.730	228.328	310.730	180.014	134.747	310.730	38.025	310.730	310.730	100.076	310.730	310.730	88.302	310.730	310.730	270.896	170.062	310.730	304.451	193.625	147.972	310.730	162.415	115.207	147.963	69.045	310.730
YPR033C	1	310.730	346.987	134.097	310.730	114.004	183.704	196.096	175.857	310.730	310.730	310.730	262.341	310.730	331.694	310.730	310.730	310.730	187.176	161.969	144.769	135.339	236.335	310.730	252.739	310.730	310.730	161.312	310.730	188.314	193.916	174.414	310.730	159.994	268.333	184.791	310.730	154.747	310.730	236.297	310.730	182.372	94.806	310.730	171.189	310.730	250.129	310.730	155.713
YPR036W-A	1	176.576	158.692	227.602	94.487	96.967	165.265	310.730	155.615	310.730	73.585	163.668	148.440	165.023	310.730	88.568	162.391	142.387	198.494	310.730	173.819	237.868	310.730	128.541	310.730	310.730	310.730	110.642	159.607	134.769	99.685	139.451	310.730	104.611	123.013	98.251	154.726	134.866	240.129	137.250	310.730	99.392	310.730	99.959	90.342	112.966	94.078	310.730	124.622
YPR037C	1	225.164	310.730	310.730	310.730	310.730	310.730	310.730	310.730	101.902	163.216	343.809	214.286	310.730	310.730	310.730	310.730	310.730	180.752	310.730	199.693	278.984	223.151	310.730	310.730	310.730	310.730	280.455	310.730	310.730	310.730	153.171	310.730	310.730	310.730	226.098	211.200	132.879	173.949	253.441	233.242	123.092	161.044	201.360	218.349	430.015	283.120	68.426	140.986
YPR041W	1	133.583	143.930	310.730	219.049	310.730	310.730	310.730	175.598	310.730	103.605	232.528	310.730	310.730	310.730	310.730	310.730	78.126	310.730	310.730	310.730	310.730	310.730	113.020	189.237	310.730	310.730	310.730	310.730	164.989	120.905	310.730	310.730	123.457	59.316	323.427	310.730	110.834	124.364	262.810	310.730	180.247	310.730	151.903	310.730	310.730	300.626	310.730	310.730
YPR043W	1	129.131	173.509	314.966	116.852	310.730	310.730	146.589	310.730	81.890	145.638	134.954	157.544	210.619	310.730	126.352	133.735	310.730	131.445	310.730	310.730	310.730	200.985	310.730	95.570	310.730	310.730	114.551	177.180	310.730	310.730	310.730	310.730	172.371	310.730	310.730	188.332	127.546	310.730	310.730	310.730	105.338	49.194	106.134	166.049	310.730	196.574	80.593	124.440
YPR045C	1	310.730	310.730	310.730	310.730	228.153	310.730	310.730	310.730	310.730	160.447	189.535	195.233	310.730	310.730	253.228	269.161	310.730	201.852	310.730	181.308	191.144	310.730	310.730	310.730	200.194	310.730	310.730	310.730	310.730	181.885	310.730	251.137	207.067	310.730	310.730	172.336	215.424	310.730	243.802	169.969	318.959	48.983	166.440	310.730	310.730	310.730	310.730	310.730
YPR046W	1	NaN	NaN	NaN	NaN	NaN	NaN	NaN	NaN	NaN	NaN	108.654	310.730	310.730	310.730	71.268	NaN	310.730	310.730	131.967	44.994	310.730	310.730	310.730	6.342	59.003	NaN	310.730	310.730	310.730	167.363	310.730	NaN	310.730	310.730	310.730	31.246	10.294	93.698	310.730	16.716	82.417	81.476	75.909	310.730	53.387	310.730	NaN	58.830
YPR047W	1	155.070	310.730	53.957	310.730	310.730	310.730	79.378	165.694	310.730	310.730	310.730	310.730	68.878	310.730	310.730	310.730	95.241	310.730	98.449	112.878	115.606	310.730	310.730	310.730	62.226	84.027	336.613	143.703	155.765	89.972	310.730	56.023	18.279	17.444	310.730	111.576	108.555	153.554	310.730	310.730	121.790	310.730	310.730	141.369	47.597	NaN	83.365	310.730
YPR049C	1	208.845	229.543	310.730	180.126	292.608	310.730	76.411	310.730	216.258	178.846	310.730	310.730	310.730	310.730	310.730	170.363	181.591	174.056	86.206	210.048	310.730	208.202	100.856	205.656	310.730	310.730	175.560	310.730	310.730	105.734	134.274	149.112	310.730	310.730	105.253	310.730	220.714	310.730	129.673	77.704	125.590	75.998	310.730	310.730	284.669	310.730	164.358	161.923
YPR051W	1	284.092	147.314	371.858	310.730	310.730	310.730	310.730	310.730	310.730	171.423	126.123	310.730	310.730	310.730	165.231	310.730	185.996	310.730	310.730	310.730	310.730	310.730	201.067	305.625	300.221	310.730	310.730	362.336	310.730	327.481	438.697	310.730	310.730	310.730	217.531	310.730	152.703	310.730	182.145	131.145	310.730	211.241	310.730	310.730	310.730	310.730	310.730	310.730
YPR052C	1	226.219	199.092	182.014	183.722	310.730	200.285	190.314	310.730	310.730	310.730	193.185	310.730	310.730	310.730	209.379	310.730	180.927	310.730	310.730	310.730	310.730	310.730	310.730	310.730	166.049	310.730	310.730	225.033	310.730	193.653	310.730	310.730	314.496	310.730	310.730	279.084	310.730	195.249	181.987	219.043	310.730	310.730	310.730	259.670	226.732	404.112	310.730	178.107
YPR054W	1	162.974	310.730	178.287	310.730	310.730	310.730	310.730	310.730	310.730	310.730	188.527	345.979	167.827	310.730	269.701	310.730	310.730	219.617	310.730	268.717	310.730	181.288	184.064	310.730	159.410	114.795	310.730	198.653	310.730	310.730	220.863	185.702	168.817	179.584	310.730	152.691	310.730	310.730	310.730	251.562	310.730	310.730	400.985	310.730	310.730	282.805	310.730	212.567
YPR055W	1	173.744	310.730	354.109	310.730	310.730	186.418	310.730	241.682	151.070	310.730	155.579	310.730	310.730	310.730	310.730	310.730	189.745	310.730	217.469	191.251	216.586	310.730	310.730	310.730	310.730	310.730	310.730	164.829	310.730	183.290	196.403	209.602	310.730	233.976	219.366	310.730	200.646	253.757	147.835	334.867	310.730	126.637	310.730	310.730	206.055	215.038	310.730	237.848
YPR058W	1	194.044	310.730	267.809	180.127	310.730	310.730	310.730	310.730	300.934	310.730	310.730	233.235	273.151	310.730	310.730	310.730	310.730	310.730	310.730	310.730	310.730	234.200	310.730	310.730	200.770	310.730	310.730	310.730	173.079	310.730	310.730	310.730	310.730	310.730	231.505	310.730	358.156	228.422	310.730	167.796	223.038	104.481	310.730	263.751	207.951	212.453	310.730	231.069
YPR060C	1	310.730	98.564	151.705	198.292	296.444	310.730	310.730	201.088	120.146	241.767	215.110	310.730	181.776	185.649	310.730	310.730	310.730	140.825	167.992	162.482	173.774	115.283	212.831	310.730	310.730	134.436	310.730	310.730	113.972	134.694	184.142	310.730	106.874	310.730	123.336	310.730	310.730	183.333	310.730	310.730	310.730	131.080	310.730	125.102	310.730	136.454	310.730	310.730
YPR061C	1	109.545	310.730	163.049	310.730	310.730	148.643	210.923	183.701	142.233	57.685	73.409	197.354	67.592	202.158	310.730	310.730	310.730	310.730	310.730	310.730	310.730	209.629	310.730	310.730	310.730	67.106	310.730	310.730	310.730	108.791	117.834	47.819	207.806	310.730	310.730	310.730	177.929	132.102	115.918	85.217	310.730	9.893	310.730	310.730	310.730	310.730	NaN	310.730
YPR062W	1	310.730	200.542	310.730	310.730	310.730	310.730	310.730	310.730	179.409	310.730	223.231	310.730	310.730	138.288	343.936	310.730	122.193	310.730	198.352	208.289	270.226	310.730	310.730	310.730	149.654	310.730	310.730	164.411	296.013	310.730	315.949	304.834	310.730	310.730	241.740	401.930	260.481	310.730	310.730	310.730	310.730	78.488	198.422	198.417	141.391	219.708	273.274	227.341
YPR065W	1	268.046	310.730	310.730	310.730	310.730	310.730	360.570	310.730	310.730	297.222	310.730	213.625	310.730	310.730	273.295	310.730	310.730	217.242	272.041	161.504	349.327	310.730	310.730	310.730	310.730	310.730	310.730	310.730	310.730	231.638	188.101	99.667	310.730	310.730	209.387	310.730	188.592	310.730	310.730	310.730	271.104	82.461	307.895	310.730	216.852	161.894	126.220	205.602
YPR066W	1	191.837	310.730	310.730	250.189	310.730	214.110	310.730	310.730	73.624	207.707	310.730	310.730	148.618	165.471	310.730	211.492	310.730	203.571	243.325	167.851	166.867	196.875	310.730	310.730	310.730	131.028	338.095	178.128	310.730	310.730	170.134	112.785	310.730	310.730	310.730	310.730	310.730	331.339	310.730	310.730	298.929	131.300	131.308	168.154	192.203	310.730	81.087	189.535
YPR068C	1	296.349	186.850	310.730	150.099	310.730	310.730	259.469	310.730	156.082	168.067	218.315	310.730	310.730	181.730	181.658	174.289	153.364	161.675	179.892	124.786	145.758	310.730	310.730	310.730	243.301	310.730	310.730	310.730	186.502	127.968	170.427	310.730	310.730	133.383	310.730	161.751	310.730	310.730	310.730	310.730	142.334	51.178	310.730	310.730	310.730	151.059	45.909	166.411
YPR069C	1	310.730	310.730	231.039	310.730	310.730	310.730	310.730	310.730	310.730	147.058	157.728	207.883	129.434	310.730	310.730	310.730	310.730	310.730	184.718	152.550	310.730	149.802	152.170	310.730	310.730	310.730	176.854	157.184	141.384	296.767	159.733	310.730	153.757	145.375	155.801	171.578	310.730	240.478	218.347	209.652	121.154	93.247	310.730	194.221	240.603	192.296	189.978	218.273
YPR070W	1	209.145	149.492	158.663	178.733	310.730	310.730	310.730	165.823	310.730	123.466	310.730	310.730	310.730	250.164	310.730	310.730	311.250	107.362	218.184	310.730	134.290	148.062	310.730	310.730	227.775	310.730	221.444	310.730	203.971	134.821	310.730	144.787	123.452	310.730	310.730	146.103	167.429	310.730	310.730	310.730	159.046	49.017	258.087	310.730	184.669	219.342	324.942	310.730
YPR072W	1	318.260	310.730	310.730	310.730	310.730	310.730	310.730	310.730	128.360	310.730	132.991	310.730	310.730	310.730	310.730	104.198	310.730	310.730	124.244	310.730	310.730	153.450	310.730	131.696	310.730	185.832	310.730	310.730	310.730	205.741	266.257	160.803	310.730	194.551	263.465	132.247	310.730	310.730	221.700	230.855	310.730	310.730	310.730	310.730	157.353	310.730	310.730	185.062
YPR073C	1	188.984	174.523	345.844	310.730	310.730	310.730	310.730	310.730	310.730	118.046	310.730	195.447	310.730	178.904	257.824	196.090	310.730	171.096	172.691	310.730	310.730	168.839	201.464	232.280	372.751	123.704	310.730	310.730	194.440	310.730	197.439	174.185	310.730	310.730	310.730	226.515	226.501	310.730	213.893	184.961	179.278	310.730	310.730	310.730	310.730	223.154	310.730	310.730
YPR074C	1	182.169	310.730	310.730	372.249	265.345	310.730	310.730	310.730	230.996	144.918	310.730	256.197	200.928	165.727	144.239	310.730	310.730	220.340	148.921	310.730	210.724	209.889	310.730	310.730	310.730	310.730	230.100	310.730	220.123	310.730	202.120	137.587	310.730	265.556	271.021	310.730	310.730	310.730	310.730	373.540	188.673	88.527	310.730	177.891	203.375	188.836	145.008	310.730
YPR075C	1	242.973	310.730	310.730	310.730	310.730	310.730	310.730	238.163	310.730	310.730	310.730	169.660	310.730	310.730	265.598	310.730	229.045	197.745	236.759	141.224	155.753	377.047	310.730	210.549	310.730	310.730	188.232	310.730	415.843	153.008	247.945	310.730	310.730	200.346	310.730	167.968	207.916	212.517	261.813	310.730	310.730	163.155	310.730	310.730	310.730	188.174	310.730	267.545
YPR078C	1	310.730	310.730	310.730	239.080	310.730	310.730	310.730	191.219	62.395	310.730	283.358	180.779	310.730	310.730	140.884	152.120	131.187	310.730	116.698	130.691	133.976	235.379	310.730	257.500	156.674	310.730	308.225	310.730	310.730	202.201	154.752	235.046	310.730	170.747	157.600	310.730	318.766	310.730	310.730	188.645	136.058	310.730	231.613	389.163	203.949	172.416	310.730	167.731
YPR079W	1	110.352	166.073	274.091	188.408	310.730	310.730	310.730	310.730	375.110	161.099	167.178	310.730	310.730	310.730	108.408	310.730	310.730	256.008	310.730	193.085	174.242	310.730	310.730	224.628	310.730	310.730	209.919	310.730	310.730	173.573	138.671	310.730	140.179	135.460	310.730	179.116	310.730	245.730	310.730	199.209	155.861	95.601	310.730	310.730	310.730	310.730	110.970	228.279
YPR080W	1	206.456	203.479	310.730	220.246	310.730	310.730	310.730	310.730	261.060	225.232	310.730	310.730	166.964	310.730	310.730	310.730	310.730	310.730	225.449	180.117	229.422	310.730	310.730	310.730	235.694	310.730	179.222	197.669	148.217	207.525	310.730	310.730	110.038	183.821	167.981	310.730	310.730	310.730	310.730	246.496	310.730	62.460	166.433	310.730	310.730	310.730	310.730	193.693
YPR081C	1	252.647	261.323	310.730	175.307	310.730	310.730	198.841	310.730	200.443	208.493	275.931	310.730	286.689	310.730	310.730	310.730	337.492	193.075	216.058	185.256	463.155	310.730	310.730	310.730	310.730	310.730	196.367	174.769	172.056	201.613	310.730	310.730	310.730	310.730	310.730	310.730	291.597	183.952	195.243	171.786	245.559	310.730	310.730	187.669	160.026	310.730	118.417	186.949
YPR084W	1	310.730	168.017	310.730	160.173	186.791	310.730	310.730	319.346	310.730	183.510	221.891	310.730	310.730	310.730	310.730	310.730	218.977	310.730	310.730	310.730	310.730	186.196	310.730	310.730	310.730	310.730	310.730	310.730	177.128	151.627	183.291	310.730	310.730	324.925	310.730	163.944	187.980	169.774	53.003	310.730	182.378	59.462	150.284	225.924	310.730	202.042	88.716	179.850
YPR095C	1	202.278	196.555	310.730	202.331	310.730	246.901	461.532	232.864	310.730	176.811	310.730	197.883	310.730	310.730	310.730	310.730	127.123	310.730	187.567	230.375	170.554	303.424	310.730	310.730	310.730	310.730	310.730	247.188	158.363	310.730	310.730	310.730	310.730	198.749	310.730	310.730	234.973	315.273	310.730	310.730	303.812	75.865	175.688	195.589	310.730	190.534	310.730	178.414
YPR097W	1	310.730	310.730	310.730	310.730	310.730	310.730	310.730	310.730	120.370	310.730	118.800	310.730	165.850	310.730	310.730	310.730	310.730	310.730	310.730	310.730	228.433	202.300	192.200	136.939	233.875	310.730	164.851	310.730	141.509	310.730	310.730	310.730	129.211	272.944	310.730	310.730	310.730	127.161	310.730	279.619	310.730	177.761	150.328	203.145	310.730	310.730	310.730	310.730
YPR098C	1	310.730	188.011	310.730	310.730	166.717	218.511	207.694	248.785	310.730	310.730	310.730	310.730	171.788	310.730	310.730	195.940	310.730	157.942	310.730	183.588	222.509	246.295	292.715	230.489	310.730	149.918	205.586	310.730	310.730	230.986	165.399	310.730	190.970	310.730	310.730	152.220	154.512	310.730	169.109	310.730	158.818	310.730	234.387	196.297	227.848	310.730	310.730	193.322
YPR099C	1	205.930	195.367	128.975	310.730	130.495	95.023	119.015	148.563	310.730	310.730	310.730	32.055	161.810	310.730	310.730	89.492	89.409	310.730	72.052	310.730	170.012	310.730	310.730	54.045	310.730	76.666	310.730	310.730	39.524	310.730	70.571	65.322	310.730	310.730	310.730	60.541	116.235	139.061	310.730	310.730	310.730	110.841	310.730	117.580	310.730	41.113	310.730	310.730
YPR101W	1	310.730	164.527	310.730	130.818	310.730	176.125	159.908	151.046	310.730	54.570	310.730	57.080	310.730	198.162	310.730	310.730	310.730	310.730	310.730	178.635	310.730	310.730	195.207	115.431	154.383	310.730	310.730	310.730	310.730	310.730	310.730	107.189	219.704	310.730	151.240	310.730	310.730	310.730	310.730	310.730	61.866	14.773	310.730	169.658	310.730	226.930	310.730	310.730
YPR103W	1	310.730	310.730	126.864	141.353	131.573	199.298	310.730	310.730	310.730	310.730	310.730	163.990	310.730	89.813	310.730	112.126	83.063	310.730	143.511	310.730	310.730	212.097	260.575	91.458	210.512	75.666	310.730	141.977	310.730	310.730	78.856	20.294	197.752	94.176	310.730	142.099	85.116	310.730	129.799	129.294	310.730	310.730	310.730	210.198	310.730	106.672	310.730	175.295
YPR106W	1	310.730	310.730	310.730	310.730	310.730	310.730	334.094	271.099	204.331	287.167	225.733	176.009	185.188	310.730	195.035	310.730	310.730	147.756	310.730	310.730	193.379	296.328	159.273	173.925	310.730	310.730	310.730	310.730	313.788	168.362	215.315	310.730	177.484	310.730	310.730	310.730	152.374	310.730	244.215	310.730	168.893	64.148	310.730	84.746	310.730	310.730	310.730	310.730
YPR108W-A	1	137.805	197.963	310.730	201.766	187.223	310.730	310.730	244.566	120.310	528.445	310.730	133.965	310.730	310.730	171.455	310.730	212.723	242.347	233.277	310.730	310.730	310.730	310.730	188.053	395.272	404.537	310.730	146.186	139.355	230.653	211.067	310.730	299.918	310.730	310.730	198.741	185.401	310.730	310.730	310.730	122.172	310.730	310.730	310.730	339.186	310.730	143.286	243.447
YPR108W	1	310.730	275.952	310.730	310.730	310.104	310.730	247.133	241.060	112.854	112.858	137.718	112.333	152.811	106.913	310.730	63.891	45.100	130.563	234.062	310.730	310.730	310.730	310.730	310.730	184.004	310.730	310.730	310.730	310.730	210.010	294.629	73.182	310.730	199.982	310.730	189.177	174.202	310.730	310.730	310.730	310.730	310.730	310.730	98.208	111.445	310.730	310.730	233.491
YPR110C	1	310.730	310.730	310.730	82.730	310.730	176.433	310.730	163.353	65.863	80.892	310.730	78.943	58.439	310.730	49.845	101.263	310.730	310.730	310.730	215.995	310.730	175.517	310.730	95.247	119.289	310.730	310.730	140.706	64.815	238.013	118.738	310.730	59.589	310.730	310.730	47.824	122.876	310.730	43.837	58.634	310.730	310.730	310.730	310.730	310.730	171.479	310.730	310.730
YPR111W	1	310.730	148.113	192.971	157.760	310.730	310.730	310.730	310.730	105.784	169.548	310.730	310.730	310.730	185.184	145.870	404.880	135.927	150.764	310.730	310.730	310.730	310.730	147.212	310.730	208.247	106.536	221.738	134.371	310.730	209.972	252.328	310.730	252.940	310.730	243.681	178.855	310.730	198.638	310.730	171.438	310.730	310.730	197.902	206.958	310.730	310.730	247.372	310.730
YPR114W	1	159.288	219.604	310.730	208.977	310.730	310.730	310.730	191.519	310.730	310.730	NaN	NaN	NaN	NaN	NaN	NaN	NaN	NaN	NaN	NaN	NaN	NaN	NaN	NaN	NaN	NaN	NaN	NaN	NaN	NaN	NaN	NaN	NaN	NaN	NaN	NaN	NaN	NaN	NaN	NaN	NaN	NaN	NaN	NaN	NaN	NaN	NaN	NaN
YPR115W	1	310.730	216.702	310.730	174.942	310.730	310.730	310.730	310.730	201.837	179.757	149.703	105.947	310.730	310.730	212.637	292.141	310.730	149.897	158.849	164.566	151.495	196.411	310.730	336.537	310.730	310.730	310.730	310.730	310.730	240.141	209.424	310.730	310.730	310.730	310.730	201.099	247.298	208.892	310.730	310.730	171.406	310.730	310.730	208.426	145.256	221.420	90.566	310.730
YPR119W	1	204.952	150.853	143.770	207.974	310.730	310.730	310.730	310.730	233.253	220.550	310.730	310.730	183.847	364.225	97.226	162.068	229.838	213.922	310.730	203.849	146.159	252.592	143.844	310.730	310.730	310.730	150.422	310.730	310.730	310.730	289.412	310.730	310.730	310.730	310.730	241.548	184.905	310.730	310.730	310.730	310.730	128.799	310.730	134.269	310.730	329.405	78.623	211.847
YPR120C	1	310.730	165.172	310.730	310.730	213.232	310.730	310.730	310.730	310.730	310.730	234.650	310.730	229.552	173.824	310.730	149.059	310.730	212.267	310.730	289.900	202.451	310.730	310.730	310.730	310.730	130.187	310.730	310.730	310.730	310.730	310.730	102.671	310.730	310.730	310.730	310.730	310.730	310.730	137.748	310.730	310.730	310.730	310.730	184.270	199.526	310.730	102.570	310.730
YPR121W	1	310.730	310.730	128.208	310.730	310.730	310.730	310.730	310.730	310.730	310.730	261.464	230.086	141.454	223.087	310.730	310.730	310.730	310.730	310.730	310.730	310.730	140.171	310.730	310.730	157.953	310.730	310.730	233.408	118.768	310.730	310.730	310.730	287.386	146.383	310.730	310.730	258.735	125.865	188.341	310.730	310.730	310.730	310.730	310.730	206.787	310.730	310.730	167.604
YPR124W	1	310.730	238.024	277.191	193.370	310.730	310.730	310.730	310.730	310.730	310.730	310.730	310.730	189.044	310.730	193.602	310.730	221.310	180.804	310.730	310.730	310.730	310.730	310.730	218.826	233.840	335.276	310.730	154.395	310.730	310.730	310.730	176.124	303.026	161.267	310.730	310.730	310.730	170.720	310.730	310.730	239.126	310.730	244.834	310.730	310.730	233.108	310.730	310.730
YPR125W	1	310.730	234.986	310.730	310.730	310.730	310.730	310.730	310.730	310.730	281.191	310.730	243.657	139.326	159.179	147.829	310.730	310.730	310.730	198.019	310.730	168.089	158.961	266.912	148.647	226.806	98.159	310.730	310.730	274.897	310.730	208.308	310.730	210.231	271.260	310.730	138.832	180.015	207.212	172.557	191.838	200.183	178.338	193.534	310.730	196.414	144.063	30.073	216.527
YPR127W	1	NaN	NaN	NaN	NaN	NaN	NaN	NaN	NaN	NaN	NaN	NaN	NaN	NaN	NaN	NaN	NaN	NaN	NaN	NaN	NaN	NaN	NaN	NaN	NaN	NaN	NaN	NaN	NaN	NaN	NaN	NaN	NaN	NaN	NaN	NaN	NaN	NaN	NaN	NaN	NaN	NaN	NaN	NaN	NaN	NaN	NaN	NaN	NaN
YPR128C	1	310.730	129.818	310.730	310.730	310.730	134.551	310.730	310.730	118.062	107.000	108.630	310.730	116.867	160.005	117.784	310.730	118.457	222.107	112.549	288.020	310.730	129.297	310.730	310.730	310.730	60.886	151.332	310.730	172.875	310.730	70.992	205.516	123.065	125.819	310.730	125.196	197.676	310.730	310.730	152.157	310.730	310.730	247.509	310.730	122.066	153.922	44.918	310.730
YPR129W	1	258.191	325.362	262.297	310.730	310.730	283.611	310.730	310.730	129.583	310.730	310.730	180.763	221.344	238.822	310.730	310.730	310.730	170.034	176.158	310.730	310.730	191.207	310.730	180.596	310.730	310.730	310.730	310.730	245.953	175.829	310.730	310.730	155.559	179.330	215.668	310.730	310.730	247.655	310.730	264.432	183.442	310.730	282.626	205.083	310.730	310.730	310.730	187.794
YPR131C	1	220.438	177.330	193.259	310.730	310.730	310.730	310.730	213.676	126.329	126.980	310.730	292.006	310.730	184.143	310.730	147.479	116.279	310.730	175.424	186.534	310.730	310.730	310.730	138.994	310.730	130.395	176.541	161.362	217.674	310.730	165.213	310.730	204.836	310.730	424.971	150.499	294.237	255.591	310.730	310.730	181.026	175.439	175.416	310.730	310.730	194.487	310.730	310.730
YPR133W-A	1	NaN	NaN	NaN	NaN	NaN	NaN	NaN	NaN	NaN	NaN	NaN	NaN	NaN	NaN	NaN	NaN	NaN	NaN	NaN	NaN	NaN	NaN	NaN	NaN	NaN	NaN	NaN	NaN	NaN	NaN	NaN	NaN	NaN	NaN	NaN	NaN	NaN	NaN	NaN	NaN	NaN	NaN	NaN	NaN	NaN	NaN	NaN	NaN
YPR134W	1	121.458	117.590	310.730	310.730	310.730	310.730	310.730	49.501	51.668	310.730	90.425	310.730	310.730	310.730	310.730	310.730	111.352	137.806	94.695	172.528	100.940	75.886	310.730	310.730	310.730	310.730	63.455	310.730	75.630	120.355	127.707	22.324	310.730	160.301	310.730	165.661	106.909	310.730	310.730	201.989	310.730	42.970	99.866	156.690	51.190	310.730	92.780	120.773
YPR135W	1	310.730	245.745	310.730	310.730	310.730	310.730	195.996	310.730	152.619	310.730	310.730	310.730	310.730	310.730	310.730	213.712	310.730	310.730	310.730	310.730	310.730	139.886	111.702	148.864	146.482	121.890	310.730	100.098	189.625	310.730	310.730	310.730	310.730	130.861	126.867	229.170	139.688	285.068	310.730	118.662	187.164	133.298	310.730	310.730	134.432	310.730	53.730	179.879
YPR139C	1	310.730	310.730	310.730	134.578	236.486	253.108	196.564	310.730	310.730	185.609	310.730	112.238	230.445	310.730	140.856	310.730	64.702	310.730	310.730	310.730	177.593	88.129	261.699	190.562	310.730	31.818	190.742	310.730	116.302	122.376	150.565	21.829	310.730	154.687	187.352	224.384	85.075	208.312	310.730	310.730	310.730	310.730	310.730	310.730	130.066	123.251	62.821	121.474
YPR140W	1	310.730	310.730	310.730	297.130	310.730	310.730	310.730	310.730	310.730	310.730	175.791	310.730	310.730	310.730	187.693	310.730	192.482	310.730	197.140	310.730	223.262	310.730	310.730	310.730	184.430	310.730	180.786	159.762	150.421	190.942	310.730	310.730	310.730	234.269	310.730	160.064	251.116	227.421	159.794	139.123	234.803	310.730	228.729	221.953	187.345	310.730	310.730	196.071
YPR141C	1	310.730	157.112	151.578	155.288	310.730	310.730	310.730	310.730	217.564	110.825	257.525	310.730	101.724	310.730	273.796	310.730	139.124	206.710	136.663	69.575	310.730	123.672	244.845	310.730	124.111	216.949	310.730	310.730	310.730	121.259	310.730	310.730	310.730	310.730	79.601	310.730	210.161	179.912	310.730	310.730	227.877	110.031	158.353	178.681	310.730	310.730	24.458	99.382
YPR143W	1	182.583	150.874	222.463	382.671	310.730	310.730	310.730	183.030	133.923	310.730	151.290	186.622	161.790	310.730	310.730	310.730	310.730	310.730	310.730	310.730	310.730	186.249	310.730	242.379	310.730	310.730	310.730	310.730	119.717	310.730	212.667	320.918	215.355	310.730	206.778	229.111	310.730	192.493	310.730	310.730	310.730	131.360	310.730	310.730	310.730	252.820	310.730	310.730
YPR144C	1	171.429	310.730	310.730	310.730	310.730	310.730	325.367	310.730	310.730	310.730	168.057	224.454	172.243	310.730	310.730	238.687	310.730	310.730	310.730	310.730	310.730	310.730	310.730	184.234	310.730	310.730	212.035	203.439	310.730	310.730	310.730	310.730	310.730	131.231	310.730	309.282	243.663	310.730	310.730	164.645	310.730	161.029	194.296	171.729	310.730	265.156	310.730	310.730
YPR145W	1	185.128	172.500	289.681	310.730	310.730	251.204	232.142	310.730	86.129	310.730	310.730	220.037	221.799	192.322	310.730	165.418	207.083	310.730	160.658	310.730	310.730	230.303	310.730	187.147	218.827	123.138	310.730	310.730	310.730	310.730	310.730	108.975	301.337	310.730	181.103	310.730	297.001	310.730	167.372	310.730	310.730	100.917	129.096	226.424	158.089	310.730	310.730	224.720
YPR151C	1	310.730	168.214	310.730	168.550	310.730	310.730	310.730	310.730	310.730	104.122	249.295	310.730	310.730	310.730	269.086	273.594	228.131	310.730	310.730	185.369	310.730	310.730	310.730	153.824	200.116	310.730	172.320	310.730	146.553	310.730	218.532	310.730	310.730	152.845	212.497	310.730	187.997	166.366	194.473	335.391	194.391	310.730	178.308	176.911	175.465	219.959	251.411	235.854
YPR152C	1	156.194	160.430	178.900	166.150	177.195	310.730	147.692	135.608	310.730	310.730	203.323	88.179	310.730	310.730	310.730	310.730	310.730	154.713	310.730	106.661	310.730	310.730	310.730	115.477	310.730	310.730	108.476	310.730	310.730	310.730	126.297	146.152	310.730	70.058	310.730	124.977	310.730	215.355	310.730	152.509	310.730	33.238	171.059	91.219	156.870	161.249	310.730	310.730
YPR153W	1	310.730	150.860	192.380	170.491	310.730	310.730	310.730	310.730	129.492	117.924	137.920	310.730	310.730	310.730	177.409	178.567	176.485	175.529	310.730	218.254	211.188	191.545	310.730	199.638	310.730	121.927	310.730	145.935	310.730	310.730	310.730	193.159	310.730	310.730	180.984	342.912	310.730	214.677	310.730	168.827	127.149	310.730	197.608	172.444	172.655	184.427	79.741	159.819
YPR154W	1	310.730	310.730	310.730	310.730	310.730	310.730	310.730	310.730	310.730	310.730	153.988	310.730	277.282	320.937	164.894	166.322	134.647	310.730	310.730	310.730	310.730	187.799	106.116	310.730	310.730	310.730	211.106	310.730	136.029	310.730	139.496	310.730	247.253	310.730	141.295	310.730	310.730	310.730	310.730	266.054	310.730	310.730	148.552	287.102	310.730	130.177	310.730	310.730
YPR155C	1	310.730	179.212	224.640	190.566	310.730	310.730	310.730	310.730	310.730	310.730	310.730	204.822	240.197	310.730	285.833	310.730	159.039	208.348	310.730	186.445	255.696	225.743	310.730	310.730	310.730	110.956	135.612	180.140	310.730	310.730	310.730	171.274	347.486	310.730	310.730	235.662	215.387	236.459	141.703	215.632	310.730	110.622	310.730	310.730	247.032	310.730	84.283	310.730
YPR157W	1	310.730	310.730	310.730	310.730	310.730	310.730	253.430	147.677	310.730	310.730	104.257	243.872	294.569	160.316	310.730	118.870	173.653	144.470	143.473	310.730	310.730	111.932	310.730	172.635	310.730	310.730	310.730	184.254	310.730	310.730	156.507	310.730	310.730	310.730	183.504	160.116	310.730	310.730	310.730	310.730	112.331	133.961	310.730	274.584	140.532	310.730	156.609	310.730
YPR160W	1	310.730	159.308	164.018	310.730	310.730	310.730	310.730	310.730	310.730	310.730	310.730	267.610	310.730	310.730	310.730	286.204	310.730	310.730	310.730	310.730	310.730	169.493	310.730	259.438	310.730	140.069	310.730	310.730	100.977	310.730	218.345	135.485	167.554	239.653	148.991	195.862	310.730	310.730	200.407	295.815	134.849	160.015	310.730	173.222	193.649	307.881	43.578	150.226
YPR161C	1	310.730	206.047	310.730	284.916	292.742	218.500	310.730	310.730	195.188	310.730	310.730	266.097	155.902	121.010	310.730	212.202	158.329	310.730	222.706	310.730	172.965	310.730	310.730	310.730	310.730	115.149	310.730	199.801	310.730	310.730	276.518	156.211	172.387	310.730	310.730	310.730	310.730	176.127	243.306	430.537	218.318	116.133	180.266	310.730	310.730	310.730	81.621	160.898
YPR164W	1	109.963	125.055	231.131	176.228	139.138	310.730	310.730	310.730	168.700	310.730	310.730	164.940	310.730	310.730	310.730	310.730	310.730	310.730	310.730	310.730	182.576	310.730	310.730	310.730	310.730	151.029	310.730	310.730	310.730	328.401	214.844	175.852	310.730	310.730	310.730	189.125	310.730	243.881	310.730	213.736	181.276	185.415	310.730	310.730	310.730	173.544	170.389	184.125
YPR166C	1	310.730	38.210	310.730	310.730	310.730	310.730	310.730	310.730	310.730	310.730	165.698	145.539	182.844	310.730	127.070	174.381	310.730	91.942	310.730	60.258	310.730	92.650	94.312	310.730	310.730	73.704	310.730	310.730	310.730	126.687	310.730	91.956	155.066	310.730	194.880	109.654	310.730	149.545	310.730	310.730	310.730	67.628	138.121	18.296	310.730	310.730	129.434	310.730
YPR167C	1	100.934	131.883	310.730	126.495	310.730	310.730	310.730	158.331	78.611	180.377	115.748	81.204	204.951	310.730	310.730	166.369	310.730	120.720	157.427	310.730	310.730	107.252	310.730	165.128	310.730	310.730	171.679	310.730	310.730	222.708	153.117	310.730	310.730	310.730	118.688	310.730	226.934	310.730	177.431	310.730	310.730	56.874	172.119	310.730	124.648	310.730	90.722	310.730
YPR168W	1	310.730	310.730	211.327	232.434	310.730	310.730	136.349	138.567	144.552	125.981	310.730	310.730	310.730	310.730	310.730	310.730	310.730	310.730	310.730	310.730	310.730	136.423	310.730	310.730	310.730	70.508	310.730	104.351	310.730	142.641	310.730	310.730	103.295	310.730	310.730	361.810	310.730	310.730	310.730	310.730	310.730	133.995	23.728	96.818	105.086	310.730	58.943	310.730
YPR171W	1	151.966	159.025	310.730	310.730	310.730	310.730	310.730	310.730	111.125	310.730	246.221	310.730	310.730	209.445	310.730	174.162	310.730	310.730	176.990	310.730	310.730	310.730	310.730	310.730	174.446	119.007	184.996	310.730	213.633	310.730	133.180	183.241	310.730	175.471	188.451	127.749	205.075	310.730	310.730	310.730	310.730	87.726	310.730	148.925	255.714	161.159	310.730	310.730
YPR172W	1	162.042	214.929	310.730	310.730	337.396	310.730	176.232	196.868	310.730	149.898	327.772	310.730	282.263	310.730	221.402	310.730	310.730	160.699	310.730	140.239	154.522	267.645	310.730	178.697	207.069	310.730	310.730	315.489	310.730	161.260	310.730	147.462	310.730	310.730	226.691	310.730	163.127	310.730	310.730	222.829	191.767	117.214	310.730	173.689	323.798	336.287	179.395	310.730
YPR173C	1	310.730	310.730	190.671	310.730	310.730	164.416	164.876	224.401	310.730	67.844	169.925	310.730	310.730	192.326	71.756	310.730	131.657	310.730	310.730	310.730	169.969	310.730	109.468	310.730	310.730	109.024	227.367	310.730	310.730	142.741	195.421	84.317	310.730	310.730	310.730	223.233	310.730	310.730	207.244	310.730	310.730	310.730	159.400	249.149	310.730	310.730	57.669	261.021
YPR176C	1	310.730	310.730	197.179	264.578	134.050	236.070	196.274	310.730	165.154	310.730	310.730	128.774	157.754	176.827	310.730	310.730	111.268	156.165	161.231	128.158	310.730	187.556	310.730	310.730	183.423	310.730	310.730	310.730	242.021	310.730	310.730	48.341	310.730	208.156	233.459	310.730	185.292	167.005	247.555	310.730	228.660	49.893	310.730	310.730	180.486	232.206	177.174	170.790
YPR178W	1	63.252	310.730	310.730	310.730	64.198	202.875	310.730	89.186	162.448	114.628	53.105	310.730	97.524	310.730	310.730	154.639	158.665	75.602	157.309	90.694	310.730	310.730	310.730	310.730	310.730	310.730	310.730	310.730	85.400	82.355	310.730	310.730	117.279	310.730	310.730	96.433	310.730	112.852	107.163	310.730	310.730	NaN	197.897	146.470	310.730	310.730	310.730	89.316
YPR179C	1	167.607	310.730	174.793	139.137	310.730	271.144	310.730	310.730	310.730	61.437	310.730	88.609	184.261	310.730	310.730	105.902	310.730	310.730	310.730	310.730	164.894	134.529	310.730	310.730	213.484	79.331	228.147	310.730	310.730	310.730	162.979	73.690	310.730	231.409	310.730	310.730	166.094	176.104	179.713	310.730	179.978	94.976	310.730	96.735	310.730	97.051	50.546	310.730
YPR184W	1	310.730	310.730	304.536	310.730	185.800	310.730	310.730	256.735	134.484	245.896	210.130	173.263	310.730	155.252	214.145	184.416	310.730	310.730	295.324	236.583	197.050	142.836	310.730	384.557	224.342	310.730	376.495	178.045	168.743	310.730	192.205	310.730	310.730	146.385	310.730	310.730	310.730	310.730	310.730	310.730	246.339	310.730	310.730	166.309	239.434	310.730	310.730	193.201
YPR185W	1	217.908	215.792	175.248	168.931	128.154	310.730	150.716	160.978	310.730	113.297	310.730	264.855	171.946	541.275	310.730	310.730	141.226	198.447	141.378	143.400	167.353	310.730	310.730	347.188	191.350	158.075	310.730	310.730	310.730	171.667	156.893	96.816	310.730	166.333	310.730	165.875	310.730	159.333	196.065	310.730	191.480	310.730	310.730	310.730	238.660	139.177	64.038	221.228
YPR189W	1	310.730	310.730	310.730	310.730	202.808	276.346	171.462	228.282	165.810	120.912	144.193	172.544	310.730	310.730	142.218	202.319	310.730	310.730	239.667	310.730	158.672	258.411	131.092	419.702	189.545	90.793	310.730	310.730	225.945	310.730	242.618	104.149	187.385	310.730	277.463	164.089	310.730	215.914	131.123	175.209	310.730	310.730	310.730	154.251	310.730	252.619	260.329	318.580
YPR191W	1	122.056	142.241	74.118	121.962	310.730	310.730	63.898	310.730	310.730	120.900	103.132	310.730	36.069	176.026	102.526	85.020	310.730	310.730	310.730	81.406	53.032	34.512	64.189	234.296	310.730	310.730	109.701	124.302	310.730	310.730	117.613	10.430	310.730	101.337	124.428	310.730	310.730	170.610	103.915	93.984	310.730	310.730	59.902	310.730	78.251	83.987	2.265	268.764
YPR192W	1	234.567	284.959	310.730	167.435	286.106	278.860	310.730	310.730	351.714	310.730	310.730	197.064	166.068	268.224	231.088	310.730	155.654	320.028	201.797	310.730	177.761	198.595	218.666	176.589	263.154	310.730	189.517	240.500	167.202	310.730	225.031	310.730	325.054	310.730	310.730	267.140	310.730	231.026	352.140	181.895	310.730	123.019	271.350	310.730	310.730	310.730	203.207	135.363
YPR193C	1	310.730	310.730	310.730	310.730	163.052	310.730	252.648	310.730	310.730	112.441	310.730	138.454	310.730	261.982	157.451	207.683	217.561	136.939	185.387	165.019	310.730	162.623	310.730	310.730	310.730	117.381	310.730	310.730	310.730	310.730	310.730	147.922	310.730	260.846	310.730	174.787	310.730	247.093	228.234	358.196	221.951	190.328	214.051	174.631	310.730	248.466	92.752	310.730
YPR194C	1	188.590	349.251	250.435	310.730	310.730	213.622	310.730	310.730	310.730	310.730	310.730	310.730	310.730	310.730	310.730	310.730	310.730	309.084	229.512	310.730	310.730	234.443	310.730	310.730	310.730	118.968	310.730	310.730	310.730	310.730	310.730	149.148	310.730	310.730	310.730	200.627	280.357	161.621	215.156	191.028	141.002	310.730	310.730	211.333	207.375	294.626	164.786	310.730
YPR198W	1	138.653	310.730	310.730	310.730	310.730	310.730	310.730	310.730	310.730	154.723	263.929	310.730	143.694	195.380	249.227	194.720	310.730	310.730	152.423	160.123	310.730	310.730	310.730	228.819	310.730	310.730	250.523	170.476	140.578	230.248	239.376	310.730	310.730	203.432	148.528	310.730	310.730	234.194	190.983	226.988	310.730	146.318	166.943	310.730	134.646	240.178	338.936	310.730
YPR199C	1	310.730	310.730	310.730	310.730	207.930	228.497	219.353	185.785	162.697	310.730	262.553	179.313	279.564	310.730	254.099	326.477	286.842	169.348	213.460	362.894	171.509	310.730	366.499	170.551	310.730	310.730	239.602	310.730	277.149	173.135	184.315	115.651	190.391	282.570	269.182	310.730	310.730	310.730	310.730	289.583	275.018	165.131	197.589	168.699	207.961	238.371	186.508	285.287
YPR201W	1	284.023	160.255	236.114	310.730	169.553	310.730	310.730	310.730	125.935	310.730	135.712	310.730	310.730	179.940	165.139	363.676	310.730	310.730	310.730	237.451	246.805	135.721	310.730	310.730	266.799	67.600	310.730	174.335	310.730	310.730	310.730	118.012	310.730	225.741	310.730	351.327	310.730	182.048	310.730	310.730	216.383	75.195	310.730	310.730	310.730	265.867	310.730	144.363
[truncated: 273 more columns]
