# Supplementary material for: Global Linkage Map Connects Meiotic Centromere Function to Chromosome Size in Budding Yeast
Source: G3 (Bethesda). 2013 Oct 1;3(10):1741–51. doi: 10.1534/g3.113.007377 (PMC3789798; doi:10.1534/g3.113.007377)
Supplement: Supporting Information [file supp_g3.113.007377_FileS1.zip › Baryshnikova_genetic_distances_chr2.txt]

ORF	GWEIGHT	YBL107C	YBL106C	YBL104C	YBL103C	YBL102W	YBL101C	YBL100C	YBL098W	YBL096C	YBL095W	YBL094C	YBL091C-A	YBL091C	YBL088C	YBL087C	YBL086C	YBL085W	YBL083C	YBL082C	YBL081W	YBL078C	YBL075C	YBL072C	YBL071C	YBL070C	YBL069W	YBL068W	YBL067C	YBL066C	YBL065W	YBL064C	YBL063W	YBL062W	YBL061C	YBL060W	YBL059W	YBL057C	YBL056W	YBL055C	YBL054W	YBL053W	YBL052C	YBL051C	YBL049W	YBL048W	YBL047C	YBL046W	YBL043W
EWEIGHT		1	1	1	1	1	1	1	1	1	1	1	1	1	1	1	1	1	1	1	1	1	1	1	1	1	1	1	1	1	1	1	1	1	1	1	1	1	1	1	1	1	1	1	1	1	1	1	1
YBL108C-A	1	-0.000	2.463	8.693	14.266	14.449	11.459	25.977	17.066	24.232	40.873	NaN	47.780	49.520	85.926	61.426	74.349	70.499	74.965	73.309	93.856	92.031	81.325	310.730	90.587	99.480	101.023	113.341	120.509	126.531	121.189	93.891	86.484	114.736	100.698	154.580	107.958	97.843	137.791	173.135	134.910	100.070	121.085	204.367	122.875	119.946	138.386	142.156	149.452
YBL105C	1	14.200	-0.000	2.799	13.763	5.343	2.122	27.213	29.778	30.147	56.282	NaN	33.763	48.726	51.312	84.910	68.199	65.597	73.806	72.781	102.423	83.360	90.050	310.730	90.623	118.991	114.389	159.819	135.988	102.608	92.180	110.774	113.799	76.506	73.152	123.834	131.521	110.648	122.746	164.765	173.755	114.825	159.925	44.418	130.120	132.737	42.379	110.745	121.684
YBL105C	1	10.884	-0.000	2.281	7.585	5.698	0.254	17.174	17.674	19.986	13.760	NaN	40.903	37.665	45.328	53.412	73.310	57.974	96.375	103.996	97.251	86.598	80.065	23.712	69.628	102.648	104.244	55.236	310.730	98.761	58.504	95.108	91.499	56.465	57.023	122.613	85.820	123.504	310.730	137.535	129.578	134.752	96.887	52.379	132.143	117.884	103.343	108.801	136.753
YBL104C	1	16.196	0.612	-0.000	22.592	2.984	1.887	27.009	34.168	33.625	36.160	NaN	51.064	47.558	51.406	58.433	69.660	77.818	65.774	79.772	103.341	105.633	73.345	39.135	76.588	91.581	99.061	135.722	97.992	111.735	110.790	122.350	86.614	110.802	96.897	125.117	97.875	129.789	179.406	177.680	133.461	81.726	123.348	138.594	139.635	141.811	189.322	146.711	241.135
YBL103C	1	5.696	1.041	21.234	-0.000	NaN	NaN	9.251	3.908	9.804	7.351	NaN	19.785	28.407	29.729	85.716	33.217	48.128	41.208	47.237	32.165	125.035	61.953	42.266	239.967	56.630	48.258	64.781	47.151	97.494	137.319	82.917	64.682	54.618	161.345	36.827	75.930	99.430	183.329	76.809	254.411	70.644	110.376	37.321	173.395	310.730	117.880	108.317	78.707
YBL102W	1	10.177	1.997	NaN	14.459	-0.000	8.917	21.765	28.285	25.343	31.708	NaN	41.803	43.177	32.172	46.483	67.228	64.208	53.519	67.861	51.460	69.013	72.110	30.934	63.597	89.681	101.811	108.518	67.550	60.681	75.609	94.978	91.770	78.088	121.828	108.530	120.042	120.750	103.314	101.499	96.343	86.699	113.683	169.225	107.459	118.453	132.749	112.038	220.175
YBL101C	1	20.433	3.986	2.374	8.032	0.453	-0.000	24.564	19.979	25.014	34.752	NaN	39.940	46.907	36.896	53.968	64.279	89.272	63.371	88.652	51.775	83.924	94.233	50.296	107.561	79.168	94.774	91.782	125.036	72.134	100.807	112.348	111.798	76.690	121.364	92.133	120.722	122.714	127.632	131.347	103.902	98.567	122.245	97.815	180.309	146.957	120.256	152.712	123.906
YBL100W-C	1	16.914	16.505	3.349	8.895	11.309	-0.000	42.430	15.176	17.464	12.170	NaN	65.737	54.424	51.944	51.694	66.860	60.720	77.013	84.918	134.800	96.114	88.937	310.730	100.383	90.835	121.499	108.072	116.400	146.785	97.949	106.569	94.752	134.644	90.432	158.092	111.381	116.726	105.377	145.953	100.925	183.914	102.105	153.932	123.248	95.696	117.358	85.157	120.982
YBL098W	1	28.251	34.717	32.740	8.546	31.035	16.360	1.099	-0.000	5.943	0.366	NaN	24.542	34.860	47.966	51.077	57.717	57.858	73.345	75.985	84.892	53.590	88.090	97.860	91.068	92.096	92.203	90.071	94.436	122.071	103.188	84.297	88.175	108.616	88.081	111.164	76.825	88.992	91.939	95.717	97.105	122.576	84.476	122.737	105.437	93.545	106.375	94.858	108.729
YBL097W	1	39.196	25.160	26.745	10.938	19.976	17.062	18.888	2.245	-0.000	58.373	NaN	16.709	19.985	19.451	45.319	37.742	38.463	59.330	36.743	48.351	80.592	84.102	310.730	78.845	73.781	82.306	71.183	71.109	95.194	81.181	115.692	81.156	119.627	118.167	85.193	76.596	84.720	102.091	77.843	76.910	79.820	93.654	92.558	99.509	102.960	96.825	120.499	105.290
YBL097W	1	16.142	19.543	29.127	8.922	13.542	7.778	3.712	9.642	-0.000	1.463	NaN	8.905	19.461	4.886	17.146	31.827	18.202	36.406	24.720	38.542	55.905	43.551	2.690	44.963	38.313	32.228	310.730	138.258	51.194	78.416	86.307	75.699	310.730	117.964	84.466	113.226	114.330	59.970	61.798	46.833	64.547	96.108	111.999	76.945	124.379	163.978	71.702	88.897
YBL095W	1	20.629	13.789	33.475	7.240	21.003	31.828	4.764	4.522	1.045	-0.000	NaN	5.865	11.965	12.984	26.693	34.955	37.590	50.994	35.248	37.778	114.802	79.698	27.980	48.960	79.934	112.400	104.806	80.409	82.515	82.904	80.443	76.351	95.319	110.507	65.989	101.681	117.421	92.394	90.787	68.251	125.312	96.609	84.471	125.437	102.376	98.995	94.709	104.867
YBL091C-A	1	23.732	36.409	39.518	20.577	22.828	17.692	5.335	2.547	NaN	1.564	NaN	-0.000	NaN	NaN	2.750	13.293	5.265	20.232	21.356	23.242	38.939	28.328	NaN	33.020	51.401	60.201	82.635	87.466	47.973	78.897	58.294	68.445	61.860	65.777	64.807	79.117	74.975	71.689	94.219	71.987	57.548	77.855	93.025	81.767	77.623	91.711	76.032	76.658
YBL089W	1	30.998	23.154	34.023	19.864	38.934	36.887	24.433	12.117	10.489	NaN	NaN	2.368	-0.000	NaN	NaN	NaN	NaN	13.301	16.406	9.019	44.378	53.513	22.105	62.485	57.305	49.886	47.713	60.269	57.547	49.267	53.874	63.278	76.005	65.363	56.354	90.117	66.062	33.871	91.857	86.414	64.988	86.900	85.086	123.244	99.419	86.231	92.451	122.775
YBL088C	1	53.423	45.538	37.865	24.221	45.894	58.490	33.534	25.646	23.502	16.646	NaN	19.495	23.621	-0.000	NaN	2.060	13.864	24.834	30.327	31.008	75.580	72.609	40.796	72.478	61.470	55.955	57.215	49.268	53.435	51.365	95.401	77.537	76.954	84.271	82.286	91.845	59.313	66.825	87.059	96.244	78.361	78.809	105.223	130.279	92.890	80.110	103.053	97.907
YBL087C	1	50.740	42.082	41.368	43.497	53.136	50.021	48.142	41.162	31.180	28.400	NaN	17.756	27.000	3.510	-0.000	2.596	14.024	23.032	27.054	35.712	310.730	70.082	310.730	79.668	57.272	45.515	70.144	61.423	67.725	60.963	85.317	72.097	62.337	101.309	96.987	116.059	79.041	80.542	90.273	79.260	70.646	98.037	98.788	82.841	108.261	104.138	87.040	82.832
YBL085W	1	68.897	30.015	54.966	60.005	42.916	49.440	45.480	42.918	28.505	36.579	NaN	36.442	31.693	5.274	2.493	NaN	-0.000	3.311	7.595	33.505	59.200	48.582	20.914	46.464	48.842	65.683	51.006	35.065	41.128	21.695	65.112	59.432	51.349	64.135	34.392	96.625	87.615	68.242	30.188	93.047	53.476	85.065	75.253	93.758	86.607	84.593	95.505	98.799
YBL084C	1	37.365	45.466	104.138	28.392	58.450	23.752	58.756	15.941	12.754	310.730	NaN	14.278	26.326	NaN	33.051	NaN	NaN	-0.000	NaN	11.532	54.786	45.832	32.617	68.424	42.394	33.675	27.036	16.535	29.737	35.273	54.645	41.529	86.736	51.469	51.212	55.557	38.847	47.221	58.521	37.825	38.382	53.705	50.488	66.118	78.269	138.984	60.009	63.712
YBL082C	1	92.299	51.238	71.878	53.270	40.537	67.886	51.406	58.686	55.928	52.202	NaN	46.914	51.958	44.047	23.409	24.803	32.378	NaN	-0.000	3.237	37.271	30.689	13.116	31.525	26.011	35.777	30.489	37.375	44.698	38.829	53.454	39.290	45.684	51.097	42.910	47.858	51.280	50.103	59.679	58.326	57.774	73.673	73.953	72.187	68.018	59.317	64.278	81.442
YBL081W	1	78.345	82.241	88.118	72.280	74.999	72.376	59.605	58.344	50.881	48.062	NaN	45.835	42.382	41.923	32.644	29.270	26.210	8.862	2.580	-0.000	77.108	31.149	37.970	43.092	31.404	30.129	31.856	36.846	42.967	44.213	56.620	50.002	50.783	50.113	56.557	57.373	38.527	47.997	58.333	54.231	56.304	71.135	98.821	71.888	80.248	66.804	70.441	82.161
YBL080C	1	51.516	44.564	44.365	92.459	57.341	64.132	41.834	11.321	48.472	20.352	NaN	14.029	22.649	16.493	73.470	21.940	45.772	4.778	19.794	-0.000	310.730	8.569	22.725	21.844	21.243	12.495	23.879	42.585	34.980	7.457	50.633	39.077	38.503	66.310	8.093	48.810	36.886	56.695	67.168	105.891	48.801	59.721	240.133	119.547	80.216	56.212	48.796	65.124
YBL079W	1	NaN	NaN	NaN	NaN	NaN	NaN	NaN	NaN	NaN	NaN	NaN	NaN	NaN	NaN	NaN	NaN	NaN	NaN	NaN	NaN	NaN	NaN	NaN	NaN	NaN	NaN	NaN	NaN	NaN	NaN	NaN	NaN	NaN	NaN	NaN	NaN	NaN	NaN	NaN	NaN	NaN	NaN	NaN	NaN	NaN	NaN	NaN	NaN
YBL078C	1	65.465	84.518	101.768	39.475	97.010	90.409	49.826	70.514	64.904	89.146	NaN	49.051	47.421	45.790	59.599	68.728	33.645	17.667	16.239	13.601	NaN	-0.000	NaN	13.646	14.451	23.417	20.442	5.682	34.663	14.780	24.024	19.483	14.801	20.184	29.598	44.098	16.612	30.369	41.432	34.350	32.814	34.615	52.652	30.455	43.367	54.805	57.412	57.724
YBL075C	1	76.506	75.460	73.984	56.982	80.000	109.535	83.936	57.930	70.159	81.636	NaN	59.314	58.106	46.367	47.297	33.100	63.176	21.096	20.242	29.448	29.723	-0.000	2.700	6.737	3.408	4.019	16.958	11.537	9.003	15.977	27.026	21.683	36.549	37.786	32.189	29.904	24.966	26.876	29.669	32.202	42.520	52.410	37.140	64.773	63.481	66.488	76.681	93.024
YBL074C	1	NaN	NaN	NaN	NaN	NaN	NaN	NaN	NaN	NaN	NaN	NaN	NaN	NaN	NaN	NaN	NaN	NaN	NaN	NaN	NaN	NaN	NaN	NaN	NaN	NaN	NaN	NaN	NaN	NaN	NaN	NaN	NaN	NaN	NaN	NaN	NaN	NaN	NaN	NaN	NaN	NaN	NaN	NaN	NaN	NaN	NaN	NaN	NaN
YBL072C	1	56.057	116.930	310.730	155.310	106.079	79.110	71.427	77.004	98.505	162.978	NaN	53.537	89.027	85.171	81.947	55.739	58.030	28.638	30.434	20.760	19.649	3.113	-0.000	8.574	NaN	2.252	310.730	17.862	7.182	20.708	7.155	30.722	19.875	34.490	36.557	33.312	29.070	36.535	43.322	28.075	56.835	67.012	59.061	56.424	63.741	75.461	57.408	63.391
YBL069W	1	73.274	106.750	113.285	62.068	114.389	108.188	94.008	76.572	71.250	100.668	NaN	53.981	76.893	63.325	61.161	53.271	42.250	38.904	31.014	30.812	7.587	5.881	2.692	NaN	NaN	-0.000	8.386	1.062	24.412	5.020	11.403	11.625	22.787	20.990	19.571	16.743	11.555	25.589	16.114	43.142	33.301	49.385	55.632	60.826	45.047	46.954	47.409	38.906
YBL067C	1	82.205	310.730	49.992	44.850	168.987	139.206	54.360	110.581	310.730	37.618	NaN	NaN	120.374	64.212	69.552	43.690	54.243	NaN	80.272	9.798	50.307	3.920	NaN	9.195	6.089	7.507	2.321	-0.000	NaN	NaN	5.994	7.425	25.880	4.952	7.317	0.536	8.930	6.266	6.778	9.695	38.161	30.887	18.661	38.955	15.918	33.640	67.366	65.374
YBL066C	1	98.846	98.110	67.613	59.933	82.788	68.275	78.809	97.532	72.383	69.751	NaN	69.152	63.786	47.462	61.051	52.919	43.142	21.313	21.687	36.425	82.412	10.570	0.718	13.510	4.324	0.513	NaN	NaN	-0.000	NaN	NaN	NaN	8.767	NaN	5.581	4.237	3.674	16.221	14.597	25.162	18.212	31.958	46.681	37.710	43.551	34.715	46.688	42.417
YBL064C	1	88.353	80.068	135.621	88.218	100.107	107.943	109.789	83.716	82.126	112.189	NaN	53.374	77.318	91.373	91.419	67.244	78.691	45.326	68.567	39.692	29.743	29.258	6.649	30.650	18.052	14.360	2.414	0.529	NaN	NaN	-0.000	NaN	2.451	4.907	11.822	17.704	2.810	10.554	22.614	18.136	32.986	35.231	33.595	56.427	51.830	53.343	45.738	60.259
YBL063W	1	87.660	120.209	128.947	67.930	128.625	110.325	87.071	91.668	84.143	89.517	NaN	108.857	82.937	79.728	85.339	73.414	80.899	46.315	54.426	52.154	49.436	29.734	5.460	16.184	12.824	14.282	7.734	9.068	9.092	NaN	3.610	-0.000	NaN	NaN	4.923	1.626	5.853	5.766	19.469	30.015	35.870	37.002	69.707	62.688	50.757	33.278	57.140	67.339
YBL061C	1	87.326	96.733	91.802	63.852	86.844	101.067	84.461	73.008	77.892	107.645	NaN	62.544	66.602	66.677	58.386	55.880	56.093	33.083	35.771	39.511	38.569	29.620	7.957	19.619	13.054	7.722	8.820	1.438	NaN	NaN	0.286	NaN	10.186	-0.000	NaN	NaN	NaN	5.696	18.282	17.804	21.519	31.234	27.531	40.053	37.743	14.047	40.156	43.541
YBL060W	1	94.875	143.894	97.089	91.007	109.892	126.719	89.646	102.806	92.965	120.032	NaN	85.152	85.847	129.749	86.745	76.864	72.647	44.228	49.765	38.546	62.787	29.486	3.782	26.338	14.499	22.823	10.513	12.573	8.062	10.500	12.017	7.251	1.098	NaN	-0.000	NaN	1.415	5.578	4.677	21.743	29.951	32.167	48.845	50.163	46.530	48.357	50.517	44.230
YBL059W	1	134.028	122.638	169.552	202.341	142.130	130.056	108.003	89.439	82.692	116.285	NaN	92.079	97.198	85.929	82.776	75.382	76.396	69.428	81.839	46.209	79.916	36.752	33.137	41.528	40.161	33.093	26.588	20.044	16.687	10.183	12.756	11.313	15.586	10.255	5.185	-0.000	8.584	6.554	13.199	16.083	27.903	32.654	54.671	49.826	49.328	46.534	47.171	58.967
YBL059C-A	1	NaN	NaN	NaN	-0.000	NaN	NaN	NaN	NaN	NaN	NaN	NaN	NaN	NaN	NaN	NaN	NaN	NaN	NaN	NaN	NaN	NaN	NaN	NaN	NaN	NaN	NaN	NaN	NaN	NaN	NaN	NaN	NaN	NaN	NaN	NaN	NaN	NaN	NaN	NaN	NaN	NaN	NaN	NaN	NaN	NaN	NaN	NaN	NaN
YBL058W	1	108.648	113.365	181.873	310.730	151.865	94.327	81.007	88.707	72.002	75.816	NaN	63.576	47.465	55.477	50.392	67.701	70.728	43.033	68.896	20.257	89.364	30.931	18.017	46.132	21.737	27.468	18.195	15.949	14.980	23.479	13.329	12.886	4.914	3.865	0.488	NaN	-0.000	2.938	3.912	6.738	10.176	23.884	5.593	43.997	41.644	28.975	63.570	59.337
YBL057C	1	91.787	87.409	89.033	88.244	105.177	62.008	86.500	89.949	90.132	91.863	NaN	93.598	75.610	80.204	66.641	75.302	65.285	47.898	68.142	55.850	57.557	36.512	4.746	39.012	33.103	29.159	22.563	18.170	23.886	17.347	27.267	20.139	19.601	15.686	5.208	3.246	-0.000	NaN	2.541	18.279	36.948	41.470	51.589	47.665	46.780	42.990	46.846	52.238
YBL055C	1	83.882	67.210	193.127	69.111	75.793	89.191	113.034	87.485	58.862	76.080	NaN	44.487	48.954	25.241	69.488	53.397	63.636	20.076	38.356	33.991	34.397	23.196	1.285	3.688	2.020	22.114	6.731	7.900	8.430	NaN	9.786	0.451	1.341	1.524	NaN	0.767	1.208	NaN	-0.000	1.754	1.230	2.457	19.344	18.889	10.307	12.344	10.305	39.841
YBL051C	1	97.914	127.322	113.830	59.877	310.730	126.070	140.426	200.481	310.730	64.239	NaN	102.808	83.404	77.739	65.598	81.227	63.385	67.315	62.341	84.803	150.974	52.571	16.627	53.232	46.803	34.104	40.923	31.817	39.933	1.205	32.003	44.877	30.354	45.892	36.961	21.340	18.103	23.150	16.913	NaN	1.999	NaN	-0.000	3.128	NaN	7.391	21.763	20.994
YBL049W	1	126.041	120.545	244.595	90.143	133.131	140.385	78.210	60.344	97.257	131.920	NaN	85.124	68.704	104.614	86.042	78.688	65.285	47.665	73.418	61.725	64.963	44.782	28.947	71.039	56.381	47.177	31.824	39.073	33.193	48.360	44.214	27.751	37.538	34.517	25.921	37.627	42.848	32.725	26.843	10.524	NaN	8.650	2.957	-0.000	2.050	0.876	7.892	3.270
YBL047C	1	126.799	117.628	110.005	80.000	310.730	160.037	116.911	119.933	74.769	119.381	NaN	121.800	80.344	164.024	104.827	106.136	94.192	69.969	79.198	69.906	65.228	67.678	38.171	60.271	41.412	62.977	61.498	48.473	19.691	54.986	51.935	43.653	25.020	17.296	38.698	35.374	46.756	27.455	22.555	16.169	2.821	17.639	8.449	NaN	NaN	-0.000	NaN	5.766
YBL045C	1	102.445	142.879	121.435	143.086	137.206	202.227	133.958	138.998	115.568	118.600	NaN	123.558	107.186	115.228	94.751	96.246	231.217	95.923	83.932	88.295	84.697	66.034	106.531	78.701	77.771	63.871	65.361	59.453	54.206	55.706	57.926	59.848	55.135	50.235	32.663	72.488	52.837	46.950	39.577	22.415	21.168	25.400	23.433	18.331	17.689	11.371	-0.000	7.666
YBL043W	1	310.730	152.499	107.486	310.730	310.730	310.730	75.448	166.701	140.110	123.571	NaN	105.647	160.116	95.264	111.429	101.577	108.974	115.362	75.276	65.191	103.009	79.072	310.730	60.238	61.657	53.375	75.699	67.192	54.690	47.843	52.279	59.568	67.941	66.867	69.985	72.285	52.028	57.882	61.618	27.580	22.443	40.390	24.780	23.928	29.589	22.174	6.208	-0.000
YBL042C	1	107.251	146.273	160.292	137.992	128.211	154.919	95.555	129.421	103.615	108.754	NaN	135.587	100.107	108.529	82.133	106.451	103.332	93.025	78.854	82.001	69.184	66.076	31.887	62.138	67.229	71.439	85.740	76.388	59.804	49.132	51.865	54.823	65.130	58.517	62.404	51.865	68.017	59.292	42.189	26.744	29.110	38.132	35.981	23.022	21.536	31.426	10.846	NaN
YBL041W	1	72.253	150.482	293.439	125.580	310.730	98.423	88.940	132.746	136.207	220.730	NaN	93.058	97.895	88.457	54.075	129.237	116.493	58.422	79.199	56.314	54.127	40.588	NaN	51.387	51.343	48.848	310.730	50.977	38.309	56.971	50.427	53.052	54.092	53.268	51.979	80.037	61.457	43.453	49.064	18.775	19.174	41.562	19.984	17.700	23.934	18.321	7.914	3.813
YBL039W-B	1	76.590	113.690	168.397	81.699	212.539	118.152	116.432	135.285	116.412	310.730	NaN	86.358	120.389	58.476	94.999	79.439	88.631	56.362	67.921	137.436	55.199	60.638	NaN	96.109	68.994	28.864	55.215	74.219	49.763	53.134	69.374	49.596	63.303	67.353	42.236	50.390	48.999	21.837	29.887	22.308	21.297	25.864	23.666	21.491	26.505	15.729	NaN	NaN
YBL039C	1	75.557	63.865	51.474	39.410	67.968	29.415	62.108	39.682	23.360	23.785	NaN	32.064	17.161	27.398	59.742	31.080	36.468	NaN	15.897	NaN	NaN	NaN	NaN	NaN	NaN	NaN	NaN	NaN	NaN	NaN	NaN	NaN	NaN	NaN	NaN	NaN	NaN	NaN	NaN	NaN	NaN	NaN	NaN	NaN	NaN	NaN	NaN	NaN
YBL038W	1	107.454	182.203	198.018	106.321	136.568	130.706	137.063	187.214	132.749	195.101	NaN	129.292	127.379	127.285	102.521	106.198	87.753	310.730	96.017	117.716	56.895	75.391	34.147	79.535	74.622	61.795	77.130	78.719	94.931	78.359	66.519	71.562	74.659	61.456	60.451	85.040	38.370	51.796	41.119	31.795	24.968	45.103	45.381	43.795	31.748	31.023	6.064	14.677
YBL037W	1	75.190	62.911	143.009	156.231	132.742	96.292	200.887	149.459	192.989	156.950	NaN	101.278	131.120	99.895	122.944	103.324	127.501	193.841	47.833	52.567	48.047	65.886	17.928	67.520	70.979	71.977	79.084	47.389	75.759	76.475	41.175	34.076	45.955	52.908	33.112	86.018	52.544	56.106	41.734	29.650	29.136	44.085	49.152	36.139	14.781	22.160	36.517	25.619
YBL034C	1	86.912	310.730	310.730	310.730	310.730	80.261	104.372	83.565	66.824	NaN	NaN	39.162	142.864	310.730	53.358	61.934	43.460	310.730	310.730	70.762	310.730	28.406	167.153	33.964	44.318	26.447	310.730	64.038	5.538	1.374	22.299	7.295	100.010	85.838	69.550	50.224	65.474	49.045	39.280	NaN	58.448	25.155	7.797	NaN	25.371	32.482	1.567	NaN
YBL034C	1	84.226	153.504	224.545	69.267	260.969	88.065	99.130	164.241	163.302	110.484	NaN	63.965	86.418	94.856	102.402	98.751	102.490	80.139	67.698	70.011	70.444	67.489	34.962	62.237	97.401	59.794	60.553	76.413	59.433	62.174	70.677	47.368	68.665	65.498	55.709	64.564	61.485	45.816	50.851	38.395	46.786	37.607	23.894	29.065	35.583	44.882	40.401	22.606
YBL034C	1	102.422	172.920	178.363	49.990	137.688	114.729	76.707	310.730	148.458	69.118	NaN	66.042	100.564	139.940	188.507	115.106	85.372	310.730	123.382	54.260	73.702	52.625	11.314	70.017	67.897	81.558	77.767	78.467	45.863	34.900	52.918	47.818	98.675	65.668	56.792	84.927	65.684	78.952	38.908	23.436	35.947	44.158	16.478	26.441	31.416	35.360	36.398	27.962
YBL034C	1	117.723	151.557	310.730	98.091	184.616	105.352	144.727	146.152	104.857	310.730	NaN	105.616	104.510	310.730	100.637	134.959	109.032	108.632	93.770	110.262	79.469	69.101	61.662	94.035	91.540	85.302	114.591	99.503	66.702	90.114	67.616	66.196	79.830	92.873	91.730	73.020	71.325	83.719	74.928	58.529	57.322	51.990	53.908	51.834	54.690	60.226	46.874	52.649
YBL032W	1	124.433	134.609	214.807	171.418	139.639	310.730	159.195	136.646	106.013	108.313	NaN	118.444	106.162	107.957	114.591	115.759	161.381	93.855	100.619	71.034	76.248	77.655	54.610	89.853	73.592	85.330	70.915	74.092	66.569	62.998	68.285	64.540	77.264	70.426	62.043	71.333	66.592	49.101	58.379	53.057	42.005	49.340	62.484	47.813	41.313	42.047	29.398	41.037
YBL031W	1	90.629	145.972	154.890	68.390	95.488	131.423	112.852	48.225	70.897	92.886	NaN	114.167	78.638	141.012	42.620	310.730	146.366	93.288	83.731	45.794	35.054	68.392	20.752	61.600	61.469	76.525	112.537	62.958	57.557	59.805	38.934	50.103	74.293	54.247	51.689	48.696	50.156	49.227	71.247	58.324	51.477	23.676	32.035	23.650	25.676	46.269	27.103	41.782
YBL029W	1	176.368	153.083	181.622	132.835	154.374	163.331	181.311	78.538	310.730	238.354	NaN	113.773	124.027	166.688	146.643	97.126	97.825	83.585	106.231	98.982	96.487	89.932	310.730	105.424	124.553	85.735	87.111	132.477	82.010	74.235	98.389	79.989	81.230	90.710	81.786	101.009	95.965	102.697	73.689	64.141	80.398	65.803	66.037	71.727	75.384	60.898	51.903	51.039
YBL029C-A	1	129.368	167.369	117.239	81.375	310.730	310.730	157.740	87.369	96.138	310.730	NaN	139.886	146.010	310.730	109.275	117.134	111.901	148.897	125.883	103.547	70.482	91.346	87.849	71.878	77.080	78.461	101.512	82.548	105.110	79.323	75.667	86.108	64.117	99.472	81.130	66.168	66.009	65.534	81.457	76.349	66.339	52.531	60.647	48.862	68.841	56.707	49.091	57.935
YBL028C	1	157.859	116.134	124.691	202.983	115.943	310.730	119.646	196.453	133.034	310.730	NaN	94.247	103.658	75.717	104.795	93.380	105.643	71.061	86.006	135.545	98.153	89.290	45.072	92.624	102.689	90.889	104.921	64.237	95.766	98.208	95.084	65.104	65.926	60.002	56.353	76.752	87.562	87.277	64.402	67.599	103.333	54.940	63.531	48.436	66.312	53.233	60.030	51.349
YBL026W	1	310.730	310.730	310.730	26.541	310.730	187.894	237.665	154.594	84.426	229.941	NaN	310.730	127.700	310.730	258.565	310.730	117.529	310.730	128.974	136.069	56.546	68.181	16.518	98.199	81.207	100.656	93.852	51.906	53.190	54.486	74.506	53.962	63.885	35.138	104.452	97.920	76.480	96.459	83.047	45.488	63.051	43.719	53.113	46.964	25.364	42.324	44.166	52.158
YBL024W	1	133.308	103.550	92.262	147.499	80.971	161.126	310.730	310.730	157.939	95.314	NaN	111.513	124.740	106.628	147.313	87.874	127.862	142.035	79.321	73.185	310.730	310.730	310.730	111.368	81.793	75.079	76.552	68.206	70.202	45.686	77.605	82.519	103.008	310.730	120.621	100.113	66.128	100.372	93.977	44.958	40.746	59.163	65.311	68.715	72.956	80.577	85.675	47.742
YBL023C	1	108.767	144.027	310.730	95.575	221.655	111.270	130.845	131.120	198.507	151.072	NaN	101.682	122.872	98.114	103.956	146.727	134.947	123.306	143.564	110.087	119.353	71.815	36.651	93.698	102.252	92.305	146.588	101.832	78.698	91.438	95.428	83.256	93.997	92.715	79.622	100.741	173.790	102.537	81.263	63.348	84.530	85.662	74.147	79.441	64.595	69.868	53.971	64.406
YBL021C	1	NaN	NaN	NaN	310.730	NaN	NaN	NaN	NaN	NaN	NaN	NaN	NaN	NaN	NaN	NaN	NaN	NaN	NaN	NaN	NaN	NaN	NaN	NaN	NaN	NaN	NaN	NaN	NaN	NaN	NaN	NaN	NaN	NaN	NaN	NaN	NaN	NaN	NaN	NaN	NaN	NaN	NaN	NaN	NaN	NaN	NaN	NaN	NaN
YBL015W	1	175.454	195.709	122.122	153.731	139.136	182.881	202.305	158.457	121.094	235.419	NaN	148.970	191.216	96.969	310.730	164.711	202.478	104.631	310.730	310.730	107.436	121.485	151.937	108.404	101.008	109.920	157.364	100.665	81.919	310.730	126.087	128.536	111.968	131.284	103.808	138.118	143.661	180.497	259.530	310.730	69.441	113.681	106.816	117.637	105.711	97.982	103.977	97.419
YBL014C	1	245.697	135.126	149.108	310.730	310.730	201.069	114.076	310.730	121.635	94.892	NaN	113.555	151.550	103.291	272.109	154.404	310.730	124.087	126.535	143.010	90.914	102.214	49.113	69.952	239.882	144.403	147.444	142.264	107.415	68.690	109.096	125.916	114.580	226.427	90.641	84.144	113.636	63.928	99.296	175.784	94.389	73.217	74.802	114.589	95.402	76.443	98.728	93.475
YBL013W	1	89.901	120.645	310.730	137.129	109.965	119.989	182.029	96.666	310.730	116.298	NaN	45.289	141.292	86.361	110.359	79.363	105.787	186.081	144.155	141.704	214.645	125.874	22.965	116.743	80.180	70.188	210.338	310.730	94.691	98.570	120.671	83.804	148.762	91.273	88.544	103.650	100.025	74.195	111.505	99.805	107.132	79.279	50.122	110.135	91.958	67.006	69.273	75.614
YBL011W	1	127.018	207.644	204.388	310.730	310.730	269.238	166.624	149.557	127.570	153.950	NaN	310.730	175.620	172.625	161.599	310.730	128.826	310.730	141.554	149.635	87.612	126.239	310.730	115.707	127.619	177.864	157.401	127.461	164.413	99.632	147.040	131.560	310.730	121.874	146.725	134.226	126.064	100.345	99.484	91.689	80.708	81.798	310.730	109.808	75.291	86.285	71.736	72.788
YBL009W	1	164.724	310.730	310.730	36.424	137.218	96.067	259.292	148.615	310.730	310.730	NaN	85.898	310.730	54.894	310.730	208.038	166.027	137.809	310.730	223.117	114.912	135.940	8.465	68.564	101.238	122.099	310.730	89.937	78.096	310.730	85.268	116.568	310.730	190.527	55.589	97.561	141.037	120.880	107.739	87.642	108.037	87.142	65.714	152.518	143.476	65.586	111.695	122.821
YBL008W-A	1	310.730	110.513	157.156	310.730	310.730	155.706	129.935	185.184	214.869	169.545	NaN	112.261	174.094	136.465	104.052	139.278	219.396	204.537	310.730	187.148	160.434	126.237	36.069	104.264	123.708	124.243	115.324	107.634	104.941	135.207	103.369	102.806	144.057	97.194	105.001	83.869	131.679	103.888	136.528	98.632	139.697	95.291	87.212	108.604	94.832	90.752	79.152	100.753
YBL007C	1	310.730	69.656	90.281	91.917	72.225	103.028	310.730	70.547	77.916	84.657	NaN	35.688	310.730	122.790	310.730	120.791	310.730	30.529	104.853	58.296	310.730	310.730	NaN	82.918	194.513	63.828	102.280	139.145	57.079	310.730	61.319	180.687	15.876	2.427	55.207	80.630	116.611	310.730	90.763	310.301	75.857	118.824	34.851	163.399	88.087	17.050	161.242	174.157
YBL006C	1	310.730	310.730	310.730	203.710	310.730	310.730	283.145	90.205	121.562	233.459	NaN	209.933	118.392	134.036	310.730	126.150	119.576	180.194	129.687	85.815	128.639	104.856	310.730	137.758	157.936	184.104	179.332	102.095	174.767	139.963	310.730	125.012	134.578	146.703	175.695	310.730	147.418	310.730	102.060	310.730	133.501	69.833	110.155	120.429	153.768	96.606	118.565	85.522
YBL005W	1	146.643	310.730	310.730	191.682	310.730	212.938	147.888	175.289	172.723	185.264	NaN	310.730	197.084	310.730	151.005	264.811	145.457	171.591	310.730	221.978	212.033	134.931	179.793	207.776	137.504	269.218	184.456	174.223	159.605	109.475	137.671	115.972	153.874	143.089	146.909	122.961	177.439	107.610	170.464	138.025	129.471	131.467	161.847	105.954	104.127	117.456	99.048	97.152
YBL003C	1	202.883	186.382	150.514	310.730	143.092	140.390	276.574	307.278	310.730	310.730	NaN	206.079	175.706	209.350	150.601	393.981	197.920	171.994	207.656	130.167	111.662	132.700	310.730	310.730	201.229	152.576	212.594	183.738	131.669	142.554	162.973	118.564	211.848	177.628	143.317	227.148	214.098	210.392	179.896	139.685	146.617	137.494	132.327	125.942	217.664	123.792	135.037	146.183
YBL002W	1	190.295	427.442	181.056	96.205	420.778	160.818	112.696	205.579	219.770	170.447	NaN	216.607	142.370	310.730	124.179	310.730	166.070	161.356	151.702	310.730	58.450	121.571	111.484	110.869	212.016	109.001	310.730	310.730	310.730	249.696	114.195	111.729	175.261	126.232	320.698	86.946	165.371	272.237	162.589	228.550	119.818	121.449	168.280	103.714	121.698	141.510	102.299	120.593
YBL001C	1	136.685	257.988	235.778	132.877	310.730	253.901	129.363	353.267	296.199	149.238	NaN	244.760	226.495	310.730	181.888	310.730	253.652	310.730	156.121	196.184	159.502	121.569	95.687	106.353	329.155	310.730	130.596	257.634	144.632	119.591	122.622	141.530	198.498	144.623	150.215	310.730	134.536	111.022	126.625	115.620	111.089	142.777	141.839	125.580	117.977	109.032	125.772	109.867
YBR001C	1	152.576	180.445	169.871	310.730	304.529	291.729	175.833	218.433	149.559	162.355	NaN	176.045	154.732	136.184	310.730	155.146	192.610	310.730	310.730	310.730	88.685	132.689	310.730	118.669	156.608	195.100	141.893	310.730	245.254	173.538	107.588	144.247	282.141	216.120	165.057	199.480	185.007	147.793	310.730	100.012	141.655	140.239	139.325	114.511	137.518	133.460	116.788	135.432
YBR005W	1	114.790	163.913	124.585	162.676	206.592	385.076	194.216	189.686	310.730	310.730	NaN	310.730	310.730	336.214	310.730	310.730	310.730	203.599	194.413	310.730	63.769	96.590	310.730	70.593	95.438	185.524	310.730	134.385	140.953	178.565	122.355	141.922	168.895	481.985	97.707	151.187	222.002	310.730	183.925	91.080	80.210	101.682	141.155	111.304	145.370	180.163	126.524	105.121
YBR007C	1	97.492	163.062	97.098	218.988	177.660	208.107	310.730	148.186	140.056	310.730	NaN	129.717	168.255	93.157	304.452	152.098	310.730	310.730	310.730	148.314	85.400	122.188	310.730	143.695	190.964	310.730	310.730	143.909	128.385	164.517	125.221	138.042	167.075	125.600	137.950	245.786	142.474	310.730	144.967	148.501	103.408	123.356	126.537	128.886	157.715	155.242	111.973	154.898
YBR009C	1	155.129	310.730	310.730	139.665	310.730	310.730	172.098	128.776	107.217	73.986	NaN	310.730	166.855	310.730	80.627	310.730	310.730	310.730	96.428	49.216	44.879	157.133	NaN	310.730	111.932	242.109	310.730	138.164	197.795	81.987	108.013	112.518	171.087	168.113	187.967	310.730	130.478	170.191	310.730	148.929	100.029	68.134	310.730	79.634	107.827	110.218	87.356	98.563
YBR010W	1	162.381	107.262	71.135	187.960	77.110	177.269	310.730	119.679	91.585	229.156	NaN	107.904	106.658	71.953	199.817	121.187	310.730	101.662	89.793	81.566	67.073	90.314	63.204	83.740	101.405	120.161	109.719	83.014	76.441	310.730	125.299	116.038	126.066	202.926	112.256	310.730	310.730	155.042	118.719	100.379	85.973	124.954	96.443	127.658	97.333	119.657	93.935	81.192
YBR011C	1	310.730	134.501	152.439	310.730	310.730	62.434	310.730	90.862	215.544	310.730	NaN	73.490	310.730	165.816	310.730	127.024	86.947	80.348	115.599	310.730	310.730	310.730	310.730	310.730	127.722	105.191	156.692	76.361	146.947	135.013	187.794	190.733	63.973	187.385	144.574	89.625	310.730	89.074	310.730	310.730	65.825	117.306	310.730	206.393	144.269	81.243	310.730	65.222
YBR015C	1	219.298	126.165	135.180	117.064	223.197	310.730	310.730	178.276	133.669	310.730	NaN	126.549	310.730	146.378	310.730	187.028	310.730	93.925	131.041	310.730	202.363	162.450	310.730	185.620	132.123	80.211	80.789	86.022	310.730	116.037	113.721	140.639	84.663	146.528	211.564	310.730	96.766	71.447	201.047	97.700	78.322	67.359	101.710	204.285	310.730	63.266	171.887	335.704
YBR016W	1	310.730	164.682	149.647	192.800	131.031	121.512	128.174	140.259	180.728	310.730	NaN	184.326	141.056	171.828	157.303	145.768	245.392	310.730	310.730	158.313	123.609	201.710	310.730	288.462	153.541	137.875	135.347	185.401	142.789	310.730	197.577	200.895	161.311	310.730	152.350	129.668	140.098	176.042	310.730	186.354	156.486	114.434	129.123	117.324	145.280	162.262	115.393	147.963
YBR017C	1	NaN	NaN	NaN	NaN	NaN	NaN	NaN	NaN	NaN	NaN	NaN	NaN	NaN	NaN	NaN	NaN	NaN	NaN	NaN	NaN	NaN	NaN	NaN	NaN	NaN	NaN	NaN	NaN	NaN	NaN	NaN	NaN	NaN	NaN	NaN	NaN	NaN	NaN	NaN	NaN	NaN	NaN	NaN	NaN	NaN	NaN	NaN	NaN
YBR018C	1	174.318	310.730	310.730	107.896	310.730	199.229	194.326	147.090	126.874	292.182	NaN	310.730	148.332	309.229	169.686	240.461	140.457	207.664	310.730	310.730	189.980	120.176	115.892	163.143	130.035	310.730	184.829	310.730	262.838	92.600	112.834	116.341	186.467	123.965	154.539	149.535	310.730	115.828	188.185	310.730	172.530	176.356	222.973	123.272	131.839	157.443	109.460	145.701
YBR019C	1	160.308	310.730	243.427	149.769	180.362	104.761	310.730	158.977	310.730	204.502	NaN	310.730	94.219	310.730	310.730	310.730	111.830	39.472	310.730	138.833	107.572	310.730	114.970	310.730	114.867	310.730	125.021	310.730	310.730	310.730	96.765	109.892	239.886	119.254	94.304	121.665	209.580	110.650	120.771	310.730	135.857	128.785	238.142	198.399	74.908	142.197	71.444	137.104
YBR020W	1	143.994	262.378	175.144	136.686	160.923	310.730	310.730	234.324	310.730	310.730	NaN	107.623	310.730	173.535	310.730	145.582	310.730	120.585	243.393	310.730	310.730	310.730	310.730	222.245	152.516	310.730	107.928	135.789	132.726	310.730	150.890	101.276	90.626	310.730	128.427	98.154	92.750	101.854	126.143	310.730	112.027	60.401	87.190	128.199	174.294	86.557	310.730	89.282
YBR022W	1	143.159	310.730	310.730	310.730	310.730	158.931	143.675	244.708	310.730	226.344	NaN	310.730	154.112	310.730	310.730	164.414	188.992	310.730	310.730	310.730	166.010	163.280	310.730	291.628	364.666	191.815	240.189	310.730	131.156	137.452	108.696	105.372	111.271	126.498	125.477	159.559	143.587	159.408	187.562	171.689	137.629	102.781	146.936	138.145	121.527	119.502	94.258	118.289
YBR023C	1	NaN	NaN	NaN	310.730	NaN	NaN	NaN	NaN	NaN	NaN	NaN	NaN	NaN	NaN	NaN	NaN	NaN	NaN	NaN	NaN	NaN	NaN	NaN	NaN	NaN	NaN	NaN	NaN	NaN	NaN	NaN	NaN	NaN	NaN	NaN	NaN	NaN	NaN	NaN	NaN	NaN	NaN	NaN	NaN	NaN	NaN	NaN	NaN
YBR024W	1	310.730	151.405	310.730	149.967	310.730	118.992	155.085	107.890	310.730	310.730	NaN	310.730	153.632	310.730	310.730	146.819	137.497	310.730	310.730	164.080	264.200	310.730	310.730	310.730	310.730	310.730	141.084	310.730	121.383	97.641	135.195	173.507	310.730	310.730	310.730	143.136	194.952	147.482	310.730	170.636	79.079	82.063	70.909	105.032	139.589	92.656	68.255	132.187
YBR025C	1	143.770	141.914	188.741	186.144	210.471	310.730	198.659	139.374	310.730	310.730	NaN	256.890	169.109	310.730	310.730	310.730	310.730	310.730	262.413	310.730	208.737	292.889	69.142	157.132	251.259	225.538	193.588	176.229	164.628	310.730	135.914	153.093	310.730	131.244	127.197	310.730	101.415	82.457	74.160	77.262	131.189	119.077	126.670	124.017	109.654	167.867	119.721	69.601
YBR026C	1	NaN	NaN	NaN	134.601	NaN	NaN	NaN	NaN	NaN	NaN	NaN	NaN	NaN	NaN	NaN	NaN	NaN	NaN	NaN	NaN	NaN	NaN	NaN	NaN	NaN	NaN	NaN	NaN	NaN	NaN	NaN	NaN	NaN	NaN	NaN	NaN	NaN	NaN	NaN	NaN	NaN	NaN	NaN	NaN	NaN	NaN	NaN	NaN
YBR028C	1	187.592	223.200	167.725	59.002	127.218	157.641	138.227	109.026	119.273	149.111	NaN	235.625	310.730	173.926	143.942	157.068	174.514	310.730	310.730	310.730	310.730	148.328	32.225	310.730	136.336	310.730	140.802	111.191	310.730	101.211	93.530	124.587	160.224	107.195	310.730	107.698	141.625	156.686	310.730	161.517	181.211	192.215	108.163	119.399	123.055	123.245	97.662	109.063
YBR029C	1	292.003	310.730	310.730	429.809	310.730	310.730	137.801	310.730	310.730	310.730	NaN	310.730	310.730	310.730	310.730	310.730	195.899	189.356	118.824	310.730	152.662	175.376	310.730	310.730	310.730	310.730	206.395	310.730	300.862	310.730	310.730	165.768	366.970	237.904	310.730	310.730	310.730	161.773	310.730	139.318	310.730	310.730	145.975	299.423	162.448	169.103	127.958	115.304
YBR030W	1	159.216	310.730	310.730	310.730	221.242	310.730	168.429	165.031	138.900	156.580	NaN	225.793	142.726	172.540	298.157	281.962	187.501	310.730	201.849	211.678	116.465	155.614	310.730	141.807	209.355	193.161	154.287	297.372	310.730	215.548	153.670	129.937	172.345	139.225	228.439	240.925	91.297	153.367	159.087	124.908	111.745	146.442	310.730	135.469	126.456	120.565	117.981	155.138
YBR031W	1	290.348	310.730	310.730	110.134	310.730	122.730	357.367	171.199	310.730	310.730	NaN	310.730	310.730	310.730	125.489	228.717	174.913	310.730	133.329	310.730	154.163	113.583	NaN	109.349	95.048	94.364	208.278	163.425	108.904	260.895	89.777	146.654	310.730	115.421	192.787	157.973	188.730	206.569	125.968	106.507	108.232	109.387	125.827	95.099	97.048	310.730	151.216	67.821
YBR033W	1	310.730	185.893	190.557	310.730	310.730	124.825	310.730	310.730	310.730	310.730	NaN	160.586	310.730	263.309	140.668	165.931	310.730	163.280	145.402	293.935	132.766	310.730	152.810	177.413	99.104	122.963	127.516	150.308	104.282	99.555	74.210	88.109	89.165	310.730	310.730	310.730	145.924	143.190	96.085	310.730	101.678	100.046	179.398	148.087	310.730	310.730	310.730	295.392
YBR034C	1	135.252	164.787	310.730	134.946	310.730	192.566	166.700	310.730	200.744	243.994	NaN	236.966	286.050	310.730	195.934	193.191	170.209	264.673	148.128	310.730	179.699	203.946	310.730	196.192	310.730	248.568	310.730	218.955	266.244	186.643	180.081	188.543	310.730	310.730	310.730	310.730	277.985	269.648	310.730	163.943	255.257	149.349	173.745	160.155	179.101	265.979	199.374	187.186
YBR035C	1	310.730	95.444	77.374	33.555	310.730	310.730	310.730	88.640	38.529	310.730	NaN	40.210	193.533	310.730	310.730	173.497	310.730	57.845	98.241	97.515	116.099	310.730	310.730	116.462	310.730	88.857	111.018	150.930	147.640	57.730	310.730	97.174	43.779	310.730	113.059	NaN	310.730	167.059	310.730	155.717	48.757	159.249	29.162	159.988	310.730	41.724	103.928	49.449
YBR036C	1	310.730	310.730	310.730	52.588	310.730	310.730	158.447	142.228	147.597	310.730	NaN	96.837	67.030	310.730	NaN	310.730	310.730	28.199	20.442	131.369	79.180	65.452	NaN	173.910	145.381	126.751	310.730	105.041	74.753	310.730	110.432	78.120	86.278	137.032	310.730	310.730	310.730	310.730	135.547	99.163	203.614	76.440	5.295	61.657	61.124	59.445	310.730	93.167
YBR037C	1	310.730	81.359	86.585	310.730	140.951	310.730	310.730	310.730	64.683	310.730	NaN	54.659	310.730	25.312	310.730	88.616	310.730	310.730	310.730	90.157	310.730	310.730	73.586	310.730	62.879	94.328	58.498	310.730	21.329	310.730	86.737	310.730	131.313	99.126	37.362	310.730	119.114	223.109	64.665	110.564	24.687	86.556	53.332	165.784	133.687	30.838	73.309	53.659
YBR040W	1	219.130	310.730	176.816	231.149	310.730	310.730	161.913	176.633	310.730	124.069	NaN	310.730	310.730	310.730	212.404	289.289	310.730	194.035	103.292	310.730	310.730	193.213	310.730	259.886	310.730	310.730	310.730	179.503	310.730	310.730	310.730	124.385	196.822	310.730	233.715	225.140	182.377	310.730	310.730	123.095	310.730	166.561	310.730	310.730	115.078	310.730	178.519	310.730
YBR041W	1	169.865	310.730	126.597	66.813	413.591	232.624	143.745	150.909	310.730	256.783	NaN	126.693	141.598	76.979	109.217	134.963	156.402	310.730	169.633	115.605	121.810	310.730	76.738	102.037	126.566	310.730	310.730	91.691	310.730	294.997	131.933	114.255	199.333	124.441	144.795	90.523	310.730	130.090	127.660	113.028	117.954	156.364	151.537	135.499	161.053	265.254	147.516	115.847
YBR042C	1	231.140	310.730	310.730	180.530	310.730	175.563	138.220	310.730	178.945	310.730	NaN	231.930	198.149	310.730	310.730	310.730	310.730	310.730	310.730	310.730	150.107	130.876	310.730	220.051	310.730	219.601	335.228	161.940	271.364	310.730	152.571	136.798	310.730	310.730	310.730	134.858	169.789	208.936	310.730	148.856	310.730	144.294	128.167	181.580	310.730	360.872	143.142	148.149
YBR043C	1	203.859	310.730	180.435	129.251	176.077	167.979	310.730	137.820	310.730	310.730	NaN	310.730	310.730	310.730	310.730	310.730	310.730	444.645	175.290	310.730	310.730	310.730	127.546	310.730	310.730	349.693	158.578	310.730	206.349	147.054	310.730	144.496	116.891	161.275	209.048	310.730	88.868	120.354	190.010	310.730	304.136	127.984	254.308	310.730	310.730	95.706	96.715	75.380
YBR044C	1	158.010	310.730	310.730	160.833	310.730	253.236	142.745	310.730	310.730	235.929	NaN	141.435	176.794	310.730	127.081	333.638	310.730	310.730	218.572	310.730	210.780	135.539	160.076	310.730	165.051	219.557	175.201	310.730	354.053	177.475	129.558	116.835	197.185	170.504	310.730	152.421	91.364	157.246	215.680	114.069	145.868	152.414	210.456	163.450	183.812	310.730	171.797	174.758
YBR045C	1	221.237	310.730	257.040	182.251	230.351	310.730	168.569	239.684	152.507	264.169	NaN	310.730	310.730	310.730	310.730	310.730	310.730	187.740	213.412	141.547	126.328	273.648	310.730	188.480	310.730	310.730	310.730	310.730	244.150	310.730	293.978	200.664	310.730	310.730	345.491	310.730	256.866	310.730	212.103	162.517	310.730	310.730	244.266	143.581	181.410	310.730	216.212	207.015
YBR047W	1	310.730	140.381	215.515	310.730	310.730	131.473	164.581	233.673	310.730	310.730	NaN	310.730	310.730	310.730	171.618	310.730	302.832	310.730	329.667	310.730	173.477	167.658	50.928	310.730	310.730	310.730	310.730	310.730	155.654	148.179	310.730	257.947	169.600	139.844	295.788	400.352	195.837	160.483	301.851	310.730	223.552	181.994	247.044	310.730	250.681	160.943	217.467	232.869
YBR048W	1	177.450	167.618	184.291	119.868	310.730	416.474	310.730	310.730	155.518	310.730	NaN	178.911	310.730	342.150	310.730	140.434	310.730	310.730	163.907	108.489	160.944	107.752	87.029	139.004	192.652	142.185	310.730	310.730	146.486	218.216	139.563	128.118	99.838	183.382	116.452	113.350	255.125	310.730	264.074	310.730	171.752	103.901	88.227	146.645	250.047	195.002	193.914	235.314
YBR053C	1	310.730	310.730	257.686	229.259	222.577	310.730	139.255	310.730	310.730	310.730	NaN	129.023	215.099	209.118	310.730	310.730	148.658	310.730	158.040	310.730	161.007	310.730	129.348	310.730	310.730	310.730	310.730	299.314	179.142	310.730	293.901	139.402	117.997	310.730	230.505	310.730	194.414	310.730	310.730	147.914	310.730	137.020	142.328	204.597	160.503	83.266	136.674	96.108
YBR054W	1	303.259	259.438	342.387	177.233	310.730	293.716	252.516	196.063	148.188	188.262	NaN	175.780	231.937	310.730	139.333	150.999	310.730	154.734	310.730	126.215	150.528	159.176	310.730	232.134	192.891	139.142	158.175	310.730	164.563	310.730	149.218	134.519	310.730	276.124	173.188	143.392	192.247	310.730	310.730	310.730	154.704	117.640	139.096	171.689	202.807	158.389	129.337	168.835
YBR055C	1	150.062	310.730	310.730	86.963	310.730	198.807	138.111	203.492	129.881	90.774	NaN	136.658	171.236	310.730	242.226	310.730	165.806	310.730	148.678	310.730	101.587	105.514	310.730	145.326	156.009	202.198	114.058	310.824	310.730	98.897	125.790	116.075	186.299	128.547	310.730	168.610	140.023	210.425	310.730	143.314	163.376	111.628	124.957	125.830	172.255	310.730	113.211	129.663
YBR055C	1	304.107	279.034	310.730	193.895	228.026	310.730	116.305	310.730	310.730	140.417	NaN	310.730	310.730	310.730	310.730	310.730	214.812	310.730	310.730	246.579	130.031	168.884	310.730	310.730	310.730	310.730	363.536	164.008	138.694	205.378	208.236	266.119	310.730	310.730	310.730	310.730	167.334	217.353	191.585	127.200	277.060	188.337	187.485	310.730	226.235	310.730	310.730	181.275
YBR056W	1	89.839	117.978	98.130	99.174	218.036	128.061	310.730	310.730	310.730	310.730	NaN	145.595	126.496	99.136	310.730	310.730	310.730	57.871	310.730	102.420	123.577	94.555	310.730	124.630	207.451	310.730	310.730	310.730	125.313	111.324	169.461	107.075	125.200	178.246	149.768	310.730	180.826	237.877	203.295	159.275	85.737	152.183	131.524	163.471	146.733	192.300	310.730	162.639
YBR057C	1	200.189	94.017	195.722	139.744	198.188	310.730	310.730	170.499	148.499	310.730	NaN	148.066	310.730	310.730	165.632	134.471	196.362	191.247	134.111	265.063	148.363	310.730	310.730	310.730	159.284	135.814	175.596	105.958	96.229	151.640	118.727	161.633	150.012	310.730	310.730	146.602	104.630	150.081	384.933	190.432	131.825	115.121	158.858	179.932	449.829	192.944	310.730	125.625
YBR058C	1	310.730	310.730	251.902	101.910	310.730	141.517	251.190	310.730	254.061	310.730	NaN	310.730	169.946	310.730	136.414	310.730	310.730	310.730	261.269	194.862	140.660	135.019	55.815	115.450	310.730	221.852	310.730	310.730	310.730	110.291	157.907	154.246	163.707	107.258	370.448	151.234	132.951	137.103	127.037	174.345	195.395	310.730	310.730	167.080	132.177	118.401	168.709	125.934
YBR059C	1	139.766	310.730	209.316	310.730	165.771	152.593	229.264	310.730	310.730	371.430	NaN	170.107	137.192	196.738	310.730	161.369	185.871	310.730	310.730	310.730	140.173	156.804	310.730	192.477	222.144	310.730	310.730	310.730	310.730	181.378	227.742	183.622	310.730	141.733	233.648	204.118	145.449	226.618	209.602	167.037	168.058	310.730	310.730	253.757	172.253	244.253	310.730	310.730
YBR060C	1	124.273	306.606	310.730	107.173	310.730	226.098	262.165	310.730	310.730	310.730	NaN	109.704	292.536	225.174	310.730	310.730	188.812	310.730	274.671	310.730	118.186	111.169	141.160	167.215	249.229	163.151	206.620	310.730	175.470	223.816	179.215	126.939	242.559	123.723	310.730	146.236	146.699	121.635	138.815	104.372	310.730	310.730	203.949	150.504	120.564	151.182	119.336	109.866
YBR063C	1	310.730	310.730	147.300	310.730	310.730	310.730	310.730	253.738	170.865	160.924	NaN	310.730	190.400	344.809	310.730	310.730	310.730	310.730	310.730	310.730	310.730	297.450	310.730	185.236	310.730	250.780	174.563	156.579	263.867	310.730	277.300	162.810	310.730	291.508	310.730	310.730	296.051	310.730	310.730	167.541	235.426	211.162	310.730	230.989	229.435	310.730	222.957	310.730
YBR065C	1	310.730	189.546	346.396	124.297	145.573	310.730	132.129	310.730	310.730	310.730	NaN	124.187	310.730	310.730	176.967	196.645	310.730	310.730	194.308	159.185	310.730	310.730	117.675	134.193	310.730	310.730	83.095	254.057	68.855	310.730	310.730	310.730	310.730	310.730	310.730	175.258	180.090	225.168	310.730	215.499	83.977	227.515	186.475	310.730	310.730	310.730	310.730	310.730
YBR066C	1	162.752	170.367	164.196	310.730	310.730	310.730	221.136	189.092	141.430	310.730	NaN	136.253	154.888	241.230	310.730	198.275	310.730	158.012	310.730	125.260	92.576	132.392	310.730	249.884	193.145	156.307	167.499	156.769	188.732	181.058	126.263	115.141	201.375	149.188	128.702	146.106	178.484	310.730	163.001	260.670	148.553	175.093	212.111	158.014	145.326	136.754	154.050	147.764
YBR068C	1	310.730	153.584	336.133	310.730	310.730	146.213	199.716	310.730	254.776	310.730	NaN	189.755	197.513	310.730	310.730	310.730	167.910	232.330	142.420	198.521	174.251	196.250	149.593	244.406	310.730	310.730	266.319	161.559	176.362	173.567	172.506	202.580	310.730	282.450	310.730	245.498	327.024	310.730	173.890	292.715	197.659	284.019	142.661	176.045	310.730	310.730	310.730	310.730
YBR069C	1	178.201	266.306	310.730	163.463	145.168	150.706	140.294	115.763	121.932	138.604	NaN	180.783	113.022	310.730	165.074	310.730	182.963	211.046	119.725	142.301	72.655	131.860	310.730	161.511	104.008	162.225	161.743	310.730	167.827	110.353	120.074	117.945	310.730	212.254	201.040	147.868	163.438	187.042	186.862	101.594	116.319	103.013	310.730	111.845	127.181	134.243	109.553	193.203
YBR070C	1	310.730	172.066	183.794	218.109	310.730	310.730	209.382	282.391	192.999	310.730	NaN	240.421	193.757	206.794	310.730	442.092	146.090	97.443	91.959	310.730	122.808	301.354	118.396	187.261	259.740	298.123	251.591	163.865	183.367	310.730	310.730	192.901	310.730	310.730	310.730	310.730	236.524	310.730	310.730	136.483	175.029	310.730	310.730	177.892	192.625	310.730	258.932	310.730
YBR073W	1	310.730	310.730	310.730	180.287	310.730	310.730	310.730	160.753	194.770	310.730	NaN	310.730	310.730	490.329	310.730	212.905	198.863	310.730	114.510	310.730	244.524	141.628	107.609	310.730	310.730	207.798	254.408	128.231	177.606	145.201	239.662	310.730	303.729	240.743	310.730	310.730	183.765	310.730	183.052	166.454	310.730	273.771	161.645	203.500	310.730	310.730	266.830	310.730
YBR076W	1	310.730	230.667	181.433	156.306	202.701	310.730	310.730	208.405	162.866	146.945	NaN	189.727	191.284	310.730	310.730	207.354	310.730	136.952	217.435	167.318	310.730	310.730	107.608	310.730	310.730	167.192	310.730	164.630	151.125	156.677	310.730	246.788	201.481	310.730	310.730	310.730	310.730	310.730	310.730	166.257	264.907	310.730	165.561	232.107	310.730	310.730	310.730	310.730
YBR077C	1	127.006	148.168	310.730	96.682	310.730	310.730	148.118	310.730	164.946	213.979	NaN	276.139	134.519	310.730	310.730	273.297	310.730	181.017	121.190	310.730	201.644	120.539	51.588	109.461	94.831	310.730	310.730	182.988	91.706	101.639	115.077	116.379	310.730	111.396	310.730	310.730	186.503	183.874	310.730	154.086	109.742	119.169	310.730	147.709	86.868	81.907	110.254	130.461
YBR078W	1	310.730	310.730	310.730	185.696	310.730	310.730	298.624	138.397	177.689	310.730	NaN	80.049	310.730	187.048	139.595	153.035	310.730	91.770	310.730	310.730	141.163	157.204	132.029	310.730	310.730	286.950	197.266	310.730	85.261	310.730	118.295	310.730	68.328	80.238	310.730	146.984	310.730	310.730	310.730	157.584	257.021	310.730	55.882	302.087	310.730	60.826	310.730	310.730
YBR079C	1	258.927	310.730	240.507	227.805	310.730	144.743	310.730	235.311	243.895	256.092	NaN	240.872	180.080	310.730	310.730	287.946	190.172	180.523	310.730	208.892	310.730	217.944	111.253	310.730	216.828	207.512	310.730	286.029	310.730	310.730	310.730	203.407	310.730	343.070	438.884	310.730	310.730	310.730	310.730	310.730	310.730	237.728	177.293	310.730	305.164	310.730	310.730	310.730
YBR079C	1	120.764	205.339	212.144	133.470	310.730	121.826	310.730	310.730	297.800	74.034	NaN	169.047	147.927	134.053	310.730	227.725	184.034	216.021	310.730	267.257	133.484	101.762	229.888	133.222	164.993	191.448	94.760	154.933	148.130	79.545	149.715	191.314	188.203	277.990	177.649	179.435	310.730	252.638	178.748	437.539	148.535	129.859	119.632	105.729	120.443	120.542	147.717	157.031
YBR082C	1	310.730	151.287	136.512	310.730	134.270	310.730	310.730	174.731	140.715	310.730	NaN	114.437	277.575	310.730	125.751	172.885	310.730	310.730	310.730	253.205	310.730	217.370	53.548	310.730	310.730	146.600	183.919	247.819	200.190	101.039	145.351	252.736	224.458	310.730	310.730	310.730	180.669	310.730	310.730	310.730	310.730	310.730	164.351	310.730	310.730	84.602	310.730	310.730
YBR083W	1	310.730	238.583	310.730	164.236	237.141	220.036	201.125	347.121	181.935	229.785	NaN	333.028	183.553	310.730	200.488	187.737	171.398	178.693	200.241	200.579	236.173	212.883	172.883	206.643	310.730	169.874	157.789	161.398	310.730	182.972	310.730	295.620	310.730	310.730	310.730	310.730	224.487	310.730	301.397	229.976	232.274	521.467	137.980	218.935	310.730	310.730	310.730	218.346
YBR084C-A	1	310.730	78.860	180.959	88.146	176.703	310.730	310.730	146.955	261.014	166.922	NaN	184.144	310.730	167.050	310.730	161.103	310.730	310.730	188.079	91.050	310.730	310.730	310.730	313.587	199.084	161.550	157.560	142.306	230.537	310.730	156.235	202.761	285.477	310.730	310.730	310.730	96.814	310.730	220.006	310.730	274.178	162.574	160.131	318.222	178.745	310.730	237.085	230.001
YBR084W	1	176.983	159.888	121.767	195.157	310.730	233.298	134.464	179.307	239.001	310.730	NaN	150.295	206.616	310.730	146.513	181.881	236.201	283.705	275.676	201.884	310.730	104.280	55.839	119.377	310.730	310.730	310.730	310.730	310.730	310.730	310.730	81.484	310.730	110.306	119.802	310.730	310.730	310.730	52.390	207.176	310.730	263.594	310.730	310.730	125.724	99.859	310.730	119.900
YBR086C	1	232.008	216.431	256.901	124.140	310.730	348.598	170.100	134.713	144.114	267.739	NaN	310.730	184.149	310.730	310.730	322.673	185.367	154.365	244.696	180.090	310.730	215.910	310.730	310.730	310.730	254.033	187.875	310.730	310.730	310.730	274.699	200.313	265.553	310.730	310.730	310.730	310.730	214.798	189.870	310.730	167.937	105.803	291.055	178.944	181.878	129.600	137.905	310.730
YBR087W	1	182.451	210.846	310.730	310.730	214.429	310.730	171.423	222.756	310.730	310.730	NaN	214.447	506.252	196.659	310.730	184.300	197.826	229.406	152.460	161.424	145.963	310.730	310.730	248.654	214.894	310.730	310.730	310.730	310.730	310.730	310.730	310.730	310.730	310.730	310.730	265.778	310.730	310.730	243.998	172.610	310.730	310.730	206.873	234.493	310.730	310.730	260.390	141.152
YBR090C	1	155.678	171.695	209.509	160.444	200.193	310.730	190.016	310.730	275.224	154.928	NaN	224.288	182.276	145.480	139.227	189.010	310.730	310.730	310.730	157.423	196.454	137.095	216.523	141.594	143.459	229.184	230.321	310.730	257.262	124.659	153.206	158.003	298.456	216.491	227.240	120.470	199.747	179.163	310.730	126.131	148.912	162.215	238.155	177.188	160.450	310.730	170.303	162.527
YBR092C	1	170.297	165.491	310.730	183.757	259.766	310.730	310.730	167.326	223.782	225.791	NaN	157.431	170.722	310.730	292.759	264.423	244.105	310.730	310.730	142.684	182.517	295.419	226.444	310.730	310.730	159.729	285.442	416.460	310.730	291.424	296.534	310.730	310.730	310.730	310.730	310.730	186.756	163.667	310.730	143.380	310.730	271.374	310.730	310.730	270.021	310.730	226.051	310.730
YBR093C	1	310.730	172.529	249.718	191.449	310.730	330.203	199.898	191.969	158.889	310.730	NaN	310.730	160.245	310.730	310.730	206.768	310.730	170.793	306.592	230.658	310.730	310.730	144.072	194.248	310.730	272.169	240.195	208.940	214.202	179.471	310.730	310.730	310.730	310.730	310.730	177.443	238.698	310.730	310.730	310.730	161.722	310.730	271.794	310.730	231.454	310.730	310.730	310.730
YBR094W	1	132.419	157.766	161.234	139.408	180.595	144.612	129.429	148.597	204.943	222.005	NaN	208.362	166.220	282.394	156.633	140.939	144.380	168.751	131.371	141.786	310.730	254.291	310.730	207.603	310.730	206.127	310.730	310.730	136.563	164.535	188.138	210.993	310.730	310.730	310.730	310.730	207.224	310.730	310.730	201.169	167.119	140.613	310.730	310.730	228.969	310.730	183.701	252.254
YBR095C	1	310.730	310.730	310.730	241.862	310.730	310.730	197.605	161.219	199.745	139.352	NaN	249.326	125.330	78.719	310.730	248.061	310.730	310.730	310.730	151.968	168.557	310.730	65.075	110.955	310.730	310.730	357.914	228.605	310.730	310.730	310.730	310.730	215.146	310.730	310.730	310.730	278.699	310.730	162.519	310.730	310.730	310.730	310.730	277.301	173.796	310.730	291.309	225.300
YBR096W	1	158.101	219.726	177.698	152.504	243.253	230.054	182.778	150.413	182.619	172.717	NaN	192.560	250.196	178.077	230.088	207.162	187.540	310.730	182.375	310.730	310.730	229.088	201.362	310.730	222.827	216.821	310.730	310.730	142.999	310.730	190.246	212.460	281.875	305.214	264.808	310.730	310.730	310.730	240.165	222.727	310.730	173.014	142.612	310.730	310.730	310.730	310.730	236.355
YBR098W	1	143.968	126.442	119.394	209.938	212.718	310.730	310.730	192.354	188.291	191.861	NaN	180.230	310.730	249.491	310.730	181.235	207.146	393.173	184.604	189.629	310.730	121.492	77.415	203.456	310.730	226.637	380.131	139.855	310.730	244.665	169.984	156.415	310.730	310.730	310.730	310.730	207.085	225.020	127.358	388.928	201.224	262.985	310.730	184.729	310.730	310.730	270.564	310.730
YBR101C	1	310.730	165.728	130.093	310.730	194.808	167.808	310.730	176.474	187.071	310.730	NaN	265.743	185.206	225.520	310.730	153.320	310.730	114.346	168.398	310.730	121.492	138.531	108.440	310.730	310.730	130.985	204.383	176.243	417.344	310.730	310.730	273.278	142.635	310.730	196.055	310.730	310.730	310.730	234.223	132.960	141.941	188.510	310.730	202.952	310.730	310.730	219.547	310.730
YBR103W	1	185.836	247.669	138.660	118.677	310.730	310.730	310.730	379.858	179.830	190.798	NaN	136.928	313.803	150.470	310.730	153.646	207.737	310.730	177.817	310.730	310.730	310.730	188.533	310.730	310.730	190.219	310.730	310.730	180.105	157.876	310.730	310.730	313.583	310.730	310.730	310.730	190.560	310.730	161.392	310.730	310.730	310.730	310.730	248.926	168.702	310.730	200.890	157.328
YBR104W	1	310.730	177.165	310.730	144.893	310.730	155.801	169.128	120.330	181.239	211.511	NaN	310.730	204.355	310.730	310.730	182.672	174.812	229.727	310.730	312.766	310.730	284.925	310.730	310.730	310.730	310.730	310.730	265.290	310.730	171.358	310.730	211.735	310.730	288.631	310.730	204.978	185.883	211.477	310.730	310.730	310.730	152.551	310.730	310.730	310.730	310.730	148.074	310.730
YBR105C	1	310.730	320.865	310.730	102.718	273.323	310.730	175.710	310.730	140.315	310.730	NaN	310.730	310.730	310.730	255.673	175.741	310.730	164.180	310.730	208.078	310.730	191.463	310.730	310.730	310.730	200.177	150.547	310.730	182.786	310.730	259.988	199.923	191.612	150.301	197.230	310.730	310.730	310.730	310.730	217.588	310.730	310.730	197.824	310.730	310.730	310.730	310.730	310.730
YBR107C	1	185.942	180.353	215.054	310.730	198.737	304.826	215.350	185.911	207.879	310.730	NaN	220.258	310.730	310.730	310.730	290.393	263.675	310.730	236.119	233.605	310.730	285.128	144.940	310.730	310.730	248.293	310.730	270.125	195.821	166.416	310.730	167.212	310.730	310.730	310.730	310.730	310.730	233.426	310.730	188.962	250.184	310.730	310.730	310.730	310.730	310.730	310.730	230.332
YBR108W	1	100.472	148.932	310.730	164.792	191.799	184.500	151.080	180.436	310.730	310.730	NaN	193.623	168.081	167.609	220.019	153.448	144.986	197.886	123.828	172.055	310.730	310.730	201.939	238.616	177.968	194.426	310.730	310.730	186.278	310.730	177.990	310.730	310.730	310.730	174.883	310.730	364.895	228.184	273.672	151.990	310.730	214.755	143.963	310.730	310.730	310.730	310.730	161.103
YBR109C	1	257.211	310.730	181.532	310.730	167.507	310.730	310.730	310.730	139.090	310.730	NaN	181.276	176.776	145.364	232.770	259.639	310.730	112.274	62.218	310.730	165.211	172.147	119.451	310.730	310.730	233.484	223.562	147.817	310.730	111.498	310.730	310.730	310.730	310.730	310.730	310.730	319.831	125.580	310.730	125.798	179.896	310.730	130.253	229.830	207.746	113.619	310.730	310.730
YBR109C	1	194.424	241.488	310.730	207.392	310.730	310.730	163.127	310.730	135.273	310.730	NaN	111.633	310.730	310.730	310.730	310.730	257.913	310.730	118.709	310.730	145.083	310.730	123.606	310.730	310.730	346.644	262.628	273.732	310.730	136.716	310.730	310.730	45.424	35.948	310.730	310.730	183.687	235.105	310.730	184.475	185.109	310.730	88.069	310.730	310.730	246.403	310.730	135.892
YBR110W	1	310.730	241.912	310.730	145.197	310.730	310.730	310.730	310.730	117.634	310.730	NaN	310.730	310.730	310.730	152.113	310.730	214.747	310.730	310.730	310.730	310.730	310.730	102.721	102.277	205.349	310.730	310.730	142.381	310.730	310.730	310.730	310.730	310.730	310.730	310.730	215.548	228.588	310.730	163.372	310.730	76.870	310.730	200.238	92.080	310.730	310.730	310.730	310.730
YBR111C	1	228.461	167.417	176.161	260.580	178.424	165.973	310.730	192.826	165.043	310.730	NaN	203.123	244.678	197.899	310.730	253.734	209.121	260.815	138.930	310.730	310.730	310.730	310.730	310.730	398.717	310.730	182.601	160.641	195.823	310.730	238.764	194.758	177.767	310.730	310.730	169.634	310.730	181.862	310.730	195.026	198.978	173.979	304.996	214.124	310.730	310.730	310.730	240.087
YBR111W-A	1	310.730	310.730	310.730	310.730	310.730	310.730	214.136	110.079	72.832	141.996	NaN	122.188	310.730	310.730	310.730	151.043	310.730	102.789	233.641	139.978	310.730	310.730	21.825	163.172	310.730	136.327	167.225	310.730	310.730	127.525	138.233	310.730	310.730	310.730	181.587	310.730	310.730	310.730	310.730	310.730	310.730	310.730	105.399	310.730	310.730	88.148	310.730	310.730
YBR112C	1	135.544	310.730	290.443	162.849	310.730	201.680	135.168	156.558	310.730	211.361	NaN	149.733	168.272	310.730	180.239	310.730	310.730	310.730	310.730	165.103	97.288	194.972	310.730	310.730	310.730	310.730	210.729	310.730	310.730	119.913	218.813	152.088	310.730	310.730	310.730	310.730	207.233	310.730	310.730	164.596	144.248	167.204	165.529	254.942	310.730	232.162	210.919	310.730
YBR112C	1	171.439	162.885	310.730	233.882	310.730	130.961	135.309	113.932	195.803	152.403	NaN	118.427	94.801	310.730	110.734	305.882	185.810	310.730	310.730	80.025	310.730	310.730	388.324	194.039	310.730	310.730	207.714	310.730	168.777	125.269	310.730	191.005	310.730	310.730	148.975	310.730	157.929	310.730	310.730	310.730	170.166	182.550	64.655	310.730	190.574	164.007	310.730	310.730
YBR114W	1	310.730	323.263	201.103	310.730	310.730	310.730	244.788	117.666	140.903	310.730	NaN	342.435	150.549	310.730	148.913	310.730	122.480	112.622	100.307	310.730	145.383	310.730	0.457	310.730	310.730	144.653	310.730	310.730	310.730	161.573	310.730	155.364	310.730	300.458	310.730	310.730	310.730	156.012	152.433	310.730	310.730	173.325	149.443	275.093	284.881	310.730	310.730	247.158
YBR117C	1	127.294	310.730	167.474	144.160	310.730	188.936	164.270	181.668	277.046	310.730	NaN	310.730	343.673	310.730	155.827	310.730	195.471	310.730	231.722	231.717	194.182	310.730	310.730	310.730	310.730	310.730	310.730	310.730	206.813	310.730	310.730	265.535	235.072	230.925	310.730	310.730	269.829	310.730	214.744	142.264	310.730	134.622	310.730	310.730	245.674	310.730	310.730	250.771
YBR118W	1	310.730	147.953	310.730	200.579	158.496	310.730	128.693	206.104	191.777	176.311	NaN	310.730	202.812	195.666	143.766	195.902	310.730	310.730	162.891	310.730	310.730	248.709	77.671	310.730	310.730	229.138	296.095	310.730	440.944	129.366	310.730	310.730	177.000	310.730	310.730	266.268	310.730	310.730	310.730	310.730	310.730	117.567	177.671	310.730	310.730	310.730	310.730	180.793
YBR120C	1	166.987	310.730	201.496	310.730	310.730	378.890	133.015	291.519	196.814	310.730	NaN	310.730	199.171	310.730	196.612	206.012	179.394	172.457	180.839	277.826	310.730	310.730	145.284	310.730	310.730	156.311	310.730	146.098	310.730	193.921	186.945	310.730	310.730	218.900	310.730	192.583	310.730	310.730	310.730	139.817	310.730	248.365	310.730	340.956	277.224	310.730	284.649	212.101
YBR121C	1	301.879	199.645	310.730	156.428	310.730	310.730	185.651	171.215	165.599	310.730	NaN	310.730	310.730	310.730	179.123	214.666	408.908	161.621	142.886	310.730	130.751	149.385	157.485	182.681	310.730	310.730	310.730	155.657	310.730	92.722	310.730	310.730	310.730	310.730	310.730	310.730	153.853	310.730	310.730	134.421	188.468	209.593	310.730	263.853	248.086	310.730	254.633	310.730
YBR123C	1	188.957	211.618	310.730	93.230	185.844	310.730	310.730	214.471	132.301	310.730	NaN	134.248	156.014	310.730	310.730	173.487	170.710	310.730	81.841	310.730	91.081	310.730	310.730	310.730	310.730	241.879	310.730	67.691	158.875	310.730	310.730	310.730	310.730	310.730	310.730	310.730	310.730	240.615	310.730	138.025	310.730	310.730	145.100	310.730	201.215	223.898	131.912	310.730
YBR125C	1	189.133	310.730	310.730	310.730	310.730	310.730	180.524	174.690	204.309	310.730	NaN	310.730	211.827	310.730	310.730	244.716	229.604	321.601	169.241	170.523	98.164	152.202	207.842	195.637	150.363	142.099	146.065	310.730	153.497	131.933	145.339	165.236	310.730	177.250	310.730	99.478	101.226	145.135	175.626	135.270	162.713	161.658	310.730	181.272	198.857	195.486	174.696	229.423
YBR128C	1	310.730	158.585	197.191	176.773	310.730	193.660	310.730	224.506	310.730	134.249	NaN	281.392	310.730	216.986	232.134	223.281	310.730	153.705	310.730	180.785	123.292	310.730	260.346	310.730	310.730	269.551	153.266	222.532	209.823	310.730	310.730	240.780	203.022	204.052	199.243	310.730	322.727	310.730	310.730	197.023	310.730	310.730	310.730	269.109	310.730	310.730	310.730	310.730
YBR129C	1	186.866	202.863	214.827	231.408	310.730	279.878	310.730	310.730	310.730	310.730	NaN	310.730	173.598	310.730	245.338	310.730	310.730	310.730	215.989	310.730	264.581	185.388	310.730	310.730	310.730	310.730	310.730	310.730	184.729	310.730	176.402	179.001	310.730	263.370	310.730	310.730	205.698	197.269	310.730	177.612	310.730	198.885	310.730	284.525	310.730	243.406	310.730	310.730
YBR130C	1	196.339	378.087	310.730	162.217	310.730	320.137	310.730	161.283	140.975	310.730	NaN	376.514	310.730	310.730	267.334	310.730	176.858	310.730	310.730	205.194	126.437	197.126	215.184	188.069	310.730	310.730	173.126	310.730	192.907	310.730	310.730	162.336	310.730	207.302	310.730	310.730	243.980	277.753	211.365	322.253	155.972	211.306	310.730	171.780	237.727	336.270	243.525	186.565
YBR131W	1	310.730	310.730	242.670	310.730	310.730	310.730	193.787	310.730	144.974	241.259	NaN	310.730	278.141	283.429	154.607	153.147	188.929	203.066	310.730	136.082	310.730	150.141	310.730	310.730	210.605	162.204	166.621	141.679	310.730	310.730	310.730	310.730	310.730	310.730	310.730	310.730	185.000	310.730	230.144	161.390	180.312	310.730	128.550	206.979	310.730	310.730	310.730	310.730
YBR132C	1	206.955	310.730	310.730	218.026	310.730	161.509	171.886	223.259	310.730	309.386	NaN	225.486	310.730	310.730	206.780	310.730	291.309	310.730	200.967	219.241	180.323	201.372	152.613	310.730	310.730	297.707	310.730	310.730	194.594	111.181	173.547	222.203	186.560	197.315	298.881	310.730	310.730	310.730	310.730	199.622	310.730	310.730	310.730	310.730	253.181	310.730	236.706	196.746
YBR135W	1	310.730	310.730	189.467	197.187	310.730	310.730	310.730	310.730	104.693	124.107	NaN	68.321	133.465	310.730	310.730	310.730	310.730	194.670	310.730	116.204	92.585	310.730	39.117	310.730	310.730	310.730	123.036	310.730	310.730	177.269	310.730	120.998	29.367	45.159	310.730	111.495	137.379	310.730	115.654	182.041	310.730	200.453	310.730	310.730	151.291	40.634	310.730	310.730
YBR136W	1	180.525	310.730	189.624	310.730	175.933	139.038	224.276	182.747	310.730	310.730	NaN	212.358	127.334	310.730	310.730	288.380	310.730	310.730	209.810	241.421	137.742	154.592	310.730	130.865	160.330	164.075	153.856	167.621	97.359	111.521	163.768	121.054	108.248	142.817	127.646	310.730	197.937	456.089	149.647	97.648	105.792	123.422	214.621	194.464	166.564	310.730	310.730	310.730
YBR138C	1	310.730	220.586	310.730	165.298	198.940	233.125	310.730	310.730	331.639	345.802	NaN	201.196	310.730	242.849	310.730	310.730	310.730	310.730	310.730	324.856	310.730	310.730	165.552	310.730	310.730	310.730	217.594	310.730	144.266	160.250	259.415	212.845	232.304	310.730	310.730	310.730	310.730	331.518	310.730	162.167	202.997	310.730	134.208	310.730	310.730	310.730	310.730	310.730
YBR139W	1	310.730	80.163	80.199	98.411	77.977	69.575	310.730	85.746	76.175	310.730	NaN	81.445	98.575	131.691	310.730	99.789	116.358	52.613	44.847	93.354	310.730	310.730	36.603	310.730	132.511	160.668	160.883	126.034	106.861	75.356	310.730	193.267	56.239	310.730	80.157	310.730	310.730	310.730	310.730	310.730	91.767	173.137	90.370	140.966	242.481	72.277	310.730	77.161
YBR141C	1	310.730	90.691	310.730	164.871	199.651	101.602	129.056	310.730	140.807	477.743	NaN	310.730	310.730	108.178	310.730	223.818	176.045	183.421	114.920	94.315	73.626	310.730	141.572	310.730	153.329	239.351	310.730	146.885	310.730	310.730	161.511	310.730	267.147	310.730	216.783	206.077	310.730	310.730	141.263	310.730	177.779	310.730	132.746	73.900	310.730	211.673	257.322	310.730
YBR142W	1	122.876	111.434	284.659	87.848	310.730	310.730	310.730	310.730	310.730	310.730	NaN	195.622	118.690	310.730	310.730	203.868	310.730	310.730	310.730	310.730	310.730	214.532	54.700	132.782	310.730	310.730	310.730	160.312	126.531	310.730	277.221	134.861	192.258	310.730	310.730	310.730	214.721	310.730	153.415	189.191	310.730	181.652	310.730	310.730	171.836	160.893	310.730	310.730
YBR146W	1	310.730	126.302	310.730	193.398	310.730	105.246	310.730	79.811	67.560	310.730	NaN	48.833	152.046	104.470	310.730	240.096	142.453	310.730	66.757	310.730	310.730	310.730	310.730	310.730	118.466	72.216	180.998	122.640	310.730	310.730	310.730	203.425	128.694	310.730	142.596	327.384	310.730	137.770	310.730	310.730	116.135	148.035	310.730	113.096	310.730	105.644	84.095	68.755
YBR147W	1	310.730	310.730	310.730	118.914	310.730	310.730	184.578	190.878	163.491	310.730	NaN	380.046	310.730	310.730	310.730	310.730	310.730	250.720	310.730	310.730	310.730	197.633	310.730	232.241	310.730	310.730	271.499	310.730	310.730	310.730	310.730	310.730	310.730	310.730	310.730	310.730	207.836	310.730	310.730	310.730	222.897	310.730	310.730	310.730	310.730	310.730	310.730	296.586
YBR149W	1	310.730	159.477	150.056	257.337	317.383	186.455	310.730	213.288	170.953	310.730	NaN	200.737	310.730	310.730	310.730	310.730	310.730	141.812	310.730	229.765	310.730	310.730	100.331	310.730	221.675	275.379	227.809	310.730	182.584	310.730	241.011	176.515	161.576	205.485	255.174	310.730	330.108	310.730	164.573	215.242	217.430	133.760	177.219	197.374	310.730	310.730	238.016	271.751
YBR151W	1	NaN	NaN	NaN	310.730	NaN	NaN	NaN	NaN	NaN	NaN	NaN	NaN	NaN	NaN	NaN	NaN	NaN	NaN	NaN	NaN	NaN	NaN	NaN	NaN	NaN	NaN	NaN	NaN	NaN	NaN	NaN	NaN	NaN	NaN	NaN	NaN	NaN	NaN	NaN	NaN	NaN	NaN	NaN	NaN	NaN	NaN	NaN	NaN
YBR152W	1	147.026	177.554	196.014	161.911	233.995	184.561	243.315	310.730	310.730	310.730	NaN	310.730	176.975	172.583	310.730	232.692	222.764	310.730	158.686	207.764	207.028	310.730	310.730	310.730	310.730	310.730	310.730	454.161	129.271	310.730	163.896	310.730	194.666	198.740	310.730	310.730	196.147	310.730	310.730	142.199	310.730	234.349	185.434	121.207	260.265	310.730	310.730	236.864
YBR152W	1	310.730	310.730	310.730	142.928	310.730	310.730	167.370	310.730	215.013	310.730	NaN	191.393	310.730	310.730	310.730	310.730	310.730	162.259	148.619	310.730	167.785	230.874	310.730	310.730	310.730	310.730	310.730	310.730	186.749	179.448	275.316	255.409	310.730	310.730	310.730	310.730	173.900	310.730	289.041	151.223	228.802	310.730	194.486	251.997	254.451	310.730	310.730	277.365
YBR153W	1	308.042	247.333	310.730	112.374	310.730	310.730	153.388	149.086	142.974	310.730	NaN	153.691	211.613	310.730	310.730	250.919	200.208	204.853	245.499	266.945	126.879	310.730	310.730	226.391	310.730	310.730	165.441	149.479	257.028	310.730	310.730	310.730	310.730	310.730	310.730	171.802	310.730	310.730	310.730	262.571	310.730	173.877	218.866	310.730	310.730	310.730	171.566	180.920
YBR154C	1	241.734	310.730	310.730	115.357	310.730	310.730	187.130	209.455	147.883	333.745	NaN	112.645	310.730	310.730	310.730	187.501	269.763	148.791	144.487	310.730	310.730	170.287	310.730	310.730	310.730	310.730	233.148	310.730	135.451	310.730	310.730	310.730	278.157	310.730	310.730	310.730	310.730	192.447	204.840	196.795	310.730	310.730	176.915	201.633	310.730	310.730	198.946	310.730
YBR155W	1	310.730	174.742	310.730	173.747	208.813	119.200	310.730	310.730	310.730	203.505	NaN	310.730	199.427	310.730	188.131	310.730	281.856	325.957	310.730	310.730	100.974	310.730	310.730	310.730	310.730	310.730	220.831	310.730	216.571	310.730	310.730	310.730	235.489	317.186	200.357	310.730	310.730	310.730	310.730	158.220	255.623	310.730	310.730	310.730	310.730	310.730	310.730	223.307
YBR157C	1	310.730	163.949	310.730	258.165	260.743	310.730	172.019	159.678	175.806	310.730	NaN	310.730	250.793	191.437	310.730	310.730	166.693	310.730	310.730	310.730	467.616	218.960	310.730	194.953	200.554	216.304	310.730	310.730	281.676	245.629	310.730	147.647	310.730	224.618	310.730	284.637	183.625	270.807	254.324	147.436	310.730	310.730	161.638	310.730	230.452	310.730	210.631	310.730
YBR160W	1	310.730	310.730	100.476	138.845	310.730	310.730	310.730	310.730	116.705	142.787	NaN	150.829	157.933	310.730	192.991	310.730	310.730	311.982	310.730	310.730	157.084	310.730	96.612	140.389	310.730	310.730	96.161	251.330	140.302	310.730	310.730	323.966	145.080	144.180	310.730	173.429	310.730	310.730	224.363	310.730	223.488	310.730	310.730	310.730	186.886	96.495	310.730	310.730
YBR160W	1	168.862	159.457	310.730	101.529	310.730	227.148	144.112	161.146	187.102	148.775	NaN	310.730	310.730	310.730	310.730	310.730	262.079	175.544	160.050	310.730	202.101	219.205	99.063	331.733	310.730	310.730	251.085	310.730	310.730	171.986	310.730	158.782	310.730	310.730	310.730	310.730	310.730	310.730	216.722	310.730	304.058	223.921	174.995	282.468	204.748	129.637	310.730	310.730
YBR161W	1	310.730	310.730	310.730	310.730	214.206	310.730	310.730	310.730	310.730	238.711	NaN	310.730	310.730	310.730	310.730	310.730	310.730	310.730	310.730	310.730	310.730	310.730	176.931	237.972	310.730	310.730	195.412	198.413	237.565	310.730	310.730	286.360	310.730	183.709	310.730	310.730	210.109	310.730	192.161	164.961	310.730	149.585	310.730	196.804	313.826	310.730	224.892	310.730
YBR162C	1	310.730	310.730	310.730	264.923	309.388	225.284	169.960	244.755	258.102	310.730	NaN	310.730	310.730	310.730	244.291	193.652	310.730	195.186	310.730	186.668	310.730	199.151	310.730	310.730	310.730	205.463	310.730	310.730	172.426	227.137	310.730	288.306	230.017	310.730	229.646	310.730	310.730	207.135	310.730	222.923	221.697	310.730	310.730	310.730	310.730	310.730	256.051	312.209
YBR162W-A	1	310.730	184.404	310.730	219.490	310.730	310.730	310.730	150.427	158.012	310.730	NaN	182.872	310.730	310.730	310.730	310.730	310.730	310.730	310.730	310.730	310.730	310.730	72.594	185.185	310.730	223.133	207.990	137.832	124.154	150.624	310.730	216.224	111.974	188.700	285.346	310.730	239.361	310.730	310.730	310.730	310.730	239.617	188.506	310.730	310.730	310.730	310.730	310.730
YBR164C	1	310.730	310.730	139.859	153.137	189.354	232.217	253.316	310.730	296.332	189.875	NaN	310.730	243.402	310.730	310.730	223.048	310.730	111.396	134.773	310.730	110.797	209.759	186.866	241.177	310.730	310.730	310.730	204.130	215.954	310.730	310.730	310.730	310.730	310.730	223.827	310.730	310.730	310.730	310.730	177.944	309.327	310.730	179.489	185.019	310.730	310.730	310.730	310.730
YBR165W	1	310.730	310.730	185.391	204.220	310.730	187.842	310.730	223.548	189.575	162.290	NaN	310.730	287.004	310.730	198.597	310.730	310.730	310.730	310.730	232.536	247.588	200.417	310.730	310.730	310.730	310.730	206.128	237.227	131.074	310.730	345.121	202.244	205.099	242.903	213.036	310.730	310.730	310.730	219.802	195.899	198.331	310.730	310.730	311.631	266.904	310.730	310.730	310.730
YBR166C	1	310.730	223.494	108.859	135.634	294.044	310.730	310.730	310.730	310.730	132.440	NaN	310.730	310.730	310.730	310.730	310.730	198.685	310.730	205.868	105.780	147.917	310.730	71.243	310.730	310.730	208.090	296.637	158.141	178.768	310.730	242.695	310.730	145.958	310.730	241.271	310.730	310.730	310.730	273.776	138.717	252.138	310.730	310.730	177.552	310.730	310.730	310.730	299.695
YBR167C	1	75.773	78.333	310.730	155.262	124.114	310.730	177.407	67.491	310.730	191.145	NaN	197.785	231.181	310.730	310.730	310.730	310.730	105.703	310.730	310.730	310.730	127.647	310.730	156.659	310.730	185.145	310.730	310.730	79.157	310.730	310.730	310.730	310.730	224.956	310.730	204.097	181.499	156.989	310.730	126.486	310.730	310.730	310.730	139.877	310.730	310.730	310.730	252.938
YBR167C	1	310.730	310.730	310.730	231.780	243.908	310.730	310.730	310.730	149.133	310.730	NaN	102.370	205.318	310.730	310.730	310.730	310.730	246.691	310.730	310.730	136.655	310.730	56.126	310.730	310.730	310.730	310.730	152.871	101.852	310.730	241.062	310.730	310.730	310.730	310.730	151.546	310.730	310.730	310.730	150.715	310.730	310.730	310.730	310.730	310.730	310.730	310.730	310.730
YBR168W	1	310.730	310.730	310.730	189.754	170.168	310.730	281.666	310.730	310.730	310.730	NaN	310.730	310.730	310.730	169.817	217.573	310.730	223.229	310.730	310.730	173.877	310.730	310.730	175.740	310.730	241.076	310.730	179.996	195.897	152.992	310.730	310.730	310.730	221.048	223.187	310.730	310.730	310.730	201.442	124.362	310.730	310.730	310.730	219.310	310.730	310.730	175.789	310.730
YBR169C	1	310.730	310.730	310.730	252.311	310.730	310.730	162.654	310.730	310.730	207.003	NaN	291.491	310.730	310.730	222.102	310.730	310.730	299.856	310.730	201.478	168.632	188.290	310.730	310.730	310.730	310.730	310.730	310.730	310.730	310.730	278.725	310.730	310.730	306.088	310.730	310.730	316.114	310.730	291.649	161.305	169.093	310.730	175.115	166.520	310.730	136.689	310.730	298.622
YBR171W	1	228.443	184.596	310.730	142.511	310.730	182.131	302.291	159.763	310.730	310.730	NaN	183.276	310.730	234.707	310.730	310.730	214.660	310.730	167.753	148.721	79.264	270.715	193.396	310.730	310.730	310.730	310.730	310.730	112.089	126.542	250.435	310.730	64.088	73.649	159.385	310.730	166.062	310.730	310.730	152.966	100.058	122.050	310.730	140.061	310.730	44.361	310.730	310.730
YBR172C	1	310.730	200.822	310.730	192.908	310.730	310.730	310.730	208.588	230.256	310.730	NaN	310.730	310.730	201.516	310.730	213.222	396.585	310.730	172.343	210.682	310.730	228.885	99.903	310.730	310.730	310.730	310.730	189.466	171.246	283.389	310.730	310.730	310.730	310.730	310.730	310.730	213.866	310.730	310.730	310.730	199.546	310.730	310.730	310.730	310.730	310.730	310.730	310.730
YBR173C	1	NaN	NaN	NaN	310.730	NaN	NaN	NaN	NaN	NaN	NaN	NaN	NaN	NaN	NaN	NaN	NaN	NaN	NaN	NaN	NaN	NaN	NaN	NaN	NaN	NaN	NaN	NaN	NaN	NaN	NaN	NaN	NaN	NaN	NaN	NaN	NaN	NaN	NaN	NaN	NaN	NaN	NaN	NaN	NaN	NaN	NaN	NaN	NaN
YBR175W	1	479.858	310.730	164.540	310.730	310.730	217.721	154.338	310.730	183.519	310.730	NaN	310.730	239.838	366.231	310.730	333.458	250.694	236.105	188.405	186.985	310.730	310.730	178.892	310.730	310.730	310.730	245.541	310.730	218.420	310.730	310.730	310.730	257.569	310.730	165.252	310.730	198.674	310.730	189.097	183.234	310.730	193.233	310.730	310.730	218.963	310.730	245.658	310.730
YBR177C	1	281.632	258.336	310.730	132.457	310.730	273.287	218.445	310.730	195.578	310.730	NaN	237.823	310.730	270.527	154.369	310.730	310.730	238.211	310.730	310.730	310.730	183.441	310.730	310.730	310.730	310.730	310.730	310.730	169.711	228.493	310.730	310.730	310.730	310.730	310.730	310.730	310.730	249.111	152.601	156.719	310.730	310.730	194.600	310.730	310.730	310.730	310.730	310.730
YBR180W	1	310.730	310.730	310.730	162.404	310.730	310.730	254.975	213.541	172.240	239.627	NaN	315.703	173.598	310.730	310.730	310.730	247.011	310.730	310.730	216.842	310.730	202.262	310.730	310.730	310.730	244.065	310.730	310.730	169.950	206.016	310.730	310.730	310.730	310.730	310.730	253.215	213.798	310.730	201.439	310.730	310.730	233.633	310.730	310.730	310.730	310.730	310.730	237.033
YBR181C	1	310.730	310.730	168.997	104.020	210.928	147.144	310.730	310.730	135.344	310.730	NaN	296.937	310.730	310.730	310.730	187.454	216.370	174.378	233.987	169.461	310.730	211.192	168.110	106.536	310.730	310.730	242.912	278.137	109.254	310.730	310.730	226.862	235.844	175.360	174.057	310.730	310.730	310.730	162.850	266.627	194.182	310.730	121.512	310.730	310.730	310.730	310.730	310.730
YBR182C-A	1	310.730	310.730	310.730	310.730	310.730	310.730	233.308	183.932	220.213	310.730	NaN	310.730	310.730	235.333	310.730	244.673	234.954	171.043	188.283	246.618	310.730	310.730	72.215	205.725	310.730	207.270	198.484	231.500	237.743	200.488	310.730	310.730	310.730	310.730	310.730	310.730	337.897	243.005	310.730	187.136	310.730	310.730	310.730	310.730	310.730	310.730	310.730	376.020
YBR182C	1	175.832	310.730	140.152	195.981	310.730	123.775	170.458	310.730	310.730	213.005	NaN	128.079	222.016	156.074	310.730	310.730	310.730	310.730	177.740	310.730	181.896	310.730	91.089	108.562	310.730	157.769	310.730	310.730	310.730	65.331	310.730	310.730	261.777	310.730	244.430	153.323	207.397	310.730	166.144	172.791	98.150	310.730	310.730	310.730	310.730	310.730	310.730	143.776
YBR183W	1	310.730	182.152	95.960	196.179	310.730	170.673	310.730	310.730	310.730	310.730	NaN	228.531	192.690	193.326	310.730	310.730	310.730	160.818	181.179	127.985	310.730	310.730	77.817	225.847	226.615	152.903	135.190	155.804	165.180	310.730	125.779	290.447	310.730	310.730	310.730	310.730	172.427	310.730	190.069	310.730	241.394	186.519	310.730	207.557	310.730	310.730	310.730	310.730
YBR185C	1	310.730	197.170	186.619	205.618	310.730	205.167	310.730	262.001	188.503	310.730	NaN	287.962	193.145	200.166	165.722	310.730	319.544	214.569	310.730	310.730	310.730	211.590	135.996	162.859	310.730	316.333	271.743	163.602	149.829	310.730	310.730	224.446	310.730	310.730	310.730	310.730	279.757	310.730	190.596	201.593	310.730	310.730	212.862	310.730	310.730	310.730	310.730	310.730
YBR186W	1	193.327	186.308	146.419	116.983	310.730	187.229	310.730	310.730	310.730	310.730	NaN	159.541	310.730	171.497	310.730	310.730	199.174	211.295	196.008	310.730	136.881	310.730	310.730	310.006	234.389	310.730	150.953	152.777	179.975	310.730	310.730	310.730	310.730	310.730	327.447	171.680	240.274	310.730	307.264	168.420	144.307	273.865	187.388	264.136	310.730	310.730	310.730	310.730
YBR190W	1	310.730	94.200	310.730	96.079	310.730	310.730	424.463	93.526	121.628	310.730	NaN	86.696	310.730	310.730	310.730	133.486	310.730	144.427	310.730	310.730	310.730	310.730	98.506	310.730	310.730	310.730	310.730	112.467	88.197	29.247	310.730	310.730	310.730	310.730	310.730	310.730	198.695	310.730	183.903	310.730	187.754	310.730	181.777	108.848	310.730	93.121	310.730	310.730
YBR191W	1	310.730	201.701	310.730	367.049	310.730	310.730	132.533	310.730	310.730	310.730	NaN	78.380	310.730	274.528	310.730	310.730	137.103	185.684	134.775	310.730	310.730	86.566	35.514	310.730	310.730	111.988	310.730	310.730	310.730	310.730	96.059	310.730	310.730	310.730	310.730	310.730	118.769	103.867	310.730	112.014	310.730	310.730	162.470	310.730	310.730	310.730	310.730	310.730
YBR194W	1	184.284	310.730	310.730	134.032	310.730	310.730	190.147	310.730	147.107	268.358	NaN	310.730	310.730	192.329	310.730	310.730	310.730	310.730	191.003	310.730	210.756	310.730	222.397	133.810	310.730	215.958	310.730	310.730	262.036	222.440	310.730	310.730	172.750	310.730	310.730	310.730	310.730	310.730	310.730	310.730	310.730	310.730	121.066	214.649	310.730	310.730	310.730	310.730
YBR195C	1	310.730	186.460	310.730	185.704	157.119	310.730	359.509	184.986	136.563	315.541	NaN	196.339	310.730	310.730	310.730	183.968	310.730	188.177	310.730	173.410	310.730	191.721	82.464	310.730	310.730	155.823	149.863	386.746	146.682	251.890	238.437	310.730	193.170	310.730	188.718	310.730	310.730	155.218	310.730	182.603	196.437	310.730	310.730	253.728	310.730	167.059	310.730	310.730
YBR196C-A	1	136.450	225.910	310.730	161.781	310.730	310.730	310.730	202.241	130.855	226.011	NaN	165.850	310.730	310.730	181.603	310.730	193.296	151.351	222.129	310.730	252.059	310.730	165.991	310.730	310.730	310.730	171.733	310.730	162.676	156.706	310.730	183.761	310.730	310.730	310.730	310.730	160.774	256.605	156.384	310.730	198.506	310.730	310.730	248.667	310.730	310.730	310.730	310.730
YBR196C	1	162.133	310.730	310.730	310.730	310.730	223.591	182.986	310.730	310.730	177.312	NaN	165.411	283.024	334.596	310.730	310.730	214.055	310.730	175.432	310.730	271.603	310.730	310.730	317.859	310.730	258.560	194.113	310.730	239.740	310.730	310.730	310.730	310.730	310.730	310.730	310.730	172.903	244.741	157.005	277.948	310.730	310.730	310.730	248.850	310.730	310.730	310.730	192.577
YBR197C	1	310.730	310.730	310.730	310.730	310.730	310.730	217.018	242.517	310.730	310.730	NaN	310.730	290.726	310.730	210.562	310.730	191.650	310.730	181.859	310.730	167.018	224.724	149.703	221.181	310.730	231.102	239.652	171.473	208.554	310.730	310.730	255.226	310.730	310.730	310.730	310.730	257.498	310.730	511.447	194.049	193.066	310.730	310.730	198.708	310.730	310.730	310.730	310.730
YBR200W	1	310.730	310.730	199.047	137.486	310.730	310.730	310.730	137.569	134.617	163.300	NaN	310.730	310.730	310.730	310.730	310.730	NaN	29.322	61.448	310.730	30.377	310.730	NaN	151.878	310.730	90.409	76.789	215.730	168.439	135.098	310.730	310.730	84.533	79.922	51.216	310.730	473.459	310.730	120.539	95.855	310.730	150.031	310.730	150.615	310.730	155.290	310.730	310.730
YBR201W	1	310.730	181.131	310.730	310.730	310.730	139.500	198.541	240.757	310.730	310.730	NaN	201.019	195.527	136.529	310.730	282.474	187.994	310.730	196.796	310.730	310.730	265.136	256.732	279.981	192.208	158.919	310.730	310.730	193.509	166.499	66.207	310.730	165.352	310.730	310.730	189.182	206.967	442.007	241.258	167.851	310.730	310.730	310.730	283.390	310.730	236.915	176.465	228.035
YBR202W	1	177.842	310.730	310.730	139.512	220.786	310.730	310.730	310.730	310.730	310.730	NaN	310.730	310.730	310.730	296.502	202.487	310.730	178.504	169.274	206.239	310.730	310.730	90.451	241.809	310.730	310.730	310.730	310.730	165.839	195.772	310.730	206.994	310.730	310.730	310.730	310.730	310.730	174.433	161.952	155.177	310.730	310.730	310.730	96.962	288.385	310.730	310.730	310.730
YBR203W	1	NaN	NaN	NaN	NaN	NaN	NaN	NaN	NaN	NaN	NaN	NaN	NaN	NaN	NaN	NaN	NaN	NaN	NaN	NaN	NaN	NaN	NaN	NaN	NaN	NaN	NaN	NaN	NaN	NaN	NaN	NaN	NaN	NaN	NaN	NaN	NaN	NaN	NaN	NaN	NaN	NaN	NaN	NaN	NaN	NaN	NaN	NaN	NaN
YBR205W	1	310.730	310.730	310.730	182.865	310.730	266.361	310.730	248.400	174.891	310.730	NaN	310.730	310.730	269.608	294.121	198.354	189.160	310.730	310.730	264.872	310.730	310.730	166.747	212.615	310.730	219.948	265.064	246.701	166.967	310.730	310.730	310.730	201.704	188.669	310.730	251.920	310.730	310.730	239.565	209.076	234.243	310.730	310.730	310.730	310.730	310.730	310.730	310.730
YBR207W	1	187.357	310.730	310.730	310.730	310.730	342.880	167.350	192.909	179.232	211.818	NaN	310.730	310.730	310.730	177.405	239.187	199.157	185.520	258.781	242.403	310.730	214.927	229.305	310.730	310.730	310.730	257.633	276.587	310.730	240.031	310.730	220.821	310.730	310.730	310.730	310.730	310.730	310.730	210.625	256.406	234.364	310.730	310.730	185.661	310.730	232.361	310.730	310.730
YBR208C	1	310.730	188.935	181.637	165.085	181.838	213.575	310.730	200.053	137.152	310.730	NaN	194.133	222.033	254.955	310.730	239.371	310.730	248.758	310.730	142.689	310.730	231.613	130.464	310.730	310.730	196.764	167.656	310.730	310.730	310.730	310.730	310.730	264.690	310.730	300.926	310.730	310.730	310.730	310.730	310.730	310.730	310.730	179.921	169.894	310.730	310.730	310.730	310.730
YBR210W	1	158.831	310.730	310.730	177.964	258.897	194.464	310.730	310.730	164.430	310.730	NaN	249.623	212.934	310.730	136.430	292.227	310.730	141.835	165.955	166.217	193.583	310.730	173.191	310.730	310.730	277.029	245.223	195.871	156.794	273.534	310.730	310.730	310.730	310.730	189.594	310.730	310.730	310.730	167.816	184.376	310.730	310.730	310.730	196.522	310.730	200.345	310.730	310.730
YBR212W	1	NaN	NaN	NaN	NaN	NaN	NaN	NaN	NaN	NaN	NaN	NaN	NaN	NaN	NaN	NaN	NaN	NaN	NaN	NaN	NaN	NaN	NaN	NaN	NaN	NaN	NaN	NaN	NaN	NaN	NaN	NaN	NaN	NaN	NaN	NaN	NaN	NaN	NaN	NaN	NaN	NaN	NaN	NaN	NaN	NaN	NaN	NaN	NaN
YBR213W	1	310.730	59.616	4.726	310.730	192.488	64.636	117.567	310.730	78.035	28.473	NaN	130.036	310.730	310.730	310.730	310.730	310.730	72.988	114.916	150.438	149.341	310.730	NaN	310.730	310.730	310.730	310.730	310.730	310.730	32.243	310.730	310.730	15.487	310.730	310.730	310.730	61.400	310.730	65.741	310.730	92.822	369.538	75.505	115.702	310.730	310.730	190.130	86.745
YBR214W	1	170.711	195.958	135.167	134.502	310.730	310.730	234.722	225.162	131.990	153.195	NaN	330.372	310.730	232.346	310.730	310.730	310.730	310.730	310.730	189.397	310.730	310.730	134.497	310.730	310.730	199.297	310.730	200.657	236.885	310.730	310.730	310.730	445.990	310.730	310.730	310.730	265.713	310.730	216.559	113.514	154.354	299.129	310.730	217.188	310.730	310.730	310.730	310.730
YBR215W	1	310.730	50.736	149.147	35.331	310.730	310.730	203.513	166.479	25.811	310.730	NaN	180.672	310.730	44.716	115.921	50.784	310.730	310.730	310.730	310.730	310.730	310.730	310.730	310.730	310.730	135.036	86.747	86.910	310.730	310.730	310.730	310.730	48.600	310.730	310.730	310.730	310.730	66.059	310.730	310.730	208.467	12.010	310.730	310.730	310.730	310.730	310.730	67.474
YBR216C	1	326.227	310.730	259.110	255.854	263.493	243.277	211.198	236.657	147.594	361.552	NaN	268.372	310.730	197.154	310.730	310.730	310.730	310.730	227.159	312.454	152.368	310.730	195.502	162.271	310.730	172.646	209.897	212.456	234.681	208.328	200.378	310.730	269.016	310.730	310.730	290.619	310.730	310.730	238.712	310.730	186.899	310.730	310.730	310.730	310.730	310.730	310.730	310.730
YBR217W	1	310.730	131.851	71.945	310.730	310.730	310.730	161.957	310.730	208.850	310.730	NaN	164.403	229.988	310.730	209.718	230.112	295.271	130.362	161.531	310.730	224.412	310.730	102.196	310.730	310.730	185.730	139.176	117.727	263.196	174.372	310.730	310.730	61.976	310.730	126.565	314.594	310.730	310.730	310.730	150.419	195.258	310.730	178.021	310.730	310.730	310.730	310.730	267.387
YBR218C	1	224.029	190.617	310.730	237.185	310.730	179.948	163.900	153.560	157.747	310.730	NaN	233.655	310.730	231.099	205.235	397.769	212.494	310.730	215.755	310.730	310.730	310.730	310.730	192.326	310.730	192.963	310.730	310.730	310.730	148.703	310.730	310.730	190.015	310.730	310.730	172.680	273.107	183.484	310.730	258.618	310.730	310.730	310.730	310.730	310.730	310.730	310.730	310.730
YBR220C	1	178.222	310.730	310.730	211.492	310.730	310.730	158.027	183.236	310.730	310.730	NaN	265.016	310.730	310.730	245.033	310.730	275.353	273.251	160.836	310.730	310.730	226.885	310.730	310.730	310.730	293.286	310.730	310.730	310.730	310.730	213.905	310.730	310.730	310.730	310.730	310.730	249.066	443.932	393.729	223.742	219.213	310.730	151.789	195.765	310.730	310.730	437.182	310.730
YBR221C	1	310.730	310.730	181.265	149.631	310.730	213.259	276.535	180.950	142.032	310.730	NaN	310.730	310.730	310.730	310.730	310.730	310.730	130.181	310.730	310.730	310.730	310.730	67.101	310.730	310.730	310.730	310.730	310.730	246.628	310.730	310.730	310.730	310.730	310.730	310.730	399.265	198.441	310.730	310.730	310.730	243.547	310.730	159.820	310.730	310.730	310.730	310.730	310.730
YBR221W-A	1	310.730	240.526	310.730	159.303	310.730	178.552	169.343	169.565	157.179	210.130	NaN	310.642	264.497	199.527	310.730	310.730	310.730	231.791	145.398	310.730	98.945	310.730	310.730	310.730	234.521	310.730	310.730	310.730	310.730	310.730	310.730	213.560	310.730	310.730	156.179	310.730	216.077	310.730	184.953	310.730	310.730	310.730	147.287	310.730	310.730	310.730	169.459	176.701
YBR222C	1	279.155	206.733	310.730	310.730	279.026	183.101	310.730	310.730	239.607	310.730	NaN	178.599	310.730	221.680	310.730	253.548	310.730	253.800	310.730	310.730	269.824	310.730	310.730	205.748	310.730	189.512	231.559	275.153	213.631	310.730	310.730	310.730	220.365	212.923	178.513	264.798	310.730	277.764	152.664	310.730	405.397	310.730	171.382	310.730	310.730	249.520	310.730	310.730
YBR223C	1	206.475	310.730	310.730	209.891	222.179	310.730	310.730	289.301	246.603	310.730	NaN	310.730	310.730	194.257	310.730	310.730	310.730	203.312	172.640	310.730	310.730	200.657	188.596	310.730	310.730	214.786	310.730	310.730	184.853	310.730	310.730	225.361	213.222	198.291	175.360	310.730	225.826	281.872	310.730	310.730	310.730	310.730	227.890	310.730	310.730	219.927	310.730	231.922
YBR225W	1	310.730	250.320	310.730	310.730	310.730	190.647	187.447	229.813	310.730	247.936	NaN	310.730	310.730	310.730	310.730	332.525	207.818	310.730	310.730	363.794	310.730	255.345	310.730	271.806	310.730	310.730	198.815	205.943	310.730	310.730	246.578	310.730	310.730	310.730	312.461	310.730	310.730	310.730	310.730	310.730	310.730	310.730	232.237	182.062	310.730	310.730	310.730	310.730
YBR227C	1	187.173	332.344	231.271	127.299	310.730	190.292	310.730	186.138	215.453	140.468	NaN	310.730	228.202	310.730	310.730	228.410	310.730	310.730	310.730	160.971	251.489	203.288	310.730	310.730	310.730	194.046	310.730	310.730	310.730	310.730	310.730	310.730	310.730	310.730	231.919	310.730	167.483	156.519	310.730	145.163	167.675	310.730	310.730	310.730	310.730	234.321	310.730	310.730
YBR228W	1	NaN	NaN	NaN	310.730	NaN	NaN	NaN	NaN	NaN	NaN	NaN	NaN	NaN	NaN	NaN	NaN	NaN	NaN	NaN	NaN	NaN	NaN	NaN	NaN	NaN	NaN	NaN	NaN	NaN	NaN	NaN	NaN	NaN	NaN	NaN	NaN	NaN	NaN	NaN	NaN	NaN	NaN	NaN	NaN	NaN	NaN	NaN	NaN
YBR229C	1	330.436	310.730	237.461	310.730	310.730	221.438	310.730	310.730	170.832	130.474	NaN	310.730	310.730	185.352	310.730	265.672	310.730	310.730	310.730	167.490	209.826	241.291	113.146	261.789	259.579	196.330	310.730	310.730	248.056	310.730	287.720	310.730	310.730	310.730	310.730	310.730	310.730	204.634	310.730	171.718	310.730	310.730	276.082	262.866	310.730	260.646	193.047	310.730
YBR230C	1	310.730	310.730	310.730	245.918	310.730	379.925	180.194	310.730	310.730	310.730	NaN	310.730	310.730	203.335	175.763	231.266	310.730	205.036	173.085	310.730	310.730	197.962	310.730	187.689	310.730	415.529	310.730	310.730	310.730	184.047	310.730	310.730	310.730	310.730	211.495	310.730	155.690	179.713	152.057	142.127	310.730	310.730	169.885	208.242	310.730	310.730	310.730	238.153
YBR233W	1	219.234	250.064	185.411	157.000	207.456	310.730	310.730	262.119	317.101	141.730	NaN	310.730	226.636	310.730	236.362	198.539	310.730	184.636	155.975	155.631	310.730	310.730	69.006	295.793	310.730	192.453	211.778	310.730	148.621	310.730	242.249	199.236	118.054	310.730	310.730	310.730	122.924	310.730	310.730	184.501	167.961	310.730	251.557	170.565	310.730	357.497	310.730	310.730
YBR234C	1	310.730	310.730	310.730	118.400	310.730	310.730	253.328	216.226	310.730	378.043	NaN	310.730	310.730	195.031	310.730	310.730	310.730	310.730	285.419	365.212	310.730	171.611	310.730	310.730	310.730	194.095	310.730	310.730	310.730	310.730	310.730	310.730	310.730	159.344	310.730	310.730	310.730	310.730	188.662	198.369	310.730	310.730	150.855	159.872	310.730	310.730	310.730	310.730
YBR235W	1	310.730	224.898	310.730	188.041	310.730	310.730	182.349	190.944	177.249	234.814	NaN	310.730	310.730	258.823	310.730	147.758	245.490	156.021	310.730	190.814	310.730	226.285	155.401	211.245	310.730	178.738	172.840	310.730	176.681	153.597	310.730	310.730	173.024	310.730	167.365	153.140	310.730	310.730	238.111	171.500	310.730	207.181	310.730	186.812	310.730	310.730	203.967	253.960
YBR236C	1	303.289	310.730	310.730	125.453	310.730	174.756	232.175	310.730	310.730	310.730	NaN	310.730	310.730	310.730	310.730	310.730	174.839	213.120	105.203	113.966	94.840	167.871	86.342	187.381	310.730	310.730	310.730	310.730	310.730	154.947	189.818	373.079	310.730	310.730	310.730	310.730	310.730	310.730	243.901	142.360	310.730	310.730	261.176	310.730	310.730	310.730	217.465	310.730
YBR238C	1	172.684	310.730	310.730	310.730	310.730	310.730	310.730	310.730	126.093	310.730	NaN	310.730	310.730	126.014	310.730	310.730	310.730	310.730	310.730	310.730	183.904	238.861	121.180	310.730	310.730	139.378	310.730	310.730	310.730	224.842	182.152	310.730	310.730	310.730	190.243	310.730	310.730	165.581	143.125	167.333	310.730	310.730	142.393	310.730	310.730	310.730	168.336	310.730
YBR239C	1	310.730	310.730	310.730	71.734	174.211	124.532	206.343	310.730	310.730	310.730	NaN	286.180	189.887	174.677	310.730	310.730	310.730	150.087	126.662	113.039	310.730	288.289	310.730	228.386	310.730	183.602	310.730	310.730	192.841	263.302	310.730	139.535	178.648	338.940	310.730	310.730	282.893	229.719	174.521	310.730	310.730	310.730	164.534	264.776	217.175	166.456	215.513	231.311
YBR240C	1	310.730	310.730	310.730	219.937	310.730	310.730	245.401	310.730	237.586	214.666	NaN	310.730	310.730	310.730	268.752	310.730	310.730	310.730	310.730	170.240	310.730	241.625	310.730	310.730	310.730	310.730	310.730	310.730	310.730	310.730	262.187	191.579	310.730	310.730	310.730	310.730	310.730	242.487	307.420	310.730	310.730	310.730	310.730	310.730	186.550	310.730	310.730	310.730
YBR244W	1	226.721	310.730	310.730	136.049	310.730	310.730	237.254	310.730	207.802	310.730	NaN	310.730	267.546	310.730	310.730	310.730	310.730	310.730	310.730	310.730	310.730	184.264	126.381	310.730	222.114	206.085	266.257	310.730	275.141	119.405	310.730	310.730	211.572	310.730	244.425	310.730	310.730	310.730	125.631	310.730	310.730	310.730	136.948	239.637	310.730	202.072	310.730	310.730
YBR245C	1	310.730	310.730	114.292	108.540	105.224	214.863	310.730	310.730	310.730	204.876	NaN	92.603	210.852	310.730	310.730	171.866	310.730	223.360	310.730	77.718	310.730	310.730	95.665	310.730	146.498	310.730	310.730	310.730	310.730	310.730	310.730	133.155	310.730	310.730	200.793	138.972	310.730	310.730	211.446	59.206	310.730	310.730	204.953	310.730	310.730	230.671	188.389	310.730
YBR246W	1	310.730	194.535	310.730	191.254	162.325	310.730	310.730	310.730	152.640	141.269	NaN	310.730	310.730	161.122	310.730	167.065	157.649	160.156	310.730	220.110	114.888	244.936	117.216	308.099	310.730	143.677	175.087	310.730	118.173	81.077	195.412	310.730	310.730	310.730	310.730	227.961	290.350	167.031	310.730	186.907	184.080	262.458	310.730	250.098	178.091	207.576	310.730	217.781
YBR249C	1	310.730	310.730	310.730	124.137	139.771	183.028	310.730	198.277	310.730	330.552	NaN	310.730	188.330	152.262	228.256	187.723	310.730	310.730	310.730	222.686	183.361	310.730	310.730	189.650	189.990	149.341	300.524	242.403	310.730	310.730	183.147	205.108	224.027	310.730	119.458	159.827	310.730	217.498	310.730	163.040	157.857	310.730	310.730	275.199	268.264	310.730	310.730	310.730
YBR250W	1	310.730	310.730	310.730	77.568	295.282	310.730	310.730	135.398	138.359	310.730	NaN	145.823	310.730	173.537	310.730	310.730	149.810	310.730	112.431	310.730	310.730	199.998	22.026	112.269	310.730	310.730	310.730	310.730	310.730	310.730	128.381	310.730	174.341	310.730	310.730	131.993	172.735	310.730	189.648	310.730	310.730	310.730	197.913	310.730	310.730	107.391	310.730	146.748
YBR254C	1	118.358	310.730	249.748	228.695	155.602	189.322	310.730	310.730	310.730	310.730	NaN	160.276	310.730	207.476	310.730	310.730	188.300	310.730	289.400	310.730	310.730	310.730	145.175	310.730	310.730	183.598	310.730	119.867	310.730	137.344	310.730	310.730	310.730	310.730	310.730	310.730	169.703	310.730	310.730	127.317	229.067	83.702	310.730	141.492	173.460	310.730	172.168	175.978
YBR255C-A	1	NaN	NaN	NaN	310.730	NaN	NaN	NaN	NaN	NaN	NaN	NaN	NaN	NaN	NaN	NaN	NaN	NaN	NaN	NaN	NaN	NaN	NaN	NaN	NaN	NaN	NaN	NaN	NaN	NaN	NaN	NaN	NaN	NaN	NaN	NaN	NaN	NaN	NaN	NaN	NaN	NaN	NaN	NaN	NaN	NaN	NaN	NaN	NaN
YBR255W	1	144.189	310.730	310.730	310.730	310.730	310.730	310.730	355.662	218.290	310.730	NaN	310.730	310.730	170.447	310.730	316.217	167.039	310.730	310.730	168.639	114.799	220.583	75.014	254.762	180.288	313.390	310.730	310.730	310.730	310.730	310.730	186.463	310.730	310.730	310.730	310.730	214.715	310.730	310.730	214.947	253.574	310.730	310.730	171.316	200.100	176.469	310.730	310.730
YBR257W	1	310.730	99.047	128.712	124.550	182.847	310.730	310.730	164.865	106.651	310.730	NaN	110.175	234.699	213.491	310.730	310.730	310.730	105.276	310.730	110.031	310.730	150.057	62.804	115.873	291.304	130.078	137.678	160.154	144.971	230.797	169.683	168.392	128.840	148.046	53.376	310.730	203.015	186.788	310.730	310.730	310.730	155.134	67.283	310.730	160.245	200.856	143.423	310.730
YBR259W	1	NaN	NaN	NaN	NaN	NaN	NaN	NaN	NaN	NaN	NaN	NaN	NaN	NaN	NaN	NaN	NaN	NaN	NaN	NaN	NaN	NaN	NaN	NaN	NaN	NaN	NaN	NaN	NaN	NaN	NaN	NaN	NaN	NaN	NaN	NaN	NaN	NaN	NaN	NaN	NaN	NaN	NaN	NaN	NaN	NaN	NaN	NaN	NaN
YBR260C	1	206.806	182.863	332.348	97.202	310.730	310.730	310.730	310.730	214.516	192.680	NaN	310.730	310.730	134.983	310.730	310.730	310.730	310.730	310.730	310.730	117.403	222.853	310.730	278.531	310.730	193.527	334.046	310.730	169.820	310.730	310.730	310.730	167.891	310.730	181.766	310.730	310.730	310.730	310.730	253.920	310.730	310.730	102.836	159.491	310.730	310.730	310.730	310.730
YBR263W	1	117.435	162.760	310.730	168.856	264.071	198.592	310.730	310.730	310.730	310.730	NaN	310.730	244.716	310.730	310.730	189.339	310.730	310.730	310.730	154.201	310.730	148.840	44.766	247.038	222.103	95.689	215.741	214.703	104.061	310.730	310.730	299.370	310.730	260.086	165.489	129.615	310.730	310.730	426.869	199.968	139.446	310.730	310.730	310.730	239.882	157.927	310.730	229.760
YBR264C	1	310.730	212.666	190.301	126.143	140.667	109.789	310.730	310.730	310.730	152.003	NaN	180.189	189.278	302.777	212.478	219.055	198.745	153.384	172.114	310.730	310.730	310.730	94.051	162.024	310.730	310.730	310.730	160.559	134.455	201.432	310.730	310.730	185.661	251.929	230.783	310.730	202.724	310.730	156.828	310.730	352.497	310.730	200.330	310.730	291.086	132.746	229.951	310.730
YBR265W	1	272.550	310.730	219.167	310.730	310.730	195.500	147.646	310.730	310.730	134.669	NaN	292.454	218.329	310.730	176.632	310.730	310.730	310.730	310.730	126.144	106.561	192.568	310.730	310.730	310.730	310.730	310.730	310.730	310.730	103.524	171.931	310.730	310.730	179.562	310.730	122.189	101.979	139.522	103.069	110.864	310.730	310.730	310.730	310.730	310.730	117.852	181.580	310.730
YBR267W	1	100.299	150.928	310.730	146.466	310.730	310.730	135.329	310.730	163.099	310.730	NaN	181.240	122.288	105.990	310.730	154.734	310.730	222.874	181.058	310.730	310.730	112.493	310.730	75.992	310.730	254.887	228.786	144.750	103.322	122.193	310.730	189.341	310.730	310.730	147.012	89.626	310.730	310.730	310.730	145.421	138.329	310.730	99.546	310.730	125.401	107.571	310.730	310.730
YBR268W	1	310.730	310.730	310.730	310.730	310.730	310.730	310.730	120.205	105.699	205.704	NaN	95.081	310.730	310.730	310.730	310.730	310.730	71.745	310.730	85.627	310.730	183.251	9.123	310.730	310.730	128.544	132.718	310.730	310.730	310.730	310.730	129.065	129.280	155.339	109.910	310.730	310.730	97.126	310.730	310.730	310.730	310.730	310.730	310.730	112.001	310.730	310.730	310.730
YBR269C	1	310.730	310.730	310.730	217.912	310.730	344.703	246.559	182.398	226.755	290.829	NaN	310.730	310.730	310.730	181.326	233.510	310.730	310.730	180.820	310.730	310.730	333.515	66.528	133.332	310.730	385.894	216.538	310.730	310.730	234.790	310.730	162.688	310.730	310.730	310.730	219.474	180.774	293.523	193.616	310.730	269.628	247.851	310.730	310.730	310.730	310.730	310.730	310.730
YBR270C	1	310.730	178.807	135.045	144.440	221.130	220.658	310.730	310.730	310.730	184.387	NaN	306.490	310.730	208.528	310.730	229.084	174.103	260.473	141.863	198.019	310.730	310.730	126.580	201.522	310.730	167.965	292.094	192.300	310.730	167.585	190.366	284.082	310.730	310.730	310.730	310.730	162.059	194.508	248.325	186.190	310.730	310.730	310.730	182.128	310.730	310.730	271.687	215.656
YBR272C	1	310.730	310.730	310.730	310.730	268.199	310.730	242.596	157.598	285.332	310.730	NaN	310.730	310.730	218.247	84.614	219.507	310.730	310.730	310.730	310.730	310.730	310.730	310.730	230.436	191.081	310.730	178.215	310.730	240.228	310.730	209.192	261.835	172.683	271.907	310.730	310.730	310.730	310.730	310.730	310.730	336.470	310.730	104.308	324.865	257.945	310.730	310.730	154.298
YBR273C	1	379.218	158.086	136.930	183.801	310.730	185.375	310.730	310.730	310.730	184.485	NaN	173.007	170.954	310.730	310.730	310.730	332.701	183.269	310.730	310.730	114.437	190.814	134.235	310.730	310.730	310.730	310.730	310.730	136.385	310.730	267.110	223.403	110.769	191.226	310.730	179.099	310.730	310.730	257.196	287.603	243.160	206.277	154.237	214.303	310.730	120.396	310.730	310.730
YBR274W	1	310.730	178.036	310.730	188.182	236.353	310.730	310.730	184.331	154.515	224.972	NaN	310.730	198.355	178.303	270.302	148.806	310.730	253.961	171.630	231.380	227.493	310.730	140.298	233.310	228.814	220.354	310.730	310.730	310.730	310.730	250.341	143.837	148.087	184.596	206.174	207.874	245.089	391.527	215.164	310.730	310.730	310.730	310.730	310.730	233.560	188.602	310.730	310.730
YBR275C	1	177.641	310.730	229.634	124.763	310.730	310.730	198.336	310.730	267.294	189.299	NaN	310.730	357.556	310.730	156.654	320.836	310.730	310.730	310.730	310.730	310.730	140.860	153.873	191.373	310.730	265.068	246.611	310.730	310.730	310.730	226.369	177.218	177.362	260.137	310.730	183.764	156.213	310.730	310.730	248.069	310.730	183.237	310.730	156.897	310.730	303.925	310.730	375.221
YBR276C	1	310.730	185.176	182.644	310.730	119.778	310.730	153.792	208.031	170.703	170.231	NaN	253.354	237.361	207.124	236.347	310.730	310.730	310.730	310.730	155.107	123.075	174.581	118.688	162.242	310.730	157.979	174.101	290.510	310.730	200.655	310.730	310.730	190.411	167.761	145.858	310.730	161.783	310.730	310.730	171.108	186.718	310.730	126.827	199.067	310.730	310.730	310.730	310.730
YBR278W	1	310.730	310.730	310.730	310.730	138.435	310.730	242.475	310.730	310.730	310.730	NaN	185.074	310.730	310.730	104.233	310.730	310.730	173.934	179.466	310.730	124.503	204.717	74.190	223.002	202.333	310.730	310.730	310.730	205.257	310.730	310.730	267.092	206.549	310.730	310.730	123.406	159.586	310.730	153.706	137.336	310.730	177.845	81.697	110.131	158.330	310.730	147.159	229.189
YBR283C	1	237.557	175.863	310.730	302.382	115.398	310.730	109.292	279.635	310.730	218.403	NaN	310.730	149.130	310.730	310.730	310.730	310.730	97.404	310.730	310.730	310.730	178.206	75.098	310.730	217.584	180.375	161.982	310.730	125.263	145.489	310.730	310.730	133.856	140.638	139.990	310.730	125.461	310.730	310.730	223.040	310.730	290.838	310.730	310.730	171.013	310.730	215.915	310.730
YBR284W	1	310.730	282.820	310.730	310.730	310.730	162.835	171.159	310.730	279.111	310.730	NaN	310.730	165.026	167.487	172.814	310.730	310.730	177.472	310.730	310.730	310.730	233.304	310.730	310.730	310.730	310.730	310.730	310.730	231.442	310.730	219.279	138.916	255.920	199.086	172.748	150.784	191.270	187.091	310.730	152.574	310.730	310.730	258.679	310.730	208.193	310.730	324.578	274.179
YBR286W	1	310.730	310.730	310.730	117.641	183.734	310.730	310.730	262.681	310.730	310.730	NaN	167.019	310.730	158.424	310.730	310.730	310.730	310.730	235.148	206.072	216.208	244.931	310.730	255.424	310.730	122.363	310.730	310.730	310.730	310.730	307.784	310.730	135.611	184.944	310.730	211.140	188.057	181.087	158.469	226.233	62.775	240.870	310.730	310.730	310.730	177.423	180.791	176.598
YBR288C	1	310.730	261.063	86.558	130.786	166.723	310.730	310.730	310.730	310.730	310.730	NaN	119.582	310.730	121.542	310.730	249.533	310.730	56.270	310.730	302.963	310.730	278.175	321.421	177.533	250.070	310.730	310.730	310.730	310.730	310.730	77.006	310.730	130.659	178.928	310.730	310.730	310.730	310.730	310.730	95.462	148.173	310.730	190.506	249.897	310.730	310.730	154.217	310.730
YBR289W	1	310.730	310.730	98.033	219.796	310.730	310.730	122.903	310.730	310.730	310.730	NaN	79.262	310.730	127.183	58.293	162.605	310.730	102.982	310.730	310.730	86.154	310.730	310.730	310.730	150.675	127.682	162.766	85.450	310.730	NaN	83.738	310.730	121.728	310.730	201.803	310.730	113.287	310.730	310.730	92.088	310.730	136.175	310.730	66.756	310.730	310.730	112.429	310.730
YBR290W	1	310.730	197.823	310.730	122.106	310.730	310.730	310.730	310.730	164.092	310.730	NaN	210.868	310.730	310.730	310.730	192.689	310.730	223.624	139.060	310.730	176.780	227.464	310.730	183.801	186.727	310.730	310.730	310.730	310.730	303.822	310.730	153.574	310.730	310.730	310.730	310.730	310.730	195.694	167.829	112.318	155.186	110.602	189.110	310.730	310.730	310.730	195.664	310.730
YBR293W	1	310.730	310.730	254.172	128.114	310.730	310.730	310.730	310.730	310.730	310.730	NaN	310.730	310.730	241.967	310.730	310.730	310.730	310.730	310.730	212.338	230.752	310.730	310.730	310.730	310.730	299.706	310.730	303.718	221.971	205.274	310.730	310.730	310.730	310.730	310.730	310.730	272.905	254.935	310.730	162.349	225.101	310.730	284.974	196.615	310.730	310.730	310.730	289.357
YBR294W	1	186.459	310.730	310.730	257.791	310.730	310.730	252.728	151.828	174.202	120.235	NaN	235.702	310.730	310.730	310.730	310.730	310.730	208.656	310.730	310.730	131.888	175.425	153.292	310.730	310.730	257.313	310.730	236.652	310.730	310.730	277.508	310.730	310.730	310.730	310.730	310.730	153.689	175.211	225.768	170.319	310.730	195.924	213.687	209.683	173.136	188.398	239.962	185.619
YBR295W	1	163.149	191.840	310.730	182.025	310.730	191.901	310.730	310.730	310.730	263.867	NaN	310.730	310.730	310.730	310.730	208.754	310.730	198.632	310.730	310.730	139.888	310.730	188.865	201.717	310.730	234.282	308.752	310.730	310.730	206.579	211.616	310.730	162.317	310.730	310.730	167.385	310.730	310.730	310.730	310.730	195.404	310.730	310.730	310.730	244.679	310.730	225.532	310.730
YBR297W	1	310.730	310.730	81.102	310.730	310.730	310.730	310.730	310.730	130.365	310.730	NaN	310.730	194.616	310.730	310.730	310.730	310.730	310.730	310.730	310.730	310.730	159.254	87.154	132.608	189.058	214.640	160.934	149.092	310.730	310.730	310.730	310.730	310.730	310.730	310.730	152.798	297.256	310.730	310.730	193.189	226.941	310.730	310.730	141.456	152.822	310.730	209.819	310.730
YBR298C	1	310.730	174.720	274.350	284.281	159.713	252.445	219.341	149.729	310.730	310.730	NaN	268.134	223.008	310.730	221.517	310.730	204.060	162.070	250.566	310.730	248.521	275.445	157.534	310.730	310.730	243.485	371.505	310.730	310.730	201.804	310.730	217.590	310.730	310.730	129.679	310.730	194.629	211.053	337.787	310.730	310.730	310.730	310.730	310.730	310.730	119.044	310.730	267.460
[truncated: 229 more columns]
