# Supplementary material for: Global Linkage Map Connects Meiotic Centromere Function to Chromosome Size in Budding Yeast
Source: G3 (Bethesda). 2013 Oct 1;3(10):1741–51. doi: 10.1534/g3.113.007377 (PMC3789798; doi:10.1534/g3.113.007377)
Supplement: Supporting Information [file supp_g3.113.007377_FileS1.zip › Baryshnikova_genetic_distances_chr3.txt]

ORF	GWEIGHT	YCL076W	YCL069W	YCL064C	YCL063W	YCL061C	YCL057W	YCL056C	YCL055W	YCL051W	YCL050C	YCL049C	YCL048W	YCL047C	YCL046W	YCL045C	YCL044C	YCL042W	YCL040W	YCL039W	YCL038C	YCL037C	YCL036W	YCL035C	YCL034W	YCL033C	YCL029C	YCL028W	YCL027W	YCL026C-A	YCL025C	YCL024W	YCL023C	YCL022C	YCL016C	YCL014W	YCL011C	YCL010C	YCL009C	YCL002C	YCL001W-A	YCL001W	YCR001W	YCR005C	YCR006C	YCR007C	YCR008W	YCR009C	YCR010C
EWEIGHT		1	1	1	1	1	1	1	1	1	1	1	1	1	1	1	1	1	1	1	1	1	1	1	1	1	1	1	1	1	1	1	1	1	1	1	1	1	1	1	1	1	1	1	1	1	1	1	1
YCL069W	1	NaN	-0.000	1.319	NaN	1.200	9.012	8.017	15.299	39.609	14.819	31.702	47.025	58.910	34.932	43.942	88.839	80.241	65.782	49.909	87.362	NaN	85.266	101.549	101.493	100.287	310.730	310.730	160.011	310.730	186.305	123.569	71.925	153.039	271.067	194.753	270.353	310.730	310.730	310.730	310.730	310.730	175.752	111.475	142.502	168.446	128.982	36.457	310.730
YCL066W	1	16.607	NaN	-0.000	2.748	8.641	5.215	6.889	15.735	31.414	15.618	20.393	26.955	50.791	32.643	41.953	72.248	54.870	83.266	52.892	67.581	NaN	81.160	233.578	97.067	114.560	310.730	185.850	92.250	151.197	149.566	72.256	67.738	71.103	34.984	310.730	310.730	310.730	310.730	147.471	310.730	310.730	128.572	259.331	310.730	310.730	310.730	166.672	310.730
YCL064C	1	9.039	6.038	-0.000	NaN	5.807	20.097	16.823	18.206	41.219	35.522	56.515	70.796	75.481	81.637	79.895	89.957	105.544	101.330	99.631	87.734	NaN	105.669	106.505	114.930	103.530	187.643	310.730	183.422	177.627	310.730	310.730	310.730	310.730	310.730	310.730	310.730	310.730	310.730	205.915	310.730	310.730	157.743	149.837	138.716	198.971	310.730	310.730	310.730
YCL063W	1	3.067	5.817	0.540	-0.000	2.510	16.252	11.249	18.433	36.085	39.360	54.845	76.158	60.875	76.360	77.398	56.528	88.488	83.503	87.709	91.164	NaN	103.316	141.461	122.412	119.430	310.730	101.854	142.951	220.466	86.155	310.730	130.121	142.313	310.730	310.730	310.730	81.150	310.730	310.730	310.730	310.730	310.730	310.730	196.920	162.590	174.465	310.730	153.608
YCL061C	1	2.857	5.686	4.929	1.507	-0.000	7.286	4.091	8.253	25.612	18.830	32.893	53.260	48.282	52.575	55.283	111.228	72.328	66.989	62.988	60.911	NaN	94.917	97.756	86.334	89.739	218.914	134.680	125.819	145.363	310.730	150.966	161.526	120.167	6.083	153.362	160.600	80.081	310.730	265.988	180.798	179.428	201.489	310.730	196.740	196.180	118.320	310.730	215.742
YCL059C	1	NaN	5.457	13.526	NaN	-0.000	NaN	NaN	NaN	31.394	12.747	28.546	72.866	40.134	54.008	45.614	55.837	59.052	95.769	52.995	55.118	NaN	183.756	128.825	107.409	121.355	81.493	260.904	310.730	118.997	108.233	109.077	310.730	158.555	180.759	331.349	151.909	144.925	310.730	310.730	124.229	310.730	310.730	310.730	310.730	310.730	310.730	310.730	221.868
YCL052C	1	NaN	NaN	3.799	310.730	310.730	NaN	NaN	3.401	-0.000	NaN	2.988	NaN	NaN	11.148	36.208	310.730	NaN	29.768	NaN	310.730	NaN	142.364	310.730	190.456	57.895	310.730	310.730	310.730	310.730	310.730	310.730	60.363	72.550	310.730	64.841	69.610	310.730	27.236	1.528	97.925	41.654	19.524	44.808	310.730	310.730	310.730	310.730	310.730
YCL051W	1	9.009	32.510	15.026	8.359	13.743	8.287	12.678	0.356	-0.000	NaN	3.783	33.753	29.895	21.708	37.883	53.333	51.065	48.795	37.836	28.263	NaN	91.389	107.592	94.615	87.727	95.238	102.418	127.601	161.824	86.853	310.730	196.840	132.768	180.639	98.335	122.785	91.991	173.543	286.454	188.610	310.730	185.802	240.155	184.339	203.068	310.730	310.730	135.738
YCL050C	1	21.574	27.267	25.900	40.473	19.666	22.680	19.147	10.758	5.226	-0.000	22.214	47.696	27.093	39.062	36.493	19.352	67.031	56.469	54.399	63.599	NaN	99.562	83.078	76.312	72.584	104.327	156.575	91.691	138.865	69.051	183.413	151.982	138.791	310.730	281.444	254.051	70.891	310.730	310.730	310.730	310.730	264.313	211.774	142.330	153.875	185.017	310.730	158.763
YCL049C	1	34.059	31.842	35.283	40.596	19.850	31.211	40.201	17.872	12.838	16.250	-0.000	22.347	26.498	14.427	23.060	44.537	49.588	36.288	36.144	44.832	NaN	59.874	72.545	96.424	82.283	81.340	120.525	131.262	137.174	310.730	133.753	310.730	252.212	128.765	270.273	143.654	106.755	143.838	310.730	217.329	310.730	135.554	175.889	215.396	191.220	125.058	45.821	178.465
YCL048W	1	56.999	65.279	57.253	55.998	38.473	66.553	54.075	53.450	34.260	40.351	34.101	-0.000	1.906	52.794	42.989	32.445	51.975	42.248	57.373	54.092	NaN	71.394	83.831	84.350	91.984	104.916	149.849	144.062	167.438	310.730	137.689	135.022	132.929	154.616	158.383	213.644	148.992	371.596	218.747	310.730	119.456	310.730	310.730	150.555	134.415	107.174	44.150	173.929
YCL044C	1	60.438	47.612	38.551	46.625	34.686	62.576	56.315	37.991	28.213	26.557	36.580	21.830	25.383	NaN	3.452	-0.000	3.617	9.772	14.330	21.879	NaN	40.953	58.606	49.747	40.766	63.294	78.265	114.011	80.363	92.018	83.280	85.751	219.014	310.730	103.729	113.660	310.730	107.432	133.932	310.730	110.597	310.730	95.166	74.217	81.597	117.871	139.842	219.982
YCL043C	1	62.347	80.288	87.692	88.373	32.021	54.274	169.251	96.774	69.957	72.951	32.193	30.934	38.343	25.425	16.591	5.059	-0.000	19.161	9.583	0.034	NaN	63.202	79.122	69.455	83.852	68.620	53.285	310.730	47.443	52.645	44.270	43.165	209.055	310.730	60.329	310.730	NaN	176.902	310.730	310.730	44.350	310.730	310.730	310.730	116.029	70.412	NaN	67.244
YCL039W	1	97.483	95.959	91.700	92.417	73.774	76.535	87.805	86.784	63.364	52.889	59.192	48.243	34.206	41.566	43.592	36.296	31.617	27.549	-0.000	3.417	NaN	49.903	63.071	69.600	57.155	88.216	136.135	104.000	144.840	119.405	212.353	150.242	217.605	246.291	310.730	153.387	310.730	135.974	199.667	227.414	216.000	156.348	136.935	120.480	131.233	126.325	310.730	205.514
YCL038C	1	65.512	56.275	64.614	61.655	58.413	57.874	60.052	61.500	46.112	52.835	33.773	27.439	35.533	24.348	19.815	30.944	24.892	10.835	0.152	-0.000	NaN	21.322	26.978	31.219	27.351	59.479	64.506	77.306	70.657	72.110	63.159	92.589	87.924	144.148	112.050	179.233	37.768	111.564	120.415	76.464	90.953	169.601	96.139	111.962	118.246	95.223	53.567	113.492
YCL036W	1	NaN	NaN	NaN	NaN	NaN	NaN	NaN	NaN	NaN	NaN	NaN	NaN	NaN	NaN	NaN	NaN	NaN	NaN	NaN	NaN	NaN	NaN	NaN	NaN	NaN	NaN	NaN	NaN	NaN	NaN	NaN	NaN	NaN	NaN	NaN	NaN	NaN	NaN	NaN	NaN	NaN	NaN	NaN	NaN	NaN	NaN	NaN	NaN
YCL035C	1	NaN	NaN	NaN	NaN	NaN	NaN	NaN	NaN	NaN	NaN	NaN	NaN	NaN	NaN	NaN	NaN	NaN	NaN	NaN	NaN	NaN	NaN	NaN	NaN	NaN	NaN	NaN	NaN	NaN	NaN	NaN	NaN	NaN	NaN	NaN	NaN	NaN	NaN	NaN	NaN	NaN	NaN	NaN	NaN	NaN	NaN	NaN	NaN
YCL034W	1	90.876	104.845	74.549	88.985	48.282	80.979	96.194	86.157	61.049	60.739	67.462	61.762	48.314	48.573	51.367	63.202	45.204	40.672	21.595	21.989	NaN	22.378	18.394	-0.000	NaN	50.779	67.073	54.823	73.780	59.342	65.510	66.792	91.807	77.928	74.707	85.095	57.930	79.545	88.343	135.160	114.289	151.883	310.730	95.898	100.118	114.607	310.730	127.151
YCL031C	1	62.358	51.355	52.865	87.654	56.227	46.943	63.830	65.607	42.354	51.472	61.966	31.980	29.536	24.475	36.711	7.972	16.178	10.288	NaN	NaN	NaN	NaN	7.415	NaN	-0.000	NaN	22.817	39.825	32.377	57.978	41.595	27.937	53.676	51.308	53.001	34.557	121.486	40.780	93.881	101.455	108.708	63.977	79.134	99.192	89.762	72.154	310.730	71.408
YCL029C	1	76.624	72.546	84.167	86.553	310.730	99.162	103.709	86.099	85.444	48.397	64.840	53.342	62.824	38.629	49.012	20.933	66.874	57.471	58.671	51.871	NaN	28.085	32.876	22.659	47.531	-0.000	20.797	30.079	44.318	46.708	26.720	23.263	34.490	38.496	60.319	64.178	310.730	51.315	56.933	58.815	67.217	74.898	58.659	47.076	62.959	43.175	18.028	87.626
YCL027W	1	73.733	120.486	89.772	144.741	146.253	92.800	92.642	76.271	128.253	76.417	67.993	85.868	43.714	47.058	47.266	71.959	43.759	56.354	49.931	33.325	NaN	42.654	44.977	39.446	32.848	21.524	NaN	-0.000	25.273	15.058	43.822	23.166	22.832	51.118	33.415	59.253	32.096	44.315	58.265	65.216	64.114	63.986	93.735	91.775	98.691	76.308	20.143	63.590
YCL026C-A	1	134.880	310.730	105.374	98.680	122.232	90.193	99.618	120.424	150.078	105.520	74.275	84.470	89.073	80.116	87.341	119.826	129.906	111.155	109.796	58.844	NaN	63.831	84.932	52.537	70.578	31.533	12.641	2.149	-0.000	NaN	15.692	26.827	18.100	35.538	89.685	32.849	17.689	31.692	32.371	44.829	34.558	58.901	71.954	61.577	63.938	66.922	310.730	50.983
YCL025C	1	179.891	103.207	115.936	138.065	154.139	103.363	113.137	96.324	76.490	115.278	199.069	94.857	109.648	72.429	84.448	59.425	83.111	67.510	64.424	55.935	NaN	20.736	60.445	50.110	53.040	38.896	16.858	9.792	5.082	-0.000	7.166	4.279	14.017	24.775	35.035	22.772	37.367	35.166	39.977	39.639	66.708	41.529	32.888	56.901	52.412	45.978	52.718	52.573
YCL016C	1	277.388	310.730	201.138	310.730	38.277	171.229	195.577	310.730	94.238	99.991	144.343	115.557	98.735	106.717	108.543	310.730	146.399	140.352	80.505	98.414	NaN	113.460	139.228	68.122	65.117	43.535	35.256	56.343	31.837	46.513	19.504	26.358	20.701	-0.000	24.243	19.854	12.812	19.907	40.210	40.694	19.734	46.174	44.398	30.723	37.075	30.788	38.921	41.550
YCL014W	1	114.647	187.192	207.511	128.616	205.652	157.601	141.856	112.419	152.195	190.437	116.573	104.216	83.241	90.839	101.812	75.672	119.368	86.468	85.495	82.035	NaN	59.278	72.536	54.188	66.893	49.908	25.649	29.525	20.793	8.933	9.336	3.465	10.386	1.666	-0.000	NaN	NaN	NaN	17.979	20.562	13.548	23.039	18.911	29.715	28.034	26.015	26.684	37.419
YCL011C	1	310.730	101.248	141.946	226.117	310.730	183.647	310.730	73.678	310.730	172.308	98.370	92.531	86.804	86.971	89.504	125.555	138.269	82.823	95.216	86.966	NaN	66.031	68.330	64.051	76.434	53.682	37.074	35.922	28.859	18.472	8.846	16.558	18.786	7.880	3.919	-0.000	24.178	9.732	13.569	25.564	17.064	22.829	27.619	25.574	21.269	13.541	42.591	29.354
YCL009C	1	188.765	130.802	170.051	138.200	142.187	227.493	193.977	161.915	135.099	111.540	176.462	220.393	106.799	164.778	143.284	72.561	154.246	131.389	116.225	310.730	NaN	116.818	106.725	87.031	96.710	82.812	68.699	53.288	52.662	29.176	27.449	28.576	32.907	24.994	9.305	1.947	3.592	-0.000	37.652	26.303	28.288	38.382	30.356	35.453	44.766	34.165	33.160	37.822
YCL008C	1	16.231	310.730	81.946	36.298	NaN	310.730	310.730	42.630	310.730	310.730	310.730	49.937	213.448	67.084	310.730	310.730	59.052	52.350	23.466	310.730	NaN	84.491	73.912	27.698	12.705	310.730	25.048	44.613	15.305	25.107	NaN	0.652	60.864	310.730	NaN	20.834	NaN	-0.000	15.239	NaN	NaN	22.671	38.193	10.527	13.933	NaN	NaN	11.402
YCL007C	1	286.011	153.596	181.173	310.730	107.472	193.769	310.730	310.730	135.585	310.730	125.419	128.366	107.024	117.198	164.281	105.977	117.270	115.902	107.024	104.434	NaN	99.446	124.680	92.508	84.624	60.210	46.719	50.520	43.326	12.623	12.073	9.244	8.293	7.435	NaN	3.569	NaN	-0.000	14.358	7.093	0.965	15.871	10.317	14.264	10.553	4.285	2.818	35.111
YCL005W	1	105.705	77.592	143.488	119.202	310.730	310.730	310.730	185.534	206.886	168.989	101.181	97.829	115.050	103.834	106.507	104.536	158.033	109.213	66.827	49.633	NaN	67.471	74.947	48.553	65.246	38.825	27.277	29.094	25.408	15.141	6.220	10.180	5.066	8.390	NaN	NaN	NaN	NaN	-0.000	NaN	NaN	NaN	7.707	0.586	NaN	NaN	NaN	6.437
YCL005W-A	1	45.194	137.129	310.730	310.730	64.158	289.177	310.730	102.335	115.868	310.730	350.923	121.375	107.262	310.730	103.845	310.730	310.730	125.754	310.730	152.804	NaN	98.628	101.711	75.111	310.730	109.416	52.594	40.938	47.646	26.573	15.281	13.491	18.869	77.634	11.529	3.534	12.854	-0.000	19.851	17.707	9.552	24.413	55.026	41.474	14.113	12.493	18.199	27.851
YCL004W	1	164.246	139.912	173.302	156.574	162.590	163.878	156.490	144.886	131.953	153.817	310.730	112.185	108.622	114.785	108.929	134.183	114.751	129.553	105.718	141.176	NaN	84.978	82.834	84.385	100.054	59.529	44.492	45.603	31.433	19.522	13.298	15.723	13.568	5.889	1.978	NaN	NaN	NaN	-0.000	2.888	NaN	0.535	3.557	2.591	3.609	NaN	10.178	10.105
YCL002C	1	310.730	159.866	180.051	178.159	310.730	163.309	110.506	193.808	94.964	112.357	177.908	94.062	116.718	114.330	111.746	174.090	143.837	128.157	123.727	169.194	NaN	88.464	75.339	72.661	84.956	76.261	62.555	54.064	27.185	22.974	38.377	13.994	28.802	12.957	5.761	3.825	4.904	0.278	-0.000	4.289	6.339	7.087	10.242	12.586	8.788	8.620	18.293	18.163
YCL001W	1	180.488	198.583	127.197	120.042	82.856	310.730	129.181	153.577	310.730	195.919	103.093	148.177	149.223	79.937	146.533	133.887	99.252	103.981	78.474	64.806	NaN	83.524	104.175	80.441	77.788	63.695	36.133	49.966	39.691	25.177	26.149	21.191	37.524	44.131	17.570	18.027	7.988	12.268	10.700	13.103	-0.000	24.534	32.198	30.137	15.364	11.824	7.426	23.794
YCR008W	1	146.843	283.124	310.730	177.668	310.730	203.893	310.730	158.666	122.547	151.692	310.730	310.730	136.525	135.592	430.098	336.402	181.269	229.852	173.377	122.058	NaN	117.223	145.255	115.449	110.701	90.552	56.542	59.000	44.887	37.464	33.798	32.233	30.714	34.596	14.153	21.094	7.880	14.620	9.540	1.874	NaN	4.932	5.489	7.231	3.951	-0.000	15.136	7.604
YCR010C	1	109.259	206.475	310.730	154.949	90.437	183.778	310.730	310.730	310.730	310.730	87.842	191.197	123.084	310.730	90.118	310.730	75.488	126.178	122.277	54.551	NaN	104.313	96.181	92.102	115.429	48.454	43.396	60.709	45.221	53.612	23.570	24.855	18.571	40.192	9.436	20.652	NaN	15.151	8.097	5.749	NaN	5.771	10.879	0.214	9.966	NaN	NaN	-0.000
YCR012W	1	186.791	161.830	127.922	180.657	99.470	202.438	227.818	310.730	199.650	178.763	154.543	238.328	160.784	138.571	148.820	67.644	147.069	193.314	112.354	137.286	NaN	104.390	120.239	87.177	88.279	68.768	46.624	55.001	43.843	28.687	26.818	26.905	36.040	32.539	17.057	13.137	7.355	15.260	11.763	11.626	4.134	16.258	17.520	8.120	6.808	8.099	12.879	15.322
YCR016W	1	103.102	122.484	98.518	113.576	88.151	181.799	153.111	146.398	97.919	310.730	136.388	155.099	96.454	121.157	184.740	68.895	102.945	68.785	97.701	73.621	NaN	73.493	78.871	51.860	66.311	59.884	31.098	36.516	40.598	16.785	13.393	4.926	10.270	5.858	3.235	NaN	NaN	NaN	5.800	1.054	NaN	8.291	20.794	14.056	11.084	NaN	NaN	13.078
YCR017C	1	122.284	128.927	149.362	105.787	310.730	310.730	310.730	151.966	128.005	126.037	149.792	310.730	110.502	103.796	119.254	150.096	118.202	142.535	82.049	149.779	NaN	74.819	82.501	61.971	73.718	53.441	27.129	34.646	29.101	18.674	9.150	7.574	23.863	16.197	0.637	8.547	10.190	8.424	8.646	1.517	9.857	6.181	5.080	4.638	6.639	4.451	11.853	3.392
YCR020C-A	1	NaN	NaN	NaN	NaN	NaN	NaN	NaN	NaN	NaN	NaN	NaN	NaN	NaN	NaN	NaN	NaN	NaN	NaN	NaN	NaN	NaN	NaN	NaN	NaN	NaN	NaN	NaN	NaN	NaN	NaN	NaN	NaN	NaN	NaN	NaN	NaN	NaN	NaN	NaN	NaN	NaN	NaN	NaN	NaN	NaN	NaN	NaN	NaN
YCR020C	1	310.730	44.229	149.747	310.730	95.537	39.676	47.665	53.889	58.086	48.047	23.228	6.228	NaN	310.730	71.607	32.498	49.310	26.254	NaN	11.826	NaN	NaN	NaN	NaN	NaN	NaN	NaN	NaN	NaN	NaN	NaN	NaN	NaN	NaN	NaN	NaN	NaN	NaN	NaN	NaN	NaN	NaN	NaN	NaN	NaN	NaN	NaN	NaN
YCR020W-B	1	310.730	98.305	94.930	87.314	206.091	310.730	310.730	104.968	157.693	174.336	87.789	151.365	95.747	119.404	119.058	82.524	88.861	116.899	92.503	77.866	NaN	52.429	77.538	63.047	48.662	19.459	15.454	26.916	19.154	24.404	NaN	5.687	NaN	1.920	NaN	NaN	NaN	NaN	NaN	NaN	NaN	NaN	NaN	NaN	NaN	NaN	NaN	NaN
YCR021C	1	73.355	140.073	129.396	235.372	86.531	310.730	165.060	310.730	196.638	310.730	97.087	92.502	87.513	78.939	125.261	37.359	136.319	116.294	64.765	42.436	NaN	85.422	81.431	60.288	66.209	57.931	38.437	34.484	45.210	16.592	5.561	4.755	7.446	6.957	6.046	0.072	NaN	13.578	4.959	14.792	NaN	17.878	20.123	22.704	9.898	NaN	NaN	13.713
YCR026C	1	104.958	130.760	164.999	137.147	139.931	310.730	198.811	127.962	110.994	92.625	138.427	110.026	118.206	98.315	115.439	64.510	176.944	136.339	106.111	122.548	NaN	82.052	96.512	74.463	89.017	65.315	54.393	45.012	38.388	28.448	22.250	18.053	22.311	15.888	7.554	12.863	NaN	17.479	23.860	16.639	NaN	36.294	50.949	34.289	15.669	3.746	23.342	28.983
YCR028C-A	1	98.236	310.730	110.314	187.958	13.578	193.588	79.483	110.206	58.592	88.281	197.269	49.816	82.979	86.869	43.420	310.730	44.991	90.715	37.849	98.053	NaN	63.748	58.174	30.715	34.651	48.780	31.626	8.750	11.303	31.279	7.132	5.061	11.069	NaN	0.112	14.157	16.975	NaN	11.469	NaN	NaN	NaN	6.978	13.055	NaN	NaN	5.489	7.895
YCR031C	1	82.288	310.730	310.730	310.730	157.158	310.730	178.666	310.730	108.202	66.189	63.607	310.730	59.904	72.416	67.604	123.786	42.061	98.753	78.135	5.910	NaN	63.178	139.493	59.225	39.551	17.226	12.400	20.008	18.028	12.426	NaN	17.500	26.508	61.478	NaN	20.550	NaN	14.430	NaN	NaN	23.128	31.340	27.578	39.027	4.366	6.687	NaN	0.377
YCR032W	1	NaN	NaN	NaN	NaN	NaN	NaN	NaN	NaN	NaN	NaN	NaN	NaN	NaN	NaN	NaN	NaN	NaN	NaN	NaN	NaN	NaN	NaN	NaN	NaN	NaN	NaN	NaN	NaN	NaN	NaN	NaN	NaN	NaN	NaN	NaN	NaN	NaN	NaN	NaN	NaN	NaN	NaN	NaN	NaN	NaN	NaN	NaN	NaN
YCR033W	1	83.363	23.862	310.730	310.730	74.023	129.490	124.540	33.857	27.755	156.784	310.730	50.772	60.479	46.752	58.224	31.418	64.244	45.007	7.386	51.598	NaN	51.241	143.727	30.327	38.403	22.466	101.039	26.278	24.977	3.129	NaN	NaN	6.268	28.296	NaN	NaN	53.288	NaN	26.951	16.803	2.696	1.875	NaN	1.036	NaN	12.456	NaN	31.050
YCR036W	1	165.320	86.324	310.730	310.730	310.730	310.730	310.730	82.981	310.730	130.817	310.730	105.326	106.210	89.952	144.239	125.088	71.559	53.064	65.313	61.957	NaN	42.587	226.030	70.455	74.240	71.539	29.120	42.818	44.477	15.141	21.957	16.976	15.391	58.502	7.187	29.728	310.730	28.377	29.513	26.583	15.044	15.648	11.587	27.419	8.040	11.054	94.031	32.422
YCR046C	1	14.981	32.392	NaN	NaN	310.730	6.927	310.730	310.730	310.730	310.730	310.730	NaN	NaN	310.730	310.730	310.730	310.730	310.730	310.730	310.730	NaN	122.929	310.730	42.480	310.730	310.730	310.730	NaN	22.480	310.730	310.730	69.189	NaN	310.730	NaN	310.730	310.730	310.730	310.730	310.730	310.730	NaN	188.923	38.932	24.281	310.730	310.730	310.730
YCR048W	1	237.603	64.069	182.604	310.730	310.730	107.444	310.730	310.730	310.730	142.838	310.730	92.765	310.730	310.730	310.730	103.928	310.730	190.059	310.730	310.730	NaN	310.730	310.730	310.730	310.730	310.730	138.177	310.730	310.730	310.730	310.730	310.730	310.730	132.531	310.730	310.730	69.681	109.168	310.730	310.730	310.730	310.730	310.730	310.730	310.730	86.452	298.646	156.027
YCR051W	1	112.883	310.730	163.981	310.730	310.730	190.209	310.730	143.218	310.730	310.730	310.730	310.730	310.730	125.881	135.435	310.730	310.730	193.501	154.812	310.730	NaN	310.730	310.730	310.730	310.730	310.730	310.730	310.730	310.730	210.472	310.730	310.730	310.730	169.006	310.730	310.730	248.857	310.730	310.730	444.312	232.519	310.730	310.730	310.730	310.730	328.450	130.642	346.979
YCR053W	1	NaN	NaN	NaN	NaN	NaN	NaN	NaN	NaN	NaN	NaN	NaN	NaN	NaN	NaN	NaN	NaN	NaN	NaN	NaN	NaN	NaN	NaN	NaN	NaN	NaN	NaN	NaN	NaN	NaN	NaN	NaN	NaN	NaN	NaN	NaN	NaN	NaN	NaN	NaN	NaN	NaN	NaN	NaN	NaN	NaN	NaN	NaN	NaN
YCR059C	1	310.730	358.474	205.603	215.592	110.199	310.730	214.909	181.288	202.858	180.734	310.730	310.730	310.730	131.201	310.730	310.730	220.998	185.592	310.730	310.730	NaN	310.730	310.730	310.730	305.279	310.730	310.730	190.397	310.730	310.730	310.730	310.730	310.730	310.730	310.730	217.697	166.556	106.855	310.730	149.566	310.730	310.730	310.730	206.766	310.730	157.621	310.730	310.730
YCR060W	1	180.019	310.730	310.730	220.333	310.730	310.730	310.730	310.730	310.730	167.048	310.730	214.985	310.730	205.897	310.730	231.881	310.730	310.730	258.924	310.730	NaN	310.730	310.730	227.078	310.730	310.730	310.730	310.730	310.730	310.730	310.730	310.730	203.529	206.620	310.730	310.730	196.849	195.584	215.949	310.730	234.239	310.730	310.730	310.730	310.730	135.833	310.730	310.730
YCR061W	1	112.776	310.730	118.201	143.923	310.730	310.730	310.730	157.164	310.730	339.863	78.583	310.730	154.773	156.079	310.730	310.730	310.730	108.709	175.365	162.853	NaN	310.730	310.730	310.730	310.730	310.730	310.730	310.730	310.730	310.730	310.730	38.115	310.730	187.083	152.479	310.730	77.459	310.730	310.730	310.730	310.730	310.730	310.730	170.253	310.730	310.730	310.730	310.730
YCR065W	1	310.730	118.432	170.261	310.730	310.730	310.730	310.730	310.730	310.730	181.538	310.730	154.757	310.730	310.730	310.730	310.730	310.730	310.730	310.730	118.092	NaN	310.730	310.730	310.730	310.730	86.672	224.187	310.730	310.730	140.462	311.326	310.730	100.444	310.730	310.730	191.849	310.730	310.730	310.730	163.816	310.730	310.730	310.730	310.730	310.730	310.730	310.730	310.730
YCR066W	1	188.989	310.730	310.730	310.730	169.846	171.852	310.730	283.372	310.730	310.730	151.365	310.730	310.730	239.186	310.730	218.373	310.730	310.730	310.730	310.730	NaN	310.730	173.434	310.730	310.730	219.552	310.730	310.730	126.203	310.730	310.730	310.730	310.730	229.083	310.730	144.212	310.730	195.092	119.600	310.730	310.730	310.730	310.730	310.730	310.730	180.447	104.621	310.730
YCR068W	1	310.730	125.819	310.730	215.347	310.730	310.730	310.730	310.730	310.730	132.490	200.480	310.730	310.730	310.730	310.730	310.730	310.730	310.730	310.730	310.730	NaN	310.730	310.730	310.730	310.730	310.730	310.730	310.730	310.730	310.730	119.320	310.730	310.730	310.730	170.709	310.730	310.730	310.730	310.730	310.730	169.019	146.737	310.730	310.730	310.730	310.730	310.730	310.730
YCR073C	1	167.633	227.252	145.734	310.730	310.730	310.730	186.726	173.820	166.182	229.699	310.730	289.730	310.730	316.048	310.730	310.730	310.730	310.730	310.730	310.730	NaN	310.730	310.730	310.730	310.730	310.730	310.730	247.474	310.730	310.730	310.730	310.730	310.730	251.490	310.730	310.730	148.968	310.730	310.730	310.730	236.679	310.730	310.730	310.730	310.730	310.730	310.730	251.944
YCR073W-A	1	198.855	205.713	310.730	144.955	310.730	310.730	251.702	310.730	310.730	310.730	231.007	195.466	310.730	310.730	310.730	310.730	310.730	158.204	310.730	172.870	NaN	209.342	240.451	310.730	310.730	310.730	310.730	196.816	235.444	310.730	310.730	310.730	190.653	211.496	310.730	310.730	247.534	310.730	310.730	310.730	310.730	310.730	310.730	310.730	209.961	310.730	85.701	152.453
YCR075C	1	310.730	197.186	119.510	310.730	114.601	310.730	201.245	310.730	203.566	310.730	310.730	202.993	180.250	243.421	310.730	310.730	310.730	193.776	242.703	138.521	NaN	212.593	310.730	355.547	310.730	203.821	191.135	175.588	310.730	310.730	310.730	267.626	310.730	152.633	310.730	143.223	136.202	354.331	232.508	164.089	193.633	310.730	310.730	152.449	377.271	133.460	310.730	245.985
YCR075W-A	1	310.730	310.730	310.730	262.010	310.730	310.730	184.748	199.331	310.730	310.730	337.718	170.587	219.324	152.670	155.063	310.730	246.479	142.083	169.162	147.781	NaN	310.730	310.730	310.730	195.228	179.029	310.730	283.599	310.730	83.969	310.730	310.730	310.730	242.799	310.730	310.730	139.860	224.261	310.730	310.730	310.730	164.483	156.452	368.106	310.730	174.820	310.730	219.949
YCR076C	1	210.058	310.730	213.488	310.730	194.833	221.700	310.730	310.730	310.730	221.982	310.730	310.730	310.730	230.344	310.730	182.796	310.730	255.169	310.730	217.105	NaN	310.730	310.730	444.289	374.303	235.911	310.730	310.730	188.212	144.761	310.730	310.730	310.730	310.730	241.743	310.730	188.794	305.122	310.730	310.730	288.896	310.730	310.730	310.730	310.730	310.730	236.550	310.730
YCR077C	1	219.229	310.730	328.513	310.730	310.730	259.683	310.730	163.799	134.590	310.730	310.730	310.730	310.730	194.834	143.243	310.730	310.730	310.730	217.488	166.114	NaN	323.388	161.080	308.405	310.730	105.372	310.730	199.827	310.730	310.730	139.387	171.787	310.730	178.309	310.730	310.730	310.730	169.148	278.003	199.478	121.413	310.730	310.730	310.730	141.072	310.730	310.730	310.730
YCR079W	1	310.730	310.730	218.391	237.962	310.730	310.730	201.536	173.453	202.265	310.730	310.730	247.106	310.730	194.451	310.730	310.730	310.730	310.730	297.266	310.730	NaN	310.730	310.730	288.829	310.730	228.259	162.644	181.955	310.730	310.730	310.730	310.730	310.730	310.730	310.730	310.730	125.218	310.730	187.040	310.730	310.730	310.730	134.293	116.967	310.730	278.746	67.817	310.730
YCR082W	1	310.730	310.730	281.282	310.730	191.195	310.730	166.006	310.730	310.730	310.730	310.730	239.671	241.743	247.757	310.730	310.730	310.730	216.168	310.730	165.660	NaN	310.730	310.730	310.730	310.730	267.871	310.730	310.730	310.730	310.730	211.308	310.730	310.730	167.236	310.730	310.730	115.661	188.412	234.362	310.730	310.730	238.605	310.730	187.192	310.730	310.730	186.262	310.730
YCR086W	1	310.730	148.787	192.158	174.283	86.384	310.730	247.941	310.730	310.730	122.877	175.230	174.996	236.959	111.649	151.467	210.390	243.465	310.730	223.399	150.792	NaN	208.919	310.730	310.730	126.582	131.575	310.730	166.027	157.284	310.730	310.730	310.730	310.730	310.730	310.730	310.730	310.730	141.236	170.068	310.730	310.730	310.730	310.730	310.730	310.730	144.084	310.730	269.662
YCR088W	1	151.840	310.730	223.472	223.679	310.730	310.730	310.730	305.888	209.108	310.730	310.730	310.730	310.730	310.730	310.730	182.515	310.730	186.263	306.932	310.730	NaN	310.730	310.730	310.730	310.730	310.730	310.730	310.730	229.814	310.730	149.724	310.730	310.730	310.730	310.730	310.730	199.142	310.730	158.846	310.730	310.730	219.559	149.587	204.806	310.730	248.742	60.048	310.730
YCR089W	1	160.078	187.542	310.730	124.258	193.249	200.294	185.213	203.020	174.330	310.730	229.317	246.083	303.960	310.730	310.730	310.730	222.482	220.748	332.616	310.730	NaN	272.764	310.730	310.730	310.730	310.730	258.745	230.754	310.730	200.991	127.382	310.730	167.959	310.730	310.730	310.730	310.730	310.730	310.730	310.730	208.356	310.730	244.517	310.730	114.197	161.919	310.730	310.730
YCR090C	1	310.730	258.630	310.730	175.338	310.730	258.079	310.730	310.730	188.521	202.398	310.730	310.730	310.730	323.392	220.863	183.705	310.730	310.730	297.803	226.091	NaN	310.730	310.730	310.730	223.734	310.730	237.740	310.730	310.730	181.582	310.730	310.730	310.730	310.730	310.730	247.376	310.730	310.730	310.730	250.610	310.730	310.730	181.714	340.775	310.730	308.499	205.328	208.729
YCR091W	1	84.626	310.730	102.798	310.730	310.730	310.730	175.262	127.704	310.730	222.569	181.161	310.730	310.730	225.809	191.743	310.730	288.085	284.015	310.730	108.491	NaN	310.730	310.730	310.730	310.730	134.612	235.055	159.477	310.730	310.730	310.730	310.730	310.730	310.730	310.730	310.730	310.730	310.730	112.217	160.774	49.436	310.730	310.730	91.772	151.133	71.049	38.859	310.730
YCR092C	1	142.434	197.204	310.730	272.950	347.503	176.915	252.478	310.730	311.937	157.618	219.326	310.730	172.907	221.315	310.730	310.730	268.348	310.730	349.080	168.283	NaN	310.730	310.730	281.554	310.730	310.730	265.246	177.132	310.730	310.730	310.730	310.730	310.730	310.730	310.730	310.730	310.730	227.517	310.730	310.730	310.730	310.730	310.730	310.730	195.765	84.731	173.297	310.730
YCR094W	1	91.671	310.730	122.409	310.730	25.726	310.730	192.105	90.978	123.110	310.730	310.730	225.390	310.730	108.285	310.730	310.730	310.730	310.730	108.416	160.900	NaN	310.730	310.730	154.451	79.767	114.795	99.186	310.730	310.730	310.730	205.970	91.207	310.730	231.915	115.049	310.730	19.037	310.730	310.730	121.140	80.094	310.730	310.730	310.730	77.410	310.730	69.259	310.730
YCR095C	1	310.730	179.480	180.444	185.457	196.382	310.730	310.730	241.032	310.730	210.718	310.730	310.730	244.800	310.730	310.730	310.730	310.730	362.462	201.721	310.730	NaN	310.730	310.730	310.730	310.730	291.031	279.879	310.730	149.489	310.730	310.730	310.730	148.348	310.730	310.730	310.730	310.730	299.174	310.730	151.144	138.644	131.745	255.620	163.032	320.698	310.730	19.186	145.508
YCR100C	1	255.149	159.557	186.161	251.358	310.730	340.089	271.307	198.509	310.730	310.730	220.896	310.730	310.730	212.994	310.730	310.730	212.562	212.604	310.730	130.174	NaN	310.730	310.730	189.237	310.730	254.078	180.533	198.043	310.730	310.730	310.730	310.730	310.730	118.752	310.730	310.730	70.377	182.993	277.809	310.730	310.730	187.470	310.730	310.730	310.730	179.460	120.887	194.300
YCR102C	1	310.730	197.616	310.730	239.554	310.730	230.049	310.730	199.304	227.283	320.817	310.730	310.730	185.411	310.730	184.650	310.730	310.730	310.730	193.752	173.061	NaN	310.730	250.827	310.730	310.730	310.730	310.730	310.730	310.730	310.730	160.832	175.931	164.415	136.168	264.116	310.730	310.730	310.730	116.881	291.546	193.243	142.159	214.513	310.730	310.730	310.730	68.509	256.016
YCR104W	1	310.730	196.855	310.730	310.730	147.133	214.728	364.116	178.806	310.730	229.841	310.730	310.730	310.730	310.730	310.730	143.730	310.730	192.636	153.514	147.192	NaN	310.730	310.730	295.888	310.730	310.730	310.730	310.730	310.730	127.392	310.730	310.730	310.730	310.730	310.730	212.996	310.730	183.387	302.132	310.730	171.998	149.326	146.288	189.261	163.897	169.112	2.030	174.030
YCR106W	1	NaN	NaN	NaN	NaN	NaN	NaN	NaN	NaN	NaN	NaN	NaN	NaN	NaN	NaN	NaN	NaN	NaN	NaN	NaN	NaN	NaN	NaN	NaN	NaN	NaN	NaN	NaN	NaN	NaN	NaN	NaN	NaN	NaN	NaN	NaN	NaN	NaN	NaN	NaN	NaN	NaN	NaN	NaN	NaN	NaN	NaN	NaN	NaN
YCR107W	1	143.823	200.084	101.894	218.287	310.730	265.638	208.189	316.398	193.524	310.730	310.730	310.730	148.508	310.730	310.730	163.809	236.179	310.730	404.187	186.050	NaN	197.209	310.730	310.730	221.129	310.730	229.721	310.730	207.110	133.895	310.730	155.629	80.048	310.730	310.730	296.194	310.730	310.730	138.580	168.953	310.730	310.730	310.730	211.050	98.133	254.253	190.654	310.730
[truncated: 63 more columns]
