# Supplementary material for: Global Linkage Map Connects Meiotic Centromere Function to Chromosome Size in Budding Yeast
Source: G3 (Bethesda). 2013 Oct 1;3(10):1741–51. doi: 10.1534/g3.113.007377 (PMC3789798; doi:10.1534/g3.113.007377)
Supplement: Supporting Information [file supp_g3.113.007377_FileS1.zip › Baryshnikova_genetic_distances_chr4.txt]

ORF	GWEIGHT	YDL243C	YDL242W	YDL241W	YDL240W	YDL239C	YDL238C	YDL237W	YDL236W	YDL234C	YDL233W	YDL231C	YDL230W	YDL229W	YDL227C	YDL226C	YDL224C	YDL223C	YDL222C	YDL219W	YDL218W	YDL216C	YDL215C	YDL214C	YDL213C	YDL211C	YDL210W	YDL206W	YDL204W	YDL203C	YDL201W	YDL200C	YDL199C	YDL197C	YDL194W	YDL192W	YDL191W	YDL190C	YDL189W	YDL188C	YDL187C	YDL186W	YDL184C	YDL183C	YDL182W	YDL181W	YDL180W	YDL179W	YDL178W
EWEIGHT		1	1	1	1	1	1	1	1	1	1	1	1	1	1	1	1	1	1	1	1	1	1	1	1	1	1	1	1	1	1	1	1	1	1	1	1	1	1	1	1	1	1	1	1	1	1	1	1
YDL246C	1	-0.000	NaN	5.936	3.522	31.026	30.291	41.811	45.031	34.906	30.687	35.665	55.746	35.412	41.343	70.783	53.239	107.401	50.732	53.443	92.398	57.255	75.889	167.237	101.399	91.906	114.922	131.035	94.857	160.731	183.514	127.909	77.413	108.340	105.495	11.875	310.730	108.660	137.377	130.390	143.661	112.018	115.980	88.328	132.667	134.869	310.730	310.730	117.047
YDL245C	1	-0.000	10.263	11.480	26.942	28.979	29.982	33.154	38.990	35.212	47.729	33.169	37.050	47.799	54.386	65.660	60.092	87.077	93.640	84.458	105.552	80.092	80.489	99.180	107.895	100.127	95.680	114.090	116.344	150.462	121.646	123.317	84.935	138.036	113.411	310.730	137.167	100.768	177.561	134.242	168.673	138.818	111.225	145.967	157.827	137.662	111.662	141.186	134.615
YDL244W	1	-0.000	0.079	7.452	12.462	12.660	10.464	18.421	21.341	22.021	37.697	39.618	29.207	54.191	34.331	21.717	65.813	59.566	76.879	75.374	105.485	76.087	67.650	72.366	76.114	65.598	83.777	105.262	121.018	65.609	114.614	149.543	133.565	91.273	141.533	310.730	310.730	310.730	117.297	241.393	108.928	106.061	144.721	209.247	168.012	131.951	310.730	110.578	88.619
YDL243C	1	-0.000	NaN	NaN	3.983	17.870	25.963	1.176	20.769	21.363	16.981	30.263	26.494	28.040	53.138	46.044	30.420	96.778	36.835	69.179	98.269	83.902	44.671	82.732	88.375	112.249	115.525	103.690	153.124	88.635	82.420	225.277	52.717	47.743	130.199	310.730	99.528	75.520	134.260	310.730	107.483	105.715	250.265	130.095	133.052	310.730	111.245	148.108	118.104
YDL240W	1	24.596	18.938	8.152	-0.000	NaN	4.215	24.996	26.732	29.288	23.446	35.289	39.129	33.842	44.301	38.924	59.592	76.173	77.132	90.063	78.254	71.521	85.553	90.892	78.648	87.336	103.190	140.165	127.948	167.045	137.965	119.064	109.286	121.871	158.494	52.436	133.509	196.586	141.857	113.145	150.617	149.303	119.753	310.730	122.486	111.516	83.542	105.978	164.334
YDL238C	1	35.296	38.670	31.350	29.426	12.197	-0.000	NaN	12.059	6.327	13.648	24.316	36.116	35.004	37.802	35.531	56.992	54.010	49.468	75.291	59.136	62.531	73.514	86.590	69.701	77.911	105.052	90.067	105.023	78.118	83.950	112.151	119.081	102.602	133.919	75.244	132.772	193.372	107.101	171.002	109.447	111.385	140.044	104.421	207.640	160.213	193.389	126.304	110.685
YDL237W	1	25.406	41.783	20.586	17.752	15.404	NaN	-0.000	4.600	13.896	18.240	29.079	16.916	17.794	28.337	32.235	48.968	57.579	52.107	62.138	73.939	75.440	85.588	89.534	79.398	75.585	84.423	100.859	102.341	92.342	91.939	98.481	95.317	124.580	129.913	105.660	127.023	125.418	121.493	114.747	109.723	124.589	94.735	69.346	79.316	134.360	293.375	100.598	86.272
YDL236W	1	51.726	62.440	42.081	23.291	38.612	19.440	8.692	-0.000	9.208	34.976	12.109	36.607	27.457	46.498	57.372	84.867	66.849	83.794	73.140	123.645	97.888	91.431	90.100	95.062	94.366	111.211	88.656	101.595	209.030	139.644	258.450	99.319	115.943	86.850	64.514	65.261	87.841	179.658	125.619	167.319	125.968	72.600	105.774	141.300	125.679	63.472	84.311	123.198
YDL234C	1	48.812	48.490	34.767	31.376	42.092	23.191	25.039	14.625	-0.000	0.487	14.995	24.163	23.292	28.529	54.152	58.774	55.462	66.776	71.419	74.164	74.244	74.844	78.000	87.076	81.431	102.407	116.730	105.301	112.234	101.613	115.423	101.738	107.990	133.826	137.693	310.730	124.553	173.973	144.672	145.161	115.005	130.806	134.712	110.862	136.471	241.917	124.091	104.139
YDL230W	1	87.505	42.551	43.550	25.974	32.213	42.581	38.564	35.973	33.483	2.745	3.863	-0.000	1.083	19.260	38.062	39.903	51.182	50.720	50.488	62.371	48.693	63.417	66.007	74.556	67.712	88.089	114.136	101.635	80.851	97.770	103.235	102.891	87.718	104.710	86.213	111.139	117.152	196.701	101.439	106.579	80.368	116.149	167.041	138.410	133.390	97.167	113.901	94.820
YDL229W	1	38.586	40.200	37.203	27.335	25.563	17.918	16.487	12.183	31.788	1.282	4.548	1.278	-0.000	1.964	17.229	34.072	21.710	15.186	50.810	36.314	50.383	43.780	82.381	66.345	58.588	64.521	66.336	71.305	79.677	50.510	77.287	101.008	86.608	100.071	85.220	86.281	80.615	100.664	123.667	109.436	92.555	55.602	147.679	143.177	112.368	134.522	119.668	150.869
YDL226C	1	72.105	57.764	78.643	57.134	65.835	54.845	40.224	38.589	57.923	28.741	36.487	41.579	29.344	19.788	-0.000	28.997	24.057	27.299	43.533	36.221	39.970	39.264	58.847	54.127	59.700	67.082	79.749	73.269	57.978	71.280	63.463	73.524	66.987	83.990	94.752	51.446	79.131	112.641	116.312	82.187	94.438	77.639	100.983	100.781	95.408	64.488	71.765	100.621
YDL225W	1	77.651	66.579	63.040	67.633	39.258	51.605	56.033	26.306	34.237	35.010	30.874	22.875	18.722	24.822	-0.000	7.740	1.992	1.553	21.850	28.178	22.939	26.402	33.668	36.793	38.986	64.116	66.637	66.788	56.752	72.808	58.848	59.777	51.151	59.854	31.866	41.011	41.801	74.818	68.395	116.565	94.341	72.658	76.360	40.892	69.180	70.056	89.388	91.122
YDL224C	1	62.618	73.403	67.835	51.638	51.313	67.099	51.165	55.832	50.519	31.857	42.777	43.895	30.366	21.680	24.367	-0.000	1.616	1.260	25.526	32.215	42.997	42.345	40.268	48.890	50.741	75.943	68.807	80.772	73.480	69.663	77.308	61.291	67.342	63.597	107.163	97.995	73.891	92.411	117.114	92.534	100.545	78.897	103.203	86.773	101.274	85.865	64.050	74.202
YDL223C	1	91.597	93.674	84.413	73.235	82.401	72.962	78.050	77.587	59.902	66.880	45.919	66.196	47.887	50.139	39.604	2.185	-0.000	4.316	25.666	36.403	35.296	54.021	51.489	50.728	56.777	61.660	68.259	76.828	78.766	63.609	69.640	66.483	73.109	71.433	199.884	103.806	76.974	92.528	90.279	118.399	99.144	69.807	93.569	86.840	90.301	87.531	96.826	92.656
YDL222C	1	56.292	78.965	71.064	56.870	68.892	66.171	76.844	64.841	71.180	58.421	34.168	46.962	42.551	32.644	24.199	0.065	3.305	-0.000	10.807	11.763	20.479	17.596	20.151	40.425	30.777	43.042	56.051	45.210	60.579	56.234	51.433	75.903	75.815	82.746	107.018	53.054	38.189	65.273	64.971	79.538	43.497	44.239	86.944	72.668	78.176	54.836	82.254	104.179
YDL219W	1	57.219	90.683	67.800	59.440	35.170	57.820	98.123	81.346	65.822	61.533	59.320	82.850	68.741	36.746	25.902	13.158	12.016	8.294	-0.000	2.473	5.418	11.182	7.594	19.817	15.570	31.465	50.615	39.842	28.092	29.333	30.828	37.709	56.430	50.009	128.891	55.767	59.954	43.474	67.838	53.940	62.870	NaN	NaN	NaN	NaN	NaN	NaN	NaN
YDL216C	1	117.816	117.621	71.487	125.963	80.690	99.418	58.000	73.740	122.998	76.714	56.393	65.982	58.073	73.902	9.055	29.367	33.038	25.714	16.771	9.979	-0.000	1.683	2.312	3.592	8.503	14.340	23.205	34.562	27.510	59.207	50.790	35.753	49.589	37.448	16.484	49.291	24.967	99.325	41.428	57.828	48.422	35.862	72.934	72.477	45.773	26.026	42.035	51.755
YDL215C	1	87.581	73.061	81.588	55.394	73.565	79.082	72.665	83.164	81.023	87.226	53.479	54.203	48.817	42.058	40.413	37.503	44.106	32.520	25.251	16.257	NaN	-0.000	NaN	13.080	12.457	22.832	43.950	49.882	45.613	41.248	49.215	46.326	47.321	65.819	65.241	28.164	52.635	55.275	55.693	59.395	73.595	42.932	90.302	51.679	49.617	64.630	39.695	69.739
YDL214C	1	104.437	100.157	94.101	61.182	74.034	86.115	79.673	77.190	71.257	63.179	74.404	51.603	62.748	51.579	49.424	36.818	31.046	21.915	15.356	6.061	NaN	NaN	-0.000	4.724	NaN	11.923	33.447	24.888	20.986	23.192	34.011	46.210	48.723	64.013	53.589	39.980	63.762	53.416	72.312	49.585	35.425	55.769	34.948	43.633	61.201	63.160	71.499	52.249
YDL213C	1	62.163	101.235	84.851	62.724	83.953	89.462	149.374	67.208	66.464	98.643	53.463	73.001	25.257	63.442	30.716	38.318	52.775	33.152	6.621	23.548	2.794	1.310	NaN	-0.000	NaN	1.723	18.588	26.951	39.423	21.609	25.104	38.318	37.704	46.377	12.304	49.098	47.949	40.066	102.294	54.730	55.933	49.512	50.430	16.192	49.319	42.678	22.905	45.967
YDL212W	1	95.515	310.730	78.337	90.498	85.542	80.651	97.499	107.168	83.290	95.337	49.168	71.987	91.300	52.125	46.391	48.145	21.496	23.363	14.183	16.974	13.681	8.872	6.295	7.265	-0.000	7.215	38.967	35.831	21.080	31.734	36.231	27.441	59.948	59.876	6.682	95.371	35.650	68.581	49.028	48.226	71.970	38.880	62.137	52.969	54.249	19.484	47.327	47.962
YDL210W	1	NaN	NaN	NaN	NaN	NaN	NaN	NaN	NaN	NaN	NaN	NaN	NaN	NaN	NaN	NaN	NaN	NaN	NaN	NaN	NaN	NaN	NaN	NaN	NaN	NaN	NaN	NaN	NaN	NaN	NaN	NaN	NaN	NaN	NaN	NaN	NaN	NaN	NaN	NaN	NaN	NaN	-0.000	0.965	NaN	NaN	NaN	5.523	NaN
YDL208W	1	93.426	73.871	86.896	62.166	54.668	65.890	93.144	87.173	54.759	52.035	76.178	108.520	64.194	35.366	20.143	21.247	9.359	19.300	10.085	7.978	20.298	32.846	18.410	18.646	7.017	-0.000	3.746	13.813	8.130	4.199	18.344	23.590	20.236	37.681	125.968	27.807	21.200	27.130	40.529	21.048	19.175	12.737	15.631	24.367	28.597	10.882	23.774	28.821
YDL208W	1	48.372	73.640	47.218	63.864	86.080	105.952	105.401	115.963	82.892	51.897	43.651	107.380	26.165	58.595	54.179	NaN	31.849	14.244	13.577	8.560	19.561	11.752	5.736	19.147	9.576	-0.000	NaN	16.362	10.341	20.007	5.448	2.501	7.998	9.924	61.483	28.828	16.637	22.092	29.683	27.654	27.054	23.401	36.714	37.036	47.691	17.339	23.230	39.293
YDL204W	1	128.119	113.699	136.613	104.824	103.589	107.847	95.327	102.750	105.232	116.266	95.153	90.059	90.290	92.502	99.139	80.984	74.596	67.499	49.816	59.399	49.799	51.175	41.349	60.522	46.711	39.104	NaN	-0.000	NaN	5.256	18.140	6.612	14.327	30.159	23.123	30.413	39.367	34.341	49.634	36.407	21.691	46.784	53.852	48.915	49.852	53.249	57.536	53.458
YDL203C	1	160.640	150.347	130.323	310.730	142.805	116.148	100.424	94.897	114.621	109.392	116.824	96.504	103.089	77.675	80.913	86.960	53.933	56.783	42.815	56.411	40.051	59.345	49.628	52.144	46.560	36.264	NaN	NaN	-0.000	1.519	3.884	4.168	23.750	24.517	NaN	18.320	26.114	40.824	32.029	30.918	27.492	26.943	48.280	54.407	50.487	63.634	44.553	50.529
YDL201W	1	117.863	130.650	146.057	123.498	100.032	126.107	101.006	107.516	94.263	141.562	100.634	110.173	89.991	91.224	78.188	45.923	65.030	54.442	40.914	54.715	40.004	54.024	45.490	47.543	42.741	37.816	3.901	6.084	3.720	-0.000	1.509	0.307	13.258	18.162	14.972	4.959	13.237	25.507	21.003	31.212	19.389	23.131	38.239	38.901	36.861	30.203	35.891	31.639
YDL200C	1	86.038	106.402	101.043	92.854	79.306	123.563	100.748	109.248	135.792	137.351	84.010	88.617	97.006	88.012	72.287	47.593	43.798	64.250	45.200	52.274	37.205	43.215	44.927	41.437	44.150	50.338	0.373	NaN	1.700	NaN	-0.000	NaN	NaN	17.490	17.532	NaN	14.050	19.294	19.876	16.722	21.209	19.526	22.668	17.859	16.821	15.442	20.343	18.288
YDL197C	1	82.928	146.302	66.089	136.550	72.732	86.410	127.898	139.959	84.745	180.338	55.264	84.800	55.684	71.753	68.887	34.030	57.286	61.487	49.572	62.638	34.179	41.140	35.671	44.593	36.928	35.617	0.715	1.859	3.318	4.840	NaN	NaN	-0.000	7.681	NaN	NaN	NaN	14.495	0.654	13.785	4.725	13.927	18.200	19.467	26.178	NaN	11.794	33.783
YDL195W	1	111.982	310.730	171.213	93.647	111.910	310.730	164.520	91.921	310.730	80.239	149.947	92.906	119.701	82.989	69.534	131.235	59.252	54.074	46.075	52.935	37.268	20.498	36.495	44.834	53.375	23.413	12.821	7.248	2.638	12.414	2.610	8.998	-0.000	2.259	NaN	NaN	NaN	8.511	2.287	1.874	4.886	16.553	16.574	15.804	13.552	9.122	30.173	17.631
YDL194W	1	129.212	157.504	102.831	134.407	310.730	310.730	151.701	310.730	91.632	87.254	71.906	72.268	71.846	83.042	64.653	64.304	96.461	47.602	44.823	37.158	26.261	44.296	54.243	62.544	63.421	52.068	10.302	27.625	22.835	15.373	0.461	NaN	12.552	-0.000	NaN	NaN	NaN	15.336	9.824	9.708	2.426	24.558	16.764	16.988	18.318	22.142	29.056	22.223
YDL193W	1	89.372	89.557	148.947	85.314	106.604	158.178	149.103	310.730	119.372	105.905	150.148	91.597	150.517	91.123	41.083	98.911	30.214	75.730	61.016	49.083	63.802	54.648	45.347	46.113	47.886	33.055	21.840	19.109	12.610	17.906	45.065	26.109	19.466	26.836	-0.000	5.343	2.009	6.172	9.969	18.660	7.396	17.664	13.599	8.778	13.887	12.130	19.533	17.569
YDL192W	1	310.730	209.831	211.382	86.128	102.240	181.250	231.230	88.804	151.585	83.760	337.533	112.147	124.191	88.119	27.692	156.875	310.730	75.782	62.159	73.456	58.651	75.026	83.013	64.739	74.679	67.640	58.457	63.043	62.802	50.509	63.023	37.379	45.321	37.620	-0.000	24.773	34.540	49.832	44.607	51.902	72.029	36.432	54.893	46.714	35.153	51.949	51.337	57.246
YDL190C	1	117.523	145.750	135.504	159.499	126.686	118.498	99.867	118.168	114.903	94.370	99.498	87.395	91.114	87.351	87.143	69.387	81.542	82.781	63.269	59.054	60.173	63.632	54.031	67.994	57.864	58.069	32.256	32.109	30.948	31.099	38.229	18.637	13.753	12.638	5.269	NaN	-0.000	3.373	8.160	13.612	10.156	14.064	24.841	26.622	21.891	18.956	31.438	27.251
YDL188C	1	310.730	167.610	310.730	310.730	127.478	119.120	102.074	99.441	137.739	83.088	120.574	104.244	99.481	159.562	108.364	99.573	86.029	93.960	53.534	53.763	58.898	66.220	72.841	53.328	73.792	71.955	49.328	35.623	16.894	17.150	16.801	20.893	11.342	17.146	NaN	NaN	2.763	NaN	-0.000	8.871	0.189	5.715	11.753	9.657	1.593	8.543	20.745	22.881
YDL186W	1	157.972	101.190	310.730	151.252	134.513	189.355	161.655	85.293	123.039	102.967	132.251	94.608	59.554	80.977	92.536	121.667	126.524	78.484	58.425	53.535	58.155	62.032	49.067	52.176	51.177	26.552	26.561	43.440	27.127	20.435	13.604	17.705	14.018	19.416	58.000	NaN	15.779	0.722	2.190	NaN	-0.000	NaN	3.804	NaN	NaN	12.631	13.284	3.866
YDL185W	1	10.262	132.164	310.730	97.102	310.730	310.730	310.730	310.730	310.730	310.730	310.730	310.730	310.730	310.730	NaN	231.287	58.497	22.785	59.943	63.471	52.358	110.971	73.839	89.232	80.817	164.999	38.877	50.452	97.174	60.530	156.828	39.420	37.957	14.320	NaN	20.773	15.515	53.758	38.887	70.492	105.768	-0.000	11.692	7.300	11.659	42.004	2.398	15.485
YDL184C	1	384.919	160.551	174.845	185.682	131.807	105.493	117.491	95.817	111.041	107.623	187.680	117.343	193.452	124.000	114.147	119.765	101.328	76.813	94.675	96.617	80.538	76.311	74.364	74.249	70.034	65.981	41.403	49.071	44.085	34.372	29.073	38.232	22.352	30.659	11.921	NaN	25.172	9.528	3.212	4.181	7.163	-0.000	1.955	1.780	6.914	13.449	14.316	21.796
YDL183C	1	230.017	229.932	159.696	220.928	119.244	246.412	169.579	153.635	218.543	106.600	128.663	90.309	96.892	104.876	94.441	62.365	84.884	87.955	61.673	72.230	52.136	75.480	67.849	70.633	53.187	67.269	36.722	43.496	36.027	34.171	33.648	28.818	31.191	14.299	15.493	NaN	NaN	2.201	5.436	NaN	NaN	NaN	-0.000	NaN	NaN	9.611	1.066	6.166
YDL182W	1	160.589	148.352	133.326	136.418	135.769	109.130	124.152	116.113	108.361	161.372	100.765	102.331	90.773	93.019	107.088	79.209	97.356	106.049	84.442	114.953	60.766	61.203	71.240	87.521	64.867	62.762	31.401	30.418	48.979	42.425	40.349	30.116	42.621	19.467	22.311	NaN	8.180	23.244	7.642	22.061	13.593	4.235	0.155	-0.000	NaN	NaN	NaN	2.596
YDL181W	1	122.552	310.730	118.269	168.213	139.577	131.287	188.376	176.291	95.471	175.561	113.282	212.679	104.981	93.811	113.056	58.748	90.701	69.796	55.064	81.436	87.692	87.229	84.214	81.262	67.785	75.109	41.434	44.578	35.172	22.627	29.187	41.768	34.754	21.016	NaN	NaN	6.291	12.880	6.628	24.623	4.162	6.061	2.907	1.620	-0.000	NaN	5.072	8.562
YDL180W	1	198.463	310.730	127.178	310.730	310.730	260.597	151.951	112.595	92.433	183.661	310.730	161.959	179.247	259.183	113.011	109.210	86.375	47.640	41.768	59.686	62.208	101.897	51.501	72.988	69.706	70.179	28.752	32.584	49.885	35.616	23.656	40.472	21.123	18.876	4.436	NaN	14.215	27.740	14.954	28.548	8.075	3.235	3.436	10.131	5.941	-0.000	2.968	4.040
YDL179W	1	158.387	145.315	120.937	161.382	147.915	162.746	136.003	140.588	124.622	132.016	103.048	113.712	102.826	119.205	99.200	101.951	93.968	96.277	86.908	97.150	53.114	78.602	78.008	87.881	77.728	67.135	35.973	48.263	51.269	40.500	25.156	30.929	39.772	34.038	38.659	3.050	19.864	25.639	23.039	31.822	14.680	9.565	5.238	5.870	2.582	NaN	-0.000	NaN
YDL178W	1	141.809	201.646	92.872	183.066	128.158	127.837	146.790	209.342	77.308	157.455	78.605	157.495	84.577	110.348	122.020	68.858	88.244	67.825	46.992	108.469	68.366	76.561	80.926	82.954	82.142	67.981	37.249	37.557	66.671	46.666	52.998	35.224	56.368	27.669	2.510	2.198	15.774	37.047	21.660	39.774	17.998	11.428	12.575	10.825	14.190	NaN	NaN	-0.000
YDL177C	1	NaN	NaN	NaN	NaN	NaN	NaN	NaN	NaN	NaN	NaN	NaN	NaN	NaN	NaN	NaN	NaN	NaN	NaN	NaN	NaN	NaN	NaN	NaN	NaN	NaN	NaN	NaN	NaN	NaN	NaN	NaN	NaN	NaN	NaN	NaN	NaN	NaN	NaN	NaN	NaN	NaN	4.409	7.482	3.986	3.641	3.313	2.813	2.520
YDL176W	1	135.590	161.582	130.639	178.815	139.536	126.818	208.624	142.543	130.422	141.506	123.016	129.378	81.459	112.680	173.542	93.412	92.717	111.920	83.482	76.225	77.894	84.548	86.455	78.105	74.438	78.726	53.127	57.319	58.249	39.215	59.716	53.846	47.252	45.964	16.290	18.187	44.854	44.544	32.522	41.855	35.741	14.832	14.249	11.333	11.512	5.968	7.017	2.193
YDL174C	1	116.634	126.138	161.632	113.545	161.238	149.268	124.408	184.171	152.978	120.121	118.181	127.127	111.924	101.195	101.453	99.975	78.413	81.299	75.623	72.583	75.436	100.099	65.457	124.739	72.313	78.316	33.964	42.665	61.351	34.889	36.869	34.688	41.025	41.046	46.409	6.769	38.383	33.475	32.561	28.278	19.784	29.332	23.611	26.024	22.564	6.392	14.554	14.952
YDL171C	1	220.051	247.998	145.733	101.120	129.632	244.418	212.314	310.730	310.730	120.644	98.462	80.004	78.568	137.949	310.730	63.720	171.523	69.789	46.041	85.334	46.341	32.175	80.580	56.720	67.285	65.187	29.972	44.380	46.579	39.285	64.613	31.735	31.577	16.717	37.779	23.724	29.657	45.829	38.468	42.528	27.793	10.881	15.544	19.868	4.314	7.240	15.505	7.952
YDL170W	1	310.730	170.442	297.515	138.681	147.013	136.148	121.661	122.607	189.201	138.707	149.147	100.914	118.561	99.648	123.453	96.468	105.566	115.320	101.482	119.252	78.240	91.257	98.943	88.770	79.907	82.778	70.430	70.762	66.225	57.295	80.417	55.157	53.322	62.462	38.354	30.930	60.580	45.896	45.168	56.147	43.339	31.427	25.919	28.182	32.537	18.988	16.108	14.662
YDL169C	1	187.117	190.234	123.033	147.452	125.253	122.879	134.887	310.730	178.335	249.316	179.888	154.531	98.934	95.352	105.024	95.621	106.289	113.707	91.582	121.769	89.735	98.813	93.093	90.183	87.626	86.029	55.251	61.843	66.037	52.936	60.255	63.553	78.521	47.434	31.780	20.357	41.646	59.970	58.771	41.737	38.590	39.332	38.276	44.655	45.963	23.665	24.894	28.534
YDL168W	1	42.123	310.730	96.799	212.245	186.766	259.210	179.038	310.730	89.486	310.730	93.069	310.730	104.693	174.370	188.504	64.059	104.219	93.573	79.099	310.730	97.222	100.040	74.992	111.523	111.462	135.703	42.598	56.350	93.773	57.742	60.315	46.387	78.437	42.646	11.679	9.095	15.956	48.933	28.150	74.715	26.534	14.694	27.104	32.097	27.627	6.537	8.863	27.969
YDL167C	1	NaN	NaN	NaN	NaN	NaN	NaN	NaN	NaN	NaN	NaN	NaN	NaN	NaN	NaN	NaN	NaN	NaN	NaN	NaN	NaN	NaN	NaN	NaN	NaN	NaN	NaN	NaN	NaN	NaN	NaN	NaN	NaN	NaN	NaN	NaN	NaN	NaN	NaN	NaN	NaN	NaN	NaN	NaN	NaN	NaN	NaN	NaN	NaN
YDL157C	1	310.730	310.730	310.730	310.730	97.988	84.021	85.106	166.339	128.376	310.730	120.298	195.272	146.368	132.331	310.730	99.693	54.496	129.739	73.011	87.590	105.470	102.169	138.485	88.872	106.537	101.480	110.215	96.613	105.556	97.095	70.835	91.150	67.009	78.025	63.524	32.504	37.186	115.512	91.742	81.458	61.444	24.305	22.119	54.239	48.669	49.551	50.772	61.483
YDL156W	1	76.120	252.022	184.494	310.730	310.730	310.730	310.730	310.730	117.023	310.730	103.245	250.050	99.563	310.730	310.730	97.302	106.778	129.932	101.093	195.826	91.865	114.856	171.477	134.879	138.123	154.274	85.992	74.292	147.407	56.636	84.457	70.801	66.064	45.364	10.603	21.032	52.515	90.953	71.559	44.200	55.282	61.644	49.496	66.760	73.927	65.415	79.492	73.957
YDL150W	1	310.730	201.821	160.612	137.255	174.064	137.417	136.151	145.679	192.615	156.180	143.647	154.390	110.977	125.540	120.010	102.555	135.684	170.672	149.075	130.390	90.850	100.546	123.619	116.508	101.508	120.903	98.219	96.026	83.422	92.318	84.704	87.523	107.647	89.620	13.765	108.137	97.025	91.642	74.715	75.010	68.082	63.805	75.702	80.720	80.984	64.582	68.394	60.489
YDL149W	1	136.921	151.110	167.262	157.373	167.203	211.150	106.866	111.040	162.274	165.824	157.835	149.482	148.677	107.676	121.936	126.149	82.639	126.232	58.749	90.105	83.319	99.499	95.393	90.188	85.807	86.178	93.881	119.977	96.450	67.377	59.986	72.726	64.270	68.706	47.379	144.960	60.471	58.935	52.986	68.233	55.325	41.700	58.931	49.122	66.928	67.868	63.087	47.851
YDL147W	1	78.834	117.052	17.183	3.899	86.596	310.730	310.730	45.375	55.715	310.730	310.730	310.730	10.945	39.743	NaN	310.730	133.212	17.426	9.040	57.573	33.564	310.730	NaN	310.730	310.730	NaN	54.396	6.134	310.730	49.733	NaN	7.161	62.779	NaN	NaN	310.730	NaN	35.575	20.013	NaN	NaN	NaN	NaN	39.081	NaN	310.730	1.479	NaN
YDL147W	1	56.468	31.979	46.279	74.536	66.284	51.848	65.408	45.740	310.730	77.814	310.730	66.051	48.363	79.195	84.287	310.730	0.432	33.263	22.929	0.135	113.266	92.229	32.890	41.288	45.948	18.030	310.730	310.730	9.318	NaN	10.551	14.658	37.959	310.730	310.730	310.730	NaN	NaN	NaN	NaN	16.469	12.348	NaN	NaN	NaN	310.730	14.151	NaN
YDL146W	1	267.260	106.089	56.104	94.146	133.281	95.570	84.641	193.326	151.624	310.730	116.848	67.647	51.093	79.418	310.730	79.913	94.566	71.880	89.205	94.320	43.059	93.974	76.597	96.304	55.642	61.140	59.125	33.920	65.512	43.503	43.144	28.864	27.098	62.350	310.730	61.448	55.040	31.103	26.221	46.642	21.571	34.489	36.000	50.202	44.961	53.193	14.597	17.067
YDL145C	1	79.984	137.976	123.837	291.197	108.452	230.388	310.730	310.730	106.598	174.284	158.784	108.413	100.942	107.108	91.734	118.345	109.628	125.938	103.783	127.067	99.340	310.730	129.738	87.253	82.177	99.682	78.155	87.110	79.252	75.676	49.705	89.135	73.605	62.324	NaN	118.405	44.579	49.546	68.657	45.359	48.226	56.159	61.378	71.898	61.445	48.330	53.614	55.175
YDL143W	1	310.730	169.819	62.422	69.556	147.517	310.730	310.730	114.437	310.730	59.454	310.730	267.441	310.730	152.384	141.397	310.730	89.873	118.098	82.899	99.559	206.795	310.730	86.424	310.730	83.322	26.135	98.507	126.882	128.675	109.129	33.218	117.806	69.009	61.718	167.560	310.730	59.315	76.037	86.265	88.121	145.029	96.112	36.172	77.248	30.195	104.666	51.067	42.214
YDL142C	1	310.730	182.244	122.198	310.730	233.121	154.992	105.687	262.321	129.866	249.578	134.839	185.932	101.975	201.166	310.730	117.674	311.664	128.961	100.727	310.730	158.829	132.115	219.578	199.980	124.336	145.791	106.935	99.738	143.970	126.343	81.004	85.480	117.037	107.923	310.730	310.730	82.852	99.174	85.748	89.418	82.239	69.904	104.479	122.687	135.345	85.912	53.590	83.240
YDL141W	1	121.585	310.730	126.614	106.657	111.099	310.730	119.728	310.730	126.948	310.730	77.222	122.422	85.561	156.118	135.691	99.787	110.236	72.682	81.837	193.862	62.097	75.076	80.256	310.730	100.211	104.756	72.326	74.874	73.676	78.499	86.693	62.477	65.936	51.151	310.730	15.024	23.323	62.636	53.855	86.703	50.581	52.904	48.425	70.808	46.119	45.596	31.915	52.015
YDL139C	1	NaN	NaN	NaN	NaN	NaN	NaN	NaN	NaN	NaN	NaN	NaN	NaN	NaN	NaN	NaN	NaN	NaN	NaN	NaN	NaN	NaN	NaN	NaN	NaN	NaN	NaN	NaN	NaN	NaN	NaN	NaN	NaN	NaN	NaN	NaN	NaN	NaN	NaN	NaN	NaN	NaN	NaN	NaN	NaN	NaN	NaN	NaN	NaN
YDL137W	1	151.955	310.730	168.076	161.256	180.011	150.736	142.389	361.498	268.533	132.410	310.730	122.486	117.901	128.339	110.909	107.138	143.179	310.730	155.031	132.884	132.330	199.816	125.190	174.946	141.192	139.755	109.380	108.995	187.543	133.635	106.510	115.512	110.808	94.665	7.173	137.292	78.349	106.632	134.546	104.080	79.756	57.905	105.489	74.378	105.133	60.187	76.708	72.782
YDL136W	1	133.123	167.925	118.194	177.076	145.609	310.730	330.682	310.730	170.875	178.337	92.878	149.462	155.245	123.367	154.273	105.981	172.546	121.069	107.073	147.125	105.018	145.277	106.680	310.730	99.933	144.189	95.646	111.142	108.237	128.452	182.558	79.707	89.144	88.662	67.922	2.559	88.300	91.554	96.371	122.168	70.152	65.221	84.751	101.962	96.578	57.332	48.595	56.960
YDL135C	1	310.730	124.057	310.730	113.593	181.293	310.730	310.730	310.730	71.433	272.823	125.564	52.981	78.997	95.628	49.898	299.124	310.730	310.730	110.450	80.611	77.447	117.931	82.234	85.818	104.049	110.897	98.013	129.370	78.165	204.347	81.193	86.954	64.301	57.199	53.172	21.333	64.441	77.910	44.437	87.835	80.046	310.730	45.825	34.431	53.151	74.319	67.279	134.538
YDL134C	1	99.949	147.568	165.618	105.046	173.299	151.504	159.707	310.730	310.730	310.730	158.103	145.598	141.226	119.045	145.248	109.576	112.877	210.318	199.490	209.309	156.416	147.618	106.222	166.664	137.894	173.110	126.390	124.028	90.334	105.216	113.733	123.269	86.232	221.894	310.730	26.055	310.730	86.611	NaN	105.764	136.922	113.973	79.296	61.590	83.762	112.176	88.858	69.620
YDL133W	1	310.730	106.484	158.929	113.790	135.307	65.086	66.220	94.337	310.730	165.801	107.690	90.656	94.169	71.846	78.232	91.586	73.091	160.163	406.083	310.730	38.871	71.439	87.383	108.294	65.463	77.803	94.023	90.732	53.475	58.396	64.335	38.644	52.283	68.448	4.416	27.125	45.832	67.336	61.824	55.716	50.773	55.490	56.142	59.036	47.903	1.769	29.678	25.112
YDL133C-A	1	146.611	310.730	180.489	158.779	179.358	335.170	310.730	211.250	212.108	310.730	310.730	156.434	126.386	133.277	127.248	131.736	186.105	184.782	120.468	157.637	100.352	164.507	188.553	161.355	140.737	124.590	126.009	145.906	135.108	113.599	64.232	84.367	89.616	124.177	310.730	83.467	110.755	85.595	113.499	91.999	82.337	73.494	72.159	85.235	67.696	103.497	83.221	73.725
YDL130W	1	310.730	135.149	164.826	310.730	133.142	101.236	78.709	159.922	138.993	310.730	94.166	163.525	191.389	187.236	219.963	310.730	73.402	102.889	127.042	310.730	78.747	97.149	89.065	145.709	111.388	87.126	90.069	74.163	69.618	81.574	92.254	69.588	98.620	69.557	113.340	70.648	89.063	151.137	56.859	55.869	73.226	52.810	98.728	154.369	171.930	28.932	53.337	70.291
YDL130W-A	1	310.730	156.133	118.461	110.597	160.590	146.551	130.511	310.730	161.080	177.662	95.923	127.271	310.730	124.187	199.473	98.250	310.730	112.991	310.730	117.609	82.873	105.546	310.730	310.730	146.232	189.676	145.179	99.467	137.714	110.064	78.672	80.945	127.723	110.339	310.730	30.863	107.748	113.472	114.684	73.620	75.686	99.109	100.360	91.251	83.377	91.518	70.681	73.085
YDL129W	1	171.090	243.258	310.730	247.725	310.730	257.879	245.409	310.730	178.516	310.730	182.765	310.730	235.860	310.730	214.393	142.322	151.480	187.368	250.248	142.503	135.522	310.730	310.730	169.788	133.225	125.195	124.433	141.054	165.322	148.700	355.271	108.752	153.217	97.967	310.730	113.428	106.799	121.620	128.244	152.155	120.788	81.474	107.958	133.850	123.464	71.313	90.625	94.968
YDL126C	1	49.981	56.695	180.402	87.988	55.332	80.998	229.066	310.730	93.818	310.730	106.676	121.507	310.730	99.159	102.768	88.486	48.243	310.730	310.730	310.730	310.730	310.730	56.213	310.730	310.730	45.248	310.730	310.730	94.015	78.274	47.063	115.185	310.730	66.527	310.730	310.730	310.730	50.377	103.254	76.614	119.223	61.107	310.730	310.730	310.730	29.555	48.888	129.662
YDL124W	1	236.454	236.804	310.730	310.730	133.018	310.730	170.371	189.310	310.730	221.948	310.730	310.730	310.730	204.165	113.049	121.003	116.691	148.132	310.730	140.006	94.751	135.576	183.364	192.004	136.045	156.342	119.917	105.294	99.967	101.807	89.274	104.775	88.515	143.050	310.730	110.201	155.204	110.818	118.727	99.933	107.802	96.419	57.946	109.606	100.376	101.711	84.871	98.620
YDL122W	1	310.730	145.961	310.730	310.730	107.681	129.260	102.695	98.434	98.519	139.437	139.350	159.753	232.352	310.730	201.819	187.371	77.726	102.623	79.136	163.348	115.845	115.229	163.667	84.273	129.955	135.811	132.704	120.544	115.554	96.269	72.472	164.044	118.762	86.575	83.712	54.145	75.310	118.242	102.360	112.722	70.055	85.346	89.237	76.048	101.903	43.915	80.061	167.889
YDL121C	1	NaN	NaN	NaN	NaN	NaN	NaN	NaN	NaN	NaN	NaN	NaN	NaN	NaN	NaN	NaN	NaN	NaN	NaN	NaN	NaN	NaN	NaN	NaN	NaN	NaN	NaN	NaN	NaN	NaN	NaN	NaN	NaN	NaN	NaN	NaN	NaN	NaN	NaN	NaN	NaN	NaN	96.111	138.037	77.893	143.631	81.423	106.156	83.350
YDL117W	1	239.832	310.730	155.035	115.026	153.061	145.052	310.730	310.730	94.309	194.652	143.063	142.800	310.730	310.730	108.737	221.623	259.506	198.077	98.911	159.530	187.875	310.730	149.265	310.730	152.512	169.914	130.220	133.522	90.465	310.730	310.730	162.711	120.441	96.759	73.936	54.558	81.524	100.632	79.549	82.122	161.137	91.650	121.727	102.173	103.290	109.608	94.796	98.503
YDL116W	1	NaN	NaN	NaN	NaN	NaN	NaN	NaN	NaN	NaN	NaN	NaN	NaN	NaN	NaN	NaN	NaN	NaN	NaN	NaN	NaN	NaN	NaN	NaN	NaN	NaN	NaN	NaN	NaN	NaN	NaN	NaN	NaN	NaN	NaN	NaN	NaN	NaN	NaN	NaN	NaN	NaN	NaN	NaN	NaN	NaN	NaN	NaN	NaN
YDL115C	1	128.406	310.730	227.987	310.730	72.812	95.069	310.730	310.730	310.730	55.970	310.730	310.730	100.187	80.868	106.995	88.899	8.875	67.809	44.613	310.730	61.250	135.412	19.587	79.368	43.434	47.025	93.600	41.248	8.094	38.225	23.924	18.810	19.569	31.072	310.730	310.730	23.689	35.978	104.471	63.706	25.184	NaN	93.672	29.462	74.688	NaN	25.782	NaN
YDL114W	1	NaN	NaN	NaN	NaN	NaN	NaN	NaN	NaN	NaN	NaN	NaN	NaN	NaN	NaN	NaN	NaN	NaN	NaN	NaN	NaN	NaN	NaN	NaN	NaN	NaN	NaN	NaN	NaN	NaN	NaN	NaN	NaN	NaN	NaN	NaN	NaN	NaN	NaN	NaN	NaN	NaN	63.663	95.494	81.974	95.422	83.151	99.668	85.705
YDL112W	1	77.744	211.251	300.959	310.730	182.567	168.232	194.998	199.610	310.730	310.730	160.762	310.730	148.240	152.379	189.209	107.667	162.615	310.730	310.730	310.730	98.995	111.874	137.467	142.246	116.761	171.259	145.952	201.477	86.210	82.456	110.659	76.309	114.548	145.691	36.940	47.173	99.942	120.743	310.730	105.493	104.557	85.176	96.757	56.702	94.141	55.559	87.989	80.910
YDL111C	1	239.153	109.536	186.148	161.539	146.030	190.901	310.730	122.591	117.026	195.235	310.730	147.206	240.638	208.213	129.435	310.730	157.280	134.719	172.697	310.730	310.730	310.730	206.614	133.569	91.996	101.827	282.188	310.730	73.074	81.728	100.098	98.490	84.026	173.717	42.753	110.259	81.040	61.337	79.260	183.490	63.672	82.972	118.881	93.682	111.920	55.971	136.466	115.671
YDL110C	1	310.730	310.730	97.934	115.059	127.946	142.418	310.730	163.167	232.017	310.730	149.716	310.730	105.322	310.730	310.730	85.420	310.730	173.135	310.730	310.730	105.502	174.515	310.730	114.906	310.730	310.730	138.794	139.150	310.730	141.463	141.147	90.975	118.457	104.753	190.414	47.913	96.496	219.030	150.046	173.170	100.940	121.448	88.900	142.555	255.263	45.610	86.437	157.198
YDL109C	1	119.746	229.870	160.996	159.090	171.244	176.913	310.730	244.526	126.253	250.863	310.730	146.449	160.958	205.984	186.066	190.464	351.750	310.730	143.926	217.077	156.563	310.730	147.718	188.216	149.356	135.709	160.257	225.776	220.864	182.366	189.424	105.276	150.273	155.683	150.690	135.485	131.794	99.603	310.730	165.210	310.730	115.009	99.798	113.442	104.396	106.268	144.163	119.835
YDL108W	1	NaN	NaN	NaN	NaN	NaN	NaN	NaN	NaN	NaN	NaN	NaN	NaN	NaN	NaN	NaN	NaN	NaN	NaN	NaN	NaN	NaN	NaN	NaN	NaN	NaN	NaN	NaN	NaN	NaN	NaN	NaN	NaN	NaN	NaN	NaN	NaN	NaN	NaN	NaN	NaN	NaN	NaN	NaN	NaN	NaN	NaN	NaN	NaN
YDL107W	1	233.294	310.730	73.505	114.698	310.730	310.730	114.360	310.730	36.401	310.730	66.469	310.730	65.138	163.144	310.730	60.614	310.730	83.160	47.945	310.730	100.181	108.814	310.730	310.730	132.630	310.730	63.061	65.138	310.730	158.439	141.138	132.550	70.874	65.027	310.730	71.565	49.605	92.604	49.777	150.232	50.829	72.499	310.730	109.482	310.730	68.748	37.532	90.575
YDL106C	1	103.733	266.987	310.730	131.672	286.237	310.730	310.730	310.730	310.730	310.730	310.730	153.286	149.935	159.704	310.730	71.096	50.242	171.752	146.038	114.648	292.838	125.664	310.730	310.730	126.127	310.730	123.250	128.654	310.730	125.451	135.431	322.519	310.730	131.995	310.730	33.383	90.758	185.591	138.295	99.574	103.135	112.181	310.730	310.730	310.730	26.589	151.683	109.361
YDL105W	1	184.906	261.301	310.730	102.321	173.204	310.730	358.856	108.931	310.730	140.700	131.304	127.782	115.510	147.940	105.352	310.730	209.510	132.239	310.730	116.432	104.818	92.477	115.665	148.609	163.408	35.079	310.730	310.730	141.266	210.194	310.730	151.278	111.311	310.730	310.730	70.661	237.655	154.249	133.702	112.491	310.730	90.086	86.366	101.418	117.928	100.850	137.826	96.557
YDL104C	1	178.170	310.730	155.104	302.383	310.730	310.730	310.730	310.730	310.730	310.730	153.434	250.342	174.501	143.629	174.645	105.466	310.730	168.796	210.843	310.730	168.231	310.730	310.730	310.730	310.730	162.983	118.318	153.448	310.730	124.226	118.789	139.818	310.730	259.368	310.730	310.730	101.415	100.710	364.841	310.730	100.408	93.370	145.216	137.943	310.730	94.309	99.230	152.672
YDL103C	1	310.730	122.996	310.730	NaN	310.730	310.730	317.207	52.792	310.730	310.730	310.730	122.747	310.730	310.730	310.730	310.730	310.730	310.730	310.730	310.730	166.266	131.831	310.730	180.264	95.220	126.206	137.085	310.730	55.862	128.587	52.124	310.730	156.269	310.730	52.092	64.014	310.730	149.360	310.730	68.888	76.405	117.899	145.076	99.390	101.494	76.467	310.730	55.817
YDL103C	1	310.730	310.730	310.730	310.730	310.730	310.730	184.175	139.008	310.730	210.999	310.730	121.745	118.614	115.733	119.520	310.730	310.730	122.781	310.730	310.730	86.744	161.058	184.549	146.521	107.170	129.411	105.423	164.849	74.195	104.944	74.990	153.137	137.832	256.422	30.716	166.886	310.730	85.379	175.826	99.931	158.024	152.868	100.908	87.826	123.007	118.209	266.790	135.635
YDL103C	1	133.376	128.255	310.730	150.216	168.914	232.193	310.730	310.730	310.730	267.794	310.730	136.873	148.091	168.537	204.692	142.229	310.730	117.151	310.730	172.563	90.313	154.312	152.051	145.964	157.430	124.191	159.109	310.730	310.730	141.403	70.382	104.550	127.742	145.804	67.604	101.351	119.360	86.485	310.730	110.085	310.730	152.637	97.962	137.752	159.138	123.945	127.010	154.719
YDL101C	1	139.077	310.730	170.489	310.730	224.506	183.372	151.887	310.730	141.287	310.730	114.806	116.552	153.066	167.193	310.730	137.044	310.730	219.972	310.730	310.730	110.704	176.251	174.871	310.730	198.976	145.478	118.984	126.708	204.960	136.900	110.564	76.855	127.735	127.485	40.872	89.555	83.611	152.093	87.685	154.810	152.983	114.874	126.274	136.719	166.479	72.711	106.421	113.230
YDL100C	1	130.744	155.167	339.536	310.730	181.533	310.730	310.730	310.730	310.730	310.730	171.711	152.456	188.988	310.730	310.730	133.412	184.932	310.730	161.196	310.730	250.017	310.730	310.730	147.599	238.290	131.411	310.730	310.730	163.301	137.638	154.427	310.730	198.353	310.730	310.730	310.730	310.730	310.730	310.730	280.810	235.903	206.459	178.403	162.008	310.730	310.730	162.439	153.990
YDL099W	1	269.181	168.889	150.173	170.701	310.730	310.730	310.730	308.898	310.730	120.806	190.234	170.242	152.677	193.302	310.730	165.247	310.730	310.730	310.730	310.730	137.985	199.870	159.700	199.441	177.227	160.407	160.793	239.384	155.280	185.445	310.730	131.629	142.523	310.730	310.730	156.849	173.205	128.171	166.107	167.857	202.249	121.632	123.317	102.906	118.952	169.773	125.677	110.330
YDL098C	1	226.757	128.550	310.730	169.495	188.155	227.195	310.730	292.766	310.730	310.730	310.730	147.945	186.427	130.724	113.111	176.568	168.418	310.730	310.730	189.686	137.205	353.942	310.730	284.802	310.730	68.615	224.375	310.730	241.724	168.942	137.904	141.230	118.662	310.730	310.730	310.730	310.730	224.201	109.928	115.234	170.716	107.954	93.332	72.052	71.471	140.652	133.440	89.612
YDL098C	1	310.730	178.288	185.700	212.584	253.978	185.122	187.769	310.730	310.730	310.730	153.996	211.443	156.041	165.219	310.730	321.137	310.730	228.257	211.487	310.730	101.098	144.902	142.915	153.421	125.845	153.581	181.498	167.985	126.599	128.081	196.875	126.830	123.710	178.895	41.626	147.059	206.139	143.234	138.793	135.381	145.793	157.654	142.151	126.190	132.750	136.043	120.727	108.574
YDL097C	1	NaN	NaN	NaN	NaN	NaN	NaN	NaN	NaN	NaN	NaN	NaN	NaN	NaN	NaN	NaN	NaN	NaN	NaN	NaN	NaN	NaN	NaN	NaN	NaN	NaN	NaN	NaN	NaN	NaN	NaN	NaN	NaN	NaN	NaN	NaN	NaN	NaN	NaN	NaN	NaN	NaN	NaN	NaN	NaN	NaN	NaN	NaN	NaN
YDL095W	1	310.730	200.681	310.730	204.031	310.730	212.793	310.730	199.444	129.015	310.730	310.730	143.020	310.730	196.422	310.730	310.730	125.015	113.941	119.164	310.730	114.615	126.757	121.669	122.312	188.030	200.775	168.300	224.568	97.084	63.339	310.730	310.730	310.730	229.172	72.708	64.814	310.730	131.173	310.730	102.233	74.391	106.107	105.955	138.628	111.522	310.730	81.729	142.978
YDL093W	1	133.620	310.730	112.626	195.928	73.014	166.451	189.490	310.730	177.246	126.622	167.441	310.730	136.174	310.730	120.333	91.955	68.442	124.667	141.888	230.219	129.799	310.730	233.423	192.725	166.729	236.711	128.943	138.102	310.730	79.848	82.519	141.918	244.895	99.887	310.730	59.791	89.486	105.868	190.947	75.245	68.541	98.961	81.500	91.736	52.753	75.648	108.579	108.542
YDL091C	1	310.730	223.353	137.282	152.318	310.730	325.892	183.565	310.730	310.730	194.843	134.438	230.910	207.393	127.333	310.730	92.716	310.730	163.985	310.730	168.296	104.499	116.561	267.741	210.301	162.909	310.730	219.469	122.602	175.282	310.730	140.251	120.806	145.469	197.423	310.730	76.783	164.483	220.444	247.876	310.730	90.573	142.945	145.717	167.031	310.730	310.730	146.162	132.332
YDL089W	1	310.730	80.267	310.730	310.730	110.586	121.938	63.402	310.730	150.861	310.730	65.748	110.222	35.085	50.238	92.233	77.634	100.737	310.730	310.730	310.730	12.337	36.810	112.525	54.389	46.373	50.021	35.620	84.258	43.154	56.808	50.742	25.749	62.542	310.730	NaN	20.433	25.319	184.607	64.160	45.059	64.120	NaN	NaN	NaN	NaN	NaN	NaN	NaN
YDL088C	1	154.716	310.730	234.032	310.730	211.531	157.597	310.730	310.730	310.730	310.730	144.046	310.730	361.689	128.983	225.597	177.769	190.341	136.120	128.368	310.730	91.535	174.903	281.334	134.569	310.730	185.854	136.220	86.710	106.604	142.640	216.773	193.296	147.201	106.560	48.700	44.988	100.828	93.078	93.044	310.730	310.730	84.058	134.610	124.983	118.362	153.699	114.736	106.757
YDL087C	1	310.730	310.730	310.730	187.628	235.355	310.730	310.730	144.250	218.553	128.876	310.730	310.730	310.730	115.578	106.820	310.730	179.534	310.730	310.730	182.184	143.855	310.730	148.574	216.354	139.989	44.377	310.730	214.327	144.263	116.711	310.730	161.208	165.555	310.730	80.052	138.429	168.456	197.182	168.996	120.278	310.730	310.730	88.547	109.485	74.220	158.248	310.219	77.942
YDL086W	1	NaN	NaN	NaN	NaN	NaN	NaN	NaN	NaN	NaN	NaN	NaN	NaN	NaN	NaN	NaN	NaN	NaN	NaN	NaN	NaN	NaN	NaN	NaN	NaN	NaN	NaN	NaN	NaN	NaN	NaN	NaN	NaN	NaN	NaN	NaN	NaN	NaN	NaN	NaN	NaN	NaN	84.888	117.962	123.902	215.498	79.932	115.377	91.963
YDL085W	1	230.526	150.502	179.085	172.655	201.341	310.730	170.624	168.839	310.730	255.813	310.730	286.123	150.077	156.766	358.351	173.780	169.430	226.697	310.730	310.730	171.071	180.418	181.859	139.372	155.363	191.448	239.819	310.730	162.964	141.719	310.730	194.667	118.392	383.847	310.730	310.730	310.730	141.645	310.730	163.169	242.876	180.070	128.047	113.942	144.478	310.730	182.842	126.778
YDL085C-A	1	175.118	310.730	310.730	104.586	131.295	310.730	310.730	104.229	166.371	365.628	310.730	310.730	163.565	138.446	95.619	310.730	310.730	180.017	165.794	260.152	115.823	310.730	310.730	129.311	131.483	108.264	168.071	181.184	176.452	173.750	166.043	121.867	134.766	249.185	113.513	90.679	124.353	142.682	105.377	105.849	140.306	145.480	310.730	153.124	106.883	110.510	120.111	113.858
YDL083C	1	310.730	93.265	212.854	162.318	229.489	126.142	114.481	310.730	310.730	310.730	148.531	96.886	310.730	126.583	238.423	310.730	310.730	145.665	310.730	310.730	310.730	166.289	119.068	310.730	124.820	88.548	185.325	168.304	68.266	74.585	37.995	310.730	82.983	210.444	49.669	90.263	310.730	53.144	310.730	122.036	128.034	56.771	114.208	103.376	111.585	72.102	92.922	76.157
YDL082W	1	310.730	137.289	272.771	241.384	150.863	310.730	310.730	310.730	310.730	161.608	185.556	310.730	310.730	310.730	310.730	135.006	310.730	250.641	107.867	180.865	115.872	122.495	310.730	310.730	310.730	310.730	129.749	132.127	374.141	74.246	310.730	129.218	82.157	123.490	31.628	130.014	275.192	232.320	86.939	310.730	88.509	310.730	310.730	92.442	310.730	120.138	91.764	87.446
YDL080C	1	310.730	238.959	165.475	191.713	155.287	220.173	188.121	236.052	310.730	310.730	197.804	310.730	200.951	165.289	110.450	310.730	211.544	160.552	180.645	198.012	114.433	310.730	310.730	172.450	176.546	147.049	148.920	180.053	144.540	154.971	115.241	150.717	202.714	211.141	52.283	310.730	149.501	310.730	188.884	160.228	147.583	121.557	120.710	180.382	156.656	155.509	139.411	176.238
YDL079C	1	310.730	310.730	310.730	257.349	140.726	157.340	178.857	214.038	104.221	120.063	310.730	310.730	136.016	122.772	310.730	310.730	240.408	243.959	168.333	140.570	111.236	368.423	158.297	310.730	160.802	310.730	175.973	153.185	310.730	310.730	120.747	118.171	158.744	132.271	27.202	112.423	117.662	310.730	120.566	145.400	117.102	145.685	102.085	199.284	127.835	310.730	98.689	203.579
YDL078C	1	NaN	NaN	NaN	NaN	NaN	NaN	NaN	NaN	NaN	NaN	NaN	NaN	NaN	NaN	NaN	NaN	NaN	NaN	NaN	NaN	NaN	NaN	NaN	NaN	NaN	NaN	NaN	NaN	NaN	NaN	NaN	NaN	NaN	NaN	NaN	NaN	NaN	NaN	NaN	NaN	NaN	98.207	310.730	143.363	175.099	109.696	74.882	310.730
YDL077C	1	60.124	134.736	150.988	310.730	310.730	310.730	310.730	310.730	167.471	310.730	134.874	310.730	130.679	100.932	310.730	161.718	78.492	115.907	97.481	82.459	310.730	310.730	310.730	197.552	176.872	127.050	159.836	148.930	310.730	122.965	310.730	310.730	310.730	117.779	34.062	44.836	199.262	102.064	71.977	310.730	134.964	189.603	135.706	112.326	126.935	310.730	162.823	310.730
YDL076C	1	310.730	228.942	310.730	353.964	246.517	310.730	196.867	310.730	227.382	203.356	310.730	310.730	262.066	193.946	150.811	310.730	310.730	140.248	130.998	159.301	135.036	310.730	310.730	310.730	193.402	310.730	125.011	163.704	162.851	135.565	149.381	170.753	310.730	181.220	310.730	123.990	151.874	125.535	202.924	168.955	137.349	131.578	90.594	118.592	117.087	273.827	127.751	138.473
YDL074C	1	310.730	310.730	310.730	310.730	108.893	129.283	177.546	310.730	310.730	310.730	184.118	99.395	310.730	310.730	310.730	310.730	310.730	310.730	196.058	66.506	310.730	310.730	310.730	310.730	241.912	310.730	310.730	310.730	164.429	94.698	128.840	91.028	310.730	310.730	227.342	310.730	105.383	150.151	310.730	310.730	310.730	139.039	35.664	100.466	86.263	100.777	143.058	145.915
YDL073W	1	161.681	310.730	111.183	189.162	137.163	141.776	221.044	310.730	310.730	310.730	310.730	310.730	125.969	128.148	190.435	106.506	80.916	310.730	157.479	187.002	140.778	310.730	310.730	159.704	148.821	332.763	175.392	110.619	310.730	76.823	69.358	123.367	187.107	311.675	310.730	58.864	109.283	191.868	310.730	149.454	113.636	91.524	73.037	110.530	98.030	76.723	242.515	310.730
YDL070W	1	310.730	224.349	310.730	310.730	117.220	177.726	108.482	310.730	200.057	127.831	198.127	310.730	310.730	310.730	310.730	142.777	124.108	182.889	106.230	182.839	100.149	121.086	310.730	115.410	310.730	310.730	310.730	164.553	310.730	241.523	124.182	310.730	310.730	144.679	160.535	93.400	154.157	310.730	271.258	310.730	191.138	113.509	89.516	139.078	310.730	93.428	310.730	310.730
YDL067C	1	310.730	133.314	143.140	310.730	310.730	310.730	142.628	359.245	94.817	310.730	310.730	138.929	116.900	144.251	189.204	101.877	310.730	108.960	125.219	146.185	80.580	102.380	310.730	310.730	310.730	310.730	102.841	275.544	310.730	165.221	57.815	345.115	310.730	310.730	310.730	310.730	310.730	110.524	310.730	310.730	89.804	100.056	310.730	310.730	104.763	143.413	67.665	310.730
YDL066W	1	310.730	172.683	310.730	310.730	310.730	310.730	310.730	180.880	236.026	178.378	204.978	151.210	293.687	150.153	83.992	204.386	310.730	310.730	139.541	310.730	98.736	164.461	310.730	178.211	212.086	310.730	310.730	193.182	310.730	220.603	310.730	90.933	182.131	112.664	82.031	91.125	84.066	310.730	117.336	146.395	120.728	310.730	217.003	171.523	179.090	310.730	310.730	197.727
YDL065C	1	242.334	154.938	310.730	119.240	178.694	130.666	124.802	140.825	310.730	202.666	192.713	127.908	122.269	152.851	146.672	172.797	173.713	323.591	310.730	310.730	113.811	136.006	183.352	127.367	132.163	149.280	183.427	201.399	189.578	154.770	241.852	141.145	142.820	310.730	55.955	310.730	171.490	144.594	144.245	221.083	146.784	310.730	159.644	201.047	310.730	222.716	310.730	195.192
YDL063C	1	310.730	192.509	310.730	310.730	235.611	310.730	102.490	310.730	189.718	310.730	217.202	192.806	103.234	310.730	310.730	310.730	95.517	118.341	108.023	310.730	128.830	182.269	310.730	215.968	154.863	142.363	310.730	211.288	313.363	199.447	140.392	324.274	310.730	224.643	310.730	310.730	108.349	310.730	157.352	95.697	152.119	57.433	310.730	310.730	310.730	46.150	83.379	310.730
YDL061C	1	131.476	183.547	211.156	161.623	321.786	228.889	253.727	310.730	143.852	310.730	130.574	139.871	154.263	310.730	154.363	310.730	144.941	201.338	177.149	228.946	310.730	138.409	310.730	310.730	139.737	167.930	125.449	307.216	186.865	184.363	310.730	101.558	172.429	152.337	310.730	310.730	174.864	286.262	128.797	173.321	142.118	104.803	141.076	156.569	310.730	116.732	97.607	144.821
YDL058W	1	263.052	188.163	310.730	310.730	112.263	253.109	178.589	310.730	310.730	310.730	310.730	163.897	122.722	227.634	310.730	310.730	126.082	310.730	310.730	310.730	145.196	121.537	128.135	150.673	310.730	113.011	310.730	310.730	87.056	310.730	151.584	310.730	107.485	310.730	1.000	113.512	310.730	149.843	310.730	178.732	310.730	132.503	178.675	145.946	310.730	310.730	161.563	126.591
YDL056W	1	115.402	310.730	166.371	122.274	131.420	170.859	310.730	310.730	310.730	310.730	154.449	168.210	310.730	363.715	310.730	156.245	310.730	310.730	310.730	310.730	119.070	310.730	310.730	224.829	184.701	310.730	146.696	220.028	310.730	310.730	212.221	153.684	247.251	217.913	310.730	224.670	135.438	310.730	310.730	279.393	422.340	200.162	195.382	144.749	319.688	156.415	199.667	135.788
YDL054C	1	NaN	NaN	NaN	NaN	NaN	NaN	NaN	NaN	NaN	NaN	NaN	NaN	NaN	NaN	NaN	NaN	NaN	NaN	NaN	NaN	NaN	NaN	NaN	NaN	NaN	NaN	NaN	NaN	NaN	NaN	NaN	NaN	NaN	NaN	NaN	NaN	NaN	NaN	NaN	NaN	NaN	184.974	310.730	310.730	186.057	279.638	314.279	166.134
YDL053C	1	310.730	310.730	310.730	310.730	310.730	132.890	310.730	138.105	178.159	132.298	310.730	156.538	158.198	134.258	120.291	310.730	310.730	310.730	170.422	310.730	103.371	141.069	137.093	110.514	186.699	310.730	310.730	310.730	222.697	245.351	310.730	310.730	103.336	310.730	82.801	152.475	310.730	219.266	310.730	232.381	310.730	310.730	310.730	137.452	111.383	310.730	310.730	115.402
YDL052C	1	310.730	310.730	310.730	310.730	192.954	200.967	195.622	310.730	160.399	200.499	310.730	310.730	310.730	283.173	310.730	150.871	190.447	310.730	310.730	212.335	310.730	210.822	310.730	207.850	206.737	175.887	310.730	310.730	172.143	205.271	310.730	318.770	193.993	310.730	310.730	126.906	310.730	151.878	155.929	310.730	310.730	310.730	144.068	117.547	152.500	159.954	151.023	158.579
YDL051W	1	310.730	182.694	223.656	181.050	189.678	165.709	170.369	310.730	310.730	209.154	171.652	168.998	170.194	310.730	241.695	186.410	310.730	310.730	310.730	310.730	193.609	157.828	310.730	146.392	179.672	212.897	187.104	209.170	105.360	147.563	310.730	145.009	381.164	310.730	310.730	310.730	311.822	310.730	310.730	220.569	194.388	177.447	256.738	310.730	310.730	298.196	247.445	210.342
YDL043C	1	310.730	310.730	310.730	141.487	310.730	185.451	310.730	200.631	310.730	197.683	310.730	159.928	232.037	149.948	208.285	310.730	310.730	310.730	187.550	258.314	185.856	310.730	109.021	145.001	170.975	190.226	179.037	194.565	100.997	96.002	79.497	106.515	310.730	187.708	16.534	78.176	91.319	89.140	310.730	163.568	310.730	310.730	110.380	131.228	101.167	80.203	310.730	136.904
YDL040C	1	NaN	NaN	NaN	NaN	NaN	NaN	NaN	NaN	NaN	NaN	NaN	NaN	NaN	NaN	NaN	NaN	NaN	NaN	NaN	NaN	NaN	NaN	NaN	NaN	NaN	NaN	NaN	NaN	NaN	NaN	NaN	NaN	NaN	NaN	NaN	NaN	NaN	NaN	NaN	NaN	NaN	NaN	NaN	NaN	NaN	NaN	NaN	NaN
YDL039C	1	185.709	217.385	155.036	183.872	179.227	137.971	147.322	198.709	164.585	310.730	149.438	216.060	171.422	186.985	310.730	139.173	310.730	198.115	310.730	310.730	120.623	117.043	163.519	163.748	227.327	310.730	226.672	157.518	171.118	104.527	310.730	164.574	167.423	172.407	124.601	149.915	310.730	310.730	310.730	310.730	310.730	187.097	153.857	145.044	149.334	234.609	171.844	148.620
YDL037C	1	310.730	220.270	180.937	162.757	135.509	310.730	310.730	176.271	267.635	220.038	310.730	198.913	162.561	146.151	136.452	310.730	310.730	310.730	310.730	310.730	178.788	130.727	232.815	132.439	119.026	310.730	216.687	310.730	173.101	143.686	310.730	246.212	131.528	310.730	123.455	116.774	310.730	154.564	182.809	163.735	168.287	157.452	84.982	122.427	137.471	310.730	194.641	128.476
YDL036C	1	310.730	131.604	179.649	181.394	160.873	134.547	130.000	207.424	310.730	310.730	310.730	237.289	249.468	138.794	85.309	145.027	225.246	268.081	310.730	310.730	111.580	149.716	160.561	183.262	116.659	207.396	401.891	154.489	99.750	130.198	310.730	155.637	257.034	193.152	137.528	310.730	310.730	154.814	241.261	217.199	310.730	164.421	204.923	125.418	194.917	174.352	131.765	113.873
YDL035C	1	310.730	134.409	310.730	138.981	211.940	310.730	310.730	310.730	310.730	310.730	310.730	125.265	310.730	170.228	310.730	159.471	310.730	310.730	310.730	121.323	310.730	310.730	134.215	199.153	310.730	170.966	310.730	310.730	182.431	152.980	310.730	310.730	278.925	310.730	94.466	107.940	310.730	310.730	310.730	310.730	310.730	310.730	137.560	129.184	111.959	310.730	310.730	101.149
YDL030W	1	310.730	310.730	154.250	27.516	57.690	310.730	168.182	35.282	NaN	8.662	78.751	310.730	40.427	310.730	310.730	NaN	9.850	310.730	44.691	310.730	45.176	310.730	138.397	29.923	310.730	310.730	NaN	86.412	310.730	310.730	310.730	37.875	64.328	33.391	NaN	41.770	310.730	42.997	310.730	310.730	310.730	68.082	24.562	310.730	12.862	310.730	310.730	2.851
YDL029W	1	73.790	165.304	310.730	310.730	310.730	310.730	310.730	158.987	310.730	130.200	310.730	123.734	145.752	310.730	133.432	310.730	73.854	310.730	310.730	310.730	125.086	157.658	310.730	310.730	103.251	150.139	255.283	310.730	123.899	138.863	146.807	310.730	166.583	310.730	124.767	139.476	160.919	310.730	310.730	140.239	156.991	75.023	310.730	207.808	310.730	139.759	112.470	360.947
YDL028C	1	310.730	310.730	38.063	310.730	111.012	310.730	235.082	310.730	159.657	157.967	167.232	94.157	127.632	310.730	131.507	310.730	310.730	65.999	59.618	111.392	310.730	202.666	310.730	201.603	126.549	310.730	310.730	81.281	118.415	121.521	289.149	310.730	134.581	79.133	310.730	75.163	310.730	310.730	135.636	310.730	156.819	310.730	238.395	310.730	163.923	310.730	118.065	118.773
YDL028C	1	212.877	144.323	157.072	310.730	179.346	161.113	135.528	265.085	310.730	140.183	310.730	109.949	96.217	115.959	310.730	310.730	141.531	310.730	310.730	194.055	135.438	310.730	135.648	174.877	96.368	247.813	310.730	206.377	103.326	98.109	88.354	310.730	146.726	182.913	99.813	53.001	310.730	115.111	310.730	132.601	182.974	101.724	118.973	128.494	266.050	310.730	310.730	142.467
YDL025C	1	192.648	310.730	310.730	310.730	310.730	172.440	162.515	310.730	152.642	310.730	144.986	141.010	209.903	310.730	310.730	106.113	237.816	234.444	115.197	310.730	107.529	190.850	310.730	310.730	310.730	310.730	131.603	135.974	310.730	163.603	133.478	121.574	310.730	159.234	310.730	207.209	77.731	310.730	310.730	310.730	147.701	118.393	310.730	197.946	310.730	95.903	142.154	160.122
YDL020C	1	110.036	268.717	163.714	241.167	271.665	310.730	310.730	159.176	174.595	310.730	227.027	310.730	310.730	310.730	310.730	86.046	310.730	310.730	214.942	225.228	143.480	243.578	310.730	310.730	310.730	310.730	310.730	223.287	310.730	229.144	127.532	110.874	211.074	152.114	310.730	41.334	99.184	310.730	119.904	175.247	310.730	81.203	310.730	145.623	161.324	73.660	183.137	153.274
YDL018C	1	NaN	NaN	NaN	NaN	NaN	NaN	NaN	NaN	NaN	NaN	NaN	NaN	NaN	NaN	NaN	NaN	NaN	NaN	NaN	NaN	NaN	NaN	NaN	NaN	NaN	NaN	NaN	NaN	NaN	NaN	NaN	NaN	NaN	NaN	NaN	NaN	NaN	NaN	NaN	NaN	NaN	123.167	158.126	310.730	258.948	160.730	151.657	244.766
YDL017W	1	205.539	310.730	183.010	134.224	241.997	272.867	223.814	310.730	310.730	310.730	310.730	190.245	167.404	194.206	310.730	310.730	310.730	166.588	310.730	184.058	176.206	151.951	134.430	259.347	195.904	310.730	308.418	310.730	280.943	310.730	232.197	257.493	180.737	310.730	310.730	310.730	319.709	107.362	310.730	149.277	95.824	135.020	98.679	140.648	111.785	96.794	138.608	155.363
YDL015C	1	310.730	182.748	310.730	201.631	203.993	310.730	167.296	310.730	310.730	310.730	148.870	310.730	310.730	310.730	310.730	163.174	310.730	215.309	205.156	220.363	310.730	143.394	310.730	198.129	310.730	310.730	189.539	310.730	310.730	310.730	225.050	146.785	138.227	310.730	310.730	90.258	112.843	105.314	310.730	310.730	138.710	126.654	149.958	310.730	156.978	310.730	140.945	174.530
YDL015C	1	231.341	139.980	139.853	61.157	310.730	310.730	153.629	310.730	149.471	310.730	162.638	161.803	310.730	310.730	310.730	172.448	38.723	145.434	148.747	310.730	310.730	310.730	310.730	310.730	310.730	172.570	222.281	139.759	310.730	129.792	120.228	253.610	310.730	114.060	92.074	151.478	310.730	310.730	310.730	310.730	123.373	130.279	310.730	310.730	191.258	310.730	164.655	326.126
YDL014W	1	310.730	200.997	89.309	310.730	202.047	310.730	310.730	179.397	205.899	310.730	310.730	310.730	310.730	166.859	57.457	356.980	310.730	159.556	310.730	217.895	310.730	310.730	188.460	74.287	310.730	118.274	343.178	213.291	310.730	310.730	310.730	310.730	310.730	178.931	60.933	116.418	125.775	310.730	252.194	103.500	310.730	219.953	151.944	310.730	65.584	310.730	97.362	310.730
YDL013W	1	310.730	310.730	310.730	310.730	164.334	310.730	310.730	310.730	170.127	310.730	310.730	154.783	213.465	152.611	310.730	88.466	310.730	310.730	310.730	310.730	187.998	152.048	310.730	310.730	310.730	310.730	141.570	103.600	310.730	310.730	144.404	157.000	310.730	206.391	310.730	89.706	111.224	310.730	310.730	310.730	100.315	310.730	157.802	120.751	258.010	310.730	232.551	122.417
YDL010W	1	315.309	310.730	305.612	133.452	136.632	310.730	310.730	310.730	151.270	310.730	310.730	191.857	138.500	212.547	182.794	128.358	310.730	310.730	133.473	310.730	310.730	310.730	145.435	183.784	310.730	310.730	310.730	310.730	191.157	162.284	310.730	153.376	207.434	180.401	103.854	288.223	353.342	160.201	310.730	310.730	310.730	127.096	310.730	134.969	156.730	122.852	134.345	199.660
YDL008W	1	183.051	249.223	148.449	250.230	310.730	168.514	310.730	199.921	161.602	310.730	310.730	310.730	310.730	310.730	233.953	310.730	310.730	275.227	186.027	253.060	310.730	310.730	310.730	310.730	310.730	310.730	148.899	125.621	310.730	203.046	310.730	159.947	310.730	123.130	310.730	200.900	208.863	310.730	129.977	310.730	87.787	132.194	310.730	310.730	148.814	121.940	105.360	151.945
YDL007W	1	62.221	146.188	176.424	221.088	186.736	310.730	310.730	310.730	310.730	310.730	246.050	310.730	310.730	172.507	138.145	256.000	153.594	310.730	155.567	110.021	310.730	290.275	248.584	310.730	310.730	244.387	255.183	310.730	310.730	310.730	310.730	179.718	310.730	181.805	35.351	112.953	38.367	91.684	128.501	208.013	132.161	80.314	64.527	174.230	62.930	146.740	139.446	310.730
YDL007W	1	191.694	310.730	291.057	208.042	139.744	310.730	310.730	310.730	179.141	310.730	310.730	310.730	185.705	147.090	182.095	310.730	310.730	194.529	161.692	205.641	165.495	310.730	310.730	123.073	188.776	297.425	138.770	121.425	310.730	143.966	86.055	310.730	310.730	150.324	7.791	44.373	67.974	310.730	310.730	310.730	121.599	68.285	141.118	118.372	80.305	81.837	147.309	310.730
YDL006W	1	310.730	230.493	310.730	89.601	310.730	310.730	310.730	310.730	310.730	195.493	310.730	310.730	310.730	186.024	310.730	256.968	310.730	204.140	237.690	167.553	310.730	166.356	214.316	310.730	152.716	269.082	167.529	310.730	310.730	175.658	310.730	310.730	188.246	215.645	50.850	310.730	310.730	330.093	161.236	310.730	198.695	310.730	129.006	310.730	157.191	141.608	310.730	281.493
YDL005C	1	310.730	310.730	80.722	66.631	310.730	310.730	160.328	310.730	83.368	144.578	89.792	310.730	140.373	310.730	97.906	180.009	310.730	116.720	69.854	310.730	94.867	310.730	310.730	310.730	310.730	310.730	93.956	80.995	310.730	249.498	141.757	74.687	150.603	87.212	310.730	44.491	60.098	164.450	77.622	310.730	72.160	81.041	133.654	236.206	310.730	121.269	75.946	135.721
YDL001W	1	211.257	180.427	218.882	310.730	310.730	169.310	310.730	310.730	310.730	172.972	310.730	266.173	310.730	210.077	234.244	206.406	310.730	310.730	214.016	147.969	310.730	310.730	310.730	188.399	168.877	309.718	212.620	310.730	218.081	127.602	310.730	310.730	310.730	160.313	310.730	310.730	310.730	310.730	310.730	172.087	310.730	147.377	310.730	106.363	122.112	141.194	116.639	128.141
YDR001C	1	143.627	125.027	310.730	125.075	310.730	172.204	226.810	310.730	310.730	204.788	310.730	310.730	310.730	199.309	66.989	310.730	131.650	310.730	310.730	140.335	275.917	310.730	310.730	310.730	310.730	310.730	310.730	310.730	118.547	168.145	393.976	119.772	310.730	310.730	310.730	310.730	310.730	176.812	310.730	310.730	310.730	216.591	90.947	98.589	94.281	310.730	147.128	116.489
YDR002W	1	310.730	310.730	310.730	151.557	249.396	165.685	125.801	310.730	310.730	129.602	310.730	310.730	63.932	146.643	253.385	310.730	178.470	227.646	310.730	180.738	292.945	239.008	310.730	310.730	160.989	310.730	214.913	146.939	310.730	310.730	208.217	310.730	310.730	310.730	310.730	310.730	310.730	132.782	310.730	310.730	310.730	310.730	109.425	130.636	187.934	133.317	310.730	119.111
YDR003W-A	1	310.730	168.816	310.730	310.730	191.574	199.674	184.353	187.442	310.730	310.730	270.599	284.430	310.730	165.075	220.409	310.730	249.967	184.052	198.468	310.730	310.730	183.903	291.065	213.449	170.204	182.286	235.160	195.856	145.904	143.886	310.730	310.730	254.378	310.730	310.730	310.730	310.730	183.608	310.730	113.694	310.730	201.008	141.842	310.730	192.509	310.730	310.730	150.224
YDR003W	1	110.511	160.720	214.156	161.985	184.106	158.031	517.390	310.730	133.414	310.730	269.290	180.515	310.730	310.730	310.730	139.299	310.730	188.883	140.926	146.602	155.315	168.468	173.618	235.197	182.634	222.287	310.730	310.730	188.364	116.704	137.897	151.855	221.975	208.080	310.730	310.730	167.412	310.730	310.730	310.730	155.283	102.962	201.794	158.560	181.351	93.659	145.601	166.366
YDR004W	1	182.800	185.349	310.730	310.730	364.695	162.160	235.341	240.751	310.730	310.730	158.834	310.730	212.844	310.730	75.210	166.997	257.247	310.730	310.730	310.730	310.730	310.730	310.730	310.730	237.725	310.730	180.742	161.490	175.550	310.730	310.730	310.730	240.517	180.451	310.730	187.980	151.934	310.730	310.730	310.730	191.630	175.009	156.034	310.730	310.730	310.730	178.409	185.403
YDR005C	1	153.437	310.730	310.730	310.730	140.414	207.005	164.771	310.730	310.730	157.101	477.375	160.301	310.730	310.730	310.730	310.730	265.993	310.730	310.730	160.485	215.352	310.730	167.354	195.059	188.369	153.635	310.730	310.730	310.730	78.432	310.730	149.799	310.730	310.730	310.730	310.730	310.730	310.730	310.730	310.730	310.730	310.730	310.730	198.633	208.059	310.730	310.730	153.698
YDR007W	1	127.133	310.730	310.730	310.730	177.127	143.225	114.588	132.156	142.160	175.822	226.379	310.730	122.935	124.904	310.730	310.730	125.935	310.730	310.730	206.909	155.028	134.762	160.378	310.730	310.730	157.068	310.730	310.730	128.955	310.730	192.430	176.082	143.602	310.730	118.301	310.730	310.730	148.699	310.730	166.436	310.730	199.545	126.594	294.491	211.701	200.479	208.552	412.313
YDR009W	1	132.170	249.773	196.539	199.743	178.397	126.580	133.005	158.797	310.730	310.730	182.509	210.409	208.001	147.625	203.838	150.515	179.455	310.730	312.134	270.489	127.155	148.380	310.730	145.523	140.698	230.193	167.123	177.067	156.959	310.730	310.730	167.934	221.273	310.730	310.730	171.865	138.225	310.730	215.173	310.730	333.322	83.947	310.730	196.617	155.270	161.854	218.999	170.715
YDR012W	1	120.346	382.953	115.505	310.730	227.641	228.827	128.002	224.997	194.215	310.730	149.458	310.730	113.494	228.148	310.730	103.125	136.001	216.017	161.062	310.730	175.368	97.732	310.730	150.463	310.730	310.730	178.208	178.446	310.730	310.730	132.414	195.445	310.730	193.059	102.610	310.730	310.730	310.730	310.730	147.224	157.381	158.681	310.730	310.730	310.730	165.135	310.730	310.730
YDR014W	1	119.495	185.240	310.730	310.730	310.730	163.137	140.837	100.914	142.292	153.818	310.730	276.563	310.730	310.730	310.730	310.730	310.730	310.730	162.758	310.730	150.615	310.730	310.730	310.730	310.730	132.789	310.730	310.730	152.843	310.730	146.263	160.516	126.823	310.730	310.730	310.730	310.730	310.730	310.730	310.730	310.730	166.005	310.730	166.976	144.166	286.587	157.135	128.674
YDR016C	1	310.730	179.008	310.730	134.387	224.323	350.863	310.730	160.343	310.730	310.730	310.730	192.010	133.668	310.730	165.647	310.730	218.896	233.306	273.787	310.730	308.739	211.851	310.730	233.166	310.730	428.139	310.730	212.099	154.716	310.730	310.730	147.527	176.166	255.897	310.730	129.490	310.730	144.724	163.060	157.915	368.418	172.163	112.931	139.217	123.533	310.730	241.478	116.972
YDR019C	1	NaN	NaN	NaN	NaN	NaN	NaN	NaN	NaN	NaN	NaN	NaN	NaN	NaN	NaN	NaN	NaN	NaN	NaN	NaN	NaN	NaN	NaN	NaN	NaN	NaN	NaN	NaN	NaN	NaN	NaN	NaN	NaN	NaN	NaN	NaN	NaN	NaN	NaN	NaN	NaN	NaN	310.730	64.401	24.033	37.692	310.730	134.073	64.476
YDR020C	1	310.730	310.730	119.499	148.921	113.596	137.258	189.444	134.440	111.409	173.881	201.972	310.730	160.090	189.889	310.730	110.825	123.868	310.730	222.348	231.358	91.563	310.730	221.210	220.850	203.468	310.730	310.730	310.730	170.152	310.730	150.318	177.155	310.730	131.112	144.619	175.360	111.730	310.730	310.730	176.699	310.730	310.730	121.484	310.730	140.178	208.072	268.621	310.730
YDR021W	1	145.943	226.153	122.772	202.352	310.730	310.730	310.730	310.730	310.730	244.077	310.730	310.730	229.071	310.730	310.730	124.463	310.730	310.730	123.486	165.508	92.906	166.573	310.730	191.684	178.575	310.730	128.617	170.227	310.730	163.145	218.471	100.211	310.730	136.432	310.730	310.730	128.752	239.134	156.380	117.233	116.715	123.606	268.568	145.681	175.298	91.232	114.187	212.012
YDR021W	1	310.730	162.972	269.348	161.951	169.419	310.730	310.730	310.730	310.730	177.611	310.730	224.408	310.730	310.730	310.730	121.000	92.726	152.871	170.482	113.696	310.730	310.730	121.204	57.432	352.158	310.730	218.800	287.256	310.730	132.912	93.825	310.730	136.034	310.730	51.864	310.730	310.730	310.730	249.625	99.864	310.730	310.730	166.331	108.845	162.202	60.617	112.574	189.034
YDR022C	1	180.862	204.652	310.730	310.730	177.519	168.823	158.633	310.730	310.730	310.730	342.052	194.030	310.730	310.730	155.001	235.587	205.309	227.428	310.730	310.730	295.434	205.008	310.730	202.072	249.735	310.730	310.730	310.730	115.376	143.740	173.456	310.730	183.980	363.970	310.730	310.730	310.730	310.730	310.730	310.730	222.448	167.064	310.730	310.730	245.712	310.730	310.730	201.511
YDR025W	1	94.965	109.843	137.613	64.602	103.580	310.730	148.834	310.730	310.730	310.730	310.730	87.372	310.730	310.730	310.730	88.727	310.730	310.730	118.674	310.730	310.730	193.161	204.035	310.730	316.975	310.730	310.730	310.730	136.801	310.730	310.730	197.756	310.730	310.730	137.114	132.274	310.730	112.861	310.730	90.279	310.730	310.730	310.730	140.419	134.731	67.557	70.497	161.635
YDR026C	1	168.251	310.730	186.126	310.730	271.377	209.126	310.730	310.730	157.398	310.730	211.512	310.730	310.730	314.639	310.730	136.958	124.308	152.434	174.241	199.210	310.730	159.528	228.717	209.805	310.730	310.730	310.730	197.168	310.730	133.076	127.074	180.040	310.730	310.730	310.730	310.730	310.730	310.730	176.049	159.716	310.730	165.443	310.730	343.225	225.841	292.566	301.380	249.105
YDR027C	1	34.741	103.918	47.083	19.068	310.730	310.730	310.730	310.730	47.929	310.730	196.006	310.730	310.730	199.392	49.472	27.773	53.120	141.533	142.598	32.468	310.730	310.730	310.730	66.591	310.730	310.730	9.081	310.730	310.730	310.730	74.954	36.206	310.730	42.322	22.983	NaN	88.754	310.730	310.730	310.730	123.582	71.591	310.730	310.730	115.173	133.084	100.446	103.860
YDR031W	1	168.358	382.322	266.566	310.730	310.730	145.867	169.948	158.377	183.208	155.004	167.306	183.645	310.730	310.730	310.730	355.093	310.730	178.481	310.730	239.827	310.730	310.730	194.326	310.730	203.546	232.859	304.719	347.812	279.040	310.730	310.730	245.580	185.626	205.185	108.347	310.730	172.305	305.792	310.730	263.680	310.730	226.395	310.730	178.472	268.921	310.730	239.839	310.730
YDR032C	1	310.730	310.730	310.730	310.730	310.730	152.235	146.689	310.730	310.730	310.730	310.730	310.730	310.730	310.730	131.356	310.730	310.730	71.026	141.268	163.459	310.730	310.730	202.574	310.730	310.730	139.010	310.730	181.646	254.392	191.558	310.730	310.730	308.601	310.730	7.471	10.245	144.073	188.881	84.482	276.641	118.233	85.508	103.354	310.730	58.692	310.730	310.730	111.538
YDR033W	1	135.493	310.730	310.730	194.026	310.730	310.730	310.730	310.730	310.730	156.908	123.980	310.730	194.028	310.730	310.730	122.554	186.568	193.454	75.505	310.730	144.511	310.730	310.730	310.730	310.730	310.730	310.730	143.287	310.730	102.941	123.174	92.330	310.730	185.361	310.730	232.431	310.730	310.730	187.984	310.730	62.695	114.151	310.730	148.066	310.730	91.496	187.280	121.142
YDR034W-B	1	139.996	185.962	117.360	310.730	321.724	167.637	157.802	181.681	120.851	310.730	113.917	310.730	358.907	310.730	168.966	310.730	310.730	310.730	164.698	310.730	188.630	310.730	208.897	310.730	309.633	310.730	310.730	310.730	310.730	166.577	310.730	310.730	310.730	250.791	156.652	310.730	163.997	310.730	310.730	253.230	310.730	131.767	310.730	145.740	153.800	184.659	272.858	151.644
YDR035W	1	310.730	234.463	221.927	159.544	310.730	194.950	178.198	256.758	310.730	189.891	129.513	187.764	160.783	240.497	152.616	138.917	310.730	310.730	310.730	310.730	310.730	310.730	310.730	264.067	314.292	215.415	157.455	310.730	310.730	269.341	214.836	199.260	310.730	274.561	310.730	211.836	310.730	195.625	269.251	310.730	310.730	99.508	310.730	138.665	279.299	236.721	154.654	196.606
YDR037W	1	219.474	310.730	310.730	143.250	310.730	175.738	144.010	180.099	310.730	182.806	234.014	247.609	141.054	181.554	310.730	177.740	209.515	310.978	142.303	205.612	179.509	310.730	310.730	104.644	250.506	272.235	136.640	196.120	150.927	187.324	310.730	150.158	142.220	182.155	310.730	310.730	310.730	190.132	310.730	310.730	162.921	131.231	85.112	80.853	104.583	310.730	310.730	250.280
YDR038C	1	116.825	162.493	271.663	310.730	310.730	133.313	260.323	230.695	310.730	148.518	310.730	310.730	310.730	310.730	310.730	310.730	310.730	248.695	228.178	165.438	310.730	152.685	155.532	310.730	219.737	310.730	310.730	310.730	277.675	138.865	119.547	310.730	310.730	310.730	220.571	310.730	310.730	310.730	310.730	198.141	138.649	147.692	378.846	127.233	224.929	184.688	310.730	166.858
YDR040C	1	NaN	NaN	NaN	NaN	NaN	NaN	NaN	NaN	NaN	NaN	NaN	NaN	NaN	NaN	NaN	NaN	NaN	NaN	NaN	NaN	NaN	NaN	NaN	NaN	NaN	NaN	NaN	NaN	NaN	NaN	NaN	NaN	NaN	NaN	NaN	NaN	NaN	NaN	NaN	NaN	NaN	234.621	310.730	198.917	190.638	310.730	310.730	180.083
YDR043C	1	310.730	310.730	310.730	242.935	310.730	181.309	310.730	197.887	195.614	163.526	310.730	161.116	219.808	310.730	244.257	162.742	203.893	310.730	310.730	230.068	166.804	310.730	177.418	183.794	310.730	196.823	310.730	310.730	310.730	230.085	310.730	267.927	245.188	310.730	64.397	310.730	310.730	310.730	310.730	310.730	202.704	121.777	129.983	172.577	178.562	310.730	310.730	153.973
YDR044W	1	157.433	187.251	148.275	193.960	310.730	310.730	310.730	310.730	196.154	310.730	196.280	156.262	310.730	310.730	175.691	310.730	310.730	310.730	173.968	310.730	298.750	310.730	310.730	227.986	310.730	310.730	149.044	114.106	310.730	180.848	228.952	188.702	310.730	310.730	310.730	310.730	310.730	310.730	310.730	310.730	135.041	210.736	310.730	310.730	219.988	310.730	142.576	209.120
YDR044W	1	310.730	166.742	146.402	310.730	310.730	310.730	132.554	78.124	108.354	310.730	187.879	310.730	186.690	310.730	99.020	96.430	310.730	178.014	139.965	110.151	149.208	310.730	310.730	310.730	294.609	310.730	310.730	310.730	310.730	158.877	71.688	117.352	310.730	310.730	132.113	112.873	310.730	131.636	310.730	310.730	135.080	112.738	363.791	186.884	310.730	310.730	310.730	310.730
YDR045C	1	310.730	167.536	310.730	310.730	152.690	188.450	279.280	310.730	310.730	177.051	207.678	265.586	310.730	250.222	230.016	310.730	310.730	310.730	310.730	310.730	310.730	146.393	310.730	310.730	310.730	310.730	310.730	310.730	183.732	192.385	310.730	198.122	261.798	238.842	310.730	310.730	181.859	310.730	310.730	156.437	202.180	310.730	115.828	146.692	437.568	145.515	159.343	222.141
YDR049W	1	163.559	310.730	141.865	310.730	310.730	190.595	310.730	310.730	310.730	173.086	237.664	310.730	159.123	310.730	310.730	310.730	310.730	143.707	159.928	310.730	310.730	152.302	239.515	310.730	200.025	261.786	310.730	310.730	310.730	261.162	98.634	220.416	310.730	208.753	310.730	310.730	152.802	310.730	465.965	310.730	152.045	145.380	155.323	145.420	230.346	103.433	131.355	158.147
YDR051C	1	310.730	310.730	198.474	218.951	199.187	310.730	310.730	310.730	205.213	310.730	84.901	310.730	177.435	310.730	234.042	310.730	310.730	310.730	203.973	310.730	310.730	159.866	310.730	310.730	310.730	310.730	202.402	201.705	204.427	230.686	310.730	310.730	310.730	211.879	117.764	83.240	101.068	310.730	310.730	310.730	150.956	310.730	298.803	310.730	167.335	310.730	184.334	183.210
YDR052C	1	310.730	173.585	310.730	310.730	157.864	310.730	310.730	212.348	215.319	158.533	246.230	142.963	176.842	310.730	145.495	310.730	310.730	145.809	135.144	191.964	310.730	170.962	310.730	131.785	310.730	310.730	237.191	310.730	310.730	188.026	310.730	310.730	310.730	310.730	310.730	310.730	310.730	310.730	310.730	115.969	310.730	310.730	55.619	310.730	93.254	310.730	310.730	82.962
YDR052C	1	310.730	190.911	310.730	182.321	176.475	147.072	105.463	124.907	143.654	117.061	310.730	252.770	310.415	310.730	310.730	310.730	310.730	310.730	310.730	310.730	310.730	143.268	310.730	140.073	267.162	310.730	310.730	310.730	124.891	146.090	310.730	310.730	155.118	310.730	310.730	310.730	310.730	310.730	310.730	310.730	310.730	310.730	310.730	140.205	171.342	118.271	310.730	126.233
YDR054C	1	310.730	52.596	310.730	310.730	310.730	310.730	310.730	40.302	59.075	56.276	51.638	52.512	63.447	174.238	49.751	310.730	310.730	310.730	79.020	98.967	310.730	310.730	310.730	310.730	71.296	310.730	310.730	310.730	89.584	135.863	NaN	310.730	310.730	152.267	310.730	NaN	310.730	39.930	310.730	310.730	310.730	21.187	64.512	59.521	310.730	310.730	149.848	310.730
YDR056C	1	185.736	204.481	141.461	310.730	310.730	310.730	310.730	310.730	185.323	360.354	174.147	166.494	310.730	310.730	310.730	136.048	310.730	310.730	310.730	310.730	189.581	275.308	310.730	310.730	310.730	310.730	193.865	185.648	358.059	310.730	197.728	310.730	185.059	310.730	310.730	121.393	310.730	305.810	219.346	310.730	171.861	310.730	310.730	310.730	310.730	215.319	158.465	310.730
YDR058C	1	149.595	179.986	212.826	115.239	310.730	310.730	310.730	310.730	157.574	217.460	169.184	310.730	310.730	221.527	310.730	139.777	135.020	310.730	137.012	208.460	154.148	265.002	310.730	310.730	310.730	310.730	230.655	225.669	310.730	201.420	187.367	310.730	265.105	157.874	310.730	310.730	212.508	310.730	190.326	194.950	151.300	273.204	310.730	162.827	310.730	310.730	310.730	142.189
YDR059C	1	113.150	193.845	310.730	310.730	201.545	151.420	179.307	253.748	185.901	202.834	130.088	207.005	250.705	166.389	322.719	310.730	147.715	310.730	165.405	380.074	126.416	123.321	122.557	194.590	137.614	177.666	199.554	310.730	177.284	310.730	310.730	137.194	303.738	261.617	70.530	310.730	197.572	310.730	310.730	310.730	310.730	115.797	310.730	163.450	217.988	95.542	310.730	159.229
YDR062W	1	310.730	207.170	310.730	310.730	310.730	271.021	310.730	310.730	297.784	286.298	226.066	244.943	276.009	235.552	310.730	310.730	310.730	310.730	310.730	181.663	286.424	310.730	310.730	260.152	310.730	310.730	310.730	310.730	163.417	194.700	310.730	207.459	310.730	310.730	310.730	310.730	310.730	310.730	310.730	310.730	231.533	353.928	184.598	158.761	168.494	310.730	209.816	185.018
YDR063W	1	NaN	NaN	NaN	NaN	NaN	NaN	NaN	NaN	NaN	NaN	NaN	NaN	NaN	NaN	NaN	NaN	NaN	NaN	NaN	NaN	NaN	NaN	NaN	NaN	NaN	NaN	NaN	NaN	NaN	NaN	NaN	NaN	NaN	NaN	NaN	NaN	NaN	NaN	NaN	NaN	NaN	310.730	168.099	310.730	52.494	310.730	119.897	310.730
YDR064W	1	184.444	168.547	310.730	150.678	217.404	213.863	310.730	310.730	310.730	310.730	310.730	310.730	310.730	234.912	152.071	310.730	310.730	191.731	207.286	210.748	310.730	163.414	278.612	92.091	310.730	310.730	328.143	310.730	310.730	310.730	113.537	186.107	229.984	219.408	85.512	310.730	169.005	219.179	310.730	152.329	281.196	150.421	117.339	310.730	181.777	310.730	310.730	184.747
YDR065W	1	180.518	310.730	182.068	179.954	173.088	134.306	112.990	310.730	95.858	310.730	310.730	310.730	153.466	310.730	310.730	75.654	310.730	108.732	126.224	143.551	310.730	310.730	310.730	310.730	310.730	310.730	81.198	93.333	310.730	215.184	145.100	206.395	310.730	140.528	310.730	74.341	208.338	72.572	176.136	310.730	112.542	140.887	310.730	310.730	310.730	92.591	84.582	310.730
YDR066C	1	84.369	157.525	351.039	310.730	310.730	379.057	237.123	186.124	221.064	310.730	310.730	297.380	310.730	310.730	310.730	310.730	146.992	310.730	310.730	294.487	233.273	310.730	223.463	310.730	280.315	310.730	310.730	310.730	185.533	146.072	205.211	310.730	273.809	291.473	195.278	310.730	310.730	223.038	310.730	310.730	310.730	310.730	310.730	310.730	310.730	203.590	141.194	205.101
YDR067C	1	310.730	179.128	169.651	345.056	310.730	310.730	310.730	187.388	145.487	310.730	200.029	310.730	310.730	310.730	310.730	192.711	310.730	310.730	189.304	310.730	310.730	310.730	310.730	310.730	310.730	310.730	310.730	324.718	310.730	217.679	150.995	310.730	310.730	252.589	310.730	310.730	155.700	310.730	310.730	310.730	310.730	144.904	306.325	141.755	123.942	136.729	310.730	310.730
YDR068W	1	310.730	195.481	310.730	310.730	310.730	211.465	196.342	228.599	191.300	200.309	310.730	310.730	310.730	310.730	249.739	310.730	360.150	310.730	310.730	310.730	310.730	310.730	310.730	310.730	310.730	310.730	310.730	310.730	200.602	198.376	310.730	310.730	310.730	310.730	200.489	310.730	310.730	249.283	310.730	310.730	310.730	269.617	150.516	145.963	151.134	310.730	332.956	149.877
YDR069C	1	148.045	199.228	198.136	159.634	310.730	145.033	310.730	310.730	310.730	275.772	310.730	310.730	310.730	310.730	310.730	310.730	310.730	310.730	310.730	291.188	310.730	433.677	215.248	151.708	277.945	228.423	222.354	120.077	124.123	198.466	310.730	310.730	176.652	165.628	310.730	93.573	310.730	258.356	190.881	310.730	180.998	154.756	310.730	310.730	310.730	148.400	122.315	328.426
YDR069C	1	NaN	NaN	NaN	NaN	NaN	NaN	NaN	NaN	NaN	NaN	NaN	NaN	NaN	NaN	NaN	NaN	NaN	NaN	NaN	NaN	NaN	NaN	NaN	NaN	NaN	NaN	NaN	NaN	NaN	NaN	NaN	NaN	NaN	NaN	NaN	NaN	NaN	NaN	NaN	NaN	NaN	NaN	NaN	NaN	NaN	NaN	NaN	NaN
YDR070C	1	223.997	153.345	310.730	238.144	171.267	308.593	310.730	310.730	310.730	310.730	310.730	310.730	248.045	310.730	310.730	223.523	310.730	310.730	310.730	193.012	309.892	239.922	310.730	310.730	310.730	310.730	310.730	310.730	310.730	254.405	310.730	462.769	205.823	310.730	310.730	310.730	310.730	310.730	258.285	310.730	248.920	185.040	140.538	146.009	156.658	109.823	127.447	136.805
YDR071C	1	133.072	122.420	310.730	310.730	305.575	181.461	310.730	264.674	310.730	310.730	310.730	159.956	310.730	310.730	112.011	216.847	167.429	140.702	124.129	310.730	180.928	310.730	310.730	198.024	310.730	310.730	152.893	180.789	310.730	310.730	138.476	310.730	174.952	178.881	212.175	201.933	167.510	310.730	173.002	310.730	84.062	310.730	310.730	310.730	310.730	310.730	136.722	339.743
YDR072C	1	310.730	335.072	101.364	145.752	310.730	310.730	129.176	310.730	117.780	310.730	166.359	310.730	310.730	310.730	310.730	99.653	310.730	124.116	152.590	310.730	370.888	310.730	310.730	310.730	310.730	310.730	146.562	310.730	310.730	140.209	310.730	158.835	310.730	117.585	310.730	310.730	96.291	310.730	226.531	310.730	126.090	121.706	128.688	136.179	228.704	81.576	109.363	101.637
YDR073W	1	240.163	253.738	310.730	310.730	310.730	250.063	310.730	243.748	310.730	187.462	310.730	310.730	187.823	189.776	158.751	310.730	310.730	310.730	310.730	310.730	310.730	310.730	310.730	310.730	310.730	271.401	310.730	310.730	153.108	212.632	310.730	310.730	204.014	310.730	122.168	310.730	227.113	310.730	254.711	172.221	310.730	310.730	146.172	230.116	166.297	310.730	310.730	245.210
YDR074W	1	310.730	238.145	255.126	163.375	190.846	153.814	310.730	242.307	310.730	208.838	161.525	310.730	310.730	230.665	310.730	221.199	310.730	310.730	310.730	168.089	245.233	156.363	310.730	310.730	310.730	310.730	310.730	310.730	310.730	310.730	310.730	310.730	168.372	310.730	310.730	310.730	310.730	310.730	310.730	253.509	310.730	310.730	310.730	116.239	310.730	148.923	310.730	310.730
YDR075W	1	310.730	202.486	310.730	93.841	310.730	310.730	310.730	145.389	310.730	204.873	310.730	189.773	310.730	310.730	82.737	141.908	310.730	146.856	236.817	310.730	89.102	173.549	208.493	310.730	310.730	224.840	310.730	310.730	175.134	143.620	310.730	310.730	156.822	310.730	164.328	310.730	310.730	278.394	196.211	110.296	203.151	310.730	95.852	137.911	132.766	310.730	179.124	149.714
YDR076W	1	175.389	310.730	153.972	310.730	310.730	310.730	310.730	201.386	120.472	310.730	310.730	310.730	172.902	154.459	310.730	201.718	236.067	200.832	310.730	197.158	212.320	185.850	310.730	367.155	305.075	310.730	310.730	310.730	310.730	144.174	310.730	164.919	191.228	310.730	193.544	310.730	278.316	310.730	310.730	274.153	132.582	310.730	235.934	153.701	310.730	171.784	145.386	211.869
YDR077W	1	229.018	151.832	161.907	310.730	150.863	310.730	145.235	310.730	306.040	310.730	172.716	227.484	310.730	310.730	310.730	206.544	310.730	163.966	137.653	310.730	362.565	198.430	310.730	184.627	203.529	310.730	210.404	310.730	227.553	310.730	141.057	310.730	310.730	376.786	310.730	310.730	310.730	310.730	310.730	310.730	128.306	116.998	186.531	156.051	310.730	105.612	206.175	310.730
YDR079W	1	310.730	192.202	129.274	310.730	137.727	310.730	310.730	192.416	175.958	310.730	310.730	310.730	231.452	310.730	310.730	310.730	310.730	310.730	137.877	310.730	310.730	153.347	211.650	310.730	310.730	310.730	208.929	310.730	310.730	310.730	344.027	310.730	173.088	310.730	260.631	310.730	310.730	310.730	197.662	310.730	310.730	310.730	310.730	310.730	107.826	310.730	310.730	123.904
YDR080W	1	153.442	310.730	212.016	116.342	310.730	310.730	310.730	310.730	202.419	184.856	157.393	310.730	310.730	310.730	310.730	313.404	310.730	310.730	161.977	259.344	310.730	310.730	310.730	310.730	310.730	310.730	292.054	310.730	176.154	229.128	310.730	310.730	310.730	168.215	93.128	95.429	213.571	310.730	263.222	310.730	310.730	147.818	202.966	181.079	115.316	310.730	177.098	331.467
YDR083W	1	310.730	310.730	173.511	310.730	310.730	256.237	310.730	157.897	141.533	408.996	310.730	310.730	310.730	310.730	310.730	213.546	310.730	180.791	165.545	310.730	169.647	173.655	310.730	310.730	310.730	310.730	310.730	224.662	324.302	326.991	162.127	173.609	201.530	160.245	310.730	310.730	200.336	310.730	188.673	181.616	121.566	310.730	183.491	310.730	310.730	117.102	310.730	194.130
YDR084C	1	283.960	310.730	310.730	163.162	176.386	152.813	310.730	311.525	124.955	204.749	172.763	310.730	198.408	258.108	310.730	157.875	310.730	227.784	310.730	327.368	310.730	310.730	151.082	310.730	211.504	310.730	284.462	209.036	155.462	198.903	310.730	188.257	310.730	223.619	310.730	310.730	158.241	310.730	310.730	183.961	132.595	101.840	310.730	332.175	162.597	63.136	180.691	310.730
YDR086C	1	245.336	241.344	238.682	310.730	310.730	310.730	310.730	253.163	143.624	310.730	310.730	310.730	310.730	310.730	310.730	310.730	310.730	165.365	206.370	159.512	310.730	211.052	310.730	310.730	310.730	310.730	310.730	237.713	310.730	268.621	105.472	268.689	310.730	238.973	310.730	310.730	116.564	169.072	183.185	310.730	151.211	110.077	126.256	172.430	119.968	167.916	215.907	310.730
YDR088C	1	215.450	221.510	196.356	310.730	310.730	310.730	99.270	310.730	131.828	191.543	310.730	143.138	106.829	279.904	310.730	354.700	310.730	310.730	310.730	310.730	131.726	158.835	236.221	310.730	213.527	167.564	310.730	179.253	310.730	154.913	69.304	179.330	310.730	310.730	50.032	310.730	310.730	157.299	310.730	138.057	124.952	310.730	307.281	310.730	115.581	141.569	310.730	310.730
YDR091C	1	204.191	310.730	310.730	280.737	310.730	310.730	310.730	310.730	187.467	310.730	310.730	310.730	310.730	310.730	310.730	310.730	189.424	175.182	196.557	310.730	173.857	156.156	310.730	310.730	310.730	225.697	193.174	180.354	183.939	176.773	143.833	104.952	194.300	206.178	155.842	310.730	138.019	191.124	181.658	179.422	142.687	182.518	310.730	310.730	157.186	100.023	159.329	310.730
YDR092W	1	126.832	220.634	122.661	310.730	310.730	326.421	310.730	310.730	310.730	310.730	189.866	310.730	176.705	310.730	109.230	123.735	194.915	310.730	232.742	310.730	231.609	310.730	218.342	310.730	310.730	172.493	163.208	221.766	313.288	171.386	141.755	310.730	310.730	310.730	180.139	310.730	183.131	310.730	249.084	193.384	143.757	104.477	149.922	177.932	310.730	271.334	310.730	227.536
YDR093W	1	310.730	32.477	115.853	176.107	110.621	310.730	162.966	187.449	310.730	310.730	142.031	142.567	136.686	155.874	139.080	144.298	186.602	172.974	310.730	162.271	158.566	166.438	122.545	112.025	310.730	310.730	310.730	310.730	310.730	310.730	310.730	310.730	310.730	225.664	310.730	310.730	173.322	310.730	310.730	310.730	310.730	144.203	190.776	157.871	110.536	109.216	310.730	310.730
YDR096W	1	121.034	310.730	310.730	310.730	310.730	310.730	310.730	256.455	310.730	310.730	310.730	199.079	189.030	310.730	310.730	310.730	100.060	201.580	196.955	175.002	310.730	308.064	289.233	182.660	310.730	310.730	310.730	310.730	310.730	245.885	133.186	310.730	310.730	448.658	188.914	280.819	310.730	310.730	310.730	310.730	244.758	163.142	310.730	151.014	310.730	310.730	263.477	310.730
YDR097C	1	NaN	NaN	NaN	NaN	NaN	NaN	NaN	NaN	NaN	NaN	NaN	NaN	NaN	NaN	NaN	NaN	NaN	NaN	NaN	NaN	NaN	NaN	NaN	NaN	NaN	NaN	NaN	NaN	NaN	NaN	NaN	NaN	NaN	NaN	NaN	NaN	NaN	NaN	NaN	NaN	NaN	234.055	129.519	310.730	181.956	310.730	310.730	142.854
YDR098C	1	259.739	221.327	310.730	310.730	310.730	310.730	299.007	271.311	308.608	232.713	310.730	246.352	310.730	310.730	279.155	310.730	310.730	251.576	423.252	201.272	269.176	310.730	239.972	230.478	310.730	310.730	310.730	310.730	154.809	177.638	192.575	310.730	261.570	310.730	310.730	310.730	310.730	310.730	310.730	310.730	310.730	218.347	212.413	234.472	216.835	139.620	213.541	239.558
YDR099W	1	310.730	310.730	310.730	310.730	310.730	310.730	221.802	241.960	224.534	165.952	280.898	187.238	310.730	310.730	310.730	211.751	324.967	310.730	179.012	371.515	205.718	234.255	310.730	205.075	236.117	239.000	174.694	321.178	231.872	191.091	310.730	310.730	310.730	310.730	310.730	310.730	310.730	309.288	211.744	310.730	310.730	310.730	310.730	310.730	310.730	310.730	310.730	213.593
YDR100W	1	186.531	211.277	310.730	310.730	310.730	248.853	195.524	310.730	310.730	310.730	229.855	253.653	247.046	277.182	216.383	310.730	184.412	310.730	310.730	270.326	310.730	214.978	310.730	310.730	230.145	269.264	318.308	310.730	181.848	176.068	222.272	310.730	310.730	310.730	126.426	310.730	310.730	310.730	310.730	310.730	331.911	140.420	310.730	229.685	130.335	310.730	310.730	247.729
YDR101C	1	206.373	209.079	310.730	224.253	310.730	243.102	310.730	310.730	310.730	172.357	310.730	163.972	310.730	310.730	129.331	157.154	196.545	310.730	310.730	166.618	310.730	150.036	244.124	310.730	253.593	310.730	310.730	310.730	174.913	290.927	213.192	251.855	165.140	310.730	310.730	310.730	310.730	197.329	310.730	204.368	310.730	310.730	227.532	310.730	151.100	193.504	310.730	195.338
YDR104C	1	225.261	216.740	310.730	189.396	310.730	310.730	310.730	310.730	310.730	310.730	170.658	224.981	268.028	310.730	179.476	172.048	310.730	310.730	310.730	310.730	322.204	260.333	325.071	310.730	310.730	310.730	243.887	194.102	310.730	310.730	185.657	310.730	310.730	236.716	310.730	204.575	200.597	310.730	310.730	198.095	310.730	310.730	310.730	310.730	198.181	310.730	310.730	241.693
YDR105C	1	167.215	234.840	310.730	310.730	145.647	310.730	59.637	116.541	310.730	310.730	310.730	310.730	310.730	142.795	310.730	310.730	310.730	142.635	87.686	167.861	248.445	310.730	310.730	310.730	310.730	115.605	310.730	230.110	262.703	310.730	78.115	310.730	310.730	268.285	310.730	194.167	98.982	310.730	310.730	310.730	130.599	310.730	310.730	310.730	310.730	310.730	310.730	310.730
YDR106W	1	NaN	NaN	NaN	NaN	NaN	NaN	NaN	NaN	NaN	NaN	NaN	NaN	NaN	NaN	NaN	NaN	NaN	NaN	NaN	NaN	NaN	NaN	NaN	NaN	NaN	NaN	NaN	NaN	NaN	NaN	NaN	NaN	NaN	NaN	NaN	NaN	NaN	NaN	NaN	NaN	NaN	NaN	NaN	NaN	NaN	NaN	NaN	NaN
YDR107C	1	310.730	310.730	302.978	310.730	245.796	242.531	310.730	225.461	263.168	236.967	310.730	220.131	240.116	310.730	218.518	187.978	195.881	310.730	310.730	213.005	310.730	204.579	198.873	285.794	287.586	310.730	310.730	310.730	310.730	310.730	181.887	310.730	310.730	310.730	310.730	310.730	310.730	310.730	311.409	310.730	310.730	116.225	257.972	166.750	172.220	208.806	310.730	232.923
YDR108W	1	94.151	310.730	310.730	310.730	336.179	310.730	178.459	310.730	310.730	251.454	310.730	174.887	214.813	310.730	109.121	310.730	310.730	310.730	310.730	310.730	215.600	310.730	290.634	310.730	183.065	310.730	310.730	310.730	310.730	273.348	310.730	136.660	310.730	310.730	49.145	82.811	136.418	233.598	310.730	237.903	310.730	310.730	310.730	149.836	310.730	170.914	310.730	310.730
YDR110W	1	184.749	228.232	310.730	300.150	310.730	216.632	310.730	197.002	310.730	262.304	204.637	225.125	310.730	310.730	156.475	158.694	183.044	310.730	310.730	310.730	310.730	176.181	185.288	349.753	310.730	310.730	310.730	310.730	310.730	310.730	310.730	310.730	310.730	310.730	310.730	310.730	310.730	310.730	310.730	310.730	310.730	169.052	310.730	310.730	178.967	310.730	205.199	359.050
YDR111C	1	310.730	136.576	186.260	310.730	310.730	310.730	310.730	310.730	310.730	310.730	310.730	310.730	310.730	310.730	310.730	195.589	132.292	300.016	171.440	199.763	310.730	310.730	224.356	310.730	310.730	222.462	310.730	310.730	158.610	160.340	138.785	310.730	310.730	264.530	310.730	310.730	310.730	310.730	310.730	310.730	237.360	310.730	310.730	209.316	310.730	310.730	200.092	310.730
YDR113C	1	162.232	310.730	292.119	310.730	310.730	310.730	200.267	310.730	310.730	155.884	193.127	267.578	182.456	310.730	310.730	200.884	310.730	240.976	204.230	206.309	250.328	310.730	191.160	238.260	310.730	297.087	310.730	310.730	230.384	136.557	147.987	338.594	310.730	220.029	194.012	310.730	310.730	206.708	310.730	173.098	310.730	164.825	148.991	148.370	170.335	167.882	310.730	310.730
YDR116C	1	310.730	127.115	176.261	310.730	152.961	76.579	187.095	310.730	116.947	310.730	310.730	310.730	381.112	310.730	310.730	118.419	82.611	310.730	134.058	147.796	171.374	92.596	310.730	132.781	194.356	153.702	310.730	161.111	310.730	185.299	180.207	310.730	310.730	310.730	310.730	310.730	107.387	310.730	105.461	310.730	121.995	78.355	310.730	310.730	310.730	310.730	120.234	64.288
YDR120C	1	177.006	206.716	310.730	310.730	310.730	310.730	197.525	310.730	310.730	310.730	207.940	310.730	229.175	310.730	138.187	200.428	191.582	310.730	280.343	148.618	310.730	310.730	310.730	310.730	220.982	310.730	310.730	224.464	188.365	125.991	191.505	310.730	310.730	310.730	73.971	279.620	199.903	310.730	310.730	310.730	155.431	219.467	150.887	206.913	240.404	267.328	310.730	186.059
YDR121W	1	212.018	250.867	310.730	310.730	310.730	225.819	310.730	310.730	199.552	310.730	310.730	310.730	310.730	310.730	310.730	184.785	302.717	310.730	310.730	310.730	139.825	310.730	310.730	310.730	310.730	310.730	310.730	310.730	219.110	283.243	310.730	310.730	310.730	216.874	310.730	310.730	310.730	310.730	310.730	310.730	167.591	310.730	310.730	310.730	258.468	112.612	174.401	183.846
YDR122W	1	169.377	310.730	304.579	235.374	310.730	310.730	310.730	310.730	240.230	262.757	184.360	164.958	243.624	221.110	232.135	145.279	310.730	188.850	351.756	310.730	260.606	233.655	310.730	310.730	310.730	310.730	310.730	310.730	310.730	155.110	150.654	317.580	310.730	310.730	310.730	310.730	161.712	310.730	151.338	310.730	310.730	255.593	167.564	122.557	139.162	310.730	310.730	310.730
YDR123C	1	199.631	198.473	283.130	310.730	180.843	172.419	310.730	310.730	175.015	184.058	295.527	310.730	310.730	239.359	310.730	162.865	198.865	310.730	202.234	310.730	310.730	310.730	182.181	310.730	310.730	278.320	310.730	310.730	203.807	197.760	159.494	310.730	160.267	310.730	268.895	229.283	113.102	134.106	310.730	310.730	310.730	169.560	145.473	162.179	143.972	159.566	260.251	310.730
YDR124W	1	159.456	310.730	188.211	310.730	289.336	157.885	310.730	131.060	310.730	310.730	164.940	244.897	310.730	310.730	310.730	310.730	115.406	310.730	149.288	310.730	168.905	219.923	167.305	310.730	310.730	139.075	310.730	310.730	310.730	257.837	310.730	310.730	310.730	310.730	310.730	163.908	310.730	310.730	310.730	310.730	310.730	310.730	333.100	180.882	80.032	181.609	310.730	173.653
YDR126W	1	155.946	310.730	120.033	87.276	310.730	310.730	310.730	310.730	114.846	154.642	107.284	310.730	310.730	310.730	310.730	158.634	310.730	310.730	130.616	178.465	310.730	310.730	310.730	139.125	310.730	310.730	180.137	218.690	310.730	310.730	310.730	149.437	310.730	118.807	310.730	11.832	310.730	129.732	310.730	310.730	153.143	150.738	310.730	310.730	107.462	170.358	162.192	198.154
YDR127W	1	168.560	310.730	310.730	310.730	310.730	210.800	363.062	159.757	310.730	218.120	310.730	222.434	191.699	209.739	310.730	310.730	160.629	310.730	310.730	181.870	310.730	104.465	185.383	245.133	310.730	310.730	310.730	310.730	310.730	310.730	104.880	362.240	277.064	310.730	310.730	310.730	310.730	310.730	310.730	126.674	310.730	310.730	98.696	101.810	87.638	310.730	310.730	181.623
YDR128W	1	200.036	166.838	175.337	310.730	310.730	310.730	310.730	209.603	304.412	310.730	310.730	310.730	310.730	310.730	310.730	310.730	310.730	187.746	181.259	310.730	310.730	310.730	146.559	249.534	310.730	310.730	310.730	310.730	310.730	331.177	90.081	310.730	406.921	162.313	76.818	310.730	133.272	310.730	310.730	195.510	265.706	164.404	125.044	172.684	310.730	217.901	225.785	211.418
YDR130C	1	181.907	310.730	187.657	154.557	310.730	310.730	310.730	310.730	310.730	310.730	219.005	310.730	310.730	310.730	310.730	140.819	310.730	132.814	310.730	170.775	310.730	231.782	310.730	157.904	310.730	310.730	187.731	108.941	310.730	310.730	167.693	170.947	310.730	310.730	310.730	135.687	92.842	310.730	310.730	310.730	310.730	114.825	310.730	121.277	142.867	99.605	100.927	116.366
YDR131C	1	193.582	172.112	269.033	310.730	310.730	310.730	310.730	310.730	310.730	310.730	310.730	222.557	310.730	310.730	310.730	310.730	167.402	206.994	310.730	157.860	310.730	310.730	310.730	310.730	279.818	213.588	310.730	329.902	321.269	221.993	148.119	310.730	310.730	128.300	310.730	129.572	310.730	310.730	250.679	310.730	191.644	129.613	168.383	247.907	148.093	310.730	157.866	179.379
YDR132C	1	144.350	310.730	310.730	310.730	310.730	310.730	310.730	275.876	185.438	310.730	310.730	310.730	310.730	310.730	310.730	218.687	310.730	163.157	153.377	310.730	310.730	310.730	310.730	310.730	310.730	310.730	310.730	209.092	310.730	147.842	207.699	310.730	310.730	310.730	310.730	100.579	310.730	138.292	310.730	111.637	129.389	246.288	310.730	222.647	310.730	157.869	174.490	310.730
YDR137W	1	310.730	224.897	162.822	231.231	200.474	199.978	170.041	195.801	259.361	310.730	212.838	310.730	153.815	352.912	310.730	108.851	310.730	310.730	189.543	310.730	310.730	310.730	310.730	310.730	310.730	310.730	200.376	310.730	310.730	310.730	213.134	135.665	310.730	150.381	24.806	26.609	148.420	193.281	310.730	273.321	158.254	310.730	310.730	310.730	310.730	111.436	175.392	310.730
YDR139C	1	310.730	310.730	310.730	310.730	310.730	306.070	181.511	198.038	207.741	201.811	310.730	310.730	310.730	310.730	86.607	235.024	310.730	310.730	310.730	145.152	310.730	232.084	274.766	200.808	201.081	211.300	310.730	310.730	310.730	310.730	310.730	310.730	310.730	310.730	310.730	310.730	310.730	194.768	310.730	310.730	310.730	310.730	310.730	310.730	310.730	158.818	209.272	287.824
YDR142C	1	310.730	310.730	252.069	310.730	305.161	310.730	310.730	315.104	212.977	225.731	310.730	173.249	310.730	310.730	179.541	41.546	188.771	310.730	310.730	310.730	310.730	251.137	310.730	283.587	310.730	157.469	310.730	310.730	310.730	310.730	170.129	310.730	127.515	310.730	310.730	310.730	310.730	310.730	310.730	189.077	310.730	111.462	310.730	125.129	310.730	145.627	199.109	174.100
YDR144C	1	310.730	309.442	310.730	310.730	275.246	210.079	177.328	207.143	310.730	133.002	299.088	310.730	310.730	310.730	310.730	310.730	215.007	310.730	310.730	157.501	310.730	212.012	310.730	175.960	310.730	212.860	310.730	310.730	310.730	245.437	185.117	310.730	310.730	310.730	310.730	124.566	276.826	310.730	310.730	310.730	310.730	250.425	282.225	184.919	310.730	135.314	200.708	137.679
YDR145W	1	310.730	160.023	101.046	6.349	310.730	310.730	310.730	70.891	310.730	310.730	310.730	310.730	310.730	71.886	310.730	121.580	219.590	310.730	310.730	310.730	310.730	130.738	88.339	124.671	196.387	48.399	310.730	310.730	310.730	310.730	310.730	310.730	93.942	112.976	310.730	310.730	65.553	214.320	310.730	310.730	46.982	310.730	310.730	310.730	57.239	150.145	110.497	310.730
YDR145W	1	145.552	310.730	310.730	310.730	310.730	310.730	310.730	310.730	233.469	276.844	310.730	310.730	310.730	310.730	310.730	111.147	206.529	217.761	336.037	117.634	310.730	310.730	230.245	231.178	310.730	310.730	146.221	310.730	291.416	163.656	138.495	129.224	310.730	240.533	310.730	310.730	109.010	310.730	310.730	310.730	187.331	310.730	109.611	310.730	142.148	310.730	310.730	310.730
YDR146C	1	170.244	310.730	212.314	310.730	175.621	310.730	310.730	310.730	346.744	227.624	310.730	310.730	310.730	186.505	144.801	194.484	173.040	310.730	179.683	285.803	267.022	306.193	310.730	310.730	310.730	235.448	171.299	146.820	117.233	310.730	157.789	310.730	310.730	310.730	310.730	138.092	310.730	172.207	310.730	310.730	212.449	155.288	310.730	152.759	324.131	111.162	310.730	165.978
YDR147W	1	195.152	245.486	296.130	310.730	268.330	310.730	275.352	310.730	310.730	310.730	225.196	310.730	310.730	310.730	310.730	214.067	310.730	310.730	310.730	202.118	237.882	244.703	310.730	310.730	310.730	310.730	310.730	310.730	310.730	157.631	128.122	310.730	310.730	310.730	106.901	310.730	310.730	199.133	310.730	175.622	310.730	310.730	310.730	163.428	349.762	170.445	310.730	163.092
YDR148C	1	217.159	190.374	310.730	310.730	310.730	310.730	310.730	310.730	212.069	180.909	117.548	310.730	121.756	310.730	97.965	310.730	310.730	128.909	136.235	167.652	310.730	310.730	310.730	204.906	310.730	310.730	240.733	260.683	310.730	310.730	310.730	310.730	310.730	310.730	145.578	74.289	310.730	310.730	129.958	310.730	208.079	310.730	310.730	154.235	172.507	310.730	310.730	152.471
YDR150W	1	247.396	161.734	310.730	310.730	267.180	209.706	310.730	252.080	234.467	128.201	310.730	310.730	159.264	310.730	125.186	169.657	310.730	310.730	184.406	150.091	205.196	254.635	183.171	310.730	310.730	300.848	310.730	310.730	310.730	175.077	310.730	310.730	310.730	310.730	310.730	156.034	266.214	168.709	310.730	310.730	310.730	197.055	101.761	101.950	110.063	143.008	310.730	245.416
YDR151C	1	267.140	310.730	310.730	310.730	310.730	310.730	310.730	310.730	310.730	327.990	310.730	310.730	310.730	310.730	310.730	157.444	310.730	259.519	310.730	176.832	310.730	310.730	310.730	310.730	310.730	310.730	228.995	310.730	310.730	310.730	188.311	310.730	310.730	226.104	310.730	310.730	184.049	310.730	310.730	310.730	310.730	247.903	276.701	310.730	310.730	139.469	201.991	222.707
YDR152W	1	310.730	243.239	310.730	310.730	310.730	287.823	310.730	314.623	224.702	145.866	310.730	245.530	310.730	310.730	310.730	161.564	310.730	310.730	310.730	310.730	310.730	314.205	310.730	310.730	310.730	310.730	310.730	310.730	310.730	310.730	215.145	310.730	310.730	131.923	310.730	216.110	310.730	310.730	310.730	310.730	188.692	310.730	471.718	310.730	310.730	148.310	340.846	310.730
YDR153C	1	NaN	NaN	NaN	NaN	NaN	NaN	NaN	NaN	NaN	NaN	NaN	NaN	NaN	NaN	NaN	NaN	NaN	NaN	NaN	NaN	NaN	NaN	NaN	NaN	NaN	NaN	NaN	NaN	NaN	NaN	NaN	NaN	NaN	NaN	NaN	NaN	NaN	NaN	NaN	NaN	NaN	NaN	NaN	NaN	NaN	NaN	NaN	NaN
YDR155C	1	148.576	182.043	310.730	310.730	310.730	310.730	198.683	310.730	280.040	310.730	310.730	310.730	310.730	310.730	310.730	310.730	310.730	310.730	310.730	225.290	310.730	310.730	310.730	191.159	310.730	310.730	310.730	310.730	310.730	130.369	310.730	310.730	310.730	253.836	81.545	310.730	310.730	310.730	310.730	183.121	183.438	233.855	310.730	310.730	226.085	310.730	310.730	133.577
YDR156W	1	122.818	180.379	310.730	310.730	310.730	310.730	205.885	310.730	310.730	127.384	158.950	236.328	310.730	310.730	103.255	310.730	310.730	310.730	310.730	310.730	310.730	310.730	310.730	310.730	143.414	310.730	313.713	193.810	174.480	152.589	263.925	213.539	310.730	184.436	65.487	310.730	171.234	310.730	310.730	310.730	310.730	175.875	310.730	338.653	158.989	170.019	310.730	195.127
YDR158W	1	310.730	310.730	310.730	310.730	263.768	194.218	310.730	218.987	310.730	170.276	310.730	310.730	208.239	310.730	310.730	231.180	310.730	310.730	310.730	183.325	310.730	135.314	186.094	310.730	310.730	310.730	310.730	310.730	191.054	258.553	310.730	310.730	310.730	310.730	310.730	139.022	310.730	270.347	310.730	310.730	310.730	310.730	310.730	195.542	140.348	105.201	310.730	310.730
YDR159W	1	92.278	310.730	310.730	286.148	166.233	173.348	310.730	246.314	138.860	310.730	96.077	310.730	310.730	310.730	310.730	310.730	109.694	310.730	103.241	207.345	310.730	310.730	166.217	68.634	310.730	124.973	155.350	310.730	310.730	55.131	108.337	86.593	310.730	67.179	310.730	310.730	310.730	100.899	72.515	310.730	44.551	10.518	310.730	310.730	95.300	64.334	209.575	254.161
YDR160W	1	310.730	178.386	136.227	310.730	310.730	310.730	310.730	310.730	118.846	310.730	310.730	170.377	310.730	310.730	286.760	310.730	215.546	239.767	310.730	310.730	310.730	310.730	310.730	310.730	310.730	310.730	169.585	151.780	310.730	190.026	139.686	310.730	310.730	310.730	310.730	310.730	143.860	310.730	310.730	310.730	141.657	310.730	241.717	111.723	310.730	310.730	150.965	188.217
YDR161W	1	310.730	310.730	310.730	310.730	251.335	36.233	310.730	310.730	310.730	310.730	310.730	310.730	310.730	115.998	36.172	310.730	310.730	310.730	310.730	58.922	101.110	158.218	97.724	310.730	310.730	310.730	310.730	310.730	310.730	310.730	17.221	310.730	310.730	310.730	82.260	2.406	310.730	310.730	310.730	310.730	310.730	126.410	310.730	310.730	166.546	310.730	310.730	310.730
YDR162C	1	310.730	310.730	310.730	158.225	207.306	213.026	310.730	217.167	189.003	205.819	310.730	310.730	152.960	302.885	170.379	129.428	310.730	310.730	192.840	310.730	310.730	170.679	219.910	310.730	310.730	161.927	170.625	310.730	310.730	310.730	242.850	310.730	310.730	310.730	55.673	134.449	310.730	310.730	180.418	224.841	191.320	310.730	310.730	183.957	126.268	310.730	310.730	310.730
YDR163W	1	221.162	275.976	310.730	310.730	310.730	180.708	310.730	217.410	226.821	164.396	310.730	310.730	310.730	310.730	310.730	54.361	310.730	310.730	310.730	153.733	310.730	216.757	194.155	310.730	310.730	196.717	224.968	310.730	310.730	310.730	310.730	257.120	310.730	174.935	103.974	310.730	310.730	218.642	310.730	310.730	310.730	310.730	159.527	160.452	203.052	310.730	310.730	309.220
YDR164C	1	173.752	310.730	145.893	310.730	310.730	310.730	162.436	161.831	310.730	310.730	162.003	310.730	310.730	204.356	310.730	145.019	172.712	181.415	310.730	310.730	310.730	310.730	103.316	310.730	310.730	310.730	310.730	310.730	310.730	310.730	100.185	173.579	310.730	310.730	135.892	310.730	310.730	310.730	310.730	310.730	244.606	219.129	96.148	310.730	310.730	310.730	354.871	328.809
YDR165W	1	372.901	310.730	310.730	310.730	121.432	310.730	310.730	310.730	310.730	152.291	310.730	310.730	288.800	384.436	310.730	310.730	310.730	268.140	240.836	164.098	310.730	218.478	310.730	286.731	310.730	310.730	310.730	310.730	310.730	310.730	310.730	310.730	310.730	310.730	310.730	243.559	310.730	310.730	234.531	310.730	163.428	278.046	171.235	287.501	204.138	242.432	310.730	310.730
YDR166C	1	187.425	310.730	220.442	310.730	310.730	310.730	276.013	155.432	227.523	133.494	310.730	310.730	257.639	236.592	310.730	310.730	312.233	310.730	310.730	193.943	205.396	292.904	163.351	310.730	310.730	68.941	259.145	155.888	221.934	310.730	257.598	310.730	182.299	310.730	310.730	304.141	310.730	310.730	196.395	291.988	310.730	310.730	133.528	133.843	134.479	310.730	310.730	177.125
YDR169C-A	1	310.730	134.637	310.730	310.730	310.730	310.730	310.730	213.387	157.645	157.827	179.101	150.569	193.205	310.730	310.730	310.730	310.730	200.102	310.730	227.384	279.787	310.730	310.730	310.730	423.954	310.730	197.047	310.730	186.828	99.354	310.730	310.730	243.125	310.730	310.730	148.076	272.256	310.730	310.730	310.730	310.730	310.730	162.217	181.928	295.634	310.730	310.730	310.730
YDR169C	1	310.730	310.730	310.730	310.730	310.730	310.730	310.730	144.622	194.779	132.329	175.940	134.605	229.751	310.730	310.730	310.730	285.789	310.730	310.730	310.730	366.728	310.730	166.335	308.043	168.570	310.730	250.902	310.730	310.730	310.730	310.730	310.730	183.387	373.314	179.464	64.293	310.730	182.156	310.730	310.730	310.730	148.016	163.331	221.595	310.730	310.730	310.730	310.730
YDR170C	1	275.762	232.441	310.730	394.987	310.730	310.730	284.735	310.730	310.730	330.423	310.730	200.152	310.730	310.730	286.025	310.730	182.647	310.730	310.730	310.730	310.730	310.730	310.730	310.730	310.730	150.378	310.730	310.730	310.730	241.568	310.730	226.200	310.730	310.730	NaN	310.730	310.730	198.736	266.548	270.387	310.730	310.730	310.730	222.171	224.215	243.654	310.730	210.410
YDR174W	1	310.730	223.177	310.730	310.730	310.730	310.730	113.333	310.730	131.278	310.730	310.730	199.013	310.730	310.730	310.730	310.730	310.730	272.040	310.730	310.730	310.730	212.412	135.024	310.730	181.148	310.730	139.427	310.730	137.209	310.730	127.184	310.730	310.730	210.874	133.882	137.712	310.730	342.085	275.372	310.730	91.980	125.989	131.792	151.149	310.730	105.866	151.852	310.730
YDR176W	1	NaN	NaN	NaN	NaN	NaN	NaN	NaN	NaN	NaN	NaN	NaN	NaN	NaN	NaN	NaN	NaN	NaN	NaN	NaN	NaN	NaN	NaN	NaN	NaN	NaN	NaN	NaN	NaN	NaN	NaN	NaN	NaN	NaN	NaN	NaN	NaN	NaN	NaN	NaN	NaN	NaN	NaN	NaN	NaN	NaN	NaN	NaN	NaN
YDR178W	1	186.854	310.730	216.759	310.730	310.730	310.730	310.730	310.730	310.730	339.163	255.546	310.730	310.730	310.730	310.730	263.558	310.730	310.730	310.730	329.069	310.730	310.730	310.730	310.730	310.730	310.730	371.921	205.690	310.730	310.730	127.633	310.730	310.730	310.730	114.765	310.730	217.916	310.730	186.855	199.670	227.505	310.730	242.940	310.730	310.730	310.730	202.304	310.730
YDR179C	1	NaN	NaN	NaN	NaN	NaN	NaN	NaN	NaN	NaN	NaN	NaN	NaN	NaN	NaN	NaN	NaN	NaN	NaN	NaN	NaN	NaN	NaN	NaN	NaN	NaN	NaN	NaN	NaN	NaN	NaN	NaN	NaN	NaN	NaN	NaN	NaN	NaN	NaN	NaN	NaN	NaN	310.730	310.730	223.081	310.730	310.730	NaN	310.730
YDR179W-A	1	85.339	310.730	310.730	310.730	310.730	310.730	310.730	310.730	310.730	310.730	310.730	310.730	242.791	310.730	310.730	123.187	105.492	249.756	310.730	317.642	310.730	223.443	310.730	310.730	310.730	310.730	179.420	310.730	310.730	275.077	179.780	224.639	310.730	310.730	428.141	310.730	310.730	310.730	310.730	310.730	310.730	NaN	NaN	NaN	NaN	NaN	NaN	NaN
YDR181C	1	310.730	169.635	310.730	310.730	226.622	273.184	266.720	201.780	310.730	183.122	230.278	310.730	310.730	372.333	222.104	231.866	202.497	310.730	142.707	310.730	310.730	282.739	202.235	145.127	310.730	202.366	267.237	310.730	310.730	310.730	189.113	310.730	310.730	310.730	310.730	310.730	310.730	310.730	310.730	310.730	310.730	310.730	310.730	310.730	310.730	310.730	156.990	175.335
YDR182W	1	310.730	310.730	310.730	310.730	310.730	171.898	170.561	311.626	164.399	97.896	310.730	144.950	310.730	204.369	310.730	310.730	310.730	310.730	310.730	172.871	231.247	160.161	310.730	101.673	154.159	310.730	310.730	310.730	310.730	310.730	113.525	310.730	190.307	223.304	310.730	55.191	228.227	310.730	287.602	214.822	310.730	100.217	221.246	90.343	310.730	143.268	310.730	259.790
YDR182W	1	310.730	310.730	310.730	310.730	310.730	310.730	149.564	217.562	207.041	148.552	185.000	310.730	310.730	301.313	310.730	213.927	310.730	310.730	162.197	172.734	310.730	310.730	310.730	310.730	310.730	310.730	310.730	310.730	145.680	153.101	85.964	310.730	310.730	310.730	310.730	310.730	251.345	310.730	228.094	310.730	310.730	156.009	141.114	135.117	226.781	310.730	310.730	178.563
YDR183W	1	200.996	310.730	143.347	310.730	310.730	202.267	310.730	124.732	278.156	236.663	310.730	210.663	209.962	228.897	310.730	310.730	212.288	240.370	178.204	373.412	310.730	310.730	106.247	192.509	310.730	310.730	192.613	310.730	188.440	310.730	92.663	310.730	219.751	131.880	90.468	60.682	310.730	310.730	251.951	310.730	310.722	163.099	173.490	310.730	310.730	310.730	149.660	296.879
YDR184C	1	310.730	152.047	181.854	310.730	310.730	310.730	310.730	310.730	310.730	159.806	310.730	310.730	310.730	310.730	132.906	194.291	310.730	310.730	143.994	204.576	172.216	221.197	310.730	106.130	310.730	310.730	189.305	186.348	231.392	310.730	310.730	177.578	288.827	310.730	310.730	310.730	145.175	255.495	145.025	197.379	310.730	183.857	310.730	310.730	310.730	140.751	310.730	142.400
YDR185C	1	310.730	310.730	212.457	310.730	310.730	226.512	310.730	310.730	310.730	339.524	224.718	310.730	175.872	310.730	311.611	334.620	310.730	310.730	310.730	310.730	310.730	310.730	274.436	366.059	310.730	310.730	310.730	299.216	310.730	310.730	379.097	310.730	310.730	240.347	310.730	123.015	310.730	310.730	310.730	310.730	310.730	310.730	210.833	203.579	211.174	310.730	144.033	174.997
YDR186C	1	162.376	310.730	115.221	199.366	310.730	310.730	310.730	310.730	97.247	310.730	102.328	310.730	114.623	310.730	310.730	83.780	201.056	187.774	49.524	310.730	246.960	310.730	310.730	310.730	310.730	310.730	102.954	131.536	310.730	310.730	143.363	183.175	310.730	78.726	310.730	310.730	76.840	310.730	205.594	310.730	177.580	152.796	310.730	154.809	310.730	63.203	121.101	310.730
YDR189W	1	74.743	310.730	310.730	310.730	310.730	310.730	143.239	131.968	310.730	156.898	310.730	119.705	235.950	310.730	196.144	310.730	85.000	310.730	310.730	310.730	157.086	179.238	120.955	241.480	277.990	310.730	310.730	310.730	139.312	103.225	144.788	310.730	180.209	310.730	310.730	93.089	310.730	157.427	176.852	310.730	310.730	235.988	310.730	310.730	310.730	310.730	310.730	185.191
YDR190C	1	310.730	150.380	163.568	310.730	310.730	310.730	225.180	310.730	166.540	310.730	234.068	209.486	202.490	310.730	167.949	142.570	310.730	310.730	221.132	310.730	170.441	310.730	170.497	462.694	310.730	310.730	187.617	194.066	187.556	197.846	122.338	310.730	310.730	310.730	310.730	169.840	116.507	259.318	151.847	310.730	107.649	310.730	258.987	217.533	373.193	310.730	310.730	310.730
YDR191W	1	249.487	310.730	237.739	310.730	310.730	310.730	310.730	310.730	310.730	310.730	179.360	310.730	309.015	310.730	310.730	175.631	310.730	310.730	310.730	310.730	310.730	193.933	310.730	310.730	310.730	310.730	229.383	310.730	310.730	310.730	223.352	310.730	310.730	310.730	310.730	310.730	150.149	310.730	310.730	310.730	248.547	215.509	183.809	154.333	220.881	102.809	269.762	310.730
YDR192C	1	310.730	310.730	136.767	175.455	310.730	310.730	310.730	310.730	277.188	99.505	134.245	123.098	310.730	310.730	101.959	174.481	310.730	310.730	310.730	106.884	164.022	190.411	143.335	151.473	202.827	310.730	184.994	166.573	310.730	225.179	180.568	310.730	158.603	192.359	310.730	129.842	310.730	278.301	310.730	310.730	159.216	310.730	310.730	310.730	310.730	310.730	310.730	310.730
YDR194C	1	310.730	170.203	144.713	207.034	310.730	310.730	82.325	310.730	310.730	310.730	310.730	310.730	231.104	310.730	310.730	120.708	310.730	169.543	310.730	57.427	214.537	77.161	310.730	310.730	310.730	310.730	310.730	310.730	310.730	159.054	159.765	117.660	310.730	104.927	310.730	95.281	310.730	310.730	182.343	310.730	310.730	310.730	310.730	76.438	224.220	310.730	50.927	310.730
YDR194W-A	1	209.482	310.730	179.915	193.045	310.730	310.730	310.730	184.181	222.503	152.390	176.273	221.219	149.009	310.730	310.730	196.146	218.267	239.462	310.730	166.938	310.730	310.730	139.974	310.730	310.730	310.730	310.730	207.792	310.730	132.133	310.730	318.767	310.730	310.730	310.730	310.730	310.730	250.806	192.169	186.874	271.085	310.730	153.497	149.254	310.730	310.730	232.334	310.730
YDR196C	1	152.675	193.312	310.730	310.730	310.730	310.730	310.730	310.730	161.867	310.730	310.730	310.730	310.730	310.730	310.730	221.044	241.415	150.728	154.283	144.502	167.902	310.730	127.500	310.730	310.730	310.730	310.730	310.730	257.049	210.937	218.581	310.730	310.730	310.730	178.187	310.730	175.270	113.861	197.196	170.422	310.730	208.131	310.730	310.730	310.730	161.075	310.730	258.631
YDR197W	1	NaN	NaN	NaN	NaN	NaN	NaN	NaN	NaN	NaN	NaN	NaN	NaN	NaN	NaN	NaN	NaN	NaN	NaN	NaN	NaN	NaN	NaN	NaN	NaN	NaN	NaN	NaN	NaN	NaN	NaN	NaN	NaN	NaN	NaN	NaN	NaN	NaN	NaN	NaN	NaN	NaN	NaN	NaN	NaN	NaN	NaN	NaN	NaN
YDR198C	1	145.668	310.730	310.730	310.730	310.730	310.730	310.730	187.527	310.730	196.317	310.730	310.730	536.420	310.730	310.730	203.812	220.166	228.738	283.212	150.607	310.730	227.762	153.820	310.730	310.730	310.730	308.744	234.534	189.783	310.730	310.730	310.730	176.382	310.730	310.730	310.730	310.730	207.334	180.755	310.730	310.730	335.501	158.845	159.026	272.691	310.730	310.730	206.384
YDR200C	1	310.730	204.637	177.539	257.247	310.730	328.211	140.980	191.574	310.730	310.730	212.039	310.730	259.000	310.730	310.730	310.730	310.730	226.490	310.730	310.730	262.458	310.730	237.992	311.209	310.730	310.730	277.577	207.613	310.730	165.569	310.730	290.042	310.730	306.272	115.294	310.730	310.730	201.971	310.730	163.256	310.730	310.730	310.730	143.036	204.979	173.426	310.730	211.429
YDR201W	1	173.434	310.730	310.730	310.730	310.730	310.730	310.730	180.625	310.730	310.730	310.730	310.730	310.730	310.730	310.730	386.636	310.730	238.288	310.730	147.502	167.231	310.730	310.730	310.730	310.730	310.730	230.517	310.730	223.131	310.730	151.087	310.730	310.629	310.730	310.730	310.730	181.404	310.730	179.038	163.763	310.730	195.414	310.730	240.898	310.730	365.186	310.730	310.730
YDR202C	1	125.694	310.730	161.804	310.730	310.730	310.730	310.730	310.730	122.259	178.945	310.730	310.730	310.730	200.566	310.730	310.730	310.730	310.730	182.679	200.632	183.826	310.730	310.730	310.730	310.730	310.730	434.618	198.734	310.730	310.730	165.157	232.496	310.730	148.157	310.730	310.730	206.903	310.192	199.075	310.730	310.730	310.730	187.184	310.730	310.730	310.730	310.730	310.730
YDR205W	1	137.108	316.755	310.730	228.113	310.730	310.730	310.730	310.730	310.730	310.730	310.730	310.730	215.998	171.042	205.206	310.730	182.047	310.730	310.730	148.119	248.662	310.730	310.730	310.730	310.730	310.730	310.730	310.730	300.479	162.247	310.730	310.730	214.777	310.730	157.798	310.730	310.730	310.730	310.730	142.919	310.730	NaN	NaN	NaN	NaN	NaN	NaN	NaN
YDR207C	1	110.037	310.730	207.108	109.989	310.730	310.730	310.730	310.730	310.730	310.730	310.730	104.042	310.730	242.269	310.730	213.817	126.751	310.730	310.730	310.730	212.172	310.730	310.730	310.730	310.730	310.730	164.575	250.788	100.908	310.730	159.824	172.326	310.730	310.730	310.730	310.730	41.170	310.730	310.730	165.189	139.788	310.730	220.648	116.562	207.618	170.085	310.730	168.977
YDR208W	1	124.062	310.730	169.710	310.730	310.730	310.730	310.730	310.730	118.016	310.730	190.130	310.730	310.730	214.780	310.730	310.730	310.730	181.820	183.419	310.730	310.730	310.730	154.260	310.730	310.730	89.213	310.730	186.470	65.149	213.994	310.730	310.730	155.568	144.451	39.553	310.730	310.730	310.730	132.423	165.882	130.205	127.785	94.442	146.868	110.800	204.336	115.925	392.630
YDR210W	1	160.868	220.286	310.730	310.730	310.730	310.730	310.730	310.730	233.883	310.730	310.730	310.730	310.730	310.730	310.730	310.730	310.730	310.730	217.077	128.477	231.899	403.479	289.558	321.295	202.313	310.730	310.730	324.124	310.730	140.330	310.730	310.730	310.730	244.787	310.730	310.730	310.730	310.730	187.391	310.730	185.944	134.583	310.730	310.730	239.365	310.730	214.904	170.283
YDR213W	1	310.730	310.730	310.730	310.730	310.730	178.916	310.730	310.730	244.223	142.075	310.730	141.119	119.886	186.801	310.730	310.730	310.730	176.027	190.482	137.084	310.730	202.594	310.730	277.378	310.730	310.730	310.730	214.284	302.631	184.649	133.663	198.069	310.730	310.730	120.675	310.730	310.730	310.730	310.730	310.730	425.190	310.730	310.730	310.730	310.730	258.859	310.730	164.039
YDR214W	1	310.730	165.517	310.730	310.730	310.730	169.776	310.730	239.133	310.730	310.730	145.711	310.730	375.319	310.730	310.730	310.730	294.808	366.498	310.730	187.540	154.408	159.106	310.730	310.730	310.730	310.730	234.093	349.859	161.806	183.760	174.352	310.730	161.827	197.334	113.133	310.730	310.730	310.730	310.730	310.730	160.527	310.730	310.730	95.838	310.730	231.548	199.893	142.193
YDR216W	1	323.796	368.321	310.730	310.730	310.730	232.171	310.730	312.431	310.730	156.436	310.730	234.373	202.015	310.730	310.730	310.730	245.282	209.830	310.730	310.730	310.730	214.164	278.248	250.917	256.276	310.730	254.007	330.740	157.489	188.777	310.730	310.730	310.730	310.730	206.994	310.730	201.920	182.649	310.730	176.710	310.730	253.501	190.245	310.730	310.730	173.113	190.131	182.984
YDR217C	1	143.034	310.730	196.196	310.730	310.730	268.435	173.118	310.730	310.730	310.730	155.139	217.842	191.149	310.730	310.730	146.949	310.730	310.730	310.730	377.319	310.730	207.499	310.730	269.276	310.730	310.730	179.114	255.882	190.367	310.730	152.423	310.730	310.730	237.231	141.298	149.146	137.777	218.643	225.053	173.827	310.730	310.730	122.910	310.730	255.562	211.647	310.730	310.730
YDR218C	1	262.763	200.434	343.145	310.730	214.700	161.808	207.997	310.730	231.486	254.002	310.730	220.253	195.833	310.730	310.730	310.730	310.730	165.612	175.431	155.442	310.730	268.237	195.200	310.730	310.730	310.730	366.624	183.538	138.102	142.820	185.339	310.730	310.730	310.730	168.967	310.730	310.730	171.554	190.598	211.935	172.332	156.112	310.730	310.730	238.765	310.730	300.540	205.217
YDR219C	1	310.730	201.176	310.730	310.730	310.730	310.730	150.301	310.730	310.730	178.980	233.144	241.699	211.473	310.730	310.730	310.730	266.283	310.730	233.641	169.757	234.961	139.469	310.730	310.730	310.730	310.730	310.730	310.730	226.476	166.801	144.665	310.730	310.730	310.730	194.648	236.451	282.656	310.730	310.730	310.730	310.730	237.317	310.730	310.730	310.730	310.730	163.379	310.730
YDR221W	1	310.730	310.730	310.730	310.730	310.730	387.944	217.847	250.926	310.730	182.426	310.730	158.567	259.680	411.832	310.730	310.730	304.790	310.730	310.730	217.619	310.730	268.766	194.574	304.319	257.770	310.730	310.730	310.730	235.770	198.643	159.833	310.730	331.110	310.730	310.730	310.730	310.730	310.730	310.730	229.010	165.531	310.730	267.357	310.730	310.730	194.870	207.667	193.659
YDR222W	1	310.730	310.730	241.652	310.730	310.730	310.730	310.730	175.480	310.730	310.730	310.730	191.248	186.410	340.858	310.730	162.902	250.096	218.857	310.730	231.087	310.730	294.847	310.730	310.730	310.730	310.730	192.322	223.076	165.435	212.820	163.490	253.337	310.730	310.730	226.098	310.730	154.662	310.730	310.730	310.730	182.610	310.730	191.895	310.730	310.730	296.715	230.328	200.322
YDR223W	1	235.540	310.730	310.730	310.730	310.730	310.730	310.730	310.730	310.730	219.656	310.730	178.457	310.730	310.730	310.730	310.730	310.730	310.730	248.744	167.224	310.730	310.730	175.780	310.730	310.730	242.009	217.107	321.251	282.367	178.389	174.722	310.730	310.730	310.730	310.730	310.730	310.730	310.730	310.730	310.730	310.730	183.848	156.127	310.730	310.730	310.730	310.730	310.730
YDR225W	1	310.730	310.730	310.730	310.730	310.730	150.940	310.730	310.730	310.730	77.954	310.730	149.191	310.730	310.730	310.730	310.730	310.730	310.730	310.730	76.953	310.730	139.085	153.035	161.387	310.730	310.730	310.730	310.730	191.228	310.730	310.730	123.784	352.768	310.730	310.730	175.239	310.730	310.730	310.730	118.095	310.730	310.730	266.835	310.730	310.730	186.067	310.730	194.781
YDR232W	1	253.656	310.730	221.623	310.730	310.730	310.730	310.730	310.730	233.203	185.242	160.221	310.730	166.935	226.563	310.730	266.408	310.730	152.149	184.921	310.730	203.183	197.552	310.730	310.730	310.730	310.730	251.137	178.882	310.730	310.730	179.210	310.730	310.730	310.730	329.241	310.730	310.730	310.730	310.730	310.730	310.730	310.730	270.008	310.730	203.894	310.730	207.005	153.954
YDR235W	1	151.917	310.730	115.501	310.730	310.730	310.730	310.730	310.730	310.730	105.689	310.730	310.730	112.018	310.730	310.730	103.637	310.730	98.914	310.730	111.299	310.730	310.730	206.758	131.595	310.730	310.730	310.730	310.730	310.730	310.730	78.443	310.730	179.380	310.730	60.707	310.730	310.730	136.962	310.730	142.309	310.730	310.730	310.730	145.463	310.730	310.730	310.730	310.730
YDR238C	1	64.272	117.009	310.730	152.148	140.058	150.800	310.730	310.730	310.730	124.698	310.730	237.926	310.730	105.281	305.293	133.533	68.865	310.730	233.732	310.730	132.074	310.730	231.599	218.968	416.487	197.162	310.730	310.730	169.142	152.300	310.730	310.730	159.713	310.730	35.540	26.108	144.825	62.812	310.730	310.730	310.730	302.682	310.730	310.730	310.730	310.730	124.301	136.536
YDR238C	1	66.684	310.730	183.727	310.730	310.730	310.730	380.438	310.730	310.730	179.850	310.730	285.259	194.103	310.730	310.730	310.730	113.849	310.730	310.730	172.989	151.907	310.730	149.391	310.730	310.730	310.730	310.730	310.730	310.730	310.730	120.611	310.730	208.633	280.179	37.000	119.071	176.088	145.415	310.730	310.730	310.730	140.005	310.730	310.730	310.730	310.730	194.025	157.746
YDR242W	1	211.235	209.385	310.730	280.692	310.730	310.730	177.099	154.842	173.544	118.339	310.730	310.730	310.730	310.730	310.730	310.730	223.308	191.252	143.519	260.887	194.873	285.016	172.634	310.730	310.730	310.730	310.730	310.730	239.793	310.730	153.452	310.730	310.730	310.730	60.836	207.645	174.779	310.730	166.459	310.730	310.730	109.473	186.548	310.730	156.432	310.730	126.057	310.730
YDR243C	1	187.376	189.481	180.637	182.958	310.730	238.917	310.730	310.730	310.730	244.302	310.730	310.730	310.730	310.730	282.425	310.730	310.730	310.730	151.866	192.250	310.730	310.730	310.730	310.730	310.730	310.730	158.603	310.730	310.730	310.730	147.615	140.971	310.730	186.579	32.500	310.730	310.730	310.730	310.730	174.660	310.730	141.073	310.730	310.730	310.730	310.730	186.009	310.730
YDR244W	1	310.730	310.730	310.730	310.730	310.730	310.730	310.730	129.075	310.730	313.095	310.730	205.776	183.730	310.730	151.427	238.167	310.730	310.730	310.730	177.253	171.021	310.730	156.508	310.730	310.730	310.730	310.730	310.730	310.730	239.675	310.730	326.252	197.709	310.730	123.849	310.730	128.080	310.730	310.730	134.127	310.730	310.730	330.795	310.730	310.730	109.465	310.730	247.934
YDR245W	1	30.811	63.670	212.765	NaN	87.976	66.040	310.730	NaN	167.636	2.665	54.402	310.730	310.730	310.730	310.730	16.465	17.296	37.548	55.652	75.472	310.730	310.730	14.783	14.542	310.730	310.730	310.730	310.730	NaN	310.730	1.316	310.730	310.730	310.730	NaN	NaN	310.730	310.730	310.730	310.730	310.730	310.730	NaN	20.800	310.730	310.730	78.906	54.514
YDR246W	1	92.910	251.659	310.730	310.730	168.103	205.670	310.730	120.634	310.730	310.730	310.730	151.004	100.415	208.511	310.730	310.730	169.903	310.730	206.605	310.730	310.730	310.730	310.730	375.621	310.730	43.379	310.730	277.930	147.570	205.601	68.204	208.294	310.730	310.730	1.454	28.915	310.730	310.730	310.730	310.730	310.730	252.366	310.730	310.730	310.730	310.730	310.730	175.766
YDR247W	1	310.730	310.730	310.730	310.730	162.046	153.541	310.730	310.730	310.730	200.461	187.891	310.730	310.730	310.730	201.194	310.730	108.878	204.312	230.989	142.244	253.803	310.730	310.730	213.185	310.730	310.730	310.730	310.730	310.730	242.494	154.803	310.730	310.730	171.974	150.488	211.317	155.677	310.730	310.730	310.730	310.730	310.730	186.822	208.202	236.445	198.276	310.730	310.730
YDR248C	1	111.747	237.907	310.730	310.730	310.730	310.730	347.270	310.730	310.730	310.730	310.730	200.980	310.730	310.730	200.089	173.021	72.467	310.730	310.730	310.730	310.730	310.730	310.730	310.730	310.730	310.730	310.730	310.730	310.730	206.806	187.877	310.730	310.730	310.730	177.821	81.823	310.730	310.730	310.730	310.730	310.730	149.612	310.730	181.618	185.507	310.730	142.847	186.288
YDR249C	1	179.196	310.730	310.730	310.730	310.730	310.730	310.730	212.137	179.070	152.049	310.730	175.650	238.064	310.730	310.730	310.730	310.730	310.730	187.656	159.842	310.730	310.730	177.652	310.730	310.730	310.730	310.730	310.730	310.730	200.199	310.730	310.730	310.730	310.730	98.719	310.730	310.730	206.288	310.730	310.730	185.122	310.730	310.730	310.730	237.430	131.709	197.736	171.208
YDR251W	1	310.730	375.359	310.730	310.730	310.730	227.844	302.885	171.101	310.730	166.423	227.994	161.516	172.632	310.730	310.730	221.907	310.730	310.730	310.730	176.304	310.730	204.500	166.411	253.811	241.584	310.730	310.730	310.730	310.730	310.730	310.730	310.730	310.730	205.430	310.730	310.730	310.730	310.730	310.730	310.730	310.730	310.730	310.730	202.784	310.730	333.173	206.971	248.588
YDR252W	1	193.543	310.730	310.730	310.730	256.658	152.606	166.005	175.344	193.104	148.210	192.072	186.086	310.730	310.730	192.968	310.730	256.286	165.173	265.535	153.462	310.730	310.730	310.730	235.173	310.730	310.730	310.730	199.577	310.730	289.476	166.560	310.730	310.730	310.730	310.730	310.730	310.730	310.730	310.730	310.730	310.730	211.640	310.730	249.301	310.730	142.678	310.730	310.730
YDR253C	1	310.730	310.730	310.730	310.730	290.091	310.730	310.730	310.730	310.730	162.618	310.730	310.730	310.730	310.730	310.730	310.730	226.504	310.730	310.730	161.950	310.730	310.730	310.730	310.730	310.730	310.730	310.730	344.559	310.730	310.730	222.080	310.730	310.730	310.730	310.730	128.446	310.730	310.730	139.316	310.730	310.730	310.730	310.730	310.730	310.730	310.730	214.928	171.969
YDR254W	1	310.730	448.406	310.730	310.730	204.236	214.341	310.730	228.804	310.730	310.730	176.950	211.093	310.730	310.730	310.730	162.358	310.730	310.730	310.730	145.286	310.730	151.105	174.512	210.821	310.730	310.730	310.730	310.730	208.298	310.730	310.730	280.193	310.730	310.730	310.730	310.730	310.730	310.730	310.730	310.730	310.730	160.415	310.730	237.678	207.561	310.730	153.669	197.553
YDR256C	1	310.730	235.678	222.630	310.730	310.730	310.730	203.815	310.730	125.548	162.745	310.730	188.648	213.245	319.852	310.730	310.730	310.730	310.730	310.730	283.693	310.730	193.204	227.269	310.730	310.730	310.730	310.730	133.566	310.730	310.730	117.799	310.730	241.583	230.530	310.730	310.730	260.335	310.730	310.730	310.730	235.681	310.730	310.730	310.730	216.356	310.730	310.730	310.730
YDR257C	1	176.064	239.349	190.477	178.743	310.730	310.730	310.730	310.730	310.730	330.189	174.648	156.926	198.625	243.907	295.563	237.968	205.091	229.579	310.730	310.730	310.730	310.730	310.730	310.730	310.730	310.730	278.376	189.262	310.730	310.730	121.084	310.730	310.730	310.730	310.730	212.656	137.768	310.730	242.881	310.730	273.936	143.952	161.545	153.862	224.427	310.730	325.487	310.730
YDR258C	1	239.372	229.782	236.564	310.730	310.730	251.801	310.730	310.730	310.730	149.877	195.847	278.478	280.810	310.730	310.730	214.192	310.730	191.525	310.730	310.730	220.646	219.039	241.577	310.730	310.730	310.730	310.730	310.730	310.730	310.730	141.848	310.730	310.730	216.529	310.730	310.730	310.730	310.730	263.063	310.730	310.730	267.640	310.730	310.730	310.730	254.698	232.086	310.730
YDR259C	1	310.730	197.344	262.910	310.730	245.038	178.196	145.314	190.505	310.730	213.169	189.445	169.900	310.730	310.730	310.730	254.735	202.520	163.612	245.128	310.730	310.730	310.730	310.730	124.831	310.730	202.950	310.730	187.251	310.730	310.730	130.575	310.730	297.464	310.730	295.845	310.730	310.730	310.730	310.730	310.730	310.730	232.266	310.730	310.730	159.151	310.730	317.664	194.328
YDR260C	1	310.730	310.730	310.730	345.546	310.730	310.730	285.500	310.730	210.890	148.329	310.730	238.710	310.730	310.730	310.730	310.730	310.730	320.396	310.730	246.863	310.730	205.985	310.730	310.730	310.730	310.730	310.730	330.562	310.730	310.730	175.282	310.730	200.085	310.730	310.730	310.730	310.730	223.916	310.730	310.730	222.145	319.867	310.730	211.527	223.180	310.730	197.600	250.467
YDR261C	1	310.730	310.730	219.971	310.730	310.730	310.730	310.730	310.730	310.730	144.165	310.730	193.600	193.411	310.730	310.730	310.730	310.730	310.730	265.568	132.970	310.730	310.730	310.730	199.667	310.730	310.730	310.730	213.196	310.730	310.730	199.911	322.227	310.730	310.730	258.185	310.730	310.730	310.730	406.797	310.730	310.730	310.730	133.780	188.439	151.079	146.458	310.730	310.730
YDR262W	1	249.564	310.730	250.741	310.730	310.730	310.730	184.527	205.078	246.504	172.848	217.110	227.968	310.730	310.730	310.730	223.786	310.730	310.730	310.730	167.374	310.730	310.730	310.730	310.730	310.730	310.730	182.721	310.730	141.518	310.730	181.413	310.730	310.730	230.602	310.730	192.892	310.730	310.730	310.730	310.730	310.730	151.246	310.730	181.464	179.863	151.047	167.385	310.730
YDR264C	1	47.849	310.730	310.730	NaN	310.730	310.730	219.647	252.786	310.730	34.645	119.326	113.733	31.127	66.895	310.730	165.304	49.449	310.730	310.730	310.730	93.311	310.730	160.694	104.187	82.245	310.730	310.730	310.730	171.636	117.967	310.730	211.702	143.094	21.996	310.730	310.730	310.730	94.032	310.730	310.730	310.730	78.013	310.730	63.817	73.590	310.730	28.535	310.730
YDR265W	1	310.730	251.423	310.730	310.730	310.730	310.730	162.441	310.730	198.011	234.996	310.730	310.730	215.239	310.730	310.730	310.730	310.730	310.730	310.730	309.449	310.730	310.730	310.730	263.041	310.730	310.730	310.730	310.730	182.915	310.730	310.730	310.730	310.730	310.730	138.602	310.730	310.730	208.504	310.730	310.730	310.730	310.730	310.730	192.324	72.671	169.093	310.730	310.730
YDR266C	1	310.730	310.730	310.730	310.730	310.730	310.730	310.730	173.778	310.730	204.607	310.730	240.671	247.470	310.730	310.730	252.688	253.934	208.518	310.730	220.532	310.730	310.730	310.730	277.303	310.730	310.730	310.730	310.730	310.730	310.730	353.347	310.730	179.480	310.730	310.730	310.730	310.730	310.730	310.730	310.730	310.730	310.730	186.259	199.042	307.629	176.632	169.024	237.049
YDR268W	1	310.730	310.730	51.251	310.730	310.730	244.109	88.802	40.923	310.730	98.142	65.573	181.645	143.684	108.493	310.730	60.500	310.730	51.768	15.969	23.966	310.730	310.730	310.730	124.705	310.730	310.730	49.981	59.189	310.730	310.730	14.851	28.322	124.358	71.929	310.730	310.730	310.730	310.730	310.730	49.105	71.365	109.763	NaN	310.730	16.195	103.293	48.612	310.730
YDR270W	1	310.730	310.730	226.678	310.730	211.697	207.407	233.479	177.143	135.972	238.372	310.730	310.730	208.079	310.730	226.373	241.603	310.730	310.730	216.284	149.779	310.730	310.730	310.730	167.162	310.730	310.730	290.599	186.704	310.730	218.203	214.305	310.730	310.730	310.730	310.730	310.730	310.730	310.730	310.730	310.730	310.730	172.812	310.730	310.730	310.730	106.944	153.009	198.442
YDR272W	1	310.730	310.730	310.730	310.730	210.198	365.032	310.730	310.730	310.730	274.613	310.730	310.730	310.730	310.730	310.730	310.730	310.730	161.785	145.132	128.023	295.136	258.076	310.730	310.730	310.730	310.730	146.417	116.530	208.277	310.730	310.730	310.730	310.730	256.360	310.730	310.730	228.455	310.730	204.331	310.730	310.730	310.730	180.868	310.730	183.400	310.730	310.730	310.730
YDR276C	1	136.511	310.730	191.599	217.491	310.730	310.730	310.730	190.609	272.752	310.730	176.513	310.730	139.181	238.689	188.215	172.676	57.721	245.429	309.534	310.730	175.254	310.730	310.730	187.898	310.730	310.730	310.730	179.507	310.730	310.730	143.060	310.730	310.730	310.730	310.730	310.730	81.786	310.730	310.730	310.730	326.620	199.979	310.730	310.730	310.730	136.820	179.083	302.514
YDR277C	1	163.786	310.730	310.730	310.730	366.474	310.730	310.730	310.730	310.730	235.276	310.730	310.730	310.730	310.730	310.730	310.730	116.026	153.792	310.730	122.763	310.730	310.730	134.010	304.578	310.730	310.730	310.730	178.790	241.559	310.730	310.730	310.730	310.730	310.730	310.730	310.730	310.730	310.730	310.730	310.730	310.730	310.730	310.730	153.088	123.624	203.623	231.758	171.764
YDR279W	1	310.730	310.730	310.730	230.930	310.730	310.730	310.730	310.730	310.730	310.730	310.730	310.730	145.276	310.730	310.730	310.730	310.730	310.730	310.730	205.643	310.730	310.730	310.730	192.577	310.730	310.730	310.730	202.402	310.730	310.730	310.730	310.730	310.730	198.797	310.730	146.897	310.730	194.287	310.730	310.730	310.730	310.730	310.730	161.635	170.843	310.730	141.150	337.236
YDR280W	1	227.298	310.730	323.626	249.180	310.730	310.730	310.730	310.730	310.730	310.730	310.730	310.730	310.730	310.730	131.675	310.730	310.730	116.796	136.393	310.730	310.730	218.306	178.042	310.730	310.730	310.730	310.730	291.825	310.730	310.730	310.730	310.730	352.389	143.927	310.730	310.730	310.730	310.730	262.182	310.730	310.730	260.489	285.306	310.730	310.730	310.730	70.532	310.730
YDR280W	1	310.730	310.730	310.730	310.730	310.730	310.730	310.730	310.730	183.176	295.311	310.730	310.730	239.952	310.730	310.730	310.730	310.730	253.684	183.846	249.734	310.730	310.730	157.427	310.730	310.730	310.730	310.730	310.730	263.159	232.561	123.928	310.730	310.730	359.882	310.730	310.730	182.894	137.159	281.753	310.730	310.730	153.245	160.145	213.756	310.730	153.350	167.912	192.702
YDR281C	1	155.691	310.730	208.546	284.783	310.730	310.730	310.730	310.730	202.345	310.730	310.730	310.730	210.266	310.730	310.730	137.886	185.715	187.629	260.654	209.501	310.730	310.730	310.730	133.490	310.730	310.730	310.730	245.864	310.730	310.730	310.730	194.982	176.498	178.357	310.730	310.730	310.730	310.730	310.730	310.730	310.730	310.730	199.892	329.791	162.850	297.959	198.299	246.007
YDR282C	1	310.730	310.730	310.730	310.730	310.730	310.730	228.169	188.400	310.730	184.229	310.730	310.730	310.730	310.730	310.730	310.730	251.586	256.391	310.730	207.386	310.730	310.730	310.730	310.730	310.730	310.730	310.730	310.730	204.416	204.339	310.730	310.730	165.872	310.730	310.730	310.730	310.730	310.730	310.730	310.730	310.730	310.730	310.730	310.730	194.763	156.158	310.730	310.730
YDR283C	1	310.730	310.730	161.313	201.381	310.730	310.730	310.730	310.730	254.629	231.784	187.677	310.730	208.660	310.730	310.730	262.814	310.730	310.730	290.840	161.989	310.730	310.730	190.607	310.730	310.730	310.730	310.730	255.996	310.730	310.730	136.065	310.730	310.730	204.064	310.730	310.730	310.730	310.730	205.363	310.730	310.730	303.215	57.096	68.610	64.418	162.654	310.730	220.354
YDR284C	1	310.730	322.120	310.730	303.358	310.730	201.413	176.095	207.619	200.464	147.204	207.831	191.243	154.927	275.538	310.730	489.318	310.730	310.730	310.730	149.634	310.730	201.378	407.747	207.994	258.946	310.730	310.730	322.364	178.873	310.730	421.735	310.730	269.730	310.730	310.730	310.730	310.730	310.730	310.730	310.730	310.730	310.730	310.730	207.499	310.730	101.601	310.730	310.730
YDR287W	1	310.730	310.730	310.730	310.730	310.730	310.730	310.730	310.730	310.730	173.401	310.730	310.730	310.730	310.730	145.911	310.730	310.730	115.592	162.997	128.818	310.730	264.046	310.730	310.730	310.730	310.730	136.264	174.920	310.730	310.730	310.730	310.730	134.190	134.449	310.730	117.412	227.369	149.347	152.551	199.747	310.730	127.929	310.730	310.730	310.730	158.171	200.328	160.497
YDR289C	1	310.730	310.730	310.730	136.946	310.730	310.730	310.730	310.730	310.730	91.311	310.730	310.730	310.730	310.730	310.730	172.977	310.730	310.730	178.271	165.834	310.730	310.730	310.730	310.730	310.730	310.730	310.730	237.245	152.621	356.050	310.730	85.516	166.286	144.511	310.730	310.730	310.730	310.730	310.730	310.730	310.730	310.730	310.730	310.730	310.730	151.867	310.730	148.832
YDR292C	1	310.730	205.523	153.806	310.730	310.730	310.730	310.730	310.730	310.730	310.730	310.730	310.730	310.730	310.730	334.279	221.009	310.730	154.005	310.730	310.730	310.730	101.311	124.714	310.730	310.730	310.730	310.730	310.730	255.300	310.730	87.064	310.730	138.945	209.872	199.302	310.730	58.401	310.730	310.730	310.730	163.405	136.930	131.811	154.092	115.806	207.646	310.730	310.730
YDR293C	1	310.730	209.404	310.730	310.730	310.730	281.856	230.509	133.975	217.970	142.487	310.730	310.730	310.730	188.455	137.130	325.632	162.870	209.983	310.730	209.697	129.613	310.730	310.730	133.369	310.730	310.730	227.736	310.730	310.730	310.730	310.730	310.730	310.730	310.730	95.863	310.730	278.951	166.769	162.135	190.608	167.788	310.730	310.730	236.387	206.960	310.730	310.730	350.458
YDR294C	1	165.294	310.730	310.730	310.730	310.730	310.730	310.730	310.730	310.730	287.049	294.084	310.730	178.617	310.730	310.730	310.730	310.730	310.730	149.159	148.165	310.730	189.141	310.730	310.730	310.730	310.730	210.723	310.730	310.730	131.848	114.147	198.843	310.730	150.214	310.730	310.730	310.730	310.730	265.542	310.730	310.730	200.219	310.730	310.730	202.808	310.730	310.730	310.730
YDR295C	1	310.730	357.367	310.730	131.123	144.123	310.730	310.730	195.921	310.730	156.810	310.730	141.507	194.535	425.119	310.730	221.748	400.519	310.730	166.105	160.051	310.730	310.730	310.730	126.872	310.730	164.850	172.815	310.730	310.730	158.236	310.730	310.730	237.461	310.730	310.730	118.688	310.730	162.000	230.690	164.058	310.730	73.062	310.730	171.216	310.730	310.730	310.730	179.363
YDR297W	1	120.929	132.806	310.730	134.460	310.730	310.730	310.730	310.730	310.730	108.231	155.683	123.811	310.730	310.730	310.730	310.730	310.730	131.694	108.620	310.730	310.730	310.730	310.730	160.486	310.730	310.730	144.937	246.452	192.628	310.730	310.730	310.730	310.730	125.917	310.730	85.646	310.730	138.850	204.402	176.555	310.730	383.837	126.291	145.992	99.952	310.730	192.901	125.627
YDR298C	1	NaN	NaN	NaN	NaN	NaN	NaN	NaN	NaN	NaN	NaN	NaN	NaN	NaN	NaN	NaN	NaN	NaN	NaN	NaN	NaN	NaN	NaN	NaN	NaN	NaN	NaN	NaN	NaN	NaN	NaN	NaN	NaN	NaN	NaN	NaN	NaN	NaN	NaN	NaN	NaN	NaN	55.257	193.640	148.947	147.583	310.730	260.825	310.730
YDR299W	1	310.730	310.730	310.730	258.437	310.730	310.730	310.730	310.730	178.932	113.108	310.730	174.807	201.794	310.730	310.730	310.730	310.730	310.730	305.365	236.454	310.730	310.730	310.730	152.284	310.730	35.311	310.730	310.730	218.781	128.686	310.730	310.730	310.730	310.730	86.775	310.730	310.730	310.730	310.730	174.740	210.484	310.730	310.730	219.635	310.730	106.119	310.730	177.210
YDR306C	1	310.730	310.730	310.730	310.730	310.730	215.794	215.305	172.547	229.025	168.553	231.202	195.237	157.950	310.730	310.730	310.730	310.730	310.730	310.730	310.730	310.730	226.410	213.427	310.730	245.520	310.730	310.730	310.730	310.730	310.730	310.730	232.401	310.730	310.730	310.730	310.730	310.730	197.951	210.911	310.730	221.154	168.246	310.730	267.341	310.730	310.730	310.730	212.434
YDR309C	1	310.730	237.179	214.537	310.730	184.650	220.448	310.730	310.730	207.430	152.919	250.477	310.730	139.900	310.730	310.730	181.908	310.730	310.730	110.367	157.280	310.730	310.730	227.115	182.302	272.882	310.730	310.730	202.542	178.695	310.730	99.545	310.730	245.688	167.641	310.730	310.730	310.730	310.730	196.956	278.908	180.407	310.730	310.730	310.730	285.463	310.730	310.730	160.464
YDR310C	1	310.730	310.730	310.730	310.730	300.174	310.730	310.730	310.730	209.464	227.314	265.219	310.730	310.730	310.730	310.730	192.594	310.730	310.730	158.282	166.883	310.730	195.080	310.730	310.730	310.730	310.730	310.730	310.730	310.730	144.590	133.942	136.588	310.730	151.001	104.120	133.829	423.300	310.730	310.730	212.447	310.730	310.730	310.730	310.730	310.730	116.516	310.730	310.730
YDR312W	1	310.730	288.274	310.730	310.730	310.730	310.730	157.557	274.245	226.802	125.984	199.749	271.779	310.730	310.730	139.189	216.447	310.730	310.730	310.730	190.013	138.152	172.696	310.730	310.730	182.414	310.730	310.730	182.848	310.730	184.347	177.979	310.730	158.021	260.698	310.730	281.337	310.730	310.730	310.730	189.692	310.730	204.079	310.730	173.369	234.218	99.018	310.730	153.736
YDR313C	1	310.730	310.730	310.730	310.730	310.730	179.809	310.730	206.471	310.730	170.446	310.730	223.624	201.197	310.730	310.730	310.730	310.730	273.215	310.730	149.491	200.317	310.730	240.145	473.691	239.109	310.730	276.328	310.730	146.771	239.134	324.854	244.904	174.285	310.730	116.247	261.221	310.730	190.210	310.730	166.157	228.704	310.730	310.730	310.730	310.730	234.325	184.108	202.150
YDR314C	1	176.888	310.730	174.108	310.730	310.730	183.314	310.730	310.730	188.751	166.850	310.730	310.730	269.821	239.495	310.730	310.730	310.730	340.931	201.854	222.449	310.730	310.730	201.078	310.730	310.730	310.730	286.489	194.548	184.869	310.730	220.751	169.530	362.077	176.401	161.248	310.730	255.103	310.730	228.561	310.730	214.041	183.177	222.115	174.944	153.940	285.871	224.335	310.730
YDR315C	1	310.730	310.730	310.730	111.988	194.992	310.730	190.469	155.532	234.609	173.877	310.730	310.730	174.917	310.730	310.730	310.730	310.730	127.455	156.918	172.891	310.730	247.037	310.730	158.418	310.730	310.730	280.946	174.758	310.730	200.902	189.444	246.330	307.145	160.831	310.730	148.189	310.730	310.730	204.512	310.730	139.077	310.730	153.669	168.024	233.264	310.730	310.730	255.336
YDR316W	1	310.730	134.992	163.878	223.673	190.414	310.730	310.730	310.730	170.486	161.028	310.730	183.560	310.730	310.730	310.730	103.596	310.730	310.730	310.730	153.339	177.973	310.730	310.730	214.488	310.730	310.730	310.730	161.687	310.730	310.730	183.363	310.730	310.730	310.730	310.730	160.196	310.730	310.730	310.730	310.730	310.730	310.730	304.059	310.730	310.730	159.780	310.730	243.586
YDR318W	1	310.730	310.730	310.730	308.178	310.730	310.730	310.730	310.730	310.730	136.303	310.730	310.730	310.730	197.696	310.730	310.730	148.707	310.730	310.730	156.211	310.730	310.730	310.730	310.730	248.888	310.730	229.020	188.783	167.480	155.896	222.050	179.585	143.754	157.550	310.730	155.674	310.730	174.314	164.809	140.799	310.730	164.768	92.747	137.195	134.935	121.504	105.869	310.730
YDR320C-A	1	NaN	NaN	NaN	NaN	NaN	NaN	NaN	NaN	NaN	NaN	NaN	NaN	NaN	NaN	NaN	NaN	NaN	NaN	NaN	NaN	NaN	NaN	NaN	NaN	NaN	NaN	NaN	NaN	NaN	NaN	NaN	NaN	NaN	NaN	NaN	NaN	NaN	NaN	NaN	NaN	NaN	NaN	NaN	NaN	NaN	NaN	NaN	NaN
YDR320C	1	82.600	310.730	176.010	183.480	310.730	310.730	168.050	153.606	310.730	310.730	310.730	310.730	310.730	310.730	42.709	130.480	107.713	310.730	310.730	310.730	310.730	310.730	188.172	310.730	310.730	310.730	310.730	310.730	310.730	310.730	124.989	310.730	260.631	310.730	18.089	154.069	129.564	149.577	310.730	310.730	310.730	310.730	310.730	310.730	310.730	310.730	124.869	310.730
YDR322C-A	1	310.730	310.730	126.606	310.730	310.730	155.015	132.297	310.730	117.091	310.730	134.121	310.730	281.348	310.730	310.730	310.730	310.730	159.798	310.730	310.730	145.914	310.730	226.990	310.730	310.730	310.730	220.878	144.776	246.336	310.730	205.401	310.730	310.730	143.040	101.056	310.730	310.730	310.730	161.814	310.730	310.730	310.730	268.669	310.730	310.730	310.730	303.940	142.720
YDR322W	1	171.872	310.730	310.730	310.730	310.730	257.097	310.730	138.961	310.730	117.941	140.400	310.730	152.982	191.647	310.730	310.730	267.544	310.730	310.730	121.029	310.730	310.730	310.730	310.730	310.730	310.730	337.271	310.730	310.730	186.385	94.940	219.589	310.730	310.730	50.974	80.199	117.964	310.730	203.239	157.858	310.730	310.730	126.940	104.056	310.730	310.730	310.730	145.930
YDR325W	1	124.321	164.293	193.936	310.730	310.730	204.745	226.720	123.144	310.730	143.758	238.168	99.440	310.730	310.730	310.730	310.730	310.730	201.001	310.730	202.165	118.739	154.645	310.730	234.732	310.730	146.452	194.649	310.730	133.373	310.730	171.066	250.932	310.730	107.384	310.730	310.730	310.730	310.730	165.728	310.730	223.674	310.730	201.374	144.042	126.055	310.730	128.331	310.730
YDR329C	1	310.730	310.730	193.094	310.730	310.730	310.730	310.730	310.730	310.730	137.727	310.730	310.730	172.783	283.635	219.391	310.730	310.730	310.730	187.326	232.654	182.621	220.444	223.650	152.840	215.477	310.730	310.730	310.730	220.129	197.138	171.575	310.730	310.730	310.730	93.319	310.730	310.730	222.330	178.580	158.937	174.741	202.206	221.788	310.730	263.974	144.177	208.232	310.730
YDR330W	1	310.730	310.730	310.730	310.730	310.730	310.730	310.730	186.723	209.491	203.684	310.730	310.730	194.398	310.730	310.730	310.730	310.730	266.932	310.730	310.730	321.092	343.175	310.730	255.464	429.607	310.730	310.730	237.536	203.645	310.730	195.187	310.730	203.154	310.730	154.993	310.730	310.730	310.730	252.504	310.730	194.092	262.568	380.890	286.264	261.035	148.241	163.987	192.866
YDR332W	1	310.730	310.730	219.637	310.730	310.730	310.730	310.730	381.025	191.853	143.644	278.951	310.730	310.730	310.730	207.018	310.730	310.730	310.730	201.927	167.375	223.325	193.572	310.730	163.539	313.432	310.730	310.730	170.134	310.730	310.730	190.912	310.730	310.730	310.730	310.730	165.641	310.730	310.730	205.024	244.801	310.730	173.052	310.730	310.730	115.362	310.730	310.730	310.730
YDR334W	1	310.730	109.402	329.187	310.730	310.730	156.165	310.730	310.730	202.896	90.968	310.730	310.730	310.730	204.147	88.937	310.730	310.730	149.423	239.978	125.718	310.730	310.730	310.730	310.730	135.579	310.730	141.984	132.406	310.730	259.323	168.888	310.730	117.985	120.043	310.730	385.032	310.730	310.730	149.970	310.730	136.296	310.730	310.730	310.730	310.730	310.730	310.730	310.730
YDR335W	1	310.730	310.730	310.730	310.730	310.730	184.427	310.730	310.730	160.933	147.886	310.730	310.730	177.799	310.730	310.730	310.730	310.730	310.730	179.293	136.781	310.730	310.730	310.730	182.115	239.832	310.730	310.730	310.730	130.597	78.329	87.982	310.730	156.225	310.730	310.730	55.833	310.730	173.147	310.730	136.241	160.579	310.730	65.904	122.045	91.034	310.730	310.730	219.532
YDR336W	1	315.086	310.730	310.730	310.730	310.730	310.730	232.603	372.659	310.730	199.270	310.730	310.730	224.579	228.290	310.730	209.966	310.730	310.730	231.495	178.467	206.160	186.498	310.730	346.028	227.069	310.730	310.730	191.937	313.891	146.433	181.863	220.938	148.210	310.730	310.730	310.730	310.730	310.730	231.433	203.883	170.255	310.730	310.730	310.730	230.959	310.730	201.401	310.730
YDR337W	1	NaN	NaN	310.730	43.866	NaN	NaN	310.730	NaN	8.023	310.730	NaN	NaN	310.730	12.017	NaN	33.019	168.994	NaN	310.730	310.730	310.730	310.730	NaN	72.011	310.730	13.801	310.730	57.089	310.730	26.408	310.730	NaN	310.730	310.730	NaN	310.730	310.730	310.730	310.730	NaN	45.329	310.730	310.730	310.730	NaN	310.730	134.610	310.730
YDR339C	1	109.881	116.870	310.730	190.668	310.730	310.730	310.730	310.730	135.890	122.660	155.670	310.730	153.308	104.086	55.044	151.686	310.730	310.730	109.274	80.018	310.730	310.730	96.570	16.587	127.482	157.934	310.730	183.009	107.188	163.328	310.730	175.071	310.730	188.827	310.730	310.730	135.627	126.985	282.325	103.384	143.331	100.533	60.442	100.459	310.730	56.951	310.730	310.730
YDR341C	1	237.634	310.730	338.564	310.730	310.730	310.730	232.958	138.238	255.847	261.908	310.730	310.730	310.730	182.332	310.730	200.534	310.730	221.825	175.558	175.390	252.227	185.766	384.586	310.730	263.229	310.730	179.795	177.248	206.320	249.095	146.693	214.718	164.763	330.704	310.730	153.391	310.730	310.730	310.730	175.312	177.629	190.767	310.730	310.730	310.730	177.292	310.730	310.730
YDR341C	1	179.044	310.730	310.730	310.730	310.730	310.730	310.730	154.971	310.730	310.730	215.927	263.053	310.730	310.730	252.219	310.730	310.730	310.730	310.730	218.893	205.917	183.054	233.895	310.730	277.635	208.543	310.730	201.618	319.410	210.052	139.590	249.303	215.104	310.730	310.730	220.601	284.418	213.005	206.265	206.505	310.730	310.730	310.730	310.730	310.730	120.605	199.181	212.695
YDR346C	1	310.730	231.107	304.205	310.730	310.730	310.730	310.730	310.730	172.538	191.040	192.092	310.730	310.730	310.730	310.730	310.730	310.730	233.235	196.349	182.248	266.210	310.730	310.730	209.292	310.730	310.730	310.730	188.729	310.730	210.514	310.730	310.730	302.260	253.238	310.730	207.169	310.730	310.730	310.730	310.730	310.730	310.730	363.879	310.730	215.315	310.730	251.271	192.399
YDR347W	1	310.730	NaN	310.730	NaN	NaN	NaN	NaN	310.730	NaN	310.730	NaN	NaN	NaN	9.584	NaN	NaN	310.730	NaN	NaN	NaN	310.730	NaN	NaN	NaN	310.730	NaN	310.730	NaN	310.730	NaN	310.730	310.730	NaN	NaN	NaN	NaN	NaN	NaN	NaN	310.730	310.730	NaN	NaN	NaN	310.730	310.730	310.730	NaN
YDR348C	1	310.730	310.730	314.674	171.745	300.527	310.730	310.730	310.730	182.069	220.332	189.575	237.414	310.730	310.730	310.730	310.730	181.633	187.359	193.586	116.536	189.125	310.730	310.730	310.730	310.730	310.730	310.730	310.730	310.730	230.735	150.631	310.730	193.001	310.730	273.190	310.730	310.730	310.730	310.730	310.730	310.730	104.801	133.275	145.951	141.485	114.341	310.730	310.730
YDR349C	1	310.730	310.730	130.174	310.730	151.865	310.730	144.268	310.730	310.730	226.662	310.730	310.730	232.790	242.484	310.730	310.730	310.730	310.730	132.368	157.846	310.730	310.730	310.730	167.901	310.730	310.730	310.730	310.730	116.585	310.730	310.730	310.730	310.730	310.730	93.435	229.538	310.730	310.730	139.165	310.730	204.564	206.003	122.890	310.730	183.885	143.414	174.789	310.730
YDR350C	1	NaN	NaN	NaN	NaN	NaN	NaN	NaN	NaN	NaN	NaN	NaN	NaN	NaN	NaN	NaN	NaN	NaN	NaN	NaN	NaN	NaN	NaN	NaN	NaN	NaN	NaN	NaN	NaN	NaN	NaN	NaN	NaN	NaN	NaN	NaN	NaN	NaN	NaN	NaN	NaN	NaN	310.730	310.730	310.730	109.650	232.521	310.730	310.730
YDR351W	1	310.730	386.082	310.730	310.730	310.730	319.812	226.173	156.136	203.666	192.704	241.374	293.767	328.027	196.271	310.730	310.730	240.550	310.730	209.368	310.730	310.730	188.574	310.730	310.730	327.142	310.730	256.034	210.148	177.306	200.781	167.128	310.730	161.649	310.730	167.197	310.730	310.730	204.331	227.200	158.444	211.911	310.730	158.176	186.822	310.730	310.730	310.730	198.147
YDR354W	1	129.327	310.730	96.845	310.730	310.730	310.730	310.730	125.950	41.610	310.730	51.515	310.730	277.637	310.730	56.403	150.969	310.730	139.824	120.092	82.793	310.730	310.730	310.730	310.730	78.552	310.730	109.838	52.307	310.730	310.730	105.601	64.341	310.730	136.733	27.268	310.730	310.730	310.730	310.730	78.734	310.730	310.730	108.284	164.340	310.730	310.730	310.730	310.730
YDR357C	1	310.730	310.730	226.573	211.358	310.730	310.730	236.518	174.813	310.730	205.496	261.207	411.913	190.975	158.786	310.730	310.730	275.617	310.730	202.720	231.124	358.321	310.730	373.425	205.941	253.641	310.730	310.730	238.781	310.730	310.730	260.770	223.372	310.730	310.730	310.730	310.730	310.730	266.771	310.730	310.730	310.730	310.730	209.751	178.603	229.210	310.730	310.730	310.730
YDR358W	1	134.541	197.888	310.730	310.730	310.730	310.730	103.464	201.926	200.274	96.195	189.032	245.917	132.405	310.730	310.730	302.346	310.730	134.247	134.481	163.459	168.147	125.369	145.184	310.730	310.730	310.730	310.730	238.308	310.730	310.730	107.196	300.313	310.730	310.730	55.775	160.160	121.890	310.730	310.730	310.730	118.999	310.730	117.539	177.398	104.222	107.900	161.467	100.457
YDR363W-A	1	310.730	222.597	271.639	310.730	310.730	310.730	310.730	310.730	212.742	310.730	240.826	310.730	151.902	196.705	149.906	310.730	310.730	258.100	133.647	310.730	212.689	366.148	152.679	245.758	229.576	310.730	221.703	310.730	167.927	310.730	177.283	310.730	310.730	310.730	310.730	97.079	171.527	310.730	310.730	198.061	310.730	310.730	310.730	310.730	310.730	310.730	310.730	113.426
YDR363W	1	310.730	216.845	310.730	310.730	310.730	283.263	204.427	310.730	184.479	217.329	310.730	185.008	310.730	179.255	310.730	158.431	298.157	310.730	261.199	310.730	310.730	310.730	233.946	256.045	310.730	310.730	281.151	310.730	310.730	310.730	227.423	310.730	310.730	310.730	310.730	310.730	140.648	295.808	146.503	310.730	310.730	149.968	310.730	251.043	310.730	173.177	194.200	310.730
YDR364C	1	NaN	NaN	NaN	NaN	NaN	NaN	NaN	NaN	NaN	NaN	NaN	NaN	NaN	NaN	NaN	NaN	NaN	NaN	NaN	NaN	NaN	NaN	NaN	NaN	NaN	NaN	NaN	NaN	NaN	NaN	NaN	NaN	NaN	NaN	NaN	NaN	NaN	NaN	NaN	NaN	NaN	310.730	310.730	310.730	100.166	310.730	431.058	310.730
YDR367W	1	141.639	310.730	310.730	310.730	188.826	310.730	310.730	310.730	211.789	172.118	310.730	163.192	310.730	168.888	193.636	246.689	222.192	259.966	138.398	186.006	154.237	204.663	181.499	148.695	310.730	310.730	270.693	162.328	310.730	310.730	116.146	310.730	175.465	229.084	216.048	310.730	310.730	310.730	242.402	310.730	310.730	310.730	170.885	154.111	310.730	195.608	205.866	156.861
YDR368W	1	NaN	NaN	NaN	NaN	NaN	NaN	NaN	NaN	NaN	NaN	NaN	NaN	NaN	NaN	NaN	NaN	NaN	NaN	NaN	NaN	NaN	NaN	NaN	NaN	NaN	NaN	NaN	NaN	NaN	NaN	NaN	NaN	NaN	NaN	NaN	NaN	NaN	NaN	NaN	NaN	NaN	310.730	310.730	310.730	310.730	142.071	310.730	131.828
YDR369C	1	226.131	279.518	284.048	310.730	260.484	310.730	228.168	474.789	277.450	158.416	310.730	310.730	148.516	219.784	269.190	310.730	269.880	310.730	310.730	182.948	195.235	262.194	310.730	227.076	209.144	310.730	280.627	310.730	310.730	310.730	230.630	249.355	310.730	161.984	310.730	272.459	310.730	310.730	190.943	310.730	310.730	123.773	310.730	310.730	232.747	152.484	266.784	310.730
YDR375C	1	310.730	310.730	205.420	310.730	310.730	310.730	235.178	188.040	226.534	310.730	200.384	240.298	197.346	310.730	310.730	310.730	310.730	238.797	186.916	208.875	182.644	173.263	310.730	247.667	310.730	310.730	310.730	225.471	310.730	310.730	151.469	241.111	310.730	310.730	310.730	310.730	310.730	310.730	302.547	205.048	310.730	204.858	310.730	295.001	310.730	310.730	120.031	310.730
YDR376W	1	129.216	310.730	189.180	310.730	231.309	310.730	310.730	163.996	187.898	169.509	244.189	310.730	156.607	213.977	310.730	310.730	155.325	219.828	310.730	310.730	226.198	310.730	310.730	314.211	310.730	310.730	285.689	310.730	310.730	140.715	209.155	310.730	310.730	310.730	310.730	310.730	219.517	158.214	181.622	310.730	310.730	214.610	175.919	265.301	174.285	310.730	245.621	310.730
YDR378C	1	310.730	168.023	223.664	310.730	310.730	144.972	310.730	310.730	140.637	127.203	310.730	310.598	310.730	310.730	136.721	310.730	277.157	153.259	310.730	252.431	133.380	240.564	141.709	310.730	310.730	310.730	310.730	310.730	102.612	310.730	310.730	116.659	127.389	310.730	310.730	310.730	101.676	310.730	310.730	310.730	310.730	310.730	310.730	310.730	208.455	310.730	280.183	310.730
YDR379W	1	310.730	310.730	213.073	310.730	310.730	310.730	310.730	260.823	129.009	154.481	217.748	310.730	221.022	310.730	310.730	310.730	310.730	351.169	203.630	187.153	227.110	310.730	310.730	310.730	310.730	310.730	310.730	231.584	310.730	310.730	206.945	310.730	310.730	257.166	310.730	310.730	310.730	310.730	171.410	310.730	310.730	173.392	310.730	310.730	224.342	231.353	310.730	310.730
YDR381C-A	1	310.730	251.784	233.185	310.730	310.730	310.730	198.154	310.730	310.730	359.036	310.730	175.808	167.061	234.401	310.730	310.730	251.475	310.730	310.730	310.730	310.730	142.654	310.730	310.730	310.730	310.730	310.730	175.802	310.730	310.730	104.162	146.537	310.730	221.882	230.793	310.730	310.730	310.730	310.730	198.669	310.730	124.429	144.302	119.510	374.057	310.730	310.730	125.686
YDR382W	1	310.730	310.730	190.549	191.406	183.621	310.730	310.730	174.347	310.730	130.055	186.917	310.730	309.504	175.056	301.345	310.730	310.730	252.082	208.175	167.478	252.543	431.704	264.396	170.386	139.350	310.730	310.730	310.730	310.730	310.730	310.730	310.730	168.065	204.778	71.394	310.730	310.730	310.730	151.718	310.730	217.982	112.469	310.730	215.310	310.730	191.337	310.730	151.026
YDR383C	1	310.730	310.730	310.730	310.730	310.730	310.730	170.836	139.392	163.239	170.558	228.863	310.730	310.730	97.114	310.730	171.019	310.730	173.103	169.217	176.679	310.730	310.730	310.730	196.840	310.730	310.730	310.730	310.730	211.061	150.749	114.411	158.919	310.730	310.730	310.730	310.730	145.993	310.730	310.730	310.730	155.895	130.751	306.050	310.730	310.730	177.068	310.730	291.504
YDR385W	1	165.498	191.619	182.804	310.730	229.686	310.730	310.730	178.216	186.456	154.644	310.730	310.730	310.730	310.730	310.730	276.878	178.894	310.730	185.077	255.382	310.730	255.285	310.730	310.730	285.564	310.730	225.526	217.297	310.730	199.525	208.616	209.007	310.730	179.498	95.649	310.730	310.730	310.730	310.730	161.609	310.730	146.492	310.730	234.363	310.730	310.730	310.730	310.730
YDR386W	1	310.730	310.730	310.730	310.730	310.730	178.674	197.490	190.872	207.530	173.647	246.298	310.730	221.437	310.730	310.730	247.998	310.730	225.813	231.512	227.986	251.689	203.571	310.730	310.730	310.730	310.730	351.407	310.730	310.730	203.078	310.730	310.730	196.135	310.730	193.932	310.730	310.730	310.730	310.730	310.730	310.730	310.730	151.975	215.283	224.237	310.730	145.439	310.730
YDR387C	1	310.730	310.730	262.090	310.730	188.206	310.730	310.730	310.730	152.472	189.942	196.151	310.730	310.730	310.730	310.730	310.730	117.765	147.729	166.317	310.730	310.730	310.730	310.730	170.548	310.730	310.730	310.730	118.681	310.730	166.969	142.338	140.711	233.408	132.857	111.462	108.594	145.706	310.730	186.487	310.730	171.284	310.730	130.071	310.730	310.730	136.543	190.627	203.719
YDR388W	1	179.807	180.122	310.730	162.429	158.843	310.730	310.730	310.730	126.355	82.976	310.730	310.730	310.730	310.730	310.730	310.730	256.645	310.730	310.730	310.730	175.707	239.971	310.730	310.730	488.860	310.730	210.524	171.890	114.986	310.730	187.388	157.857	310.730	310.730	110.498	91.608	310.730	310.730	310.730	113.949	310.730	127.865	147.733	310.730	310.730	310.730	194.538	153.334
YDR388W	1	57.765	310.730	90.268	84.181	310.730	310.730	310.730	310.730	310.730	234.340	116.177	310.730	94.770	153.998	201.192	60.930	62.166	81.887	142.103	136.697	153.942	310.730	310.730	188.757	310.730	310.730	107.231	200.248	164.161	310.730	310.730	119.020	310.730	99.015	310.730	40.202	59.866	310.730	310.730	310.730	310.730	126.741	310.730	310.730	164.969	310.730	310.730	310.730
YDR389W	1	310.730	292.226	310.730	29.679	287.416	204.387	172.499	310.730	310.730	354.308	310.730	325.245	198.436	310.730	310.730	171.059	310.730	174.739	310.730	206.080	154.499	271.505	310.730	182.884	188.019	164.205	310.730	310.730	310.730	310.730	142.147	310.730	154.888	310.730	310.730	121.184	348.846	310.730	310.730	310.730	310.730	310.730	310.730	310.730	310.730	310.730	181.046	310.730
YDR391C	1	86.408	498.063	279.917	310.730	219.880	215.783	178.943	310.730	191.274	278.000	170.817	237.155	215.487	343.017	310.730	228.991	42.718	310.730	310.730	310.730	310.730	286.106	256.771	355.488	310.730	310.730	310.730	310.730	310.730	310.730	209.039	310.730	310.730	327.661	310.730	310.730	168.956	310.730	191.845	310.730	310.730	111.185	328.611	310.730	166.530	310.730	310.730	310.730
YDR392W	1	5.150	310.730	8.643	310.730	310.730	310.730	NaN	310.730	310.730	47.378	110.995	310.730	58.711	310.730	310.730	310.730	130.351	66.670	13.087	66.402	44.422	310.730	88.160	310.730	310.730	310.730	NaN	NaN	310.730	12.582	310.730	79.607	30.375	10.675	310.730	14.629	NaN	NaN	3.486	310.730	43.334	NaN	310.730	310.730	310.730	310.730	NaN	192.815
YDR393W	1	310.730	310.730	310.730	310.730	310.730	310.730	310.730	137.698	226.114	152.792	310.730	310.730	120.810	175.723	310.730	211.499	310.730	279.082	166.156	206.678	171.828	310.730	264.724	310.730	310.730	157.211	310.730	310.730	287.906	310.730	310.730	131.363	310.730	310.730	310.730	113.842	186.128	310.730	299.460	212.936	234.365	310.730	154.157	117.973	185.048	185.071	310.730	310.730
YDR394W	1	95.868	199.042	180.491	310.730	156.433	205.404	197.972	504.277	242.897	228.673	310.730	200.295	202.009	310.730	310.730	310.730	132.808	310.730	310.730	128.189	97.940	310.730	167.770	310.730	255.361	64.309	310.730	310.730	59.941	310.730	310.730	310.730	310.730	310.730	62.856	128.459	310.730	310.730	157.501	310.730	132.309	249.725	310.730	310.730	310.730	310.730	310.730	310.730
YDR395W	1	162.004	310.730	310.730	310.730	204.528	178.643	310.730	310.730	310.730	99.506	173.470	310.730	310.730	310.730	310.730	310.730	310.730	232.156	180.652	269.980	310.730	210.858	310.730	310.730	250.490	310.730	191.818	136.892	310.730	276.299	310.730	352.109	200.514	269.789	216.796	310.730	118.193	310.730	310.730	310.730	310.730	128.346	310.730	310.730	310.730	310.730	137.828	310.730
YDR399W	1	310.730	206.349	310.730	155.109	310.730	131.921	162.837	267.275	310.730	181.630	310.730	310.730	310.730	310.730	310.730	109.082	96.854	310.730	89.068	133.774	310.730	114.165	183.393	310.730	275.798	310.730	310.730	310.730	174.756	310.730	310.730	310.730	188.962	310.730	84.335	169.781	310.730	310.730	310.730	203.794	127.501	205.458	113.586	173.550	310.730	310.730	310.730	256.400
YDR400W	1	310.730	310.730	310.730	310.730	249.638	247.062	310.730	310.730	134.141	177.737	310.730	310.730	310.730	310.730	310.730	310.730	200.284	310.730	310.730	182.255	310.730	202.216	310.730	310.730	310.730	310.730	310.730	228.438	165.235	310.730	141.259	198.900	310.730	310.730	107.057	146.325	310.730	310.730	310.730	310.730	310.730	310.730	310.730	152.838	142.035	310.730	330.924	159.349
YDR402C	1	310.730	310.730	310.730	310.730	298.846	310.730	189.741	211.663	243.801	138.465	310.730	310.730	310.730	310.730	310.730	264.289	310.730	140.218	140.674	310.730	310.730	310.730	310.730	310.730	162.559	310.730	186.090	180.889	310.730	310.730	280.605	310.730	310.730	129.615	310.730	170.260	218.399	310.730	288.291	310.730	310.730	142.669	129.708	265.164	310.730	83.167	310.730	310.730
YDR403W	1	310.730	310.730	187.654	310.730	211.991	163.198	185.199	219.361	310.730	310.730	310.730	310.730	310.730	310.730	310.730	310.730	310.730	310.730	310.730	148.996	176.757	252.765	310.730	310.730	310.730	310.730	310.730	310.730	310.730	310.730	310.730	310.730	310.730	310.730	98.145	310.730	310.730	310.730	310.730	310.730	310.730	161.430	310.730	310.730	117.879	310.730	310.730	167.247
YDR405W	1	77.699	111.348	214.042	310.730	310.730	310.730	310.730	310.730	130.078	310.730	41.631	310.730	310.730	310.730	5.748	26.069	310.730	33.171	78.694	310.730	15.543	310.730	310.730	197.214	310.730	310.730	54.037	46.454	310.730	310.730	54.856	29.740	354.068	77.315	310.730	310.730	310.730	70.892	310.730	310.730	105.033	310.730	310.730	310.730	310.730	83.845	197.413	104.947
YDR406W	1	310.730	310.730	208.074	310.730	296.579	310.730	310.730	169.133	318.341	221.767	310.730	310.730	198.705	220.381	310.730	254.684	326.637	237.983	310.730	209.748	162.574	222.920	206.089	310.730	310.730	310.730	203.092	252.034	155.828	258.216	310.730	310.730	136.456	310.730	310.730	310.730	186.870	310.730	310.730	168.356	228.189	242.651	202.504	310.730	249.696	234.097	310.730	310.730
YDR408C	1	158.984	310.730	414.570	310.730	310.730	254.584	310.730	310.730	134.976	310.730	310.730	310.730	225.227	310.730	207.243	242.935	271.447	142.029	199.250	174.485	310.730	310.730	310.730	310.730	310.730	139.422	135.546	138.283	310.730	224.182	310.730	176.886	244.690	134.746	200.281	310.730	310.730	144.314	144.991	153.357	310.730	217.863	155.195	131.633	129.521	310.730	179.309	210.344
YDR411C	1	240.316	260.834	294.507	310.730	310.730	289.965	179.228	197.709	310.730	310.730	310.730	220.705	191.787	198.209	310.730	310.730	310.730	310.730	310.730	151.991	171.565	310.730	238.833	379.305	240.094	310.730	310.730	310.730	175.240	150.197	172.643	310.730	310.730	310.730	88.509	310.730	310.730	310.730	310.730	200.549	310.730	201.566	166.183	174.958	209.198	132.363	292.028	310.922
YDR414C	1	310.730	324.218	161.936	37.603	310.730	310.730	206.533	310.730	310.730	310.730	310.730	310.730	143.155	310.730	310.730	124.336	310.730	199.891	310.730	310.730	310.730	209.818	376.552	190.359	310.730	310.730	310.730	310.730	310.730	310.730	154.152	251.795	225.850	136.186	61.540	109.339	123.529	310.730	310.730	310.730	310.730	310.730	162.131	310.730	310.730	310.730	310.730	310.730
YDR419W	1	310.730	153.599	134.660	158.276	205.145	232.884	204.157	230.309	310.730	187.144	310.730	190.713	172.735	310.730	228.674	179.354	248.791	224.460	292.381	310.730	257.627	182.782	310.730	212.387	310.730	428.728	249.542	292.627	310.730	310.730	182.307	304.584	310.730	202.241	310.730	310.730	310.730	310.730	224.783	261.357	166.906	118.686	181.029	310.730	310.730	109.600	310.730	310.730
YDR420W	1	310.730	310.730	310.730	310.730	310.730	147.109	163.446	161.684	310.730	156.288	166.911	310.730	236.292	310.730	310.730	310.730	310.730	265.230	310.730	158.638	226.163	310.730	310.730	221.934	238.135	310.730	310.730	310.730	251.125	310.730	310.730	310.730	310.730	310.730	141.721	310.730	310.730	310.730	310.730	310.730	310.730	105.116	310.730	310.730	146.901	96.560	310.730	310.730
YDR421W	1	310.730	310.730	142.410	310.730	310.730	195.280	218.251	159.542	310.730	190.423	215.772	310.730	118.386	231.376	310.730	150.040	189.789	310.730	310.730	176.591	177.802	206.594	310.730	310.730	310.730	249.861	310.730	310.730	269.132	310.730	310.730	252.576	310.730	154.341	145.040	310.730	310.730	171.596	310.730	310.730	310.730	310.730	310.730	310.730	246.110	107.632	182.851	306.159
YDR422C	1	NaN	NaN	NaN	NaN	NaN	NaN	NaN	NaN	NaN	NaN	NaN	NaN	NaN	NaN	NaN	NaN	NaN	NaN	NaN	NaN	NaN	NaN	NaN	NaN	NaN	NaN	NaN	NaN	NaN	NaN	NaN	NaN	NaN	NaN	NaN	NaN	NaN	NaN	NaN	NaN	NaN	310.730	310.730	310.730	310.730	310.730	310.730	310.730
YDR423C	1	182.002	310.730	179.262	310.730	310.730	221.350	310.730	310.730	180.691	310.730	310.730	171.020	201.413	310.730	310.730	310.730	231.226	310.730	310.730	211.409	215.426	231.826	221.610	245.163	310.730	196.444	310.730	277.531	239.978	207.244	150.375	177.695	171.164	310.730	130.543	310.730	194.766	189.825	250.472	216.546	230.606	216.792	155.639	182.738	310.730	251.061	305.922	253.899
YDR424C	1	310.730	184.984	220.271	199.003	310.730	310.730	123.831	155.376	296.002	215.017	173.494	310.730	129.503	220.801	310.730	146.002	145.712	310.730	310.730	310.730	310.730	200.488	310.730	310.730	150.232	310.730	314.068	310.730	310.730	310.730	161.197	146.460	310.730	142.004	90.413	310.730	148.441	310.730	310.730	166.501	302.687	310.730	310.730	235.903	174.054	105.390	310.730	303.976
YDR425W	1	310.730	310.730	221.163	164.236	310.730	310.730	310.730	162.212	310.730	310.730	310.730	255.352	243.528	310.730	310.730	310.730	310.730	310.730	310.730	206.123	225.905	310.730	310.730	458.522	279.371	310.730	310.730	310.730	310.730	220.318	190.999	310.730	210.645	310.730	310.730	103.670	310.730	310.730	191.107	353.169	310.730	310.730	160.477	152.222	154.087	235.734	310.730	263.975
YDR428C	1	310.730	310.730	310.730	202.029	297.423	209.574	310.730	196.198	310.730	264.256	310.730	310.730	170.947	310.730	99.347	310.730	310.730	310.730	310.730	310.730	200.322	252.042	310.730	205.985	228.459	310.730	197.352	165.393	227.436	300.709	310.730	310.730	184.015	310.730	310.730	310.730	310.730	157.926	206.514	161.609	310.730	310.730	180.844	142.440	159.054	310.730	310.730	292.603
YDR430C	1	310.730	310.730	159.746	310.730	207.901	250.893	170.725	310.730	310.730	310.730	310.730	310.730	264.714	310.730	310.730	124.481	310.730	310.730	310.730	310.730	310.730	230.698	207.331	215.729	310.730	310.730	310.730	310.730	310.730	310.730	161.812	209.293	176.182	176.510	109.526	310.730	175.299	310.730	310.730	310.730	310.730	252.057	310.730	310.730	221.607	310.730	240.617	310.730
YDR434W	1	315.683	310.730	130.200	175.816	261.058	310.730	310.730	310.730	149.851	157.435	219.402	163.753	310.730	174.179	220.276	310.730	310.730	223.627	177.582	213.286	146.419	145.880	104.493	310.730	310.730	252.142	169.493	310.730	81.612	148.272	174.310	162.597	310.730	156.544	310.730	310.730	184.732	310.730	146.812	115.433	118.700	150.201	310.730	310.730	310.730	310.730	133.603	310.730
YDR434W	1	61.577	219.009	184.513	310.730	310.730	218.199	310.730	310.730	130.314	193.902	175.293	310.730	184.326	138.000	132.085	141.243	79.672	310.730	138.979	150.337	310.730	179.689	119.006	156.122	310.730	310.730	219.004	310.730	37.933	310.730	310.730	186.469	305.196	310.730	310.730	310.730	310.730	310.730	220.841	221.477	310.730	103.058	165.180	161.331	310.730	310.730	200.487	310.730
YDR435C	1	156.529	310.730	172.457	245.244	310.730	226.137	165.478	237.629	257.558	310.730	164.815	310.730	310.730	310.730	310.730	310.730	258.401	170.201	249.790	249.740	310.730	140.345	310.730	310.730	310.730	310.730	136.240	169.325	310.730	150.786	310.730	310.730	221.875	170.196	58.305	212.559	89.425	201.743	174.830	278.121	310.730	310.730	120.656	145.766	138.584	310.730	310.730	154.875
YDR437W	1	310.730	310.730	215.888	310.730	183.857	310.730	310.730	310.730	310.730	281.528	310.730	310.730	186.964	310.730	142.457	310.730	310.730	173.564	184.456	310.730	310.730	213.697	237.512	310.730	310.730	310.730	310.730	262.916	106.156	200.132	180.652	202.774	310.730	190.696	310.730	108.135	310.730	310.730	167.437	201.969	310.730	310.730	162.334	201.190	310.730	310.730	310.730	176.892
YDR438W	1	310.730	196.375	198.415	310.730	169.795	259.101	310.730	310.730	310.730	146.396	310.730	310.730	310.730	310.730	310.730	129.031	253.402	310.730	214.208	310.730	310.730	310.730	310.730	310.730	359.968	242.497	310.730	208.195	117.905	126.500	310.730	142.141	198.283	168.931	75.709	107.271	144.456	310.730	310.730	173.784	243.016	201.109	310.730	310.730	310.730	193.137	310.730	310.730
YDR439W	1	310.730	310.730	310.730	113.235	251.254	310.730	125.410	310.730	321.336	310.730	151.407	65.008	310.730	310.730	310.730	310.730	310.730	202.045	158.777	310.730	198.923	117.248	310.730	310.730	310.730	310.730	219.120	160.016	310.730	310.730	310.730	196.934	310.730	143.296	110.697	310.730	112.538	250.387	310.730	310.730	310.730	310.730	310.730	310.730	170.276	214.693	207.219	104.321
YDR440W	1	310.730	202.177	310.730	182.755	254.198	187.880	310.730	209.595	310.730	215.524	260.394	267.898	109.988	170.753	243.642	310.730	211.625	310.730	310.730	310.730	121.143	158.206	310.730	166.621	310.730	310.730	310.730	310.730	217.556	153.741	136.188	149.512	194.422	310.730	97.085	310.730	230.628	310.730	310.730	110.784	214.118	310.730	164.604	310.730	310.730	202.070	310.730	262.045
YDR443C	1	153.203	211.710	215.255	238.734	310.730	310.730	282.423	310.730	142.248	310.730	310.730	170.964	310.730	213.777	85.208	143.300	310.730	161.199	262.498	310.730	176.037	147.940	310.730	287.319	310.730	310.730	120.932	103.932	310.730	310.730	131.904	194.819	310.730	223.719	310.730	310.730	160.296	310.730	121.738	310.730	170.749	117.453	310.730	310.730	310.730	80.027	250.259	310.730
YDR447C	1	310.730	188.263	297.111	310.730	310.730	310.730	165.642	150.379	241.933	310.730	223.873	310.730	310.730	310.730	176.364	150.464	310.730	310.730	142.903	310.730	184.264	147.630	215.904	310.730	260.700	310.730	134.366	310.730	169.254	202.399	196.982	310.730	310.730	310.730	162.449	310.730	289.929	192.158	165.330	310.730	115.793	310.730	310.730	310.730	149.946	310.730	143.842	157.024
YDR448W	1	185.214	310.730	258.316	310.730	196.655	108.971	310.730	310.730	310.730	310.730	207.994	218.162	310.730	112.177	310.730	310.730	80.965	310.730	310.730	310.730	310.730	310.730	99.816	310.730	310.730	151.603	310.730	310.730	133.247	79.484	310.730	310.730	150.036	310.730	6.844	310.730	116.064	310.730	310.730	310.730	178.932	310.730	310.730	121.002	162.306	65.210	310.730	64.554
YDR450W	1	310.730	310.730	287.918	155.149	310.730	310.730	310.730	98.532	310.730	83.081	78.104	230.444	183.724	123.071	174.216	310.730	78.938	310.730	310.730	310.730	118.482	310.730	126.887	310.730	310.730	90.329	310.730	150.064	148.123	157.995	62.742	119.367	118.749	310.730	310.730	71.934	310.730	169.818	310.730	131.811	119.428	102.920	311.410	310.730	111.125	310.730	48.082	310.730
YDR451C	1	310.730	310.730	209.416	185.199	219.046	193.521	310.730	193.048	170.148	271.842	310.730	171.821	198.470	310.730	310.730	310.730	348.806	163.443	310.730	229.031	310.730	280.637	274.021	310.730	299.386	161.557	310.730	310.730	158.780	135.528	310.730	193.450	167.266	310.730	310.730	184.245	310.730	287.456	139.182	218.056	310.730	310.730	175.833	156.394	137.185	310.730	185.152	168.036
YDR452W	1	310.730	192.693	310.730	297.812	310.730	255.864	180.780	310.730	200.146	182.390	310.730	231.717	214.268	215.738	310.730	310.730	310.730	310.730	250.576	132.168	310.730	193.075	285.956	257.523	310.730	229.307	310.730	414.070	310.730	245.739	193.162	257.891	310.730	246.817	310.730	241.590	201.492	310.730	310.730	149.003	310.730	310.730	121.238	171.110	165.173	310.730	163.338	170.502
YDR453C	1	310.730	233.588	336.633	310.730	256.085	210.895	194.487	310.730	189.972	310.730	310.730	310.730	310.730	247.549	144.778	158.366	199.751	310.730	310.730	310.730	310.730	310.730	310.730	310.730	314.567	310.730	241.586	166.189	310.730	151.275	183.060	310.730	310.730	310.730	310.730	136.147	194.789	310.730	310.730	310.730	182.663	310.730	207.155	305.340	237.240	160.370	187.903	310.730
YDR454C	1	131.799	158.332	399.162	310.730	134.780	310.730	310.730	107.214	112.329	117.416	310.730	310.730	149.574	421.734	310.730	310.730	221.295	310.730	244.170	160.124	297.449	126.855	310.730	145.223	264.629	146.572	310.730	310.730	310.730	249.761	310.730	208.211	152.422	310.730	310.730	310.730	310.730	140.511	162.613	100.834	310.730	307.471	121.782	129.267	94.086	310.730	310.730	233.305
YDR456W	1	236.292	310.730	310.730	162.374	192.024	310.730	310.730	159.295	186.994	148.177	190.794	310.730	158.962	310.730	204.202	310.730	116.925	310.730	310.730	222.894	310.730	310.730	310.730	310.730	190.871	280.373	310.730	310.730	310.730	193.849	202.654	232.764	187.108	310.730	310.730	109.334	310.730	209.933	310.730	179.544	185.765	310.730	225.374	235.590	310.730	310.730	263.596	162.945
YDR457W	1	310.730	165.538	243.760	228.703	310.730	310.730	310.730	310.730	105.408	166.116	310.730	310.730	310.730	310.730	310.730	147.376	310.730	310.730	118.834	137.444	321.754	310.730	310.730	310.730	310.730	132.510	310.730	169.460	166.083	310.730	124.746	310.730	151.242	139.215	310.730	71.964	216.946	132.037	310.730	310.730	310.730	446.150	310.730	310.730	310.730	310.730	310.730	309.701
YDR459C	1	310.730	234.725	310.730	315.077	310.730	306.692	241.876	170.820	191.607	160.895	310.730	310.730	194.631	310.730	293.277	256.221	219.051	183.215	310.730	310.338	296.904	212.831	310.730	200.297	234.687	310.730	195.778	175.329	195.817	184.262	310.730	310.730	155.086	183.390	310.730	147.252	170.837	158.027	310.730	176.847	186.381	310.730	310.730	246.541	310.730	310.730	310.730	231.445
YDR462W	1	NaN	NaN	NaN	NaN	NaN	NaN	NaN	NaN	NaN	NaN	NaN	NaN	NaN	NaN	NaN	NaN	NaN	NaN	NaN	NaN	NaN	NaN	NaN	NaN	NaN	NaN	NaN	NaN	NaN	NaN	NaN	NaN	NaN	NaN	NaN	NaN	NaN	NaN	NaN	NaN	NaN	NaN	NaN	NaN	NaN	NaN	NaN	NaN
YDR465C	1	376.706	310.730	218.558	197.677	310.730	310.730	310.730	183.888	160.101	310.730	256.882	310.730	164.646	310.730	310.730	310.730	310.730	310.730	310.730	215.286	167.091	310.730	179.361	178.039	326.323	310.730	204.096	310.730	154.084	228.328	310.730	165.327	165.968	232.031	98.823	234.806	165.708	161.683	217.573	211.021	310.730	255.629	225.245	303.985	231.869	110.826	261.547	310.730
YDR466W	1	310.730	162.290	216.708	379.291	310.730	178.450	310.730	310.730	310.730	310.730	310.730	165.244	310.730	310.730	162.419	310.730	182.360	310.730	228.026	310.730	210.025	213.430	310.730	310.730	310.730	310.730	178.273	172.853	310.730	164.059	116.710	198.335	284.059	206.983	158.805	135.619	154.084	151.577	244.270	219.772	310.730	159.405	310.730	310.730	250.369	310.730	195.624	241.472
YDR469W	1	310.730	245.463	310.730	310.730	160.740	207.840	141.978	310.730	119.668	310.730	146.429	310.730	310.730	310.730	310.730	165.100	310.730	310.730	157.214	310.730	310.730	310.730	261.621	173.504	310.730	198.180	206.123	272.114	310.730	310.730	122.749	310.730	187.647	209.444	310.730	310.730	198.604	310.730	310.730	165.123	249.131	138.079	107.900	137.262	125.782	97.505	215.337	310.730
YDR470C	1	310.730	0.982	NaN	106.054	43.105	NaN	194.678	310.730	NaN	26.918	138.550	7.665	132.174	68.615	97.029	131.092	310.730	310.730	17.552	310.730	25.388	126.737	95.256	310.730	55.253	310.730	13.950	17.565	310.730	27.790	NaN	310.730	61.681	NaN	NaN	310.730	NaN	0.222	310.730	NaN	310.730	310.730	108.040	24.677	310.730	NaN	310.730	49.531
YDR471W	1	204.161	161.666	158.095	327.834	199.825	310.730	310.730	250.136	220.453	310.730	229.988	310.730	310.730	310.730	310.730	159.151	240.279	149.594	189.447	310.730	310.730	310.730	203.451	310.730	310.730	310.730	164.053	162.916	310.730	310.730	310.730	178.087	171.275	137.093	141.066	310.730	200.069	288.513	265.214	310.730	310.730	147.363	310.730	221.302	316.489	310.730	310.730	212.214
YDR472W	1	310.730	173.831	310.730	310.730	310.730	310.730	323.670	184.648	310.730	190.515	181.485	175.538	316.480	310.730	310.730	379.469	226.486	310.730	310.730	310.730	310.730	310.730	201.645	310.730	227.548	195.505	310.730	310.730	201.313	225.788	310.730	240.840	352.765	310.730	110.275	149.745	258.135	310.730	310.730	310.730	139.672	310.730	170.777	131.205	185.691	310.730	202.301	206.020
YDR477W	1	310.730	310.730	310.730	310.730	310.730	310.730	43.585	310.730	88.124	310.730	310.730	128.297	99.832	186.861	310.730	353.474	293.087	310.730	310.730	310.730	57.723	103.713	310.730	310.730	310.730	310.730	151.909	310.730	310.730	251.823	53.114	82.192	222.054	310.730	310.730	89.498	310.730	310.730	310.730	122.586	310.730	310.730	176.196	310.730	310.730	85.668	189.347	310.730
YDR478W	1	101.836	101.061	86.700	79.012	310.730	198.387	310.730	123.271	255.985	310.730	310.730	149.955	134.510	210.636	310.730	150.782	250.386	172.024	310.730	310.730	240.356	310.730	92.698	202.459	119.972	74.738	310.730	170.809	221.199	241.158	310.730	125.968	151.147	310.730	88.386	310.730	310.730	184.807	188.088	310.730	310.730	310.730	310.730	310.730	77.503	97.774	135.506	103.179
YDR479C	1	310.730	310.730	310.730	310.730	310.730	310.730	310.730	310.730	135.085	202.185	310.730	310.730	310.730	310.730	310.730	181.603	310.730	232.366	192.360	310.730	127.914	310.730	310.730	310.730	310.730	310.730	137.507	223.761	310.730	182.588	106.179	147.770	217.740	310.730	310.730	310.730	125.754	310.730	184.976	204.981	310.730	310.730	310.730	310.730	175.583	124.054	310.730	207.629
YDR480W	1	155.542	182.183	310.730	310.730	310.730	310.730	258.680	146.374	310.730	326.626	310.730	310.730	310.730	310.730	219.506	288.830	150.811	216.322	310.730	310.730	332.955	310.730	310.730	310.730	282.783	155.827	310.730	310.730	316.151	219.258	310.730	310.730	167.386	310.730	310.730	268.968	310.730	188.792	289.646	138.550	310.730	242.023	133.031	170.529	310.730	188.685	310.730	310.730
YDR482C	1	241.452	310.730	310.730	198.540	310.730	310.730	183.127	177.709	310.730	310.730	145.451	131.786	151.715	310.730	149.546	310.730	310.730	310.730	184.460	310.730	310.730	310.730	99.008	310.730	143.559	310.730	310.730	310.730	310.730	310.730	63.440	145.386	310.730	310.730	310.730	138.274	310.730	310.730	310.730	310.730	128.391	184.157	99.763	204.167	115.774	111.587	201.772	204.499
YDR483W	1	310.730	163.680	211.782	119.288	168.456	195.404	155.158	310.730	310.730	310.730	310.730	155.271	215.496	255.909	310.730	139.067	138.763	142.100	182.181	310.730	157.060	310.730	310.730	310.730	194.549	310.730	181.500	310.730	126.725	180.378	310.730	310.730	310.730	310.730	191.726	103.890	132.594	156.769	189.606	146.213	310.730	310.730	185.115	205.623	310.730	310.730	310.730	141.918
YDR485C	1	310.730	196.072	310.730	310.730	310.730	170.578	310.730	310.730	310.730	233.495	310.730	214.011	310.730	310.730	135.283	310.730	310.730	152.402	196.683	164.476	171.668	310.730	161.503	310.730	170.161	201.867	130.914	310.730	310.730	310.730	126.966	310.730	310.730	126.660	310.730	310.730	310.730	310.730	310.730	310.730	310.730	310.730	310.730	310.730	310.730	181.607	310.730	310.730
YDR486C	1	310.730	186.533	220.061	310.730	324.509	310.730	310.730	217.965	310.730	310.730	110.944	310.730	119.969	310.730	310.730	110.805	280.004	310.730	131.887	310.730	310.730	310.730	310.730	193.900	199.174	310.730	310.730	310.730	310.730	310.730	145.292	310.730	180.975	310.730	310.730	133.621	310.730	310.730	310.730	186.714	206.865	94.995	310.730	118.417	327.520	310.730	154.889	310.730
YDR488C	1	310.730	154.059	137.444	310.730	310.730	310.730	206.391	310.730	112.227	310.730	310.730	171.525	192.603	310.730	310.730	37.277	310.730	164.949	151.563	170.836	310.730	202.442	310.730	150.829	224.727	227.851	216.193	124.722	310.730	140.961	120.866	166.552	229.187	310.730	78.693	310.730	310.730	180.042	310.730	310.730	128.444	164.459	310.730	141.917	310.730	310.730	310.730	285.685
YDR489W	1	310.730	310.730	157.343	310.730	129.956	310.730	310.730	310.730	310.730	310.730	310.730	137.078	310.730	310.730	310.730	310.730	183.393	204.716	310.730	120.818	144.104	129.514	310.730	310.730	310.730	278.679	310.730	102.273	310.730	150.259	106.102	113.529	310.730	108.985	310.730	112.156	310.730	310.730	310.730	310.730	310.730	310.730	67.784	310.730	310.730	178.715	118.596	310.730
YDR490C	1	310.730	253.680	360.253	174.607	166.139	183.606	310.730	205.156	310.730	310.730	310.730	310.730	310.730	407.880	133.684	310.730	221.074	310.730	310.730	227.489	145.910	310.730	310.730	239.145	310.730	310.730	147.778	228.452	171.849	310.730	206.412	183.219	310.730	310.730	310.730	143.832	255.461	214.984	132.085	310.730	215.825	310.730	310.730	310.730	310.730	202.944	161.163	203.653
YDR492W	1	310.730	310.730	310.730	310.730	310.730	310.730	189.010	310.730	310.730	310.730	310.730	332.302	215.033	310.730	310.730	140.246	310.730	310.730	310.730	310.730	162.094	169.259	310.730	310.730	310.730	310.730	310.730	164.351	217.881	310.730	100.285	249.481	150.209	310.730	90.099	310.730	310.730	310.730	310.730	310.730	92.739	310.730	190.789	310.730	310.730	310.730	310.730	310.730
YDR495C	1	66.846	179.569	71.372	25.788	116.608	310.730	310.730	310.730	116.345	310.730	140.447	158.290	122.864	119.525	310.730	310.730	119.159	84.121	81.033	143.576	310.730	128.193	115.520	65.176	310.730	310.730	237.842	112.629	156.926	156.704	137.434	310.730	105.312	82.620	310.730	310.730	37.269	310.730	56.589	310.730	103.773	310.730	310.730	96.656	115.982	310.730	132.889	310.730
YDR496C	1	NaN	NaN	NaN	NaN	NaN	NaN	NaN	NaN	NaN	NaN	NaN	NaN	NaN	NaN	NaN	NaN	NaN	NaN	NaN	NaN	NaN	NaN	NaN	NaN	NaN	NaN	NaN	NaN	NaN	NaN	NaN	NaN	NaN	NaN	NaN	NaN	NaN	NaN	NaN	NaN	NaN	NaN	NaN	NaN	NaN	NaN	NaN	NaN
YDR497C	1	310.730	310.730	171.699	122.351	327.185	158.532	310.730	310.730	247.305	310.730	249.647	310.730	326.299	310.730	201.034	310.730	310.730	310.730	144.649	176.516	310.730	204.977	310.730	310.730	310.730	310.730	310.730	159.575	204.882	310.730	131.561	310.730	310.730	147.304	310.730	91.818	310.730	310.730	123.389	310.730	310.730	157.314	310.730	310.730	310.730	310.730	178.158	310.730
YDR500C	1	310.730	310.730	136.562	310.730	310.730	164.750	201.652	310.730	149.981	376.435	162.364	223.157	310.730	162.631	209.682	310.730	168.625	216.833	189.551	166.252	310.730	310.730	176.455	310.730	186.420	310.730	241.388	160.612	200.635	310.730	130.606	310.730	310.730	173.092	56.283	310.730	310.730	310.730	153.088	310.730	202.374	135.185	310.730	310.730	139.884	133.494	310.730	109.928
YDR501W	1	310.730	310.730	178.521	310.730	310.730	310.730	310.730	214.402	155.841	161.332	310.730	198.152	170.874	251.501	310.730	310.730	217.422	310.730	310.730	231.132	202.975	310.730	205.053	221.963	242.706	177.897	234.468	310.730	158.830	118.919	141.426	207.833	310.730	310.730	310.730	310.730	214.586	310.730	219.991	131.943	142.531	310.730	163.269	240.913	237.233	192.116	200.877	214.230
YDR502C	1	310.730	174.778	310.730	310.730	308.953	310.730	310.730	310.730	240.751	147.008	166.701	310.730	129.447	310.730	310.730	310.730	310.730	113.286	109.141	310.730	310.730	310.730	310.730	310.730	165.008	136.589	310.730	310.730	310.730	310.730	310.730	188.046	310.730	310.730	310.730	129.587	310.730	310.730	310.730	310.730	174.802	126.208	148.839	310.730	310.730	310.730	109.789	310.730
YDR505C	1	310.730	200.080	263.273	172.507	239.459	310.730	194.005	310.730	310.730	310.730	238.761	216.477	142.780	220.455	310.730	310.730	149.489	310.730	310.730	310.730	310.730	169.036	310.730	310.730	171.716	310.730	310.730	310.730	180.207	138.349	122.560	310.730	310.730	310.730	163.345	148.219	310.730	310.730	310.730	123.313	310.730	150.051	385.136	310.730	310.730	191.265	189.197	310.730
YDR506C	1	221.237	310.730	188.266	310.730	310.730	310.730	175.114	310.730	310.730	324.811	310.730	310.730	191.824	310.730	310.730	199.601	310.730	310.730	310.730	106.021	310.730	162.240	204.591	236.135	276.242	310.730	226.558	279.837	200.410	310.730	207.843	174.583	310.730	204.710	310.730	310.730	168.944	310.730	310.730	310.730	310.730	197.195	310.730	310.730	310.730	117.612	192.702	321.234
YDR507C	1	310.730	435.977	310.730	167.146	212.669	310.730	310.730	310.730	226.821	310.730	193.650	200.686	227.010	310.730	310.730	184.949	310.730	211.442	310.730	310.730	310.730	310.730	146.741	331.902	310.730	310.730	310.730	310.730	310.730	105.847	310.730	269.132	224.451	146.976	116.703	100.195	310.730	310.730	198.639	310.730	338.019	154.262	310.730	220.122	310.730	310.730	310.730	216.634
YDR508C	1	192.128	145.187	268.499	310.730	310.730	310.730	149.392	217.661	290.072	310.730	310.730	310.730	310.730	231.111	310.730	197.632	138.380	125.460	310.730	175.478	228.146	310.730	310.730	310.730	310.730	310.730	310.730	218.972	310.730	117.263	147.119	145.210	181.102	164.019	33.969	310.730	310.730	310.730	310.730	330.824	242.078	139.971	245.252	155.446	161.318	310.730	205.652	240.266
YDR510W	1	310.730	310.730	310.730	56.795	178.151	230.328	68.985	310.730	190.356	310.730	310.730	310.730	310.730	310.730	310.730	81.076	113.730	310.730	87.096	310.730	310.730	123.709	310.730	67.956	114.029	91.691	310.730	310.730	310.730	310.730	112.594	155.509	310.730	310.730	NaN	35.415	310.730	310.730	112.454	171.233	310.730	310.730	103.636	108.962	98.166	140.129	310.730	183.053
YDR511W	1	203.580	216.316	310.730	310.730	310.730	310.730	251.150	232.199	158.050	346.642	364.927	310.730	195.422	310.730	310.730	310.730	310.730	310.730	182.499	310.730	283.805	453.552	310.730	310.730	310.730	310.730	214.308	305.568	190.193	243.680	310.730	230.308	168.992	310.730	310.730	310.730	310.730	310.730	217.542	310.730	310.730	310.730	310.730	310.730	228.273	310.730	310.730	310.730
YDR512C	1	310.730	187.488	146.618	122.656	201.466	310.730	143.559	310.730	124.975	237.074	116.068	310.730	279.073	235.213	310.730	74.253	310.730	170.267	105.082	310.730	310.730	121.701	310.730	118.642	211.226	310.730	177.951	94.796	227.745	310.730	310.730	247.655	310.730	131.835	310.730	310.730	310.730	310.730	206.397	310.730	90.386	310.730	128.927	132.274	310.730	310.730	310.730	310.730
YDR513W	1	310.730	310.730	147.303	172.517	314.245	163.060	153.963	178.547	310.730	274.885	411.873	310.730	298.029	310.730	310.730	185.033	310.730	310.730	236.810	310.730	180.222	201.206	310.730	209.215	310.730	310.730	310.730	310.730	310.730	310.730	176.470	225.176	207.320	310.730	310.730	125.353	310.730	270.801	341.711	310.730	221.585	435.168	310.730	310.730	310.730	310.730	310.730	310.730
YDR514C	1	306.181	302.158	310.730	160.461	310.730	310.730	310.730	310.730	310.730	146.631	310.730	310.730	154.721	114.309	310.730	310.730	310.730	138.512	125.762	310.730	132.381	310.730	142.191	190.909	310.730	177.118	310.730	310.730	127.395	155.308	310.730	239.870	310.730	189.516	104.434	239.689	342.159	310.730	310.730	217.191	111.318	127.384	108.526	137.313	107.192	122.626	161.672	208.439
YDR515W	1	203.123	198.269	310.730	310.730	310.730	184.158	127.450	310.730	310.730	196.618	172.119	232.173	310.730	193.068	170.369	310.730	310.730	203.902	310.730	310.730	150.874	153.039	195.821	310.730	200.952	310.730	310.730	241.033	228.834	192.248	310.730	195.514	310.730	256.933	310.730	310.730	155.693	310.730	285.097	324.739	310.730	105.337	310.730	310.730	257.239	171.308	200.701	211.959
YDR517W	1	310.730	236.790	310.730	310.730	310.730	310.730	229.831	310.730	310.730	310.730	248.111	184.478	165.606	193.535	163.145	310.730	137.141	182.575	310.730	310.730	310.730	200.352	210.908	310.730	173.283	252.313	310.730	310.730	310.730	310.730	217.309	143.005	178.214	310.730	310.730	185.727	143.452	157.774	310.730	129.591	213.225	212.386	310.730	310.730	310.730	310.730	310.730	310.730
YDR518W	1	310.730	310.730	310.730	170.865	100.773	130.152	106.100	310.730	310.730	310.730	241.858	310.730	310.730	310.730	310.730	173.920	310.730	251.844	310.730	310.730	310.730	122.669	310.730	310.730	205.683	135.126	172.448	310.730	191.712	160.955	310.730	310.730	236.455	131.407	310.730	310.730	310.730	310.730	310.730	310.730	113.706	310.730	310.730	310.730	185.255	310.730	310.730	310.730
YDR520C	1	209.029	296.130	153.238	310.730	199.403	310.730	221.613	310.730	279.860	310.730	310.730	310.730	310.730	310.730	310.730	310.730	348.329	310.730	310.730	310.730	310.730	226.480	231.443	310.730	310.730	244.050	256.775	190.484	310.730	310.730	168.153	219.001	375.700	310.730	140.261	310.730	153.848	197.054	310.730	310.730	310.730	310.730	310.730	310.730	310.730	135.354	212.084	277.088
YDR521W	1	116.026	310.730	310.730	310.730	310.730	237.898	185.220	160.376	310.730	168.023	310.730	307.518	310.730	234.153	309.178	310.730	134.882	147.255	310.730	235.896	310.730	310.730	152.046	239.729	189.964	310.730	310.730	310.730	203.978	119.199	214.171	310.730	241.992	310.730	158.177	310.730	310.730	133.517	209.819	310.730	310.730	310.730	162.559	310.730	136.200	94.631	310.730	310.730
YDR522C	1	170.958	268.143	276.365	310.730	310.730	343.299	310.730	267.762	289.379	310.730	310.730	310.730	215.320	104.754	310.730	153.585	310.730	310.730	310.730	310.730	310.730	310.730	310.730	254.010	310.730	310.730	310.730	211.272	310.730	310.730	310.730	230.882	310.730	266.863	310.730	89.050	169.676	310.730	196.954	267.580	54.394	201.912	310.730	184.172	310.730	310.730	267.877	310.730
YDR523C	1	310.730	310.730	310.730	154.699	310.730	181.617	310.730	310.730	310.730	164.908	189.450	269.500	159.609	178.165	144.382	349.393	239.995	310.730	310.730	205.039	356.102	246.359	310.730	310.730	222.443	310.730	266.197	310.730	175.455	145.883	310.730	207.285	310.730	310.730	97.504	125.953	310.730	184.356	310.730	238.676	310.730	310.730	245.122	310.730	247.460	310.730	192.914	228.441
YDR524C-B	1	310.730	310.730	310.730	162.384	127.860	229.096	310.730	243.721	310.730	180.093	310.730	172.220	168.910	118.990	310.730	141.501	129.962	310.730	155.193	310.730	243.239	234.499	310.730	93.550	310.730	310.730	310.730	122.942	5.209	310.730	310.730	177.950	209.870	215.096	310.730	66.680	147.627	310.730	310.730	310.730	192.495	310.730	310.730	74.540	310.730	310.730	125.640	310.730
YDR524C	1	310.730	238.347	310.730	310.730	310.730	189.963	209.493	158.196	290.142	150.899	310.730	179.541	207.362	310.730	310.730	310.730	310.730	310.730	173.930	222.296	236.381	344.125	239.270	310.730	310.730	310.730	310.730	310.730	195.454	196.394	146.683	304.103	310.730	310.730	161.399	122.864	310.730	231.929	310.730	101.193	310.730	310.730	310.730	132.293	123.624	123.311	310.730	310.730
YDR524W-C	1	259.971	310.730	310.730	310.730	155.465	310.730	178.624	163.090	310.730	310.730	194.583	192.729	310.730	310.730	310.730	208.494	191.646	310.730	235.476	310.730	271.940	156.087	310.730	195.155	310.730	187.260	310.730	310.730	90.410	310.730	310.730	310.730	209.242	310.730	159.470	139.386	310.730	165.428	310.730	310.730	215.297	169.516	210.622	310.730	308.505	310.730	310.730	130.304
YDR527W	1	151.427	310.730	195.178	288.582	310.730	310.730	226.638	253.225	193.307	186.663	310.730	310.730	310.730	310.730	202.118	310.730	171.810	133.251	204.507	159.370	199.722	171.323	310.730	310.730	257.331	310.730	122.210	310.730	310.730	193.152	378.618	138.012	166.856	159.772	310.730	99.294	310.730	310.730	310.730	196.766	144.119	197.215	310.730	237.915	310.730	310.730	310.730	222.095
YDR528W	1	310.730	167.063	167.737	161.368	178.817	310.730	239.458	310.730	167.340	310.730	310.730	310.730	241.051	165.444	310.730	310.730	167.570	228.359	144.924	310.730	310.730	310.730	310.730	202.733	310.730	223.360	192.907	153.534	148.697	283.247	232.978	266.053	238.009	198.084	109.034	91.261	264.044	310.730	170.510	310.730	121.826	295.188	310.730	310.730	189.888	158.383	194.290	170.701
YDR530C	1	310.730	171.454	417.836	218.114	196.197	310.730	310.730	214.592	310.730	293.330	221.995	192.558	175.040	292.827	310.730	150.620	310.730	310.730	310.730	310.730	310.730	310.730	180.886	310.730	310.730	175.982	310.730	310.730	197.270	234.917	310.730	247.208	178.247	310.730	188.408	177.203	310.730	227.147	310.730	310.730	383.587	310.730	195.857	186.391	281.286	180.613	344.688	390.750
YDR531W	1	124.615	145.859	310.730	310.730	164.001	310.730	310.730	166.923	425.095	310.730	310.730	310.730	183.558	310.730	135.685	310.730	151.706	158.042	228.604	215.491	310.730	310.730	100.038	310.730	310.730	144.474	310.730	310.730	172.186	242.745	199.969	145.728	310.730	294.513	190.443	310.730	100.699	310.730	310.730	310.730	310.730	132.230	252.583	232.445	122.683	168.376	137.698	157.176
YDR531W	1	110.028	191.147	147.513	310.730	128.066	310.730	180.690	310.730	166.441	111.522	176.835	310.730	163.861	283.409	310.730	138.102	202.843	310.730	96.077	310.730	310.730	310.730	141.067	217.888	310.730	310.730	310.730	310.730	310.730	310.730	310.730	310.730	185.920	191.402	310.730	208.118	310.730	109.652	212.382	188.581	183.037	310.730	149.624	136.659	310.730	148.411	83.991	310.730
YDR533C	1	207.898	162.282	310.730	233.461	310.730	310.730	310.730	310.730	310.730	134.599	310.730	310.730	182.272	144.293	310.730	178.535	310.730	144.140	310.730	310.730	310.730	249.183	310.730	310.730	310.730	310.730	391.809	310.730	310.730	148.739	310.730	385.743	310.730	310.730	258.434	310.730	310.730	310.730	264.820	310.730	209.518	140.093	162.445	310.730	257.183	310.730	197.023	310.730
YDR534C	1	218.567	204.623	277.608	248.909	427.658	179.584	183.809	173.580	310.730	310.730	310.730	316.661	214.495	216.294	187.300	234.878	215.024	310.730	310.730	310.730	310.730	310.730	310.730	310.730	310.730	310.730	310.730	195.609	284.104	310.730	310.730	310.730	310.730	310.730	121.885	329.791	162.431	229.584	310.730	347.780	63.853	310.730	310.730	310.730	310.730	234.384	310.730	310.730
YDR536W	1	294.717	310.730	226.790	160.536	310.730	310.730	235.637	310.730	244.638	208.508	120.755	221.405	310.730	192.900	179.050	310.730	235.572	310.730	310.730	310.730	115.839	184.950	310.730	310.730	310.730	224.871	310.730	310.730	310.730	310.730	206.568	229.494	310.730	137.686	310.730	104.265	310.730	202.355	310.730	248.407	310.730	109.899	310.730	310.730	310.730	310.730	172.375	258.118
YDR538W	1	238.746	241.459	285.517	233.731	310.730	190.950	207.351	310.730	310.730	310.730	310.730	173.633	280.112	310.730	214.055	310.730	246.408	264.186	310.730	207.117	177.680	184.048	258.903	310.730	310.730	310.730	310.730	310.730	310.730	310.730	158.060	310.730	230.081	195.341	310.730	310.730	310.730	183.460	310.730	200.964	197.621	168.656	383.074	310.730	310.730	195.957	243.126	242.712
YDR539W	1	153.874	310.730	274.601	310.730	310.730	226.685	233.243	156.527	310.730	310.730	310.730	310.730	253.411	310.730	310.730	313.245	153.502	242.839	178.100	310.730	310.730	227.330	238.498	310.730	310.730	310.730	169.341	183.135	310.730	310.730	206.191	219.326	155.377	202.585	172.485	310.730	310.730	310.730	310.730	134.325	192.931	220.155	190.829	310.730	277.095	310.730	310.730	199.357
YDR540C	1	310.730	191.508	310.730	185.595	152.396	310.730	185.652	310.730	310.730	215.389	207.058	250.161	310.730	310.730	310.730	310.730	178.208	310.730	310.730	149.495	310.730	141.564	244.498	175.424	310.730	158.317	147.649	310.730	310.730	110.542	310.730	239.590	310.730	155.382	310.730	310.730	115.125	198.353	310.730	310.730	310.730	310.730	212.549	310.730	310.730	183.889	248.101	209.228
YDR541C	1	NaN	NaN	NaN	NaN	NaN	NaN	NaN	NaN	NaN	NaN	NaN	NaN	NaN	NaN	NaN	NaN	NaN	NaN	NaN	NaN	NaN	NaN	NaN	NaN	NaN	NaN	NaN	NaN	NaN	NaN	NaN	NaN	NaN	NaN	NaN	NaN	NaN	NaN	NaN	NaN	NaN	160.055	310.730	310.730	174.239	113.216	310.730	151.048
YDR542W	1	310.730	397.616	148.062	172.333	310.730	224.236	146.289	310.730	125.320	310.730	274.596	310.730	144.535	264.540	310.730	128.664	310.730	310.730	203.018	259.970	310.730	310.730	310.730	135.681	327.676	310.730	310.730	208.066	310.730	310.730	260.000	187.192	133.220	182.153	97.827	109.113	310.730	237.956	310.730	310.730	162.629	119.743	156.920	310.730	128.876	310.730	310.730	310.730
[truncated: 444 more columns]
