# Supplementary material for: Global Linkage Map Connects Meiotic Centromere Function to Chromosome Size in Budding Yeast
Source: G3 (Bethesda). 2013 Oct 1;3(10):1741–51. doi: 10.1534/g3.113.007377 (PMC3789798; doi:10.1534/g3.113.007377)
Supplement: Supporting Information [file supp_g3.113.007377_FileS1.zip › Baryshnikova_genetic_distances_chr6.txt]

ORF	GWEIGHT	YFL056C	YFL055W	YFL054C	YFL053W	YFL052W	YFL051C	YFL050C	YFL049W	YFL048C	YFL047W	YFL046W	YFL044C	YFL042C	YFL041W	YFL040W	YFL036W	YFL034W	YFL034C-A	YFL033C	YFL032W	YFL031W	YFL030W	YFL028C	YFL027C	YFL025C	YFL021W	YFL020C	YFL019C	YFL015C	YFL014W	YFL013W-A	YFL013C	YFL012W	YFL011W	YFL010W-A	YFL010C	YFL007W	YFL004W	YFL003C	YFR006W	YFR007W	YFR008W	YFR009W	YFR010W	YFR011C	YFR012W	YFR013W	YFR014C
EWEIGHT		1	1	1	1	1	1	1	1	1	1	1	1	1	1	1	1	1	1	1	1	1	1	1	1	1	1	1	1	1	1	1	1	1	1	1	1	1	1	1	1	1	1	1	1	1	1	1	1
YFL064C	1	-0.000	9.768	11.732	19.512	25.609	27.390	44.189	29.532	39.298	39.468	48.505	67.897	63.010	108.935	73.096	NaN	119.350	104.048	46.398	83.934	310.730	343.209	200.470	116.530	310.730	310.730	310.730	207.533	310.730	163.979	310.730	123.812	121.999	310.730	136.418	129.776	209.035	310.730	310.730	310.730	228.200	310.730	310.730	110.409	310.730	154.486	310.730	310.730
YFL061W	1	-0.000	13.655	21.817	23.702	35.787	46.333	36.715	60.535	27.732	57.640	53.422	78.179	80.180	58.275	61.149	NaN	80.813	108.917	55.318	83.110	75.271	83.921	81.151	109.095	140.755	151.674	244.255	72.687	139.102	187.387	310.730	310.730	177.011	180.928	121.124	310.730	176.559	259.095	310.730	227.371	234.604	310.730	310.730	143.487	310.730	302.273	310.730	168.767
YFL060C	1	-0.000	5.081	8.401	12.180	16.166	31.948	30.346	45.361	40.517	42.474	48.735	62.171	49.435	63.227	69.566	NaN	78.457	82.503	32.475	77.918	78.762	111.321	116.007	92.608	192.271	310.730	136.943	138.654	310.730	150.285	88.080	105.231	214.406	130.439	152.747	353.501	139.302	153.633	104.730	310.730	127.745	160.160	124.068	310.730	115.777	310.730	134.736	107.767
YFL057C	1	-0.000	19.041	11.496	35.851	27.543	22.338	46.793	69.615	67.489	101.057	98.848	83.823	67.033	87.075	77.787	NaN	106.846	110.812	66.833	152.332	307.830	145.526	146.137	127.773	129.288	138.466	169.935	134.861	162.876	186.397	114.612	310.730	216.272	392.945	310.730	217.183	310.730	310.730	310.730	246.722	232.680	141.992	310.730	310.730	165.733	310.730	225.563	310.730
YFL051C	1	11.344	NaN	NaN	NaN	NaN	-0.000	NaN	17.438	7.268	26.053	27.774	26.604	30.830	47.244	26.808	NaN	60.253	64.796	72.142	66.767	62.311	86.727	73.773	93.943	85.106	148.686	174.286	137.608	125.264	102.982	310.730	310.730	164.121	134.762	310.730	310.730	310.730	195.847	310.730	310.730	135.631	310.730	310.730	310.730	310.730	309.136	310.730	191.844
YFL048C	1	40.197	32.692	25.841	17.402	5.758	19.455	25.767	NaN	-0.000	NaN	37.409	19.546	9.755	41.649	28.562	NaN	63.044	54.491	38.951	69.356	77.074	82.699	81.294	80.408	78.103	182.887	128.184	120.885	120.976	119.271	100.574	163.214	120.911	139.200	188.632	102.136	310.730	171.958	150.124	205.955	114.991	310.730	310.730	199.740	310.730	310.730	310.730	152.095
YFL047W	1	41.608	32.476	31.572	36.947	29.494	23.875	21.986	5.841	4.970	-0.000	3.136	18.941	14.828	37.721	25.873	NaN	34.412	49.058	35.976	39.139	51.799	91.305	80.674	78.687	106.596	132.468	131.828	133.679	147.454	142.694	111.105	196.701	104.757	109.176	95.707	137.010	310.730	120.969	98.417	310.730	266.515	310.730	212.884	177.885	161.350	310.730	310.730	310.730
YFL045C	1	22.079	33.485	25.963	23.233	21.922	27.271	26.781	23.923	24.608	15.018	-0.000	19.408	15.042	29.141	32.580	NaN	30.425	51.384	52.675	11.986	3.221	55.159	51.973	85.426	124.490	84.503	108.388	113.133	107.446	98.494	310.730	310.730	124.064	107.441	85.558	233.476	159.345	119.139	75.874	125.635	235.169	310.730	310.730	78.133	135.747	310.730	310.730	310.730
YFL044C	1	NaN	NaN	NaN	NaN	NaN	NaN	NaN	NaN	NaN	NaN	NaN	NaN	NaN	NaN	NaN	NaN	NaN	NaN	-0.000	NaN	NaN	NaN	NaN	NaN	NaN	NaN	NaN	NaN	NaN	NaN	NaN	73.272	177.458	NaN	101.775	132.850	85.176	87.450	68.326	NaN	NaN	NaN	NaN	NaN	NaN	120.136	310.730	163.184
YFL042C	1	37.580	34.982	47.350	34.403	14.461	33.066	23.744	23.484	26.409	2.427	12.214	NaN	-0.000	20.196	5.144	NaN	32.269	25.718	29.756	15.095	22.121	48.983	57.164	43.047	59.363	68.692	82.311	89.674	90.014	118.034	77.453	47.756	101.870	95.192	163.244	161.703	102.148	189.761	162.931	123.325	120.173	147.289	310.730	310.730	116.357	143.272	130.800	310.730
YFL041W	1	59.211	68.690	47.228	76.346	41.339	40.724	51.761	21.173	32.430	22.337	25.718	27.498	25.291	-0.000	7.518	NaN	30.667	39.952	35.110	41.205	76.341	70.290	83.522	51.638	70.017	101.071	131.175	136.607	131.958	133.216	65.529	84.677	310.730	168.908	172.155	248.838	154.685	310.730	310.730	281.735	253.169	145.319	116.314	119.218	116.219	310.730	144.390	310.730
YFL040W	1	75.168	81.407	72.275	59.915	50.963	26.711	43.465	38.202	48.721	18.879	19.282	40.985	45.675	1.971	-0.000	NaN	27.993	49.136	40.449	72.125	69.477	64.436	62.827	67.102	64.364	147.199	167.598	108.810	139.065	121.266	110.393	113.833	175.069	123.225	177.952	290.871	117.066	132.160	117.000	310.730	198.421	310.730	170.338	310.730	229.320	215.233	280.353	133.487
YFL039C	1	80.461	310.730	47.239	27.919	24.745	44.578	54.322	64.608	54.073	29.766	16.785	24.772	24.136	11.356	-0.000	NaN	29.848	36.050	20.036	30.282	13.451	41.508	35.025	32.643	32.811	86.046	82.998	110.979	382.229	130.908	98.294	310.730	310.730	84.846	134.463	310.730	156.016	219.729	140.022	197.253	310.730	310.730	166.853	48.532	310.730	125.066	310.730	310.730
YFL039C	1	42.935	82.963	60.002	79.348	78.302	60.143	63.324	22.161	73.449	23.556	25.901	40.379	155.921	24.622	-0.000	NaN	48.043	69.461	29.533	24.354	26.636	86.837	91.947	45.148	310.730	116.063	310.730	129.809	310.730	310.730	310.730	310.730	94.286	95.934	91.525	151.613	101.469	97.606	310.730	310.730	310.730	310.730	310.730	65.664	208.806	239.995	135.991	310.730
YFL039C	1	22.760	24.562	26.973	61.817	24.210	37.139	70.405	24.739	48.081	10.462	9.223	12.669	31.856	13.800	-0.000	NaN	33.485	41.179	18.012	20.159	29.216	49.307	59.156	38.340	76.426	73.930	126.970	176.486	78.010	156.111	153.041	310.730	114.674	310.730	109.966	153.791	57.635	105.030	310.730	140.954	310.730	310.730	310.730	76.380	310.730	198.872	310.730	52.678
YFL034C-B	1	53.414	68.867	62.740	48.799	66.711	48.966	50.610	43.146	44.233	34.037	26.857	26.632	38.995	21.733	26.602	NaN	6.269	-0.000	2.465	39.359	18.033	33.251	26.396	30.432	30.174	91.914	55.921	92.678	127.232	96.541	128.940	310.730	123.146	91.448	111.331	310.730	132.197	122.792	310.730	116.858	111.791	126.838	143.370	41.830	92.497	125.068	143.796	310.730
YFL034C-B	1	38.980	46.002	32.758	24.772	27.524	59.082	28.353	62.798	61.638	31.810	15.550	7.915	47.676	11.361	NaN	NaN	1.432	-0.000	7.249	4.300	16.893	26.981	20.292	39.069	16.698	67.951	135.119	116.557	129.307	49.092	104.394	82.972	76.581	153.496	168.486	310.730	310.730	134.580	310.730	108.872	138.648	310.730	310.730	39.876	237.903	196.086	159.814	118.763
YFL034C-B	1	55.591	23.116	33.275	26.524	36.954	43.498	36.993	29.996	29.523	18.597	7.027	20.243	16.813	2.655	NaN	NaN	NaN	-0.000	NaN	4.071	14.997	6.054	8.183	28.795	31.921	63.193	53.531	65.199	71.212	73.102	62.867	114.716	152.806	79.264	211.449	310.730	120.810	102.913	60.723	159.748	129.618	165.774	134.742	50.946	109.434	147.721	310.730	143.681
YFL034C-A	1	NaN	NaN	NaN	NaN	NaN	NaN	NaN	NaN	NaN	NaN	NaN	NaN	NaN	NaN	NaN	NaN	NaN	NaN	NaN	NaN	NaN	NaN	NaN	NaN	NaN	NaN	NaN	NaN	NaN	NaN	NaN	NaN	NaN	NaN	NaN	NaN	NaN	NaN	NaN	NaN	NaN	NaN	NaN	NaN	NaN	-0.000	16.318	47.201
YFL033C	1	96.319	76.403	49.627	90.341	33.034	26.799	66.445	83.794	90.429	80.823	54.892	75.058	40.152	32.787	18.808	NaN	NaN	8.663	-0.000	5.206	9.175	15.485	34.039	16.619	22.001	67.615	54.287	98.137	136.094	79.906	50.957	38.144	116.316	77.618	84.352	96.608	111.812	76.322	68.486	157.054	108.892	105.474	61.792	84.355	110.986	78.522	194.750	157.370
YFL031W	1	89.786	92.521	65.319	72.438	74.736	85.232	72.539	61.960	59.335	50.834	50.631	53.203	50.818	44.037	43.728	NaN	21.650	32.760	7.105	1.519	-0.000	14.801	23.157	20.224	3.361	86.514	86.038	100.595	87.501	102.412	82.422	92.539	102.986	77.535	101.004	74.542	127.093	122.631	109.286	93.905	88.923	151.342	130.592	105.181	94.455	129.410	108.457	141.126
YFL029C	1	6.030	60.861	310.730	11.945	31.028	48.887	46.495	33.106	77.056	6.548	NaN	32.416	55.265	NaN	10.864	NaN	NaN	37.986	NaN	NaN	NaN	NaN	-0.000	NaN	NaN	NaN	321.975	28.759	22.322	49.408	15.829	NaN	NaN	13.638	NaN	NaN	NaN	NaN	NaN	66.538	115.125	34.731	15.733	167.079	310.730	30.793	310.730	71.334
YFL028C	1	115.979	75.191	78.323	96.251	103.975	117.545	61.160	69.113	114.503	71.999	108.565	62.191	71.524	90.300	68.305	NaN	52.935	56.357	26.562	41.189	63.972	17.100	-0.000	11.782	19.326	78.972	77.470	111.441	101.191	91.045	97.192	58.974	79.382	92.651	85.609	85.277	47.996	82.438	85.025	99.241	108.514	92.898	167.294	136.344	146.455	131.331	137.357	83.993
YFL027C	1	134.275	100.412	174.248	111.344	130.915	139.105	107.340	77.686	138.213	93.466	84.647	86.531	87.560	83.392	70.961	NaN	72.211	53.368	60.321	45.773	42.754	43.072	6.768	-0.000	14.853	80.106	95.463	78.976	85.985	80.785	117.524	119.125	87.077	89.006	93.742	97.332	101.639	88.205	158.997	98.774	100.004	310.730	112.647	310.730	191.174	96.132	89.903	136.029
YFL025C	1	97.114	151.444	88.308	122.384	247.789	125.211	83.213	99.817	87.228	88.611	111.170	77.572	82.611	67.879	129.990	NaN	53.595	51.246	73.632	15.244	15.409	30.169	31.648	22.275	-0.000	42.454	57.244	95.605	82.647	65.238	66.024	48.107	61.982	73.034	71.785	82.621	65.337	79.834	91.156	89.820	72.284	88.161	122.689	213.209	90.572	125.378	218.392	141.322
YFL023W	1	113.779	75.995	190.147	91.369	97.305	94.903	114.414	87.753	310.730	120.584	91.274	164.250	61.008	66.588	75.791	NaN	46.264	47.163	46.331	53.255	62.020	33.785	32.714	27.443	NaN	-0.000	17.370	37.613	42.989	34.667	66.610	18.145	44.056	60.491	51.153	38.985	5.958	28.888	21.694	65.296	76.523	80.696	310.730	25.024	52.442	66.114	17.565	58.073
YFL022C	1	75.834	140.136	197.515	62.729	106.633	55.706	53.401	81.990	83.002	48.884	131.602	57.652	310.730	310.730	49.408	NaN	37.015	47.748	28.381	39.291	96.461	60.838	40.134	310.730	NaN	-0.000	310.730	12.543	44.328	157.313	7.094	65.188	25.534	17.599	18.568	53.391	310.730	59.579	56.518	32.836	56.032	56.812	310.730	8.579	310.730	310.730	310.730	43.429
YFL021W	1	310.730	310.730	310.730	310.730	182.670	131.832	176.813	155.417	106.465	206.490	102.182	310.730	95.291	68.989	110.820	NaN	61.153	77.683	59.834	52.165	62.158	55.043	44.244	66.119	42.234	-0.000	26.836	43.092	38.668	41.036	29.970	19.571	20.957	33.602	25.891	24.411	36.257	40.206	34.367	70.820	57.163	21.054	37.134	45.990	46.681	50.842	49.167	97.122
YFL020C	1	163.089	141.380	310.730	125.804	274.415	80.366	115.514	101.728	171.920	130.630	134.626	125.671	126.252	141.357	196.913	NaN	105.449	86.050	123.407	109.009	87.562	79.890	74.159	105.439	37.634	3.739	-0.000	NaN	20.807	12.176	6.930	NaN	37.635	8.605	20.085	1.327	310.730	21.260	14.557	20.209	31.876	49.738	21.754	29.201	25.687	33.960	32.896	69.413
YFL014W	1	198.438	157.250	310.730	215.007	151.273	94.632	165.721	94.895	135.598	151.236	160.788	310.730	129.554	244.894	141.322	NaN	119.171	116.959	88.523	83.063	102.299	123.586	130.898	103.346	58.509	25.954	21.573	18.550	1.020	-0.000	NaN	1.994	20.670	10.685	28.147	25.058	46.809	37.028	35.722	25.825	47.916	41.498	41.621	37.357	34.052	63.022	52.876	64.320
YFL013C	1	310.730	310.730	310.730	310.730	115.361	150.161	310.730	310.730	208.456	310.730	104.815	214.298	168.464	66.828	114.176	NaN	65.862	128.153	92.827	70.696	66.772	54.754	52.883	85.707	64.044	25.920	17.038	28.420	NaN	NaN	NaN	-0.000	4.326	NaN	1.887	11.367	20.367	7.615	24.055	54.218	17.832	33.277	25.236	27.579	17.145	11.238	27.419	40.812
YFL011W	1	145.233	145.253	310.730	310.730	310.730	180.668	155.366	102.826	133.757	143.653	150.167	120.108	138.741	154.350	137.805	NaN	111.963	102.996	106.195	110.928	93.246	99.770	84.932	81.612	33.154	15.123	15.892	16.629	10.298	4.274	1.933	3.970	8.928	-0.000	8.157	4.854	3.766	12.249	13.213	11.872	22.569	21.608	26.324	16.899	29.490	32.018	44.183	64.133
YFL010W-A	1	191.229	190.030	216.400	310.730	126.027	310.730	137.206	310.730	105.152	124.996	163.580	310.730	236.283	166.657	117.123	NaN	97.010	123.386	72.779	77.055	101.669	90.458	80.806	108.297	80.260	24.504	16.387	8.530	10.968	17.555	10.456	3.975	7.358	3.863	-0.000	2.022	38.913	4.051	3.836	25.077	23.529	30.488	17.238	23.289	42.412	25.469	26.891	26.695
YFL010C	1	159.696	149.602	163.442	136.409	170.370	145.126	125.932	140.879	310.730	178.623	128.356	173.638	310.730	232.070	116.792	NaN	122.182	156.360	310.730	126.802	142.297	147.915	98.723	129.968	87.025	60.213	47.291	44.512	22.360	36.257	14.115	14.800	23.375	7.839	2.162	-0.000	12.722	24.315	27.465	26.595	35.439	40.087	43.451	43.296	39.294	45.966	50.577	57.572
YFL009W	1	200.979	116.597	87.205	176.007	310.730	310.730	178.709	169.980	111.997	155.405	110.288	205.881	130.148	210.802	112.773	NaN	89.760	108.688	120.167	107.652	109.308	91.684	99.743	78.693	128.085	27.944	25.728	21.410	5.328	18.400	0.689	17.524	16.834	NaN	NaN	-0.000	NaN	NaN	NaN	NaN	10.347	16.581	5.343	1.093	8.658	25.024	22.991	16.369
YFL007W	1	310.730	310.730	310.730	310.730	195.151	172.081	168.277	134.042	141.626	310.730	152.259	177.696	204.132	161.697	108.057	NaN	109.145	310.730	68.803	98.237	79.539	135.627	90.864	70.725	79.687	46.851	40.364	22.998	28.316	18.840	12.537	11.552	21.680	12.253	2.968	11.825	-0.000	0.687	4.799	26.966	7.194	19.867	11.147	15.095	28.116	30.300	29.349	52.091
YFL003C	1	153.261	77.443	310.730	108.069	310.730	94.521	117.091	99.279	68.901	83.331	139.433	46.765	310.730	310.730	310.730	NaN	78.063	179.382	NaN	177.550	310.730	168.636	151.387	140.179	46.705	47.156	12.290	16.074	10.385	NaN	3.101	NaN	NaN	NaN	NaN	NaN	NaN	NaN	NaN	-0.000	3.150	2.355	9.774	34.894	10.897	21.833	5.838	7.034
YFL001W	1	207.980	266.905	172.954	144.634	260.572	66.868	207.234	136.029	317.846	310.730	310.730	310.730	100.289	131.466	176.109	NaN	134.362	111.589	310.730	162.164	310.730	111.198	97.538	87.457	56.203	35.036	38.286	37.816	35.699	35.090	45.546	38.063	37.180	42.392	21.110	15.764	3.479	0.115	NaN	-0.000	22.283	17.010	20.795	17.132	9.328	16.793	13.011	46.161
YFR002W	1	285.532	146.333	197.375	163.000	272.468	141.389	208.395	203.125	310.730	196.877	325.714	310.730	155.153	168.042	177.363	NaN	169.640	218.871	NaN	78.622	182.635	95.108	94.654	85.801	51.279	31.160	40.731	39.617	35.303	39.094	28.331	NaN	NaN	24.510	NaN	NaN	NaN	NaN	NaN	-0.000	15.051	12.449	9.505	33.067	15.510	28.495	17.354	33.038
YFR003C	1	199.113	121.151	175.728	143.224	151.813	222.514	310.730	266.224	310.730	176.980	186.581	169.330	201.308	191.388	136.621	NaN	143.070	149.368	310.730	133.873	184.995	119.142	103.226	101.103	78.690	47.415	42.649	40.111	41.204	39.388	28.089	35.378	27.882	24.956	17.076	22.509	9.626	NaN	2.444	-0.000	17.863	21.877	20.785	42.919	33.011	28.195	33.589	45.627
YFR007W	1	310.730	93.475	32.675	244.686	92.385	181.734	310.730	310.730	146.650	181.050	110.756	130.200	176.081	308.263	91.951	NaN	117.869	105.057	69.070	78.038	63.380	94.189	58.609	114.071	117.457	50.838	23.504	37.306	30.529	28.375	20.512	8.366	36.775	21.536	3.634	23.678	6.175	27.089	14.788	NaN	-0.000	2.077	2.159	3.780	8.214	15.904	2.270	6.138
YFR008W	1	310.730	310.730	310.730	310.730	310.730	72.734	135.530	310.730	202.825	310.730	310.730	208.466	119.141	310.730	212.317	NaN	141.158	162.238	81.383	99.951	223.001	86.745	130.298	99.548	47.541	22.878	44.506	46.181	39.876	33.867	37.295	20.274	29.355	34.841	3.772	15.782	12.624	7.399	1.963	3.922	18.336	-0.000	10.093	9.887	NaN	5.156	15.204	16.915
YFR009W	1	158.291	310.730	310.730	107.410	264.860	95.377	172.884	195.196	209.022	169.680	166.592	310.730	121.763	310.730	152.532	NaN	97.891	130.110	98.955	80.708	98.288	82.321	110.781	75.762	42.285	23.555	18.344	16.175	27.971	16.050	46.636	47.746	44.344	22.683	30.625	35.837	310.730	27.551	11.753	NaN	2.737	2.916	-0.000	9.153	2.897	17.642	13.902	21.963
YFR010W	1	310.730	310.730	310.730	164.082	192.952	194.537	231.443	119.145	310.730	310.730	310.730	163.460	310.730	232.893	149.042	NaN	310.730	130.595	310.730	247.308	310.730	310.730	116.514	122.763	75.784	73.881	74.625	60.651	70.631	64.347	48.852	64.225	91.921	97.692	89.231	92.882	78.939	96.382	105.279	51.759	52.960	35.807	50.722	-0.000	45.634	57.589	55.962	74.895
YFR011C	1	205.684	108.481	310.730	310.730	162.353	310.730	310.730	310.730	179.169	183.393	310.730	310.730	245.802	310.730	310.730	NaN	109.314	101.465	113.017	69.002	72.693	122.315	100.191	140.260	126.210	47.068	53.531	42.711	33.887	22.210	42.814	23.733	30.468	29.126	22.125	32.758	19.133	23.669	14.299	3.633	NaN	0.858	4.553	NaN	-0.000	20.962	3.640	11.999
YFR012W	1	310.730	310.730	310.730	150.022	310.730	138.189	163.997	207.126	160.003	310.730	177.430	310.730	139.738	90.280	89.901	NaN	84.248	310.730	76.028	92.822	79.109	90.349	71.007	84.815	83.730	54.736	68.497	71.351	44.822	38.195	35.684	34.457	49.852	28.721	13.655	31.227	12.188	1.283	12.280	8.337	3.817	1.442	NaN	0.645	NaN	-0.000	2.146	19.209
YFR013W	1	310.730	217.919	131.341	310.730	301.246	310.730	151.102	310.730	174.855	165.966	134.043	310.730	148.708	310.730	310.730	NaN	109.227	133.977	125.883	101.395	109.909	130.105	102.294	112.186	82.937	76.707	44.577	61.815	65.434	68.534	40.818	53.142	29.023	28.167	35.913	54.923	22.413	43.295	20.613	21.069	10.707	14.444	11.960	6.436	11.002	7.707	-0.000	NaN
YFR014C	1	186.132	166.285	399.129	181.020	196.483	145.916	177.531	175.970	310.730	186.542	192.606	213.686	257.904	178.949	310.730	NaN	120.966	105.018	310.730	135.339	115.859	122.270	117.621	106.663	94.289	55.388	61.615	54.359	48.348	55.673	71.518	45.977	67.891	52.872	51.099	45.863	15.173	29.896	31.178	27.675	27.142	22.753	38.926	30.380	21.193	17.921	0.005	-0.000
YFR015C	1	310.730	144.278	472.506	310.730	310.730	310.730	238.799	133.182	123.479	67.237	310.730	310.730	310.730	209.274	191.068	NaN	213.048	148.337	142.517	102.827	137.947	165.703	237.600	108.820	113.772	89.890	42.747	71.888	60.008	71.199	57.931	38.554	48.554	67.304	28.506	49.181	138.032	18.514	32.040	48.633	48.337	16.146	27.180	28.014	30.958	19.201	15.135	7.261
YFR016C	1	310.730	310.730	310.730	203.130	237.453	310.730	272.791	242.366	216.904	173.282	175.790	310.730	310.730	310.730	149.915	NaN	146.605	232.626	310.730	150.948	135.512	128.983	124.174	160.075	137.759	96.954	69.683	72.552	81.005	88.887	70.531	83.477	79.092	65.658	63.601	84.522	76.714	94.517	77.081	59.097	49.647	63.256	49.076	52.367	57.170	44.432	19.095	11.536
YFR018C	1	190.331	183.080	310.730	137.703	50.083	83.164	133.417	360.206	212.403	177.442	250.077	178.563	310.730	310.730	199.621	NaN	131.480	116.045	195.804	102.858	105.109	149.672	121.769	224.601	122.620	91.509	88.126	66.682	70.951	49.682	20.460	36.654	79.394	68.972	66.525	64.497	38.573	61.086	22.146	49.181	38.955	39.545	28.625	29.725	32.492	38.807	20.500	9.397
YFR021W	1	174.298	155.737	189.261	191.756	310.730	310.730	158.582	222.537	221.815	169.072	214.591	152.961	245.152	310.730	161.241	NaN	171.006	166.059	144.653	118.940	110.330	143.097	171.939	172.532	310.730	97.338	102.084	101.258	88.304	92.600	111.283	91.149	66.252	78.512	87.779	68.876	39.311	76.213	65.904	61.318	71.387	105.672	77.638	68.583	59.047	43.041	41.990	39.294
YFR022W	1	197.033	177.025	310.730	310.730	310.730	150.605	124.796	139.026	199.894	162.822	310.730	277.879	388.588	310.730	310.730	NaN	146.520	127.788	95.578	310.730	310.730	162.834	131.912	128.722	132.453	112.154	99.681	81.222	70.800	77.015	65.417	60.951	109.350	87.084	94.593	77.546	94.301	74.656	26.143	87.330	61.972	66.078	79.000	67.363	42.547	57.768	49.755	50.353
YFR026C	1	196.093	155.392	176.976	207.631	214.855	310.730	151.191	164.162	151.417	150.149	134.728	242.170	310.730	310.730	310.730	NaN	164.829	122.390	195.636	175.475	310.730	196.496	127.667	246.199	142.062	155.760	128.788	115.915	100.061	97.289	83.646	102.439	108.143	108.742	109.909	119.334	105.074	87.008	110.600	102.148	93.940	202.918	104.795	214.135	108.034	93.507	76.741	77.095
YFR028C	1	181.621	131.317	136.430	145.544	151.987	310.730	310.730	150.604	245.111	139.068	251.609	122.935	310.730	310.730	310.730	NaN	158.409	84.189	310.730	99.333	145.670	202.227	143.466	310.730	80.597	109.059	78.251	93.697	82.968	103.485	116.146	90.770	74.600	94.421	95.485	66.005	61.971	66.022	310.730	86.090	69.584	108.301	86.154	181.201	66.570	65.601	37.792	11.711
YFR028C	1	193.148	92.569	310.730	310.730	310.730	310.730	186.529	310.730	310.730	60.852	310.730	206.810	310.730	69.425	310.730	NaN	310.730	109.368	310.730	81.284	78.278	95.028	114.257	310.730	35.435	72.764	44.894	60.227	80.449	79.633	67.002	49.574	52.983	67.845	20.020	28.071	31.133	70.441	43.990	10.960	23.968	41.174	18.639	43.910	27.760	32.185	18.438	20.420
YFR029W	1	310.730	310.730	209.629	198.063	205.052	121.917	310.730	310.730	116.275	310.730	310.730	310.730	125.048	155.909	299.787	NaN	183.040	310.730	310.730	186.221	240.661	310.730	146.612	136.160	131.922	91.514	118.383	85.807	97.206	130.617	58.230	70.861	187.547	135.700	142.096	46.154	54.672	89.015	44.488	95.025	105.167	100.787	101.044	123.781	125.816	73.351	86.067	74.751
YFR031C-A	1	131.359	179.374	310.730	172.192	156.160	141.091	201.173	310.730	134.277	197.264	120.910	310.730	310.730	148.783	140.139	NaN	124.437	219.702	176.929	225.381	140.685	164.193	95.074	145.885	310.730	135.649	123.864	199.868	129.939	212.060	133.042	75.619	100.626	104.731	60.477	117.075	80.102	52.288	181.065	113.459	91.613	111.875	130.702	44.423	77.350	310.730	145.808	310.730
YFR032C-A	1	206.936	111.311	310.730	154.439	149.957	310.730	310.730	217.198	310.730	310.730	122.342	128.237	98.466	310.730	310.730	NaN	177.822	120.167	332.379	310.730	310.730	147.856	193.880	158.590	115.949	99.597	91.456	95.398	117.155	80.562	97.210	225.330	123.729	165.707	147.342	116.638	310.730	138.836	139.144	84.004	92.017	152.557	310.730	174.072	143.750	94.913	101.656	120.327
YFR032C-B	1	183.681	131.846	152.297	153.623	200.235	180.167	135.366	310.730	203.920	310.730	249.525	310.730	310.730	310.730	310.730	NaN	310.730	188.373	93.035	170.889	179.712	310.730	346.733	310.730	101.887	165.016	310.730	310.730	171.205	310.730	146.556	84.407	100.145	99.300	100.039	118.099	310.730	116.000	310.730	220.239	98.980	116.330	310.730	25.991	310.730	310.730	98.403	97.654
YFR032C	1	310.730	178.744	242.609	170.315	310.730	165.111	167.000	183.788	154.493	163.950	212.405	162.895	115.846	97.576	310.730	NaN	196.532	120.710	310.730	72.043	90.092	176.790	130.134	163.349	310.730	175.489	310.730	144.676	113.592	105.001	120.833	71.884	153.644	138.855	114.155	138.679	127.948	165.204	197.250	145.506	143.255	310.730	167.509	217.280	186.208	262.349	91.345	95.887
YFR033C	1	208.382	186.157	197.090	310.730	220.819	135.367	310.730	170.322	156.609	310.730	310.730	310.730	335.141	310.730	310.730	NaN	224.992	310.730	310.730	115.376	152.147	167.973	203.454	259.782	287.729	113.197	141.235	209.514	133.678	118.193	310.730	310.730	122.776	151.708	109.755	144.913	88.216	109.960	310.730	159.059	135.299	129.433	76.269	310.730	82.755	91.737	106.178	106.617
YFR035C	1	310.730	141.372	310.730	79.935	72.535	66.349	65.807	310.730	139.369	51.283	97.562	90.252	32.558	141.030	73.071	NaN	310.730	310.730	310.730	310.730	310.730	310.730	47.343	310.730	310.730	310.730	27.848	48.117	58.022	66.577	NaN	NaN	77.838	33.848	111.503	85.115	143.247	62.172	14.216	23.334	29.843	310.730	NaN	310.730	-0.000	NaN	NaN	NaN
YFR038W	1	198.759	190.667	202.784	165.144	159.457	161.415	310.730	241.446	310.730	219.079	197.728	310.730	310.730	419.678	310.730	NaN	169.845	149.505	310.730	310.730	238.958	163.608	202.954	310.730	142.344	204.331	287.881	141.975	102.833	310.730	163.527	190.087	310.730	133.004	195.532	154.671	56.727	159.562	80.499	194.228	155.212	310.730	310.730	310.730	139.876	100.965	116.949	113.331
YFR039C	1	225.686	159.888	233.080	310.730	310.730	136.764	256.952	145.243	310.730	310.730	310.730	281.046	222.705	310.730	310.730	NaN	196.345	196.887	268.698	310.730	167.329	256.363	155.580	231.384	185.286	126.263	167.399	142.588	144.540	97.981	99.859	172.743	143.675	168.522	153.145	181.526	146.238	170.908	310.730	120.512	141.372	131.816	215.698	117.363	109.758	170.135	249.067	96.559
YFR040W	1	261.400	161.293	121.598	141.821	256.692	218.729	140.921	156.809	310.730	310.730	310.730	148.621	310.730	315.655	206.358	NaN	155.675	310.730	87.519	310.730	310.730	310.730	225.757	310.730	114.511	185.232	135.508	147.339	165.601	145.596	89.813	96.810	191.031	165.684	132.577	149.595	73.709	110.443	310.730	271.204	111.545	98.914	175.898	171.395	100.455	94.721	113.048	147.194
YFR041C	1	310.730	160.111	310.730	134.713	310.730	119.974	310.730	310.730	310.730	310.730	224.004	310.730	310.730	310.730	310.730	NaN	310.730	310.730	42.590	129.909	170.776	117.192	310.730	310.730	95.650	113.123	109.431	123.704	310.730	166.133	76.227	48.066	310.730	310.730	310.730	310.730	310.730	310.730	310.730	78.175	310.730	89.114	112.724	106.582	89.490	219.659	91.739	158.836
YFR044C	1	310.730	171.211	310.730	310.730	154.013	147.550	169.375	310.730	180.005	191.021	160.530	176.901	221.000	154.313	310.730	NaN	116.457	161.673	127.714	128.011	134.210	128.264	128.554	243.829	310.730	127.301	109.800	90.381	142.336	142.027	84.957	51.394	128.125	171.939	123.706	310.730	310.730	144.183	310.730	150.485	150.935	310.730	146.263	119.412	100.192	162.642	141.261	168.150
YFR048W	1	197.065	184.442	229.294	310.730	310.730	310.730	170.909	310.730	141.673	166.622	241.791	160.923	310.730	310.730	310.730	NaN	235.742	159.713	310.730	195.152	172.071	310.730	225.764	310.730	310.730	253.829	310.730	304.891	210.071	310.730	219.571	310.730	310.730	127.173	158.580	310.730	51.758	129.406	310.730	310.730	310.730	310.730	310.730	136.341	172.187	143.681	199.375	101.899
YFR050C	1	167.635	187.818	189.369	310.730	143.043	174.666	278.219	108.204	310.730	208.122	237.088	156.630	310.730	200.319	310.730	NaN	310.730	310.730	310.730	143.573	154.807	172.189	161.686	310.730	310.730	117.147	95.475	152.781	178.037	193.915	310.730	165.402	166.462	125.676	310.730	310.730	50.475	229.248	87.220	310.730	310.730	14.629	32.813	127.897	310.730	281.470	135.952	99.798
[truncated: 33 more columns]
