# Supplementary material for: Global Linkage Map Connects Meiotic Centromere Function to Chromosome Size in Budding Yeast
Source: G3 (Bethesda). 2013 Oct 1;3(10):1741–51. doi: 10.1534/g3.113.007377 (PMC3789798; doi:10.1534/g3.113.007377)
Supplement: Supporting Information [file supp_g3.113.007377_FileS1.zip › Baryshnikova_genetic_distances_chr7.txt]

ORF	GWEIGHT	YGL263W	YGL262W	YGL261C	YGL260W	YGL259W	YGL258W	YGL257C	YGL256W	YGL255W	YGL254W	YGL253W	YGL252C	YGL251C	YGL249W	YGL248W	YGL244W	YGL243W	YGL242C	YGL241W	YGL237C	YGL236C	YGL235W	YGL234W	YGL232W	YGL231C	YGL230C	YGL229C	YGL228W	YGL227W	YGL226W	YGL226C-A	YGL224C	YGL222C	YGL221C	YGL218W	YGL217C	YGL216W	YGL215W	YGL214W	YGL213C	YGL212W	YGL211W	YGL210W	YGL209W	YGL208W	YGL205W	YGL203C	YGL202W
EWEIGHT		1	1	1	1	1	1	1	1	1	1	1	1	1	1	1	1	1	1	1	1	1	1	1	1	1	1	1	1	1	1	1	1	1	1	1	1	1	1	1	1	1	1	1	1	1	1	1	1
YGL263W	1	-0.000	1.775	2.488	1.890	5.834	22.407	19.241	9.972	NaN	24.284	8.951	NaN	17.275	35.849	49.641	75.279	51.972	48.688	50.787	34.234	56.978	62.154	78.732	95.333	83.364	90.667	126.947	92.781	95.463	110.454	84.061	102.771	95.825	127.138	NaN	114.395	115.441	118.785	NaN	89.218	310.730	72.322	106.859	111.390	110.111	86.604	135.911	154.478
YGL262W	1	1.521	-0.000	1.887	2.616	1.318	5.179	2.990	20.278	NaN	36.903	43.759	30.924	38.402	40.861	35.781	71.533	62.424	70.416	77.122	32.952	109.517	134.459	76.401	81.929	94.781	99.608	93.744	78.821	88.031	89.261	101.753	93.436	105.422	121.733	NaN	116.456	112.676	149.640	NaN	115.650	76.464	148.191	129.616	93.262	94.828	152.005	98.079	144.061
YGL259W	1	11.552	0.227	6.262	2.473	-0.000	NaN	7.619	20.158	26.557	23.309	45.237	23.870	35.528	48.291	47.358	51.036	72.189	83.708	83.525	21.747	76.879	56.572	90.142	52.098	90.026	86.759	94.867	74.647	107.406	96.063	132.977	101.571	117.322	121.589	NaN	88.212	177.745	147.097	NaN	193.304	96.548	310.730	111.308	135.449	123.771	95.031	90.559	133.842
YGL258W-A	1	4.129	0.817	9.070	3.948	-0.000	0.857	4.878	30.562	NaN	53.449	52.764	42.959	51.452	53.881	56.913	58.583	64.402	71.653	84.139	159.567	109.829	108.144	79.478	80.986	102.659	109.951	96.048	86.692	113.270	105.427	107.096	99.094	101.628	126.988	NaN	113.012	151.168	103.096	NaN	131.054	291.601	206.502	136.228	158.818	141.716	157.550	151.824	170.800
YGL257C	1	6.877	13.801	10.418	5.651	NaN	2.265	-0.000	6.471	7.366	15.696	13.086	15.632	32.701	37.318	63.142	31.096	43.961	60.500	47.176	45.629	45.782	29.095	101.857	94.948	99.502	76.935	85.694	79.601	102.537	78.892	70.910	84.422	71.129	87.292	NaN	178.035	97.369	109.661	NaN	92.851	34.869	108.409	76.608	99.807	83.870	100.449	124.900	108.497
YGL253W	1	8.262	6.891	NaN	28.521	21.138	NaN	9.710	34.205	310.730	NaN	-0.000	NaN	1.779	22.543	34.431	NaN	8.808	98.406	27.671	NaN	43.202	9.788	32.754	34.939	47.382	310.730	100.296	30.773	136.842	5.397	60.886	40.533	58.594	5.841	NaN	107.535	39.168	17.114	NaN	NaN	NaN	5.221	9.154	2.485	2.495	30.888	310.730	96.311
YGL252C	1	6.308	16.030	20.897	21.982	35.006	11.960	NaN	28.757	26.969	NaN	1.423	-0.000	NaN	4.857	10.661	92.226	5.819	11.379	0.386	75.701	9.037	7.370	30.303	40.225	9.827	28.315	85.321	32.898	153.140	57.061	6.037	38.588	32.044	36.088	NaN	85.719	33.280	70.276	NaN	70.530	310.730	310.730	42.015	35.516	9.717	22.547	24.969	2.195
YGL250W	1	37.138	45.484	41.196	45.652	48.269	45.918	20.874	28.961	12.643	37.928	1.972	6.577	NaN	-0.000	6.761	12.820	24.290	24.912	28.176	24.237	28.136	34.700	59.694	36.178	39.342	50.981	63.119	64.517	62.131	73.609	55.853	78.881	78.317	90.134	NaN	79.029	74.941	73.587	NaN	310.730	33.132	62.597	91.440	69.840	75.866	70.939	66.279	96.560
YGL249W	1	59.712	52.298	51.330	53.411	57.959	55.394	34.287	46.694	159.851	43.064	15.795	8.710	2.363	-0.000	1.812	24.842	28.329	37.851	27.359	98.393	53.808	61.322	50.790	53.929	51.724	57.663	63.847	62.653	62.508	82.612	69.744	75.878	79.275	85.288	NaN	64.649	77.840	103.043	NaN	73.894	310.730	74.080	86.870	100.668	93.976	90.430	68.470	77.770
YGL248W	1	81.898	63.903	50.989	51.739	64.575	41.210	49.269	41.406	50.107	40.237	11.462	20.303	0.815	NaN	-0.000	18.663	44.243	25.549	42.867	38.086	72.246	95.939	62.594	71.424	53.859	60.661	61.707	66.799	73.960	81.879	77.971	85.846	84.533	80.168	NaN	88.632	83.077	70.256	NaN	92.599	21.767	170.396	102.083	111.626	162.863	125.151	71.826	147.051
YGL247W	1	45.066	24.695	60.589	30.162	47.369	7.941	22.175	10.134	9.290	47.646	11.908	25.736	5.351	34.579	-0.000	10.973	9.532	0.423	34.735	310.730	24.274	53.845	68.628	60.481	36.679	69.134	70.909	119.238	35.158	73.609	118.037	80.643	72.529	85.426	NaN	65.013	120.735	125.910	NaN	157.025	310.730	194.576	126.675	108.187	224.553	99.184	133.670	62.081
YGL246C	1	40.860	45.215	51.242	38.948	36.739	32.796	24.727	29.165	21.651	7.913	NaN	NaN	NaN	4.479	-0.000	NaN	6.740	9.491	12.179	NaN	19.338	29.605	41.953	44.267	47.149	30.175	23.156	40.225	60.515	34.635	41.049	56.255	56.151	68.845	NaN	85.947	76.711	57.485	NaN	65.864	24.392	110.402	77.960	86.277	80.879	70.142	83.312	93.723
YGL244W	1	62.134	47.428	41.382	48.722	66.779	68.902	35.903	114.711	310.730	57.833	69.637	48.167	22.759	31.359	31.969	-0.000	17.466	44.482	41.018	39.501	36.443	17.928	69.450	63.871	36.362	46.301	31.944	67.315	310.730	119.363	58.574	81.036	65.296	76.061	NaN	61.960	47.498	33.946	NaN	70.054	213.959	20.354	41.718	50.616	70.422	90.657	69.906	45.313
YGL242C	1	69.451	58.012	66.683	65.682	72.928	69.651	42.120	65.314	58.352	52.342	37.026	11.615	26.564	5.950	20.824	5.883	NaN	-0.000	0.903	11.028	36.074	40.459	37.656	42.783	37.862	60.216	37.667	36.901	65.623	45.521	72.603	66.498	82.293	70.252	NaN	67.927	53.635	37.758	NaN	74.326	38.933	94.464	77.668	58.749	59.776	48.767	66.528	78.320
YGL237C	1	56.938	72.437	45.887	80.437	77.264	66.051	14.933	41.964	40.867	22.421	NaN	21.170	20.267	26.932	34.381	1.599	NaN	22.182	NaN	-0.000	NaN	NaN	NaN	18.376	NaN	NaN	14.327	7.098	24.693	19.994	19.628	25.433	32.947	32.472	NaN	39.731	27.072	28.043	NaN	42.820	133.359	73.270	22.168	34.632	44.351	42.501	18.981	40.251
YGL236C	1	84.866	78.676	65.167	80.429	108.303	94.246	50.345	71.572	51.715	48.187	53.090	34.261	51.407	58.355	65.812	120.423	21.614	52.610	7.135	18.374	-0.000	NaN	8.340	22.595	20.740	23.653	26.016	24.683	31.723	38.556	30.904	44.792	35.872	46.330	NaN	87.284	45.553	36.375	NaN	30.895	50.916	46.080	36.661	49.549	52.728	64.059	72.428	72.621
YGL235W	1	72.701	80.795	74.056	101.017	77.311	78.630	62.188	70.973	310.730	44.956	78.159	1.036	68.043	46.017	75.116	24.539	42.320	47.564	20.826	1.957	2.065	-0.000	29.661	40.531	29.118	26.975	33.232	46.489	49.053	25.092	38.852	39.243	62.015	45.931	NaN	48.758	47.138	49.119	NaN	80.222	2.127	104.166	47.722	63.385	83.868	70.043	53.359	84.640
YGL233W	1	78.564	71.756	109.563	112.907	77.695	73.610	66.374	110.971	16.548	67.822	58.257	13.292	65.967	53.029	60.910	13.675	23.751	50.661	33.330	0.478	29.229	16.319	14.714	-0.000	11.772	15.608	10.325	21.247	28.986	21.077	43.275	41.127	37.567	43.856	NaN	44.478	46.008	42.198	NaN	49.388	11.579	42.137	43.253	46.495	47.353	93.868	57.565	63.697
YGL232W	1	72.022	84.880	75.708	89.354	90.196	87.969	77.147	90.794	106.742	60.057	63.345	25.100	53.002	54.301	53.537	35.066	55.622	59.341	34.926	16.507	17.395	12.133	26.804	-0.000	4.224	10.650	19.930	9.319	25.234	21.660	14.453	38.082	48.884	39.489	NaN	45.852	52.507	38.535	NaN	29.576	28.432	38.009	32.255	38.275	38.578	59.410	75.597	70.822
YGL231C	1	91.060	94.158	84.414	83.054	84.487	96.587	71.713	92.072	61.925	64.885	70.952	69.096	55.369	60.696	62.464	34.079	52.539	65.152	44.457	62.135	36.039	23.957	26.343	NaN	-0.000	2.862	10.471	21.479	19.333	27.249	27.955	36.966	38.809	42.027	NaN	41.839	35.953	49.843	NaN	46.676	81.311	51.639	46.365	52.927	56.580	62.668	53.162	65.402
YGL229C	1	82.579	98.866	115.715	131.308	94.326	105.109	80.332	75.137	310.730	84.547	58.259	15.431	69.104	63.980	64.894	5.531	42.011	68.345	34.356	6.736	20.397	12.825	25.812	10.645	35.799	NaN	-0.000	4.863	12.245	19.055	13.821	19.718	25.374	33.622	NaN	46.906	43.827	40.895	NaN	30.380	32.240	41.423	35.401	42.608	56.110	72.946	62.943	74.034
YGL228W	1	100.329	100.334	87.868	97.712	95.855	105.679	69.937	86.020	30.792	90.156	79.906	170.517	56.206	59.799	61.176	89.461	56.653	60.158	38.955	93.503	37.179	36.246	13.897	9.011	24.772	14.329	3.259	-0.000	7.100	18.789	16.466	39.473	41.535	42.169	NaN	45.345	41.165	45.599	NaN	37.984	26.210	39.470	51.436	47.758	49.161	52.502	52.872	72.874
YGL227W	1	85.891	104.800	147.135	91.918	109.413	63.112	81.030	87.046	310.730	97.526	81.471	108.411	48.978	54.816	60.794	310.730	46.763	65.931	36.732	36.892	24.975	19.521	22.189	7.971	19.750	24.530	15.102	NaN	-0.000	NaN	NaN	6.789	20.323	26.065	NaN	35.493	37.591	16.001	NaN	29.971	43.191	27.130	37.309	51.622	60.825	49.811	61.823	64.611
YGL226W	1	79.794	91.161	80.381	88.614	104.322	77.952	65.413	94.011	310.730	91.576	56.219	117.427	48.744	52.244	58.767	54.008	38.038	60.611	41.010	71.093	40.369	26.353	18.661	7.341	7.220	4.732	4.173	8.250	29.704	-0.000	10.531	9.177	18.516	15.261	NaN	12.912	8.494	22.952	NaN	21.765	6.399	21.066	18.676	25.375	28.089	17.938	36.041	26.227
YGL224C	1	117.353	114.690	109.214	148.514	146.839	115.108	103.450	106.990	43.812	86.433	90.540	45.228	85.380	110.530	100.624	39.683	58.213	82.214	66.847	103.263	62.078	56.627	41.805	45.847	34.726	33.596	24.883	13.569	22.668	6.766	19.925	-0.000	5.980	16.303	NaN	25.179	20.467	25.888	NaN	31.120	27.268	39.423	33.922	46.226	44.858	48.010	55.643	52.539
YGL222C	1	96.730	125.466	108.497	104.793	109.661	81.925	96.380	110.646	310.730	92.945	92.063	310.730	65.870	41.125	114.753	20.753	113.320	26.700	72.420	136.622	65.353	41.122	51.979	18.510	26.442	16.647	18.597	24.426	34.307	26.364	21.167	19.883	-0.000	0.387	NaN	4.471	3.711	4.057	NaN	17.062	0.976	15.998	23.073	16.682	41.185	17.681	40.022	31.743
YGL221C	1	126.242	105.866	254.723	141.437	211.437	109.177	109.947	143.789	59.501	117.998	82.066	132.454	74.656	73.778	84.499	310.730	62.870	71.092	70.088	NaN	66.697	60.025	51.049	51.040	55.764	50.009	50.162	35.502	39.590	38.212	44.133	26.064	6.737	-0.000	NaN	13.549	16.238	3.903	NaN	11.853	93.895	16.957	31.850	23.508	37.407	43.536	50.303	53.404
YGL220W	1	104.822	92.274	140.343	97.821	113.969	87.114	101.537	149.488	0.834	102.678	47.632	27.148	77.077	54.088	65.365	79.633	64.033	73.329	60.533	45.798	50.679	68.478	49.300	40.845	48.138	37.030	35.446	32.781	37.039	33.904	37.639	18.102	8.428	-0.000	NaN	7.494	2.086	0.136	NaN	3.754	310.730	22.336	17.501	22.194	27.678	34.221	36.809	17.869
YGL216W	1	85.206	98.213	116.205	131.943	310.730	160.108	95.493	82.444	153.279	104.348	99.288	27.527	73.379	70.447	72.486	5.801	39.078	92.033	39.013	6.947	65.878	60.747	57.580	28.812	23.150	14.556	24.430	23.022	30.128	33.008	14.160	20.980	2.818	5.586	NaN	3.527	-0.000	0.131	NaN	7.358	3.668	NaN	6.440	10.528	9.201	34.583	42.401	23.413
YGL215W	1	107.638	123.826	186.215	127.590	152.483	165.595	86.157	115.614	310.730	70.410	68.087	52.609	92.003	108.562	95.783	5.814	88.408	131.448	42.872	19.819	26.829	22.050	62.775	58.754	42.145	42.975	43.429	55.340	43.178	53.424	45.132	41.190	15.934	21.174	NaN	15.658	10.035	-0.000	NaN	3.478	1.345	19.532	29.571	35.248	30.734	49.521	46.274	54.478
YGL213C	1	169.580	141.919	131.484	122.313	123.073	106.818	128.484	105.560	310.730	159.014	91.443	84.052	100.306	112.390	89.118	62.395	102.722	128.586	89.315	310.730	97.694	88.280	75.043	63.159	70.367	62.143	61.403	60.953	55.875	57.556	73.562	57.690	54.321	36.922	NaN	46.372	39.324	44.240	NaN	-0.000	13.758	28.334	40.916	31.723	43.310	64.015	68.882	86.339
YGL212W	1	104.529	248.189	125.934	145.449	274.594	113.389	72.536	77.992	3.096	84.221	79.926	82.515	83.687	64.513	71.939	20.469	89.683	53.538	70.099	310.730	63.821	77.999	48.092	40.506	49.340	33.985	33.630	53.331	46.987	30.312	26.631	27.968	14.553	33.579	NaN	7.005	6.814	12.657	NaN	NaN	NaN	-0.000	3.175	15.655	24.242	22.912	25.557	11.072
YGL211W	1	165.508	103.901	145.512	160.577	310.730	123.321	107.592	113.821	310.730	69.015	54.347	81.510	310.730	152.451	99.370	16.763	99.157	165.793	45.315	36.744	28.605	20.211	74.720	68.682	38.260	38.087	60.503	45.691	56.306	41.527	40.386	39.710	26.524	24.445	NaN	19.198	21.245	9.753	NaN	11.811	NaN	-0.000	4.036	28.087	29.446	20.870	41.877	39.415
YGL210W	1	121.940	121.481	124.019	119.578	171.772	195.001	97.740	167.056	310.730	111.178	108.275	310.730	78.756	125.081	121.795	310.730	76.512	120.924	87.407	310.730	70.922	79.856	66.198	48.945	79.475	54.991	76.099	48.548	49.785	56.475	46.476	43.715	41.684	21.064	NaN	24.193	21.818	14.161	NaN	30.381	2.506	2.167	-0.000	3.638	7.524	15.929	28.298	41.737
YGL208W	1	NaN	NaN	NaN	NaN	NaN	NaN	NaN	NaN	NaN	NaN	NaN	NaN	NaN	NaN	NaN	NaN	NaN	NaN	NaN	NaN	NaN	NaN	NaN	NaN	NaN	NaN	NaN	NaN	NaN	NaN	NaN	NaN	NaN	NaN	NaN	NaN	NaN	NaN	NaN	NaN	NaN	NaN	NaN	NaN	NaN	NaN	NaN	NaN
YGL207W	1	164.357	140.755	109.135	115.874	158.743	148.847	94.174	124.925	NaN	102.492	78.690	69.739	70.574	66.822	65.090	19.157	80.814	57.855	55.422	4.241	57.440	43.477	45.505	37.652	15.632	20.947	41.383	22.222	41.794	28.595	33.816	38.832	24.346	15.889	NaN	9.622	19.428	0.551	NaN	4.821	5.065	NaN	NaN	NaN	-0.000	NaN	NaN	2.759
YGL205W	1	NaN	NaN	NaN	NaN	NaN	NaN	NaN	NaN	NaN	NaN	NaN	NaN	NaN	NaN	NaN	NaN	NaN	NaN	NaN	NaN	NaN	NaN	NaN	NaN	NaN	NaN	NaN	NaN	NaN	NaN	NaN	NaN	NaN	NaN	NaN	NaN	NaN	NaN	NaN	NaN	NaN	NaN	NaN	NaN	NaN	NaN	NaN	NaN
YGL203C	1	112.587	140.248	236.494	310.730	310.730	109.188	102.491	121.201	310.730	91.596	108.101	56.779	114.799	114.617	133.545	32.788	111.298	108.602	84.293	13.134	20.135	12.151	76.288	81.298	77.398	49.911	57.714	50.202	54.609	59.666	52.557	52.679	43.440	47.577	NaN	58.670	50.525	31.782	NaN	36.447	21.979	35.061	26.425	31.296	12.134	4.739	-0.000	4.539
YGL202W	1	151.554	171.931	173.744	109.876	115.365	115.448	119.485	247.199	310.730	126.080	310.730	97.343	85.815	76.247	83.297	310.730	103.931	177.813	106.028	310.730	85.477	93.081	79.256	69.644	56.700	73.043	64.682	54.359	48.058	46.774	74.506	62.149	51.851	40.624	NaN	35.178	42.456	13.284	NaN	29.973	31.091	31.371	21.787	15.486	11.114	0.108	1.459	-0.000
YGL200C	1	128.367	156.844	154.196	219.943	151.683	244.716	155.196	292.145	310.730	125.625	188.953	310.730	133.110	119.198	159.811	115.195	132.519	125.664	114.459	310.730	99.398	97.227	94.655	93.544	66.381	69.332	64.900	57.435	87.803	80.106	59.056	80.526	55.698	58.774	NaN	40.597	34.312	41.104	NaN	41.967	22.295	33.677	22.883	28.099	19.742	13.929	14.628	2.721
YGL197W	1	310.730	134.346	220.281	151.319	117.021	130.322	113.811	86.464	116.872	126.734	100.551	310.730	98.009	110.502	172.095	310.730	114.659	110.089	91.375	99.426	76.015	113.335	74.021	80.234	104.915	83.602	86.158	59.647	77.120	98.863	76.465	73.994	57.172	68.401	NaN	70.459	60.125	49.848	NaN	43.162	106.772	48.449	46.626	44.233	43.269	37.429	32.437	16.244
YGL196W	1	181.712	310.730	175.379	200.343	179.968	154.589	89.379	133.392	310.730	108.922	134.793	132.088	148.525	117.634	123.673	29.040	89.284	133.369	87.060	84.649	76.174	63.295	92.116	99.618	85.970	69.158	60.259	72.679	80.460	79.936	65.001	65.992	55.913	57.291	NaN	47.516	54.421	53.928	NaN	45.975	15.141	52.688	46.292	41.183	40.396	35.760	31.348	34.342
YGL195W	1	107.665	177.031	310.730	310.730	151.196	106.860	310.730	174.473	66.076	89.765	100.189	NaN	67.343	103.445	116.607	310.730	310.730	180.449	82.018	310.730	92.602	80.814	65.065	64.878	75.920	74.916	56.839	171.375	66.331	56.064	59.163	54.299	39.219	49.268	NaN	44.188	42.019	56.288	NaN	28.775	62.224	37.075	26.588	19.087	24.316	15.298	19.509	16.052
YGL194C	1	114.123	149.005	98.978	118.381	122.031	102.347	128.859	310.730	310.730	92.958	201.546	50.923	113.608	310.730	123.739	310.730	88.566	123.228	65.964	310.730	86.292	95.247	65.505	47.509	72.068	40.601	49.597	58.082	74.108	39.077	70.635	57.678	64.540	58.563	NaN	30.984	12.920	24.813	NaN	60.954	112.322	62.156	32.016	31.208	13.668	8.897	16.090	NaN
YGL191W	1	90.820	242.228	129.260	224.388	310.730	107.877	68.716	310.730	310.730	70.533	114.464	71.120	122.198	133.869	153.863	310.730	90.627	152.024	77.873	310.730	137.772	90.991	86.752	117.547	59.869	62.641	74.132	68.475	119.916	78.026	49.290	65.483	54.298	51.201	NaN	79.296	46.073	49.882	NaN	54.134	92.966	79.287	34.252	41.516	37.204	22.768	44.902	14.019
YGL189C	1	NaN	NaN	NaN	NaN	NaN	NaN	NaN	NaN	NaN	NaN	NaN	NaN	NaN	NaN	NaN	NaN	NaN	NaN	NaN	NaN	NaN	NaN	NaN	NaN	NaN	NaN	NaN	NaN	NaN	NaN	NaN	NaN	NaN	NaN	NaN	NaN	NaN	NaN	NaN	NaN	NaN	NaN	NaN	NaN	NaN	NaN	NaN	NaN
YGL187C	1	94.949	141.167	162.975	310.730	310.730	139.504	186.456	76.876	310.730	95.103	62.932	51.112	150.043	215.901	310.730	95.234	69.390	120.781	61.384	310.730	155.921	191.542	112.180	310.730	88.476	71.002	89.123	64.150	105.599	66.616	68.611	90.564	60.852	80.413	NaN	69.971	50.996	36.546	NaN	51.090	52.830	61.097	31.786	51.459	23.472	23.484	39.325	15.276
YGL186C	1	225.340	156.668	60.894	85.006	109.772	141.015	73.135	77.826	310.730	111.926	136.904	310.730	133.377	131.492	162.410	310.730	117.423	31.578	70.189	44.176	126.908	103.824	97.195	107.954	66.875	66.347	65.126	88.793	123.729	108.263	69.767	69.250	60.347	46.469	NaN	53.538	47.841	63.765	NaN	52.349	3.547	106.553	21.112	43.600	40.031	24.553	13.737	31.569
YGL184C	1	110.514	124.075	174.076	310.730	208.364	230.579	127.704	151.460	310.730	112.102	109.370	82.553	122.035	171.592	174.426	51.710	103.514	159.281	90.615	22.317	44.702	37.309	104.051	98.095	110.483	120.909	111.986	95.978	104.153	71.968	77.541	85.402	72.300	78.538	NaN	146.792	98.006	72.486	NaN	75.591	88.269	88.281	69.270	71.036	61.960	72.875	69.088	60.971
YGL183C	1	161.479	194.709	262.772	310.730	191.313	175.766	156.213	134.082	310.730	144.342	150.609	310.730	117.562	185.230	155.279	310.730	130.528	125.815	148.580	94.316	126.167	128.600	106.117	111.715	114.870	129.453	99.223	99.375	98.825	105.517	118.287	105.132	91.088	94.783	NaN	87.195	84.626	79.690	NaN	76.502	37.775	101.091	74.597	72.952	76.616	68.819	77.431	46.132
YGL181W	1	151.735	143.154	174.366	126.482	135.545	128.664	145.005	161.645	23.097	181.155	160.849	90.391	105.769	85.680	114.779	83.295	118.894	144.621	120.849	310.730	127.641	132.507	97.557	87.816	111.651	113.412	99.411	86.335	106.585	119.363	81.615	80.519	77.105	91.923	NaN	66.726	72.495	67.565	NaN	74.296	310.730	70.033	71.742	67.942	73.378	55.586	51.924	54.665
YGL180W	1	110.674	138.893	109.614	162.054	310.730	127.090	125.678	166.734	75.084	106.721	111.181	310.730	123.102	114.559	282.433	310.730	173.729	122.897	85.250	310.730	141.511	89.886	102.533	149.212	86.986	74.020	107.045	96.677	310.730	91.933	87.746	92.493	78.700	94.156	NaN	61.836	70.373	108.425	NaN	76.275	68.220	94.188	49.396	49.549	60.546	38.815	34.070	28.726
YGL179C	1	172.559	164.353	269.213	149.514	148.854	130.785	133.661	134.846	77.722	176.941	165.593	108.536	141.705	129.496	144.159	128.955	124.126	164.835	128.361	310.730	156.267	243.577	124.400	155.972	114.268	116.340	109.915	97.577	95.714	97.863	100.930	106.209	90.449	104.180	NaN	62.328	61.786	84.735	NaN	97.369	105.079	90.358	83.194	83.897	80.254	82.227	61.073	48.096
YGL178W	1	118.074	141.995	152.793	125.541	110.773	115.981	153.103	178.970	63.920	123.367	112.381	36.143	145.272	128.692	124.163	83.608	210.569	153.100	94.997	310.730	117.453	176.853	154.835	311.609	112.650	90.795	96.754	112.872	109.863	74.218	108.635	92.488	83.383	113.432	NaN	75.250	98.898	55.863	NaN	88.538	58.808	88.826	61.867	83.644	62.501	81.659	41.168	55.062
YGL176C	1	175.103	128.658	238.288	174.913	178.324	133.860	110.881	310.730	310.730	213.630	226.448	310.730	104.404	152.601	172.430	310.730	190.525	177.030	120.824	245.763	210.471	179.203	127.097	108.026	116.625	210.543	93.455	93.204	104.087	92.646	122.561	93.115	95.593	109.279	NaN	102.347	117.525	91.674	NaN	83.013	60.776	106.039	74.006	75.807	65.813	50.629	45.111	65.718
YGL175C	1	158.808	168.929	396.929	147.785	131.868	131.760	120.937	119.176	45.975	136.195	158.420	62.074	159.510	103.213	145.211	66.577	176.850	152.353	95.100	310.730	143.839	160.944	147.049	112.845	128.990	104.920	66.446	95.204	106.843	103.207	97.177	100.787	90.572	94.890	NaN	70.032	114.421	71.928	NaN	74.419	128.383	77.919	86.229	87.302	72.293	44.793	64.352	62.425
YGL174W	1	136.134	310.730	105.212	310.730	79.682	117.772	157.825	310.730	310.730	134.194	310.730	310.730	102.232	117.653	161.716	25.452	110.433	310.730	310.730	310.730	310.730	310.730	103.900	65.836	154.104	65.565	102.465	61.266	85.475	83.485	64.139	94.782	95.066	85.765	NaN	62.696	52.635	96.535	NaN	41.901	25.052	42.929	39.119	49.164	68.969	109.956	72.017	34.081
YGL173C	1	120.919	310.730	310.730	87.492	114.409	66.837	149.323	151.275	310.730	168.679	191.880	310.730	176.346	144.073	131.235	310.730	108.317	310.730	280.016	310.730	310.730	310.730	265.336	122.803	219.499	129.602	88.227	51.563	53.863	310.730	66.134	94.769	71.506	95.725	NaN	91.957	117.929	30.790	NaN	NaN	67.896	35.955	82.687	106.122	121.774	131.768	100.453	98.609
YGL172W	1	110.909	132.667	310.730	124.894	104.708	81.829	82.039	122.264	25.219	147.083	168.432	310.730	116.426	72.758	55.457	46.924	131.478	68.608	128.550	67.998	207.270	310.730	111.475	152.054	116.095	123.915	54.053	83.716	85.114	142.323	98.711	95.811	89.822	103.283	NaN	84.131	76.642	57.163	NaN	56.102	29.433	99.051	77.275	41.924	54.513	24.336	38.694	19.436
YGL168W	1	158.644	310.730	129.224	176.460	310.730	158.636	174.538	310.730	90.224	149.027	310.730	310.730	116.869	111.572	310.730	127.901	310.730	79.414	57.313	310.730	62.279	71.669	227.451	144.236	75.621	62.072	103.928	63.647	310.730	70.496	45.458	97.781	59.480	100.282	NaN	189.696	24.187	64.661	NaN	55.087	NaN	45.407	9.551	36.250	61.533	40.460	29.338	26.090
YGL167C	1	99.075	109.959	40.933	170.062	310.730	310.730	70.471	310.730	310.730	85.380	310.730	310.730	99.215	76.274	310.730	31.229	310.730	88.833	39.333	310.730	57.279	56.340	176.258	129.972	23.729	43.996	89.753	96.341	310.730	50.179	43.362	116.868	60.100	63.940	NaN	310.730	14.572	36.617	NaN	55.703	NaN	62.006	4.493	23.216	40.244	28.670	19.002	20.762
YGL166W	1	173.427	129.799	119.476	310.730	277.346	138.260	109.084	128.526	310.730	132.348	108.119	310.730	226.318	185.179	310.730	126.216	164.641	310.730	112.708	310.730	310.730	310.730	183.066	167.100	117.196	108.800	86.743	114.478	152.395	95.202	111.793	122.230	102.988	112.329	NaN	102.742	83.696	93.276	NaN	114.100	43.768	90.764	74.823	86.755	85.917	70.810	99.894	63.752
YGL163C	1	163.354	310.730	158.719	310.730	145.964	116.993	78.565	280.131	118.809	133.941	226.199	310.730	119.996	310.730	310.730	310.730	112.076	172.044	121.703	310.730	182.732	310.730	131.891	147.620	149.774	94.914	97.291	79.232	99.971	81.089	98.301	81.732	70.383	77.597	NaN	91.960	77.126	68.019	NaN	70.486	206.956	107.435	71.545	75.837	65.653	58.569	59.764	63.988
YGL162W	1	165.182	99.148	183.225	203.522	130.758	107.748	132.011	154.961	310.730	98.026	61.378	66.516	98.965	233.507	148.760	86.027	129.040	102.870	133.186	310.730	99.078	88.655	134.353	310.730	284.627	124.067	101.000	93.893	139.554	131.489	85.736	95.315	90.728	97.514	NaN	89.994	79.983	85.176	NaN	68.750	37.251	69.517	67.041	67.121	87.479	82.923	72.156	68.143
YGL161C	1	156.631	177.391	178.696	157.251	163.435	139.261	161.223	228.849	310.730	217.117	310.730	310.730	174.921	202.321	135.292	310.730	164.964	310.730	144.499	310.730	310.730	163.475	99.048	128.657	163.203	184.545	102.302	86.910	118.546	83.974	107.665	78.926	82.059	95.492	NaN	88.173	108.635	84.328	NaN	59.106	94.218	115.142	85.509	82.993	77.243	70.983	54.747	60.151
YGL160W	1	163.474	145.003	159.014	146.613	184.014	138.513	116.808	128.292	310.730	177.778	310.730	310.730	158.122	108.488	98.670	123.097	160.851	217.576	234.672	310.730	159.669	310.730	133.645	93.543	136.868	101.676	109.562	104.421	118.112	150.462	100.018	115.032	112.191	97.956	NaN	91.809	89.625	98.435	NaN	92.100	167.196	91.081	99.329	79.012	61.174	76.281	93.879	64.629
YGL158W	1	207.714	259.699	310.730	164.332	151.320	139.308	310.730	188.832	310.730	310.730	310.730	310.730	310.730	141.502	249.962	178.734	159.734	310.730	158.072	120.957	116.271	100.966	127.962	182.192	148.622	159.133	80.085	101.273	119.997	113.470	173.973	128.668	103.973	310.730	NaN	74.652	72.701	89.480	NaN	88.667	310.730	94.504	88.051	107.040	123.488	118.921	82.763	64.886
YGL157W	1	154.597	183.830	310.730	310.730	111.745	139.699	130.244	173.319	42.987	110.135	88.871	39.283	147.146	94.300	140.191	116.007	141.402	94.928	99.534	160.918	149.401	310.730	179.276	161.961	146.647	86.297	99.028	96.358	114.950	104.205	113.510	107.841	79.250	127.193	NaN	94.886	81.611	92.352	NaN	128.970	79.009	114.151	115.562	95.350	95.308	92.665	70.324	49.271
YGL155W	1	310.730	178.339	133.234	127.464	201.301	130.707	310.730	310.730	269.497	233.891	310.730	310.730	310.730	191.975	134.495	36.541	44.380	310.730	114.985	NaN	107.326	96.118	146.525	310.730	98.588	310.730	99.696	103.191	120.109	60.059	189.891	133.475	109.338	88.138	NaN	234.834	90.794	65.617	NaN	310.730	1.070	95.557	80.887	66.489	88.592	76.207	109.698	85.655
YGL153W	1	117.279	310.730	111.603	310.730	68.143	87.880	69.150	150.826	310.730	132.845	101.418	115.879	220.958	164.865	86.874	310.730	116.954	172.760	113.960	310.730	117.719	152.335	210.178	176.947	85.307	72.027	86.879	98.319	102.842	125.492	76.820	79.167	66.118	71.876	NaN	108.421	95.612	85.728	NaN	65.731	16.445	310.730	69.130	56.107	41.290	32.192	69.413	70.209
YGL151W	1	120.796	33.678	310.730	151.528	86.310	160.181	140.054	219.431	184.458	239.096	132.079	297.958	242.841	84.810	233.974	90.509	56.167	212.085	90.803	13.298	111.154	310.730	310.730	157.228	201.975	310.730	156.656	81.616	119.526	54.992	310.730	119.423	155.896	124.688	NaN	117.764	310.730	68.857	NaN	112.382	15.205	178.948	77.448	82.133	110.748	84.242	73.831	57.435
YGL150C	1	310.730	173.056	197.218	218.046	115.789	121.809	192.136	310.730	310.730	310.730	125.963	310.730	165.136	112.668	118.193	135.368	118.593	92.305	310.730	310.730	158.386	310.730	123.839	121.411	173.699	172.948	208.093	103.869	137.170	310.730	164.453	145.508	217.822	310.730	NaN	185.707	148.888	121.862	NaN	120.137	310.730	310.730	310.730	310.730	310.730	152.292	256.147	310.730
YGL148W	1	22.235	130.617	310.730	310.730	115.836	116.448	310.730	59.576	310.730	87.890	8.382	NaN	310.730	310.730	46.350	310.730	310.730	310.730	310.730	310.730	100.711	7.275	310.730	104.567	74.610	82.389	115.289	99.313	117.115	310.730	310.730	58.546	310.730	105.742	NaN	18.648	310.730	3.552	NaN	89.302	66.224	79.835	310.730	106.747	13.404	98.931	24.523	44.259
YGL147C	1	141.327	118.773	141.538	131.908	153.059	141.554	143.217	310.730	269.750	286.277	310.730	310.730	113.300	96.505	164.859	310.730	157.671	304.477	384.428	310.730	310.730	226.149	181.382	97.957	117.364	110.347	86.133	67.462	114.601	78.327	105.450	100.548	191.065	111.515	NaN	119.383	91.188	128.606	NaN	97.870	64.148	79.104	89.163	97.078	83.392	93.761	78.944	155.155
YGL144C	1	153.190	163.596	233.897	138.439	174.305	159.571	126.293	156.716	310.730	310.730	183.110	116.359	143.973	100.858	157.221	310.730	310.730	178.151	173.078	310.730	186.021	310.730	132.869	135.009	101.366	99.757	174.050	103.349	91.346	127.159	114.967	148.657	128.615	159.711	NaN	114.287	81.033	150.492	NaN	225.884	310.730	158.770	125.711	135.442	98.957	107.043	72.736	88.112
YGL143C	1	181.494	310.730	310.730	310.730	126.154	139.635	172.455	256.993	310.730	310.730	119.758	310.730	310.730	310.730	165.046	174.737	310.730	310.730	320.459	310.730	167.951	121.159	159.596	260.918	154.823	127.237	83.510	128.276	127.905	310.730	169.891	296.615	153.747	310.730	NaN	117.074	148.842	172.191	NaN	99.025	22.651	123.945	85.354	143.045	310.730	85.440	94.261	188.742
YGL142C	1	141.264	98.175	156.377	134.339	149.120	172.244	106.689	208.305	NaN	106.547	179.306	207.198	137.929	89.349	140.699	310.730	57.946	107.393	103.702	11.670	162.038	135.031	107.016	310.730	70.261	310.730	310.730	93.164	138.277	91.591	154.670	86.250	98.323	97.102	NaN	217.831	190.525	71.745	NaN	310.730	31.121	101.907	51.768	94.878	93.590	102.269	59.809	310.730
YGL141W	1	123.298	120.562	121.132	189.624	159.015	162.801	154.003	310.730	67.363	146.783	189.659	310.730	155.277	126.257	191.988	310.730	122.509	310.730	240.737	310.730	310.730	113.334	335.463	143.064	310.730	222.374	188.229	89.828	152.701	121.083	114.294	136.331	220.087	155.143	NaN	126.444	199.041	99.004	NaN	81.719	79.042	89.370	103.902	106.528	140.834	169.079	152.983	181.558
YGL134W	1	NaN	NaN	NaN	NaN	NaN	NaN	NaN	NaN	NaN	NaN	NaN	NaN	NaN	NaN	NaN	NaN	NaN	NaN	NaN	NaN	NaN	NaN	NaN	NaN	NaN	NaN	NaN	NaN	NaN	NaN	NaN	NaN	NaN	NaN	NaN	NaN	NaN	NaN	NaN	NaN	NaN	NaN	NaN	NaN	NaN	NaN	NaN	NaN
YGL133W	1	170.062	144.213	175.256	310.730	310.730	193.837	100.573	147.827	110.920	164.669	150.226	33.138	115.426	212.395	310.730	310.730	310.730	244.427	310.730	66.565	103.202	112.443	104.623	145.494	144.290	119.125	152.135	310.730	184.647	310.730	115.636	132.197	141.410	310.730	NaN	147.916	82.036	310.730	NaN	97.142	61.839	124.769	79.596	138.958	81.564	67.762	103.949	99.697
YGL131C	1	158.456	310.730	310.730	144.798	219.653	146.593	150.742	426.528	136.401	211.647	118.531	256.949	173.226	127.817	122.450	310.730	150.864	310.730	134.495	124.928	327.472	310.730	310.730	310.730	182.757	142.108	119.891	112.463	142.587	134.917	310.730	133.477	148.135	229.125	NaN	151.140	131.596	115.118	NaN	150.400	310.730	173.833	135.251	151.151	129.802	107.580	91.122	77.035
YGL130W	1	NaN	NaN	NaN	NaN	NaN	NaN	NaN	NaN	NaN	NaN	NaN	NaN	NaN	NaN	NaN	NaN	NaN	NaN	NaN	NaN	NaN	NaN	NaN	NaN	NaN	NaN	NaN	NaN	NaN	NaN	NaN	NaN	NaN	NaN	NaN	NaN	NaN	NaN	NaN	NaN	NaN	NaN	NaN	NaN	NaN	NaN	NaN	NaN
YGL128C	1	310.730	133.888	157.422	87.976	100.499	124.441	134.716	92.217	310.730	156.671	250.624	310.730	109.646	137.909	118.208	310.730	310.730	160.039	146.367	310.730	197.118	310.730	112.735	192.886	120.654	140.177	94.167	139.910	107.419	120.069	105.442	125.398	117.105	222.705	NaN	90.961	172.972	70.125	NaN	63.753	26.823	149.838	245.470	310.730	168.895	99.869	100.001	85.808
YGL127C	1	107.484	310.730	228.427	310.730	310.730	198.473	95.186	310.730	74.155	127.016	122.912	18.086	310.730	310.730	310.730	NaN	185.577	310.730	5.575	30.897	69.691	53.660	310.730	310.730	294.476	310.730	98.956	310.730	310.730	104.173	113.685	138.805	86.583	93.284	NaN	120.294	95.687	43.414	NaN	310.730	146.061	75.904	102.876	110.696	146.857	140.824	310.730	53.422
YGL126W	1	109.874	151.819	147.021	189.051	141.052	228.596	138.474	145.370	310.730	140.944	123.754	310.730	187.532	124.577	310.730	20.452	164.017	310.730	134.317	15.517	57.123	47.378	172.207	310.730	172.180	215.895	153.432	110.026	271.845	132.599	111.965	93.847	109.155	158.224	NaN	137.004	133.148	103.915	NaN	107.201	49.632	141.561	97.911	118.808	158.521	170.062	122.941	310.730
YGL124C	1	310.730	165.593	260.252	174.193	138.315	141.673	310.730	310.730	52.884	310.730	158.983	310.730	168.519	310.730	146.795	310.730	310.730	310.730	330.285	310.730	196.076	310.730	310.730	121.989	310.730	122.244	310.730	183.973	310.730	310.730	135.265	217.600	106.132	310.730	NaN	198.532	131.296	93.238	NaN	310.730	310.730	177.009	310.730	281.503	138.137	89.031	91.568	97.386
YGL121C	1	NaN	NaN	NaN	NaN	NaN	NaN	NaN	NaN	NaN	NaN	NaN	NaN	NaN	NaN	NaN	NaN	NaN	NaN	NaN	NaN	NaN	NaN	NaN	NaN	NaN	NaN	NaN	NaN	NaN	NaN	NaN	NaN	NaN	NaN	NaN	NaN	NaN	NaN	NaN	NaN	NaN	NaN	NaN	NaN	NaN	NaN	NaN	NaN
YGL119W	1	310.730	310.730	158.636	310.730	310.730	197.549	200.324	310.730	201.615	310.730	310.730	310.730	310.730	310.730	310.730	310.730	185.486	310.730	128.958	310.730	310.730	310.730	97.721	211.428	104.490	151.963	128.133	310.730	253.139	119.120	106.218	140.745	106.196	114.515	NaN	152.824	97.239	243.134	NaN	89.562	310.730	310.730	110.266	98.170	112.456	86.193	121.054	44.687
YGL117W	1	282.678	204.093	273.445	180.837	166.070	144.077	176.737	270.362	310.730	310.730	310.730	310.730	203.658	208.151	244.373	310.730	113.257	310.730	210.957	310.730	310.730	310.730	136.451	201.889	310.730	310.730	153.805	138.904	310.730	146.495	310.730	121.330	149.766	175.970	NaN	114.849	167.328	157.683	NaN	129.922	142.673	310.730	136.917	134.720	270.484	178.237	117.533	114.630
YGL116W	1	310.730	77.782	310.730	310.730	136.048	261.181	101.824	155.327	26.747	116.860	310.730	130.618	310.730	70.482	135.390	17.770	57.191	310.730	310.730	NaN	310.730	310.730	310.730	310.730	93.762	310.730	310.730	160.183	217.626	102.355	135.386	141.801	190.636	91.012	NaN	91.476	84.490	77.400	NaN	90.239	NaN	310.730	124.100	68.775	106.875	118.443	153.261	310.730
YGL116W	1	120.681	98.063	310.730	189.465	310.730	131.024	125.578	140.332	17.801	310.730	129.257	109.879	310.730	92.199	150.625	41.672	83.840	178.003	141.373	6.204	310.730	310.730	146.261	325.442	122.628	169.713	310.730	146.950	139.940	129.977	312.572	310.730	207.361	108.445	NaN	182.681	122.885	74.789	NaN	81.616	43.654	310.730	131.450	310.730	131.811	71.409	155.242	310.730
YGL116W	1	310.730	111.433	310.730	310.730	310.730	165.998	99.377	310.730	12.763	122.730	310.730	310.730	200.142	98.427	156.454	12.902	109.345	310.730	112.981	11.618	310.730	310.730	113.252	137.072	310.730	310.730	310.730	117.011	114.654	91.192	203.282	214.589	154.347	73.687	NaN	115.979	113.775	81.955	NaN	138.239	42.381	310.730	70.748	61.196	148.497	99.269	102.889	310.730
YGL115W	1	70.845	244.162	159.999	233.592	170.863	125.722	310.730	96.788	310.730	310.730	28.262	NaN	142.476	83.527	124.666	310.730	77.217	102.848	310.730	194.875	18.461	26.199	147.508	84.272	116.596	125.387	129.462	122.934	111.246	310.730	190.621	115.092	88.842	183.058	NaN	310.730	174.398	181.039	NaN	82.079	310.730	85.349	146.918	310.730	136.089	131.628	144.440	116.585
YGL114W	1	227.812	310.730	73.479	310.730	310.730	310.730	119.136	243.652	92.238	134.618	310.730	310.730	310.730	310.730	310.730	310.730	163.819	310.730	310.730	187.523	310.730	158.883	236.749	310.730	110.107	310.730	171.821	310.730	310.730	124.977	84.761	117.229	112.867	62.451	NaN	310.730	75.158	129.538	NaN	90.157	7.693	260.023	70.789	54.465	55.140	74.690	310.730	65.184
YGL113W	1	143.221	310.730	310.730	135.233	97.648	92.967	167.371	91.585	60.568	169.325	310.730	118.855	191.875	129.194	108.500	15.661	124.003	54.074	138.521	146.019	310.730	310.730	204.273	310.730	175.010	275.660	134.715	111.396	171.019	177.652	168.553	132.969	149.237	310.730	NaN	152.383	310.730	103.359	NaN	128.654	310.730	173.495	147.690	310.730	310.730	310.730	128.734	310.730
YGL110C	1	131.067	139.163	310.730	151.546	143.011	125.771	133.477	157.571	5.188	177.213	123.874	75.501	132.110	153.139	153.308	310.730	120.299	218.976	272.404	132.614	141.003	180.021	176.782	275.530	310.730	310.730	120.744	122.789	172.274	128.029	144.907	133.593	151.245	310.730	NaN	168.655	157.465	126.050	NaN	135.364	134.228	171.598	310.730	310.730	310.730	310.730	130.991	95.059
YGL108C	1	211.946	310.730	310.730	242.984	169.119	204.929	175.337	231.534	202.521	285.599	310.730	310.730	290.116	210.318	202.297	181.531	310.730	310.730	310.730	129.716	310.730	310.730	310.730	159.377	150.287	131.092	190.027	310.730	203.490	184.088	310.730	310.730	310.730	226.307	NaN	120.172	138.149	310.730	NaN	310.730	310.730	310.730	180.050	157.161	185.109	170.225	157.120	310.730
YGL105W	1	152.389	310.730	310.730	177.346	173.576	132.233	310.730	310.730	191.257	310.730	411.656	310.730	310.730	162.987	149.007	310.730	310.730	310.730	310.730	310.730	310.730	310.730	280.105	310.730	310.730	112.676	147.904	310.730	310.730	126.056	83.446	310.730	161.565	119.499	NaN	111.608	122.301	59.983	NaN	310.730	310.730	27.135	172.953	207.361	166.456	64.235	96.919	197.771
YGL101W	1	310.730	267.523	310.730	208.429	310.730	177.081	162.906	310.730	109.484	310.730	310.730	310.730	256.203	126.489	310.730	310.730	310.730	310.730	310.730	310.730	172.883	176.487	229.773	292.342	195.436	161.699	124.648	310.730	231.913	246.985	310.730	293.875	265.782	310.730	NaN	154.104	125.985	145.136	NaN	310.730	211.470	310.730	181.922	310.730	310.730	310.730	222.230	147.171
YGL098W	1	123.449	150.287	310.730	96.304	80.361	70.982	310.730	30.923	159.473	310.730	120.405	310.730	159.742	115.032	93.079	36.125	113.187	30.374	310.730	310.730	94.898	310.730	163.637	163.111	310.730	262.069	249.519	84.610	206.213	310.730	310.730	92.935	310.730	310.730	NaN	310.730	106.396	168.376	NaN	90.177	22.647	310.730	310.730	310.730	307.510	310.730	310.730	310.730
YGL097W	1	122.098	310.730	152.470	310.730	101.897	118.127	123.631	310.730	310.730	310.730	147.535	121.731	199.484	125.275	94.579	310.730	98.324	310.730	119.490	NaN	310.730	310.730	155.985	214.117	310.730	178.328	310.730	87.338	310.730	92.258	126.940	171.408	250.904	310.730	NaN	184.853	310.730	234.851	NaN	310.730	310.730	310.730	310.730	160.787	310.730	194.861	310.730	310.730
YGL096W	1	86.106	189.937	247.001	167.128	171.157	200.802	125.602	179.185	31.711	310.730	193.854	310.730	120.836	154.870	202.505	310.730	105.226	310.730	310.730	310.730	357.371	310.730	142.388	175.043	310.730	310.730	340.117	141.813	142.272	131.860	240.376	160.865	165.088	213.976	NaN	178.658	349.315	209.774	NaN	193.044	310.730	228.780	170.608	310.730	310.730	491.006	135.619	200.222
YGL095C	1	102.362	197.871	77.275	310.730	149.243	113.134	76.290	25.707	102.255	310.730	310.730	310.730	310.730	310.730	310.730	94.556	132.682	310.730	310.730	310.730	61.650	86.309	310.730	310.730	159.342	310.730	310.730	115.233	310.730	310.730	95.460	310.730	105.405	65.681	NaN	310.730	67.972	39.050	NaN	310.730	NaN	104.283	38.599	43.705	73.611	17.754	43.146	39.345
YGL094C	1	245.195	310.730	310.730	176.428	183.527	182.747	213.693	310.730	135.108	218.496	205.555	310.730	312.938	310.730	220.966	111.492	126.961	120.253	157.695	310.730	310.730	310.730	225.914	170.062	310.730	189.613	211.449	156.059	310.730	166.241	161.095	186.342	143.567	167.948	NaN	256.583	254.211	117.093	NaN	196.800	310.730	137.658	120.115	127.898	155.822	194.462	160.738	127.340
YGL093W	1	143.969	160.107	146.783	80.378	122.467	89.296	122.829	112.423	40.710	152.042	141.828	135.787	138.893	246.384	162.925	75.508	97.156	75.221	233.503	16.118	283.532	310.730	167.710	310.730	310.730	310.730	173.061	97.226	184.018	144.009	154.559	137.492	159.311	310.730	NaN	62.842	111.134	99.677	NaN	93.828	64.683	181.100	131.138	168.193	310.730	310.730	87.961	91.022
YGL092W	1	310.730	215.144	347.803	173.611	142.119	175.759	202.823	310.730	310.730	181.338	210.544	310.730	310.730	310.730	229.981	310.730	208.391	170.366	166.765	310.730	310.730	310.730	310.730	310.730	310.730	168.908	154.645	134.945	168.951	151.886	310.730	310.730	148.523	334.426	NaN	146.996	102.585	155.835	NaN	143.044	160.895	87.353	94.984	85.230	105.547	125.890	160.316	75.401
YGL091C	1	171.859	150.391	102.168	65.699	205.637	199.177	79.911	141.322	26.895	148.660	128.873	310.730	104.953	74.651	119.137	87.135	149.399	66.624	107.084	NaN	310.730	310.730	176.059	100.646	101.877	115.545	150.533	103.594	94.842	310.730	241.038	118.466	139.648	155.313	NaN	151.442	310.730	295.249	NaN	83.665	61.892	310.730	144.217	101.358	111.927	77.427	52.626	310.730
YGL091C	1	150.463	262.898	310.730	177.313	153.179	178.179	310.730	310.730	184.468	310.730	135.840	48.427	205.253	158.593	218.216	310.730	310.730	85.008	229.990	310.730	200.150	181.060	310.730	310.730	182.487	233.293	202.882	310.730	210.850	310.730	310.730	227.919	310.730	310.730	NaN	310.730	310.730	310.730	NaN	310.730	157.041	310.730	126.130	310.730	310.730	206.713	293.771	310.730
YGL089C	1	310.730	310.730	310.730	158.426	127.118	130.837	310.730	119.528	310.730	310.730	310.730	27.372	208.689	310.730	104.663	310.730	310.730	310.730	310.730	146.792	83.173	310.730	310.730	163.995	310.730	144.480	153.489	115.372	310.730	310.730	151.039	310.730	393.913	210.355	NaN	131.833	95.578	310.730	NaN	119.003	310.730	138.972	212.095	72.780	144.341	116.802	104.156	223.366
YGL087C	1	178.463	225.332	310.730	186.396	248.651	197.085	222.226	310.730	115.832	256.975	168.926	310.730	230.765	372.999	167.107	310.730	288.870	310.730	182.879	160.291	310.730	310.730	182.359	310.730	409.227	233.875	197.737	168.322	310.730	154.310	262.400	310.730	152.096	310.730	NaN	142.306	150.158	121.337	NaN	310.730	310.730	310.730	173.674	178.814	229.896	146.240	222.579	103.167
YGL086W	1	154.432	310.730	240.147	186.407	193.604	159.175	210.764	310.730	199.868	313.834	310.730	358.315	310.730	168.011	310.730	40.634	205.489	310.730	163.170	310.730	310.730	310.730	310.730	310.730	175.319	310.730	252.610	150.143	310.730	247.973	229.741	310.730	250.236	195.058	NaN	116.744	90.534	96.106	NaN	158.616	242.172	189.511	157.852	229.165	125.955	130.458	120.104	92.813
YGL085W	1	310.730	310.730	310.730	166.764	91.888	155.362	310.730	242.867	164.972	310.730	310.730	310.730	229.223	209.924	310.730	136.647	310.730	310.730	158.656	310.730	310.730	221.477	268.801	310.730	190.739	167.766	310.730	170.389	310.730	175.727	167.400	182.737	144.678	310.730	NaN	236.885	161.932	219.848	NaN	310.730	48.655	310.730	310.730	226.554	310.730	310.730	276.674	310.730
YGL084C	1	119.237	251.615	360.370	163.477	310.730	310.730	77.969	310.730	310.730	310.730	310.730	310.730	310.730	397.128	189.977	310.730	310.730	310.730	310.730	310.730	242.579	220.156	209.117	310.730	168.187	84.453	119.986	310.730	310.730	310.730	310.730	310.730	162.714	94.211	NaN	269.599	109.923	310.730	NaN	310.730	39.710	310.730	204.597	310.730	310.730	163.381	159.986	184.435
YGL083W	1	242.455	156.351	310.730	159.239	310.730	149.422	282.194	136.376	310.730	310.730	310.730	310.730	258.194	216.870	219.100	310.730	310.730	310.730	160.260	310.730	255.000	154.678	155.881	310.730	310.730	190.730	310.730	136.393	310.730	310.730	246.889	310.730	175.141	227.402	NaN	177.776	102.274	147.898	NaN	150.571	310.730	310.730	167.304	310.730	310.730	146.913	113.581	98.743
YGL082W	1	179.268	174.481	310.730	310.730	303.164	150.134	310.730	310.730	66.264	310.730	310.730	310.730	234.734	175.498	310.730	310.730	224.320	213.095	310.730	103.252	310.730	310.730	310.730	158.985	310.730	310.730	310.730	104.155	119.137	77.849	310.730	234.093	187.534	310.730	NaN	310.730	240.466	187.519	NaN	171.250	310.730	310.730	137.537	165.070	150.442	140.227	310.730	198.079
YGL081W	1	135.111	220.631	143.534	264.141	310.730	199.947	107.732	201.407	87.129	141.936	275.068	61.943	169.524	310.730	310.730	160.337	135.184	310.730	120.273	310.730	310.730	310.730	150.484	310.730	310.730	310.730	119.893	310.730	310.730	180.739	154.169	156.111	181.324	185.515	NaN	310.730	128.363	126.543	NaN	117.480	219.960	135.260	137.760	142.410	310.730	310.730	222.810	102.065
YGL080W	1	310.730	207.886	310.730	172.933	129.106	105.403	137.936	310.730	310.730	252.336	76.474	69.189	175.860	111.026	214.645	310.730	118.258	310.730	94.500	310.730	90.463	169.163	88.610	251.258	227.088	144.428	172.979	255.850	310.730	141.993	141.370	153.232	134.190	104.028	NaN	152.657	140.283	88.353	NaN	110.179	310.730	310.730	94.268	125.253	310.730	310.730	223.832	134.584
YGL079W	1	310.730	253.422	310.730	310.730	151.383	307.724	310.730	310.730	310.730	310.730	310.730	256.498	310.730	310.730	150.906	118.019	310.730	310.730	310.730	310.730	310.730	310.730	330.594	310.730	299.744	310.730	108.694	310.730	195.202	189.796	310.730	259.594	198.703	310.730	NaN	224.959	228.244	162.643	NaN	143.004	88.331	310.730	195.669	310.730	310.730	310.730	310.730	245.859
YGL078C	1	310.730	310.730	109.949	114.739	165.268	111.091	174.753	105.560	310.730	86.946	216.479	136.542	310.730	241.075	146.325	310.730	310.730	310.730	156.378	181.271	310.730	310.730	310.730	310.730	310.730	183.636	108.309	173.117	162.053	85.578	310.730	154.086	310.730	310.730	NaN	310.730	145.605	205.203	NaN	310.730	54.561	310.730	128.246	102.547	193.192	310.730	198.538	310.730
YGL077C	1	186.079	238.020	180.977	310.730	178.595	153.866	161.699	360.208	310.730	310.730	310.730	310.730	310.730	310.730	310.730	311.023	203.243	310.730	172.542	165.690	310.730	257.437	310.730	310.730	205.999	197.892	193.816	284.185	321.354	310.730	154.803	310.730	174.051	162.198	NaN	310.730	132.787	150.813	NaN	164.647	92.827	310.730	134.682	129.156	131.356	128.553	123.948	183.643
YGL073W	1	310.730	131.106	210.946	223.949	338.546	310.730	256.701	116.629	41.800	161.158	310.730	310.730	310.730	172.672	173.144	310.730	153.958	310.730	145.166	66.918	310.730	310.730	169.932	310.730	113.674	310.730	140.579	147.311	310.730	310.730	172.685	157.381	310.730	120.941	NaN	132.965	128.450	49.664	NaN	68.692	310.730	310.730	110.839	149.480	132.306	91.044	310.730	310.730
YGL071W	1	154.095	108.635	310.730	111.832	284.981	133.190	310.730	310.730	163.216	310.730	27.523	68.021	145.273	310.730	93.829	310.730	310.730	310.730	121.882	310.730	310.730	310.730	310.730	179.606	144.762	310.730	165.033	119.594	140.465	99.803	310.730	141.848	141.089	310.730	NaN	102.580	310.730	148.033	NaN	124.578	310.730	208.255	310.730	310.730	310.730	310.730	90.065	310.730
YGL068W	1	123.355	108.503	130.223	219.646	118.497	110.841	178.792	310.730	310.730	310.730	310.730	310.730	263.921	119.796	310.730	310.730	310.730	310.730	310.730	310.730	310.730	94.512	310.730	135.856	310.730	310.730	310.730	36.147	310.730	145.284	158.215	215.174	310.730	150.318	NaN	310.730	310.730	96.414	NaN	220.041	310.730	310.730	279.890	310.730	310.730	310.730	105.928	310.730
YGL066W	1	135.368	172.964	186.579	251.394	310.730	310.730	163.322	310.730	310.730	215.335	149.885	75.207	149.012	310.730	198.971	149.505	310.730	310.730	135.676	310.730	217.180	161.955	310.730	310.730	310.730	357.581	175.877	189.078	191.093	310.730	150.207	149.885	134.627	180.017	NaN	310.730	99.877	112.569	NaN	122.908	310.730	310.730	125.468	117.550	170.047	171.183	131.370	137.129
YGL064C	1	310.730	34.463	63.855	310.730	310.730	73.441	168.668	310.730	117.271	164.431	310.730	310.730	310.730	310.730	310.730	310.730	310.730	71.104	95.745	109.076	310.730	109.526	310.730	310.730	310.730	310.730	310.730	78.081	310.730	185.385	310.730	310.730	310.730	230.204	NaN	310.730	310.730	70.574	NaN	310.730	310.730	310.730	310.730	255.533	158.589	155.560	310.730	310.730
YGL063W	1	310.730	310.730	169.401	310.730	310.730	310.730	146.808	310.730	141.574	227.761	227.587	154.466	310.730	310.730	310.730	310.730	310.730	310.730	178.364	310.730	199.402	216.663	310.730	310.730	201.803	252.030	310.730	193.695	240.990	310.730	200.189	310.730	187.469	310.730	NaN	310.730	232.617	310.730	NaN	310.730	310.730	313.464	148.560	310.730	310.730	175.316	310.730	178.799
YGL060W	1	149.488	310.730	93.542	202.481	216.487	182.686	337.173	310.730	90.699	130.349	169.302	204.044	421.154	310.730	310.730	248.147	310.730	310.730	249.240	310.730	310.730	310.730	121.872	246.566	90.178	86.286	151.088	121.180	112.987	84.655	122.477	112.959	125.317	96.500	NaN	154.594	120.649	75.208	NaN	68.672	89.697	98.975	88.519	116.085	152.001	124.299	310.730	164.118
YGL059W	1	154.282	163.365	163.271	141.780	210.331	153.381	149.087	260.139	108.281	165.651	159.585	93.282	158.242	167.511	157.000	75.870	124.558	310.730	237.253	310.730	310.730	203.122	200.641	310.730	310.730	219.864	347.717	129.951	223.815	118.977	210.773	195.254	165.051	192.191	NaN	310.730	180.159	103.015	NaN	144.650	310.730	169.429	160.927	165.832	188.252	150.966	129.354	140.496
YGL058W	1	310.730	310.730	310.730	174.475	120.049	213.259	173.097	310.730	137.406	147.518	155.010	70.162	147.399	163.247	310.730	310.730	310.730	310.730	155.457	310.730	310.730	220.057	310.730	310.730	272.405	310.730	149.411	310.730	310.730	310.730	310.730	310.730	142.124	179.657	NaN	78.009	69.299	169.010	NaN	310.730	41.626	37.322	84.584	79.644	262.538	190.141	129.405	140.318
YGL057C	1	310.730	310.730	254.033	310.730	310.730	310.730	200.272	310.730	310.730	187.296	158.696	163.134	310.730	310.730	310.730	310.730	355.890	310.730	258.679	56.915	310.730	310.730	310.730	310.730	310.730	227.648	158.478	178.898	310.730	310.730	136.996	151.154	236.614	310.730	NaN	310.730	310.730	310.730	NaN	196.834	310.730	310.730	180.691	310.730	310.730	310.730	182.491	310.730
YGL055W	1	151.426	310.730	120.499	120.262	310.730	310.730	120.796	310.730	32.044	263.956	231.687	117.835	172.727	310.730	183.009	310.730	310.730	122.707	120.856	241.228	153.577	310.730	237.244	310.730	310.730	310.730	310.730	331.224	310.730	72.398	161.662	132.343	130.012	310.730	NaN	88.776	138.334	120.724	NaN	117.819	37.686	129.414	85.785	143.947	219.686	111.648	83.947	66.267
YGL054C	1	184.177	310.730	162.966	167.769	274.273	170.015	183.362	310.730	144.366	176.662	310.730	310.730	310.730	310.730	310.730	167.436	176.966	310.730	147.820	68.986	60.359	58.354	233.134	257.074	126.553	243.622	257.469	151.665	154.252	99.422	134.613	126.610	195.497	136.289	NaN	310.730	145.874	220.523	NaN	121.569	126.090	165.943	134.963	156.709	224.396	125.773	162.637	149.285
YGL053W	1	153.849	310.730	310.730	169.120	245.652	310.730	243.459	310.730	179.187	193.242	310.730	310.730	218.326	137.966	160.370	310.730	310.730	146.858	217.697	129.186	310.730	310.730	310.730	310.730	310.730	310.730	185.888	159.884	310.730	137.555	310.730	234.058	192.030	310.730	NaN	310.730	138.192	209.265	NaN	213.262	310.730	310.730	310.730	310.730	310.730	310.730	310.730	310.730
YGL051W	1	220.416	310.730	310.730	110.540	133.085	94.087	143.037	158.180	310.730	161.209	310.730	310.730	206.528	225.225	167.271	38.771	310.730	310.730	227.049	310.730	104.531	310.730	310.730	310.730	310.730	219.720	145.448	310.730	186.383	155.174	310.730	152.526	310.730	185.718	NaN	310.730	130.430	310.730	NaN	196.175	310.730	310.730	310.730	210.256	123.750	162.051	310.730	310.730
YGL050W	1	216.070	176.734	310.730	225.347	310.730	216.084	178.074	150.570	181.871	310.730	310.730	88.648	310.730	202.462	310.730	47.986	221.222	310.730	310.730	310.730	310.730	59.738	310.730	310.730	310.730	310.730	310.730	176.999	186.287	310.730	310.730	310.730	217.684	310.730	NaN	310.730	310.730	310.730	NaN	310.730	97.376	310.730	201.856	225.475	310.730	310.730	222.703	310.730
YGL048C	1	168.485	257.890	310.730	310.730	310.730	145.892	153.689	310.730	123.245	175.630	310.730	95.663	165.401	172.144	159.788	60.985	310.730	310.730	192.273	23.416	310.730	310.730	217.030	162.575	310.730	310.730	310.730	310.730	150.095	310.730	212.758	195.722	310.730	310.730	NaN	310.730	310.730	310.730	NaN	144.791	310.730	310.730	310.730	172.067	310.730	297.851	209.219	310.730
YGL047W	1	193.487	294.660	277.312	225.004	310.730	147.902	310.730	166.160	109.034	310.730	165.497	310.730	310.730	310.730	128.205	33.640	310.730	162.675	136.775	NaN	310.730	310.730	325.649	310.730	158.924	141.354	155.026	89.667	213.363	117.335	117.018	156.294	148.228	129.925	NaN	310.730	184.987	93.598	NaN	128.967	310.730	51.115	94.389	124.408	170.143	114.624	69.746	150.949
YGL045W	1	152.607	176.425	90.312	155.701	119.667	137.199	310.730	310.730	129.695	142.380	83.281	310.730	310.730	310.730	310.730	38.128	310.730	310.730	310.730	310.730	226.332	115.665	310.730	310.730	160.527	157.238	112.613	310.730	310.730	135.136	310.730	216.561	312.985	159.544	NaN	141.897	77.189	249.897	NaN	138.543	114.598	112.342	90.373	78.319	77.140	62.540	72.474	74.736
YGL043W	1	162.914	310.730	114.693	182.783	174.768	310.730	92.614	310.730	310.730	167.953	91.221	NaN	310.730	163.208	231.092	11.189	140.586	310.730	87.988	310.730	310.730	139.562	98.980	310.730	91.215	223.059	183.342	155.720	310.730	310.730	111.680	202.008	100.454	129.193	NaN	92.041	147.907	231.643	NaN	79.252	310.730	94.445	92.142	113.631	99.125	107.663	310.730	71.801
YGL040C	1	310.730	310.730	310.730	310.730	172.075	310.730	322.365	310.730	310.730	314.137	310.730	310.730	310.730	310.730	283.276	180.342	310.730	279.910	310.730	310.730	310.730	310.730	310.730	310.730	310.730	310.730	196.960	188.546	310.730	310.730	279.795	310.730	159.913	310.730	NaN	182.856	310.730	228.541	NaN	310.730	111.712	310.730	310.730	310.730	310.730	521.829	371.128	61.640
YGL037C	1	239.343	144.775	128.862	223.767	209.444	310.730	112.351	195.974	310.730	167.119	99.902	108.071	163.076	202.890	239.646	116.116	310.730	310.730	166.756	38.539	74.533	76.070	310.730	112.355	228.803	125.846	310.730	110.542	136.447	310.730	129.000	197.028	310.730	177.146	NaN	144.858	130.491	127.617	NaN	88.070	37.485	80.500	112.927	128.807	310.730	140.911	203.439	310.730
YGL036W	1	310.730	154.379	310.730	171.189	150.508	310.730	113.454	310.730	310.730	310.730	116.566	153.671	310.730	146.156	153.412	310.730	310.730	179.043	310.730	147.491	310.730	310.730	310.730	98.855	310.730	310.730	310.730	223.708	110.970	310.730	310.730	310.730	105.445	48.810	NaN	122.668	310.730	310.730	NaN	91.198	119.012	310.730	310.730	310.730	310.730	147.244	310.730	310.730
YGL035C	1	310.730	310.730	310.730	122.261	140.661	310.730	310.730	310.730	310.730	310.730	310.730	310.730	196.221	138.886	310.730	128.259	186.600	109.629	217.114	310.730	310.730	310.730	310.730	310.730	215.829	120.890	230.028	310.730	310.730	158.206	129.978	279.254	310.730	310.730	NaN	173.801	101.571	93.191	NaN	158.868	120.747	310.730	310.730	107.986	310.730	310.730	310.730	310.730
YGL033W	1	284.698	228.049	310.730	212.624	310.730	187.717	220.974	310.730	233.477	217.365	310.730	154.524	310.730	115.748	125.578	310.730	207.079	310.730	310.730	310.730	213.430	310.730	310.730	310.730	310.730	310.730	305.449	116.792	310.730	149.131	310.730	310.730	310.730	255.835	NaN	310.730	211.983	478.590	NaN	310.730	310.730	310.730	310.730	240.875	310.730	310.730	157.850	310.730
YGL032C	1	237.464	192.789	216.278	275.076	176.569	196.456	200.266	206.635	310.730	240.240	310.730	310.730	310.730	318.889	324.195	310.730	178.681	310.730	217.866	310.730	310.730	125.976	267.670	310.730	204.214	202.909	310.730	211.101	267.233	310.730	224.662	373.503	157.121	310.730	NaN	310.730	310.730	137.557	NaN	310.730	121.523	171.561	137.734	131.856	174.775	153.169	134.913	206.963
YGL031C	1	310.730	310.730	196.425	200.832	310.730	310.730	310.730	310.730	221.786	267.009	205.162	310.730	183.535	310.730	310.730	310.730	310.730	310.730	299.421	310.730	310.730	310.730	310.730	310.730	122.877	167.338	310.730	310.730	310.730	111.043	310.730	310.730	239.931	310.730	NaN	185.817	310.730	201.517	NaN	98.631	38.434	310.730	310.730	310.730	310.730	310.730	118.024	103.702
YGL027C	1	65.265	310.730	276.277	310.730	204.553	138.015	188.137	206.362	217.258	310.730	310.730	310.730	47.936	204.653	170.072	64.740	310.730	310.730	295.082	310.730	291.848	310.730	194.920	199.206	160.483	310.730	210.577	171.768	141.769	310.730	135.035	256.172	188.548	310.730	NaN	310.730	310.730	155.566	NaN	269.806	91.883	310.730	213.968	426.413	310.730	310.730	111.084	310.730
YGL023C	1	220.330	310.730	310.730	310.730	173.510	163.445	309.206	169.478	310.730	220.183	214.687	59.390	310.730	131.549	174.467	42.112	310.730	310.730	174.618	311.652	121.307	310.730	310.730	310.730	310.730	310.730	267.174	161.999	310.730	310.730	310.730	310.730	310.730	310.730	NaN	259.004	310.730	310.730	NaN	113.496	120.695	310.730	178.297	310.730	310.730	151.675	243.541	187.305
YGL022W	1	NaN	NaN	NaN	NaN	NaN	NaN	NaN	NaN	NaN	NaN	NaN	NaN	NaN	NaN	NaN	NaN	NaN	NaN	NaN	NaN	NaN	NaN	NaN	NaN	NaN	NaN	NaN	NaN	NaN	NaN	NaN	NaN	NaN	NaN	NaN	NaN	NaN	NaN	NaN	NaN	NaN	NaN	NaN	NaN	NaN	NaN	NaN	NaN
YGL021W	1	160.236	201.864	310.730	216.769	310.730	349.581	121.062	310.730	310.730	310.730	225.860	64.763	310.730	310.730	310.730	130.815	222.885	310.730	310.730	310.730	310.730	191.117	137.845	287.833	87.574	102.127	73.819	239.860	310.730	240.263	310.730	133.399	310.730	310.730	NaN	171.133	310.730	310.730	NaN	310.730	51.485	310.730	121.779	158.737	310.730	168.648	134.631	138.066
YGL019W	1	310.730	268.256	254.267	161.751	151.781	310.730	310.730	310.730	310.730	310.730	221.561	80.388	153.319	310.730	198.129	310.730	197.667	310.730	185.079	310.730	310.730	117.370	132.062	203.843	310.730	151.142	130.006	319.902	310.730	66.720	310.730	310.730	256.985	310.730	NaN	133.989	310.730	195.899	NaN	310.730	79.830	108.677	310.730	259.021	310.730	95.596	154.890	89.310
YGL018C	1	310.730	310.730	137.490	310.730	310.730	310.730	167.061	271.118	310.730	164.387	316.753	375.022	310.730	310.730	310.730	310.730	310.730	310.730	132.943	121.848	310.730	150.629	310.730	310.730	171.080	117.628	310.730	310.730	310.730	136.755	249.110	310.730	136.980	310.730	NaN	310.730	123.621	310.730	NaN	310.730	145.075	310.730	310.730	310.730	88.569	138.343	310.730	367.736
YGL016W	1	282.362	200.340	217.352	139.791	168.562	142.935	310.730	310.730	251.021	139.396	310.730	310.730	156.181	167.482	198.488	34.680	228.349	310.730	138.646	310.730	185.580	129.929	225.515	310.730	310.730	149.992	310.730	180.240	320.932	179.593	310.730	310.730	310.730	300.138	NaN	310.730	277.803	175.618	NaN	310.730	152.284	310.730	216.246	202.515	310.730	310.730	310.730	310.730
YGL015C	1	NaN	NaN	NaN	NaN	NaN	NaN	NaN	NaN	NaN	NaN	NaN	NaN	NaN	NaN	NaN	NaN	NaN	NaN	NaN	NaN	NaN	NaN	NaN	NaN	NaN	NaN	NaN	NaN	NaN	NaN	NaN	NaN	NaN	NaN	NaN	NaN	NaN	NaN	NaN	NaN	NaN	NaN	NaN	NaN	NaN	NaN	NaN	NaN
YGL014W	1	310.730	310.730	205.104	152.400	227.364	310.730	225.766	249.854	310.730	310.730	310.730	51.369	310.730	174.713	255.555	81.204	158.781	200.779	230.456	310.730	198.132	218.753	310.730	222.319	310.730	310.730	223.759	310.730	310.730	159.639	310.730	230.888	310.730	310.730	NaN	266.597	310.730	212.305	NaN	310.730	310.730	156.929	310.730	310.730	310.730	310.730	165.686	120.269
YGL013C	1	310.730	234.000	176.377	151.527	154.751	310.730	252.148	310.730	310.730	310.730	310.730	310.730	310.730	196.581	310.730	65.187	310.730	310.730	293.481	310.730	310.730	48.026	310.730	310.730	310.730	140.875	155.953	310.730	310.730	310.730	252.929	209.941	184.815	250.974	NaN	162.477	310.730	266.853	NaN	135.157	106.620	310.730	230.645	204.896	310.730	310.730	310.730	310.730
YGL012W	1	172.179	310.730	105.899	310.730	310.730	310.730	310.730	310.730	310.730	310.730	165.770	310.730	310.730	310.730	135.072	164.724	310.730	310.730	310.730	310.730	163.999	124.854	310.730	112.187	152.258	187.003	310.730	310.730	185.540	204.782	310.730	310.730	135.429	310.730	NaN	167.199	63.850	310.730	NaN	310.730	43.022	131.942	310.730	310.730	310.730	213.119	53.220	310.730
YGL011C	1	161.265	310.730	310.730	310.730	310.730	310.730	114.057	77.076	77.572	304.992	310.730	121.760	167.894	150.380	124.534	39.880	310.730	71.279	207.166	8.464	137.734	310.730	123.100	169.171	310.730	310.730	162.263	149.886	137.228	310.730	210.307	174.425	147.890	219.140	NaN	127.201	233.467	310.730	NaN	139.990	31.291	310.730	182.730	109.907	332.243	90.393	310.730	144.669
YGL011C	1	310.730	310.730	104.676	248.184	268.807	310.730	74.603	73.829	108.688	100.465	310.730	310.730	252.496	138.403	115.307	35.738	310.730	310.730	113.970	134.019	115.648	324.579	105.712	184.186	113.885	91.105	310.730	310.730	192.201	164.623	100.136	185.770	98.314	153.706	NaN	310.730	175.546	310.730	NaN	310.730	40.181	163.921	105.892	146.414	119.448	138.644	312.001	253.065
YGL010W	1	199.696	310.730	310.730	177.054	214.498	150.308	310.730	310.730	74.116	310.730	164.510	196.586	209.819	216.471	124.332	310.730	310.730	214.848	310.730	105.587	310.730	310.730	264.451	281.156	244.602	310.730	137.115	135.692	266.046	310.730	310.730	310.730	310.730	310.730	NaN	144.839	310.730	310.730	NaN	195.974	310.730	310.730	310.730	310.730	310.730	310.730	310.730	310.730
YGL009C	1	178.215	251.006	310.730	252.242	186.496	226.290	255.392	306.113	310.730	182.943	310.730	39.178	194.029	310.730	310.730	310.730	310.730	213.508	152.522	310.730	191.933	310.730	310.730	310.730	233.430	227.178	310.730	242.582	310.730	310.730	219.019	310.730	225.291	218.722	NaN	271.785	310.730	310.730	NaN	310.730	287.378	310.730	162.845	210.990	310.730	176.807	310.730	310.730
YGL008C	1	310.730	310.730	310.730	170.949	184.454	164.293	174.440	298.372	310.730	254.196	310.730	310.730	143.253	310.730	310.730	136.595	395.332	220.671	160.969	310.730	264.148	310.730	164.155	296.523	310.730	316.845	310.730	310.730	113.199	310.730	310.730	310.730	310.730	310.730	NaN	182.019	310.730	157.710	NaN	310.730	115.229	310.730	307.261	310.730	302.294	193.615	158.183	310.730
YGL006W	1	310.730	232.150	183.767	149.037	292.471	210.845	107.474	310.730	174.727	228.162	310.730	310.730	156.321	162.793	310.730	137.721	140.661	310.730	105.070	310.730	310.730	129.782	158.336	310.730	224.847	92.411	310.730	310.730	189.824	310.730	153.784	310.730	115.398	205.168	NaN	310.730	134.156	310.730	NaN	174.613	310.730	169.338	310.730	310.730	204.822	187.877	182.234	310.730
YGL005C	1	260.649	195.274	234.218	170.010	150.744	152.079	310.730	310.730	310.730	310.730	231.223	310.730	194.294	310.730	310.730	109.030	310.730	310.730	218.349	170.381	310.730	310.730	159.660	310.730	194.995	203.489	310.730	310.730	164.466	245.294	190.603	412.479	155.520	310.730	NaN	310.730	310.730	105.804	NaN	310.730	33.122	136.081	310.730	310.730	310.730	310.730	162.184	310.730
YGL004C	1	234.587	186.356	203.543	189.627	226.430	310.730	310.730	310.730	134.750	310.730	310.730	310.730	209.495	150.101	127.957	310.730	113.608	310.730	310.730	310.730	310.730	203.428	246.938	147.427	200.393	310.730	310.730	377.517	310.730	167.331	310.730	310.730	310.730	310.730	NaN	213.480	310.730	215.107	NaN	310.730	310.730	310.730	310.730	310.730	310.730	310.730	276.354	310.730
YGL003C	1	310.730	310.730	310.730	145.012	157.670	165.290	310.730	310.730	310.730	197.559	174.194	78.679	184.435	310.730	262.058	86.618	310.730	310.730	294.214	246.527	136.349	310.730	310.730	310.730	310.730	310.730	154.253	155.255	222.315	216.156	310.730	147.073	310.730	310.730	NaN	142.064	310.730	213.010	NaN	310.730	310.730	141.814	152.312	310.730	170.936	168.322	310.730	280.354
YGL001C	1	310.730	310.730	310.730	310.730	147.958	115.638	310.730	310.730	126.986	310.730	310.730	310.730	310.730	310.730	109.719	107.066	310.730	310.730	310.730	37.682	310.730	310.730	310.730	240.574	181.600	310.730	258.996	218.568	170.253	121.666	310.730	310.730	310.730	310.730	NaN	310.730	209.490	183.449	NaN	310.730	310.730	310.730	310.730	310.730	310.730	237.556	95.114	310.730
YGR004W	1	310.730	217.371	310.730	203.504	310.730	191.528	165.230	310.730	147.921	310.730	310.730	310.730	287.804	228.772	310.730	52.065	310.730	310.730	189.792	310.730	310.730	109.946	310.730	310.730	310.730	162.955	67.703	173.026	310.730	310.730	238.393	310.730	310.730	310.730	NaN	155.718	310.730	276.920	NaN	310.730	116.823	310.730	310.730	157.960	310.730	310.730	310.730	155.898
YGR005C	1	170.881	310.730	225.956	310.730	181.602	126.627	92.239	310.730	96.550	215.137	310.730	92.939	264.198	310.730	131.866	23.542	145.373	220.340	90.688	NaN	100.914	54.990	194.959	310.730	310.730	310.730	409.533	310.730	236.389	310.730	310.730	217.206	310.730	201.565	NaN	95.923	310.730	15.375	NaN	310.730	61.913	94.291	310.730	292.561	236.920	310.730	310.730	152.287
YGR007W	1	240.075	287.483	245.757	213.296	310.730	145.736	310.730	266.171	310.730	285.937	310.730	310.730	387.111	187.435	159.441	190.858	310.730	310.730	168.365	184.827	377.708	310.730	310.730	310.730	197.911	310.730	310.730	310.730	310.730	218.338	190.906	218.931	310.730	310.730	NaN	310.730	310.730	310.730	NaN	310.730	310.730	310.730	310.730	310.730	310.730	271.502	310.730	310.730
YGR008C	1	205.500	195.262	310.730	173.729	167.306	196.123	310.730	310.730	202.046	199.561	310.730	310.730	183.977	144.734	186.392	91.782	164.322	155.792	174.199	228.992	169.584	310.730	141.586	243.429	576.563	310.730	230.769	168.457	310.730	310.730	151.753	310.730	191.888	310.730	NaN	310.730	143.212	214.413	NaN	188.066	310.730	310.730	310.730	310.730	310.730	310.730	310.730	127.965
YGR012W	1	236.558	234.071	212.758	158.186	177.260	260.774	310.730	378.053	310.730	310.730	310.730	310.730	160.092	248.938	273.968	53.360	310.730	310.730	149.584	40.563	310.730	310.730	141.116	188.587	310.730	192.609	310.730	310.730	177.853	162.249	310.730	181.453	310.730	310.730	NaN	282.462	310.730	310.730	NaN	310.730	149.679	310.730	242.609	310.730	310.730	310.730	310.730	310.730
YGR013W	1	310.730	180.727	156.631	148.946	310.730	310.730	310.730	100.025	310.730	214.153	310.730	123.276	310.730	310.730	116.664	148.821	310.730	101.843	247.322	NaN	175.166	162.052	272.241	310.730	310.730	310.730	310.730	146.248	310.730	136.310	310.730	310.730	310.730	281.643	NaN	236.921	310.730	161.564	NaN	310.730	310.730	310.730	310.730	310.730	310.730	134.322	147.375	148.171
YGR021W	1	220.682	310.730	264.364	176.755	242.031	253.158	310.730	310.730	310.730	255.949	179.624	310.730	310.730	172.807	310.730	278.028	163.498	310.730	193.803	305.063	244.144	310.730	310.730	310.730	307.263	122.674	310.730	310.730	295.105	335.401	280.607	135.961	142.084	143.980	NaN	171.220	129.107	310.730	NaN	205.764	61.807	148.891	163.989	140.605	155.165	310.730	150.503	90.569
YGR023W	1	278.644	159.427	310.730	173.227	352.819	170.172	202.485	310.730	100.146	310.730	310.730	297.460	281.646	186.828	224.183	310.730	313.026	310.730	310.730	216.725	310.730	310.730	187.033	173.108	310.730	310.730	250.774	170.795	310.730	169.565	310.730	197.322	217.656	310.730	NaN	310.730	310.730	310.730	NaN	310.730	310.730	310.730	310.730	310.730	310.730	310.730	163.159	193.479
YGR024C	1	310.730	194.508	310.730	310.730	205.962	310.730	182.882	310.730	310.730	178.328	310.730	310.730	310.730	170.431	310.730	310.730	310.730	153.765	102.272	310.730	134.564	310.730	310.730	235.255	310.730	310.730	310.730	310.730	62.731	226.509	125.903	166.073	310.730	310.730	NaN	310.730	310.730	156.416	NaN	310.730	48.804	310.730	310.730	310.730	160.487	108.212	139.661	310.730
YGR027C	1	310.730	310.730	310.730	310.730	121.802	137.810	310.730	310.730	125.528	204.994	310.730	234.654	193.178	155.026	127.131	310.730	310.730	310.730	114.540	251.609	310.730	248.406	310.730	310.730	185.089	310.730	184.029	215.345	287.500	195.313	158.770	310.730	310.730	310.730	NaN	310.730	192.290	181.127	NaN	208.427	239.135	115.835	325.709	310.730	310.730	150.298	193.976	158.630
YGR028W	1	234.964	310.730	310.730	256.997	310.730	192.593	310.730	310.730	310.730	310.730	310.730	138.754	310.730	310.730	269.049	122.471	230.028	310.730	310.730	85.688	310.730	310.730	310.730	310.730	310.730	310.730	310.730	310.730	310.730	124.158	323.365	310.730	310.730	310.730	NaN	142.420	181.797	93.468	NaN	310.730	310.730	257.851	310.730	310.730	310.730	128.531	310.730	310.730
YGR029W	1	310.730	310.730	310.730	217.780	165.400	216.772	234.244	310.730	241.375	310.730	310.730	159.044	310.025	310.730	170.626	310.730	221.636	310.730	235.637	192.535	310.730	310.730	310.730	310.730	161.766	169.207	310.730	166.672	310.730	127.942	272.831	310.730	310.730	310.730	NaN	310.730	310.730	310.730	NaN	310.730	247.522	310.730	310.730	310.730	307.952	136.573	187.065	125.104
YGR031W	1	310.730	169.938	310.730	173.488	310.730	248.487	316.182	310.730	310.730	310.730	310.730	88.162	310.730	163.554	157.419	233.491	171.180	175.700	310.730	310.730	264.776	310.730	260.102	169.125	230.554	310.730	310.730	184.020	310.730	178.136	310.730	240.323	310.730	213.354	NaN	310.730	310.730	231.188	NaN	199.159	310.730	310.730	310.730	310.730	310.730	224.976	148.370	227.281
YGR032W	1	215.391	185.857	213.811	207.333	208.839	310.730	310.730	173.315	194.775	257.309	216.065	165.154	310.730	220.321	268.004	310.730	310.730	310.730	310.730	310.730	310.730	162.621	203.594	310.730	201.073	198.513	310.730	252.969	310.730	310.730	196.822	310.730	310.730	290.492	NaN	310.730	252.597	321.764	NaN	214.295	310.730	310.730	310.730	310.730	310.730	176.833	186.808	155.135
YGR033C	1	310.730	310.730	82.932	310.730	310.730	310.730	156.524	310.730	146.781	132.521	247.424	310.730	310.730	310.730	310.730	65.675	310.730	310.730	124.444	310.730	310.730	42.568	310.730	310.730	294.386	169.289	142.873	310.730	235.845	169.362	115.585	310.730	310.730	310.730	NaN	310.730	310.730	182.152	NaN	310.730	25.838	310.730	198.115	145.416	155.064	153.977	310.730	204.514
YGR035C	1	157.042	158.361	310.730	310.730	310.730	190.815	192.033	123.239	218.479	310.730	310.730	56.630	250.934	196.435	310.730	46.126	310.730	310.730	310.730	158.472	310.730	78.174	310.730	310.730	310.730	216.781	227.265	310.730	310.730	310.730	310.730	181.068	168.985	250.125	NaN	310.730	310.730	188.203	NaN	153.546	56.199	310.730	310.730	184.074	288.693	161.516	161.705	310.730
YGR035W-A	1	240.894	310.730	310.730	189.901	195.281	310.730	310.730	310.730	50.019	310.730	232.664	310.730	137.789	156.344	167.300	310.730	310.730	310.730	310.730	100.040	310.730	310.730	195.660	183.986	173.910	310.730	310.730	290.690	244.907	310.730	269.721	191.973	217.210	310.730	NaN	122.587	310.730	310.730	NaN	310.730	310.730	310.730	310.730	310.730	310.730	191.892	310.730	310.730
YGR036C	1	194.743	310.730	310.730	143.002	310.730	310.730	105.823	310.730	310.730	310.730	183.150	310.730	310.730	114.254	115.214	127.313	310.730	310.730	310.730	310.730	190.227	137.428	310.730	90.418	133.969	310.730	310.730	310.730	310.730	310.730	310.730	310.730	310.730	219.169	NaN	31.593	82.155	310.730	NaN	310.730	310.730	137.557	145.285	310.730	117.998	147.182	75.646	310.730
YGR038W	1	282.315	310.730	310.730	199.113	163.481	168.532	310.730	310.730	310.730	403.307	310.730	174.695	251.854	398.647	196.298	310.730	310.730	310.730	310.730	229.912	310.730	310.730	201.848	310.730	310.730	310.730	310.730	221.966	291.904	310.730	310.730	310.730	310.730	310.730	NaN	310.730	310.730	175.179	NaN	249.040	310.730	310.730	310.730	310.730	310.730	258.320	310.730	205.378
YGR040W	1	175.964	258.923	310.730	158.879	154.338	140.515	310.730	310.730	310.730	310.730	310.730	90.480	136.573	143.534	145.061	198.406	310.730	150.832	308.154	310.730	209.376	310.730	154.521	143.704	310.730	310.730	144.407	310.730	208.990	257.161	183.547	197.956	310.730	310.730	NaN	310.730	310.730	198.462	NaN	228.926	310.730	310.730	310.730	310.730	310.730	208.014	208.466	169.019
YGR041W	1	310.730	127.183	232.260	107.415	310.730	310.730	310.730	310.730	172.366	310.730	167.956	310.730	125.064	133.000	72.278	172.208	310.730	104.114	174.918	310.730	251.729	83.471	310.730	310.730	310.730	170.301	121.467	310.730	185.574	310.730	158.336	310.730	361.366	310.730	NaN	310.730	120.996	212.215	NaN	134.224	310.730	99.616	310.730	230.808	310.730	310.730	310.730	175.300
YGR043C	1	310.730	374.002	310.730	310.730	240.354	254.247	182.584	310.730	310.730	310.730	310.730	310.730	114.231	204.789	200.457	310.730	240.938	194.325	210.080	310.730	310.730	178.940	214.937	166.686	230.873	310.730	181.369	310.730	310.730	162.849	348.362	310.730	310.730	325.996	NaN	310.730	310.730	190.562	NaN	164.157	310.730	310.730	310.730	310.730	310.730	183.453	310.730	135.702
YGR044C	1	310.730	310.730	310.730	89.590	92.400	97.805	310.730	310.730	54.568	310.730	70.880	310.730	174.595	310.730	150.747	71.960	310.235	114.900	202.433	55.552	310.730	310.730	265.828	90.336	310.730	310.730	310.730	129.439	310.730	310.730	310.730	310.730	310.730	310.730	NaN	178.417	106.772	126.544	NaN	152.581	310.730	310.730	235.653	310.730	310.730	196.514	310.730	310.730
YGR046W	1	65.992	310.730	310.730	101.617	NaN	310.730	310.730	310.730	310.730	310.730	310.730	310.730	161.648	310.730	49.289	87.872	310.730	24.767	310.730	310.730	129.563	310.730	59.766	310.730	8.087	310.730	310.730	143.591	310.730	310.730	310.730	310.730	310.730	310.730	NaN	25.535	128.973	58.148	NaN	141.097	310.730	310.730	310.730	310.730	310.730	310.730	310.730	NaN
YGR049W	1	310.730	129.070	177.846	194.473	310.730	310.730	165.699	184.226	128.313	368.007	310.730	310.730	225.245	171.482	138.671	174.925	98.582	310.730	310.730	205.033	310.730	429.309	246.144	189.638	310.730	310.730	310.730	310.730	223.530	166.738	310.730	255.243	310.730	193.251	NaN	263.269	232.521	216.180	NaN	310.730	310.730	310.730	203.410	183.372	213.659	186.489	157.223	310.730
YGR052W	1	191.058	238.115	310.730	173.174	195.755	310.730	211.186	310.730	88.394	212.125	310.730	186.712	176.042	310.730	310.730	310.730	310.730	211.693	230.466	194.110	310.730	310.730	310.730	310.730	310.730	310.730	310.730	239.206	310.730	165.366	310.730	310.688	310.730	310.730	NaN	310.730	310.730	348.839	NaN	310.730	310.730	310.730	306.089	310.730	310.730	234.294	310.730	218.610
YGR055W	1	310.730	281.808	310.730	220.935	217.088	290.927	310.730	217.200	132.420	310.730	310.730	161.516	310.730	310.730	207.520	310.730	310.730	310.730	310.730	230.337	310.730	310.730	329.907	310.730	310.730	310.730	310.730	236.009	251.437	310.730	310.730	310.730	310.730	310.730	NaN	236.824	295.105	310.730	NaN	310.730	310.730	310.730	310.730	310.730	310.730	238.937	257.068	213.610
YGR057C	1	310.730	130.642	184.803	198.250	183.418	460.762	187.031	310.730	132.880	310.730	310.730	310.730	310.730	135.217	202.788	44.537	134.017	310.730	310.730	310.730	239.970	310.730	242.428	230.512	310.730	310.730	280.557	238.618	310.730	310.730	310.730	310.730	310.730	310.730	NaN	162.180	310.730	119.570	NaN	204.568	312.159	310.730	310.730	217.763	310.730	165.980	229.701	211.135
YGR058W	1	241.078	310.730	310.730	141.599	146.976	310.730	310.730	92.226	100.293	276.282	80.823	310.730	296.839	210.163	157.552	310.730	175.668	310.730	124.806	157.214	207.970	310.730	310.730	310.730	310.730	310.730	310.730	180.080	310.730	310.730	310.730	310.730	310.730	310.730	NaN	155.451	143.901	392.286	NaN	310.730	310.730	310.730	310.730	310.730	247.047	310.730	310.730	276.226
YGR059W	1	185.189	310.730	119.682	310.730	280.694	310.730	310.730	326.552	310.730	341.624	310.730	90.062	310.730	255.109	310.730	83.779	310.730	310.730	280.173	213.059	83.260	171.509	310.730	310.730	310.730	166.242	293.463	167.378	310.730	310.730	202.459	310.730	239.445	310.730	NaN	123.110	137.933	145.895	NaN	210.763	108.347	231.343	121.923	194.563	310.730	264.764	217.519	310.730
YGR060W	1	310.730	132.387	219.771	310.730	198.962	310.730	149.124	310.730	310.730	105.687	310.730	101.389	310.730	146.556	211.426	129.522	155.455	310.730	310.730	310.730	96.645	310.730	173.757	310.730	199.834	224.994	156.318	310.730	310.730	310.730	310.730	310.730	310.730	140.251	NaN	310.730	310.730	116.537	NaN	310.730	394.466	165.687	139.649	172.169	178.887	106.822	310.730	310.730
YGR061C	1	310.730	213.871	160.712	200.984	156.743	310.730	214.125	156.541	310.730	310.730	310.730	108.131	246.770	182.391	244.974	310.730	310.730	310.730	218.079	141.854	310.730	310.730	310.730	310.730	135.637	310.730	310.730	310.730	310.730	310.730	189.754	310.730	310.730	257.136	NaN	310.730	183.123	310.730	NaN	107.295	57.483	310.730	310.730	152.144	192.132	205.746	310.730	310.730
YGR062C	1	310.730	74.422	310.730	310.730	310.730	310.730	310.730	310.730	310.730	310.730	310.730	310.730	310.730	141.425	116.041	310.730	149.299	141.529	168.246	310.730	310.730	310.730	310.730	310.730	179.142	138.083	310.730	175.921	130.004	148.138	310.730	310.730	310.730	196.223	NaN	310.730	310.730	90.464	NaN	222.959	52.622	310.730	310.730	188.884	310.730	310.730	310.730	98.686
YGR065C	1	279.411	310.730	310.730	177.840	310.730	217.764	263.305	310.730	55.491	310.730	310.730	310.730	133.069	226.042	310.730	310.730	196.113	165.952	310.730	348.723	310.730	173.930	228.419	310.730	260.322	310.730	270.092	167.445	228.331	310.730	253.394	222.962	199.082	310.730	NaN	207.398	472.754	310.730	NaN	205.200	310.730	310.730	229.798	310.730	310.730	310.730	310.730	310.730
YGR070W	1	310.730	327.670	126.297	310.730	310.730	210.308	146.772	210.227	144.409	224.853	310.730	85.456	310.730	273.227	310.730	273.759	151.811	173.715	292.000	310.730	310.730	75.318	196.626	174.131	238.645	167.405	310.730	149.763	152.404	310.730	310.730	310.730	182.208	310.730	NaN	310.730	406.145	310.730	NaN	310.730	310.730	310.730	310.730	310.730	236.707	310.730	310.730	310.730
YGR071C	1	288.818	169.036	302.858	185.699	310.730	310.730	316.054	210.864	310.730	294.820	310.730	144.773	227.035	310.730	310.730	310.730	173.667	310.730	168.521	162.088	310.730	310.730	235.978	277.936	188.294	217.213	187.202	194.629	310.730	224.369	310.730	310.730	235.475	212.152	NaN	303.965	310.730	310.730	NaN	310.730	310.730	310.730	297.223	319.733	108.605	216.327	238.674	127.339
YGR072W	1	205.746	310.730	310.730	310.730	310.730	257.678	310.730	310.730	310.730	310.730	310.730	103.957	189.599	310.730	213.846	310.730	187.543	310.730	269.078	310.730	310.730	90.518	186.635	266.604	193.070	199.102	253.293	218.143	172.620	310.730	310.730	310.730	276.590	203.662	NaN	315.703	310.730	144.445	NaN	126.752	310.730	123.702	310.730	310.730	310.730	310.730	310.730	136.297
YGR073C	1	183.789	310.730	310.730	227.437	151.922	310.730	310.730	310.730	167.357	310.730	267.412	183.574	164.623	183.630	181.504	310.730	331.922	310.730	245.830	188.534	310.730	310.730	358.317	310.730	240.237	310.730	248.184	185.294	310.730	310.730	310.730	229.216	230.744	310.730	NaN	310.730	310.730	310.730	NaN	176.478	310.730	310.730	310.730	310.730	310.730	310.730	310.730	310.730
YGR075C	1	310.730	310.730	310.730	167.745	310.730	277.615	151.087	65.181	127.974	310.730	310.730	310.730	276.478	242.043	226.328	185.666	310.730	61.965	310.730	NaN	275.139	310.730	178.139	196.715	165.962	232.203	145.425	217.657	310.730	200.467	226.942	310.730	310.730	310.730	NaN	310.730	263.178	310.730	NaN	310.730	110.680	310.730	310.730	310.730	310.730	310.730	126.440	310.730
YGR076C	1	310.730	310.730	90.014	310.730	310.730	310.730	48.775	105.378	224.486	310.730	310.730	310.730	310.730	310.730	116.923	310.730	310.730	NaN	163.235	50.983	310.730	100.201	310.730	310.730	134.457	85.118	310.730	310.730	310.730	35.502	310.730	260.060	71.865	310.730	NaN	310.730	310.730	310.730	NaN	310.730	310.730	310.730	310.730	310.730	74.291	102.269	161.517	310.730
YGR077C	1	310.730	197.951	196.730	310.730	105.374	109.068	153.815	145.214	222.293	181.560	310.730	310.730	310.730	310.730	133.309	30.847	310.730	310.730	197.913	310.730	103.070	310.730	310.730	310.730	145.669	115.758	131.149	310.730	292.835	310.730	310.730	292.831	310.730	310.730	NaN	310.730	310.730	75.256	NaN	239.964	310.730	310.730	310.730	165.744	82.152	121.254	128.405	71.366
YGR078C	1	310.730	310.730	310.730	310.730	310.730	310.730	310.730	281.026	310.730	256.615	66.950	310.730	310.730	155.572	191.813	310.730	310.730	65.919	188.905	84.908	310.730	310.730	310.730	310.730	310.730	188.611	310.730	310.730	239.066	310.730	136.607	310.730	310.730	102.446	NaN	310.730	125.338	310.730	NaN	310.730	310.730	61.312	153.335	184.192	93.934	135.043	81.863	96.882
YGR079W	1	337.183	227.755	310.730	231.142	184.662	310.730	280.856	310.730	218.717	310.730	310.730	310.730	174.940	229.844	263.316	310.730	175.034	204.227	310.730	310.730	230.161	254.197	155.957	310.730	331.696	310.730	273.769	186.917	191.224	218.879	310.730	217.921	265.803	310.730	NaN	310.730	310.730	310.730	NaN	310.730	310.730	310.730	310.730	310.730	310.730	310.730	340.776	231.128
YGR081C	1	310.730	310.730	310.730	310.730	310.730	161.997	310.730	299.732	310.730	310.730	310.730	192.796	241.644	310.730	310.730	310.730	236.894	112.470	210.180	310.730	261.628	310.730	310.730	310.730	310.730	310.730	231.224	310.730	176.565	149.937	285.756	310.730	310.730	310.730	NaN	310.730	310.730	310.730	NaN	284.208	120.348	310.730	141.181	210.480	152.972	253.128	100.345	310.730
YGR083C	1	310.730	310.730	310.730	310.730	310.730	310.730	167.464	310.730	176.363	310.730	188.227	310.730	310.730	310.730	310.730	310.730	321.693	175.343	191.917	310.730	310.730	72.091	299.950	310.730	160.791	173.966	310.730	310.730	192.232	203.758	310.730	310.730	172.777	162.452	NaN	172.018	310.730	310.730	NaN	233.947	310.730	39.159	310.730	310.730	310.730	103.609	310.730	115.396
YGR084C	1	212.434	310.730	283.277	310.730	310.730	310.730	280.540	191.483	232.073	310.730	310.730	310.730	310.730	155.238	191.260	310.730	232.531	154.365	218.097	285.947	254.227	310.730	202.028	314.928	187.390	213.464	171.159	310.730	173.037	300.094	310.730	310.730	310.730	310.730	NaN	310.730	206.316	310.730	NaN	310.730	177.309	310.730	310.730	310.730	310.730	310.730	171.396	165.861
YGR085C	1	310.730	310.730	310.730	310.730	208.613	332.002	114.968	125.612	310.730	184.943	121.927	310.730	310.730	147.918	310.730	146.530	310.730	310.730	320.252	79.820	310.730	310.730	310.730	268.676	291.997	195.826	144.417	310.730	227.139	310.730	310.730	310.730	310.730	310.730	NaN	128.815	310.730	310.730	NaN	228.327	74.639	310.730	310.730	191.370	310.730	310.730	127.784	310.730
YGR086C	1	310.730	310.730	310.730	162.962	178.096	310.730	310.730	310.730	310.730	310.730	310.730	397.482	163.353	310.730	156.032	310.730	310.730	310.730	310.730	219.746	310.730	310.730	310.730	199.366	193.641	241.983	157.911	220.814	310.730	310.730	310.730	310.730	310.730	310.730	NaN	265.483	310.730	234.979	NaN	310.730	110.126	310.730	310.730	310.730	310.730	313.880	153.443	310.730
YGR087C	1	310.730	231.631	310.730	267.245	310.730	310.730	310.730	310.730	207.485	310.730	159.234	258.397	238.188	211.006	322.087	310.730	147.209	157.002	215.808	310.730	280.170	487.327	172.660	310.730	194.783	222.290	213.958	160.779	205.079	219.665	310.730	310.730	203.845	310.730	NaN	310.730	310.730	310.730	NaN	310.730	65.665	310.730	257.151	248.409	310.730	310.730	310.730	310.730
YGR088W	1	310.730	310.730	310.730	310.730	310.730	200.481	310.730	233.557	175.798	310.730	204.492	250.190	232.135	310.730	174.555	310.730	209.159	252.928	292.302	225.050	161.139	343.569	204.014	312.848	185.617	229.955	223.875	166.600	277.427	310.730	310.730	310.730	310.730	310.730	NaN	310.730	215.860	310.730	NaN	310.730	310.730	310.730	310.730	310.730	310.730	184.470	310.730	195.674
YGR089W	1	310.730	310.730	125.608	310.730	310.730	310.730	139.267	310.730	310.730	92.841	83.658	85.251	310.730	220.492	310.730	310.730	310.730	310.730	161.437	90.282	310.730	310.730	310.730	310.730	159.131	365.504	310.730	310.730	310.730	111.639	188.440	310.730	173.944	111.394	NaN	310.730	310.730	144.662	NaN	125.524	47.188	151.868	134.948	109.522	151.882	310.730	259.131	310.730
YGR090W	1	310.730	208.352	310.730	159.143	310.730	217.283	310.730	260.125	204.778	310.730	310.730	175.960	255.209	187.348	166.728	310.730	257.603	273.339	239.536	310.730	208.827	171.495	166.835	207.222	310.730	209.246	310.730	271.131	170.472	310.730	310.730	228.970	310.730	310.730	NaN	310.730	281.076	310.730	NaN	209.428	310.730	209.420	310.730	310.730	284.425	310.730	188.238	177.529
YGR091W	1	310.730	197.385	310.730	148.291	310.730	149.005	310.730	259.248	105.781	310.730	229.112	94.939	231.835	310.730	310.730	310.730	144.088	310.730	310.730	125.833	188.051	175.907	175.606	132.803	310.730	310.730	163.553	156.060	310.730	126.781	310.730	310.730	168.600	310.730	NaN	310.730	310.730	310.730	NaN	310.730	64.945	310.730	310.730	310.730	310.730	310.730	98.304	326.101
YGR092W	1	310.730	310.730	310.730	310.730	263.480	310.730	310.730	144.062	252.223	310.730	310.730	310.730	310.730	310.730	150.935	132.030	310.730	86.041	310.730	NaN	310.730	310.730	274.492	175.094	262.287	310.730	199.952	310.730	310.730	177.621	317.704	310.730	310.730	310.730	NaN	212.343	127.584	310.730	NaN	310.730	310.730	310.730	310.730	310.730	154.259	310.730	310.730	310.730
YGR092W	1	310.730	310.730	310.730	330.276	310.730	239.093	310.730	310.730	243.996	310.730	310.730	310.730	195.936	310.730	154.568	310.730	310.730	310.730	160.140	310.730	200.047	310.730	250.182	310.730	271.830	229.350	191.908	215.600	162.222	310.730	260.704	310.730	310.730	291.522	NaN	137.634	129.944	310.730	NaN	166.609	310.730	310.730	310.730	310.730	310.730	144.071	175.311	173.476
YGR093W	1	169.662	310.730	310.730	182.174	310.730	310.730	310.730	310.730	76.790	310.730	310.730	310.730	182.006	163.557	184.783	310.730	158.571	310.730	191.241	310.730	159.069	157.587	221.729	421.697	364.577	401.940	197.037	202.110	310.730	310.730	310.730	310.730	197.955	310.730	NaN	194.427	310.730	310.730	NaN	310.730	310.730	310.730	310.730	310.730	310.730	310.730	310.730	310.730
YGR094W	1	310.730	174.344	310.730	139.374	191.808	310.730	251.007	310.730	27.352	310.730	229.042	310.730	166.678	160.708	147.402	310.730	310.730	190.951	228.920	210.804	203.593	310.730	203.645	269.035	174.074	310.730	156.400	99.606	310.730	310.730	201.515	277.082	310.730	310.730	NaN	310.730	135.042	310.730	NaN	180.840	59.037	310.730	310.730	310.730	310.730	186.463	162.053	310.730
YGR098C	1	NaN	NaN	NaN	NaN	NaN	NaN	NaN	NaN	NaN	NaN	NaN	NaN	NaN	NaN	NaN	NaN	NaN	NaN	NaN	NaN	NaN	NaN	NaN	NaN	NaN	NaN	NaN	NaN	NaN	NaN	NaN	NaN	NaN	NaN	NaN	NaN	NaN	NaN	NaN	NaN	NaN	NaN	NaN	NaN	NaN	NaN	NaN	NaN
YGR099W	1	194.393	186.458	310.730	210.152	310.730	310.730	181.706	310.730	57.056	307.254	205.706	310.730	229.759	212.556	170.522	310.730	310.730	163.963	310.730	87.743	310.730	310.730	242.267	310.730	177.028	310.730	188.294	253.188	310.730	310.730	310.730	242.401	190.744	310.730	NaN	310.730	310.730	157.293	NaN	310.730	119.698	310.730	121.750	157.820	310.730	310.730	310.730	310.730
YGR099W	1	310.730	310.730	310.730	284.100	310.730	195.825	216.643	310.730	124.445	265.216	348.271	310.730	156.983	310.730	156.216	310.730	310.730	310.730	310.730	108.431	310.730	310.730	310.730	182.704	310.730	310.730	209.524	191.769	202.594	310.730	310.730	310.730	276.415	229.176	NaN	208.625	310.730	310.730	NaN	310.730	310.730	310.730	310.730	310.730	310.730	310.730	186.771	310.730
YGR100W	1	227.703	191.326	310.730	159.279	148.178	233.776	310.730	310.730	115.234	310.730	248.796	449.830	200.034	141.337	130.479	310.730	166.559	218.243	266.958	310.730	162.391	163.202	181.324	310.730	158.716	266.519	322.703	161.075	222.403	310.730	310.730	310.730	310.730	310.730	NaN	310.730	310.730	134.063	NaN	227.029	167.151	310.730	310.730	310.730	310.730	310.730	310.730	129.817
YGR101W	1	190.576	310.730	94.773	152.050	149.264	130.975	98.680	115.738	199.775	310.730	310.730	101.651	310.730	75.936	105.348	134.454	73.823	310.730	310.730	310.730	150.872	185.803	310.730	61.435	147.893	91.524	109.087	49.392	197.926	310.730	310.730	149.713	310.730	310.730	NaN	310.730	310.730	310.730	NaN	310.730	231.912	310.730	310.730	310.730	310.730	310.730	310.730	162.264
YGR104C	1	171.861	478.972	310.730	310.730	194.837	310.730	310.730	321.969	27.821	310.730	310.730	109.533	182.363	310.730	156.989	310.730	310.730	195.336	148.897	310.730	152.210	103.314	310.730	310.730	310.730	310.730	310.730	310.730	164.159	310.730	310.730	310.730	310.730	310.730	NaN	310.730	132.888	101.269	NaN	186.865	85.316	150.602	310.730	310.730	236.319	139.164	310.730	222.469
YGR108W	1	310.730	310.730	310.730	162.610	157.305	196.084	265.680	310.730	310.730	310.730	310.730	310.730	191.217	173.476	180.596	310.730	310.730	310.730	310.730	310.730	310.730	310.730	185.445	200.737	159.625	234.493	310.730	234.103	138.194	310.730	201.669	310.730	310.730	310.730	NaN	215.166	208.320	310.730	NaN	310.730	67.549	310.730	310.730	310.730	277.243	153.148	195.549	123.676
YGR109C	1	262.247	310.730	310.730	178.130	207.080	200.070	310.730	298.291	135.512	310.730	201.263	187.270	212.325	273.187	204.188	310.730	173.519	310.730	310.730	141.448	310.730	310.730	238.440	339.867	259.574	210.938	310.730	167.374	201.969	310.730	310.730	310.730	310.730	310.730	NaN	310.730	310.730	194.075	NaN	310.730	310.730	310.730	310.730	310.730	194.503	310.730	310.730	310.730
YGR112W	1	310.730	310.730	225.775	310.730	310.730	310.730	124.530	310.730	174.723	299.794	310.730	310.730	440.185	227.081	310.730	310.730	125.719	301.198	196.487	310.730	226.618	163.424	310.730	310.730	192.473	242.963	144.080	310.730	204.097	310.730	169.547	231.380	310.730	310.730	NaN	310.730	310.730	79.300	NaN	127.837	310.730	310.730	310.730	310.730	310.730	310.730	310.730	310.730
YGR113W	1	310.730	47.501	310.730	110.753	118.691	77.456	310.730	63.539	310.730	310.730	113.665	54.926	310.730	310.730	310.730	310.730	39.098	70.419	310.730	NaN	310.730	310.730	310.730	190.076	310.730	310.730	310.730	310.730	310.730	105.952	164.423	62.612	79.013	310.730	NaN	310.730	310.730	310.730	NaN	122.773	310.730	310.730	310.730	310.730	310.730	310.730	310.730	310.730
YGR113W	1	169.850	310.730	310.730	310.730	310.730	242.730	204.324	310.730	119.242	310.730	310.730	207.113	167.464	250.481	188.217	83.025	310.730	310.730	303.378	69.183	310.730	310.730	310.730	258.563	310.730	310.730	194.227	210.285	196.147	310.730	310.730	310.730	310.730	310.730	NaN	195.407	169.969	247.923	NaN	310.730	310.730	250.540	310.730	310.730	415.417	310.730	337.415	310.730
YGR113W	1	161.905	112.766	310.730	83.496	90.873	99.390	310.730	310.730	310.730	154.501	310.730	27.625	207.309	145.042	310.730	177.608	310.730	86.478	310.730	12.649	310.730	143.471	142.842	139.140	168.765	94.621	310.730	155.831	147.733	310.730	310.730	156.739	310.730	310.730	NaN	61.082	63.994	51.380	NaN	291.190	310.730	42.845	310.730	123.703	87.657	310.730	310.730	310.730
YGR118W	1	95.588	310.730	310.730	218.019	254.981	190.245	202.652	146.058	310.730	310.730	310.730	187.946	310.730	153.253	244.068	247.198	310.730	310.730	97.261	310.730	180.538	310.730	310.730	310.730	169.562	175.470	310.730	180.282	300.267	187.861	310.730	310.730	310.730	205.879	NaN	310.730	310.730	310.730	NaN	310.730	112.130	310.730	310.730	211.138	262.530	118.370	184.776	185.004
YGR119C	1	180.909	310.730	301.004	310.730	310.730	310.730	181.941	310.730	254.318	310.730	168.635	298.474	188.080	156.997	155.570	310.730	162.099	310.730	255.974	34.244	310.730	310.730	274.044	235.563	310.730	310.730	310.730	310.730	407.960	310.730	310.730	310.730	310.730	211.894	NaN	310.730	310.730	150.502	NaN	311.234	64.412	310.730	310.730	310.730	310.730	310.730	161.381	176.118
YGR120C	1	211.978	192.685	310.730	150.665	225.415	165.382	310.730	102.862	139.952	310.730	310.730	310.730	256.241	176.840	243.960	47.327	310.730	74.710	251.318	NaN	202.342	310.730	148.765	176.587	187.695	211.439	310.730	310.730	197.079	310.730	188.452	310.730	231.144	310.730	NaN	263.761	310.730	310.730	NaN	184.757	40.254	227.321	310.730	310.730	310.730	123.944	310.730	190.260
YGR121C	1	218.511	195.342	310.730	137.982	176.518	310.730	310.730	310.730	310.730	310.730	310.730	310.730	175.514	178.186	128.778	310.730	164.272	310.730	310.730	215.067	310.730	310.730	310.730	241.118	310.730	182.703	145.405	310.730	310.730	213.512	310.730	348.945	190.009	310.730	NaN	310.730	298.830	126.578	NaN	310.730	113.793	310.730	204.921	310.730	310.730	310.730	310.730	310.730
YGR122W	1	207.102	310.730	310.730	310.730	265.932	283.427	144.724	310.730	310.730	310.730	66.324	310.730	310.730	128.801	183.374	310.730	310.730	124.997	310.730	310.730	169.387	149.060	310.730	132.323	310.730	167.738	310.730	193.090	310.730	217.610	310.730	310.730	310.730	310.730	NaN	150.661	89.369	109.953	NaN	125.604	53.333	207.682	86.313	113.124	275.583	131.134	310.730	310.730
YGR123C	1	310.730	197.532	310.730	241.736	183.314	310.730	393.358	310.730	310.730	332.645	310.730	310.730	310.730	310.730	208.133	177.023	310.730	310.730	310.730	310.730	310.730	310.730	198.687	197.467	195.296	204.572	217.166	202.308	310.730	310.730	253.402	310.730	310.730	244.821	NaN	310.730	310.730	310.730	NaN	199.413	95.777	139.122	402.599	310.730	310.730	176.815	310.730	310.730
YGR124W	1	257.953	310.730	239.135	216.131	190.117	310.730	245.637	200.462	189.668	243.240	310.730	170.878	335.732	197.162	202.274	310.730	180.989	202.036	238.530	223.978	197.276	231.214	310.730	186.499	310.730	310.730	310.730	268.411	310.019	227.498	310.730	310.730	310.730	310.730	NaN	318.918	341.268	310.730	NaN	310.730	310.730	283.924	177.980	141.657	175.476	203.069	208.724	310.730
YGR125W	1	310.730	310.730	310.730	310.730	310.730	194.901	175.663	184.229	160.512	190.474	219.666	149.998	172.025	200.671	310.730	310.730	140.666	310.730	310.730	156.502	310.730	164.916	153.704	217.958	310.730	310.730	310.730	178.155	229.026	224.658	310.730	310.730	310.730	310.730	NaN	310.730	310.730	153.584	NaN	310.730	310.730	238.157	310.730	277.605	223.238	310.730	131.994	310.730
YGR127W	1	310.730	310.730	310.730	310.730	135.741	246.278	310.730	138.077	310.730	310.730	310.730	310.730	310.730	310.730	310.730	138.925	192.066	310.730	310.730	310.730	170.130	310.730	310.730	310.730	310.730	142.870	221.799	144.881	194.243	310.730	310.730	407.264	310.730	310.730	NaN	310.730	310.730	208.733	NaN	310.730	310.730	310.730	310.730	310.730	310.730	128.742	310.730	310.730
YGR128C	1	310.730	486.494	213.063	148.802	160.730	290.541	180.158	310.730	121.627	226.334	148.570	310.730	205.480	162.091	310.730	310.730	310.730	105.727	205.358	310.730	310.730	162.056	283.346	134.398	226.809	170.503	310.730	180.153	211.422	170.098	157.302	310.730	192.755	310.730	NaN	310.730	270.515	147.447	NaN	310.730	105.725	310.730	310.730	310.730	146.932	310.730	174.229	310.730
YGR129W	1	315.179	310.730	310.730	310.730	269.872	310.730	310.730	216.000	310.730	310.730	310.730	110.336	162.317	310.730	310.730	251.828	274.886	122.605	211.164	310.730	273.083	141.555	310.730	310.730	310.730	212.357	310.730	310.730	310.730	310.730	310.730	310.730	310.730	310.730	NaN	310.730	310.730	310.730	NaN	310.730	411.866	310.730	310.730	216.923	310.730	183.018	310.730	310.730
YGR131W	1	406.775	191.755	310.730	197.383	310.730	226.476	310.730	310.730	189.201	310.730	225.891	310.730	310.730	246.298	310.730	310.730	212.771	191.337	239.470	310.730	218.123	174.433	383.951	237.788	310.730	343.389	189.283	310.730	310.730	310.730	172.547	222.970	292.841	310.730	NaN	212.822	310.730	248.271	NaN	312.171	310.730	310.730	310.730	277.956	191.575	183.026	196.302	310.730
YGR132C	1	310.730	310.730	250.062	281.353	310.730	310.730	165.606	160.863	248.981	310.730	310.730	310.730	310.730	178.331	310.730	170.110	310.730	165.015	310.730	310.730	310.730	310.730	164.248	310.730	173.113	187.814	310.730	310.730	310.730	54.769	274.059	229.274	310.730	146.542	NaN	310.730	145.819	133.826	NaN	310.730	282.212	310.730	190.658	202.577	310.730	310.730	310.730	169.627
YGR133W	1	310.730	310.730	165.123	209.680	310.730	310.730	310.730	310.730	310.730	310.730	310.730	310.730	180.824	202.871	310.730	310.730	310.730	310.730	310.730	215.810	216.845	253.409	310.730	310.730	309.067	175.305	310.730	248.974	223.811	310.730	310.730	270.693	310.730	310.730	NaN	162.472	310.730	310.730	NaN	310.730	310.730	310.730	310.730	227.593	182.152	157.649	112.747	310.730
YGR134W	1	220.931	310.730	171.700	310.730	310.730	310.730	151.797	310.730	310.730	310.730	310.730	118.756	310.730	310.730	310.730	310.730	310.730	310.730	310.730	167.067	310.730	310.730	310.730	310.730	302.773	193.608	310.730	310.730	185.897	310.730	310.730	296.927	230.637	262.844	NaN	310.730	310.730	310.730	NaN	310.730	310.730	191.810	260.772	181.056	268.875	310.730	156.928	310.730
YGR135W	1	218.403	310.730	310.730	310.730	310.730	178.038	310.730	310.730	310.730	310.730	248.106	150.183	160.449	310.730	155.730	105.365	310.730	310.730	310.730	243.136	201.601	310.730	165.380	136.293	179.950	310.730	147.568	159.350	125.170	310.730	310.730	310.730	310.730	240.510	NaN	220.765	310.730	310.730	NaN	152.829	258.879	130.316	179.434	310.730	179.985	310.730	310.730	285.048
YGR138C	1	381.083	248.297	310.730	191.603	156.558	210.991	310.730	185.442	310.730	310.730	310.730	310.730	310.730	310.730	310.730	310.730	221.867	245.518	310.730	310.730	162.638	181.235	211.036	226.892	310.730	308.495	310.730	238.956	221.255	310.730	310.730	310.730	310.730	310.730	NaN	228.551	310.730	182.357	NaN	310.730	132.983	310.730	310.730	310.730	310.730	310.730	202.542	201.119
YGR140W	1	208.001	310.730	310.730	152.282	310.730	198.241	310.730	310.730	172.807	310.730	310.730	205.791	169.303	305.925	212.396	310.730	280.628	89.735	310.730	41.164	310.730	310.730	261.330	310.730	247.822	196.839	197.776	229.023	310.730	187.672	209.857	252.455	258.411	310.730	NaN	158.502	310.730	154.793	NaN	140.738	310.730	254.468	310.730	310.730	310.730	310.730	154.222	310.730
YGR141W	1	310.730	310.730	310.730	310.730	310.730	310.730	310.730	139.099	310.730	234.162	310.730	310.730	310.730	135.539	175.169	127.709	182.979	163.245	221.064	310.730	164.678	162.464	310.730	310.730	232.893	99.102	218.309	223.921	310.730	310.730	311.424	82.456	238.415	310.730	NaN	118.660	310.730	176.351	NaN	310.730	62.055	310.730	310.730	169.184	162.620	176.333	310.730	112.393
YGR142W	1	177.360	310.730	310.730	310.730	310.730	202.902	199.834	230.688	310.730	310.730	310.730	121.954	287.375	255.963	310.730	310.730	178.250	310.730	331.371	146.173	310.730	310.730	265.733	310.730	179.835	196.160	191.143	126.205	169.086	310.730	310.730	208.242	193.425	272.163	NaN	310.730	310.730	310.730	NaN	192.284	310.730	310.730	310.730	310.730	310.730	310.730	310.730	165.177
YGR143W	1	225.175	368.730	241.468	141.679	101.271	271.248	310.730	310.730	157.813	310.730	310.730	70.170	114.894	310.730	219.076	221.608	190.337	171.187	222.466	125.363	310.730	310.730	179.333	310.730	310.730	154.062	310.730	167.705	310.730	120.410	310.730	310.730	310.730	310.730	NaN	101.018	100.904	102.798	NaN	268.807	310.730	310.730	175.811	105.799	310.730	310.730	310.730	77.499
YGR148C	1	310.730	310.730	122.577	211.419	310.730	220.434	290.805	208.008	310.730	310.730	129.787	310.730	310.730	227.751	259.951	90.686	210.791	165.070	131.093	310.730	310.730	165.065	209.104	310.730	166.547	199.496	310.730	310.730	199.900	154.270	219.556	184.653	301.493	153.524	NaN	310.730	149.736	310.730	NaN	168.204	310.730	310.730	237.629	181.680	250.216	155.640	166.840	310.730
YGR152C	1	211.185	310.730	310.730	281.507	189.654	310.730	310.730	188.473	310.730	310.730	310.730	113.305	310.730	186.470	147.819	310.730	169.473	233.021	193.480	253.912	183.994	213.168	195.155	310.730	155.169	310.730	224.305	174.207	151.598	310.730	195.641	310.730	310.730	310.730	NaN	197.711	218.989	310.730	NaN	310.730	310.730	310.730	310.730	310.730	310.730	310.730	288.714	310.730
YGR155W	1	310.730	208.274	4.765	310.730	125.794	310.730	131.649	310.730	310.730	67.890	55.716	310.730	99.080	100.145	310.730	310.730	310.730	91.818	198.095	310.730	310.730	NaN	310.730	310.730	38.773	71.062	65.904	310.730	310.730	54.551	48.554	310.730	310.730	80.769	NaN	310.730	154.355	310.730	NaN	74.128	NaN	310.730	43.652	62.280	75.827	310.730	310.730	184.173
YGR157W	1	310.730	221.268	139.070	310.730	194.317	310.730	310.730	125.171	310.730	113.145	124.869	68.940	310.730	174.936	115.854	140.329	310.730	310.730	170.904	310.730	115.176	96.725	310.730	145.806	21.748	99.758	310.730	145.445	174.314	45.101	310.730	310.730	108.837	154.993	NaN	122.038	88.091	219.181	NaN	83.415	67.098	310.730	310.730	123.892	310.730	78.002	310.730	81.448
YGR158C	1	310.730	310.730	310.730	56.073	310.730	310.730	103.177	85.647	145.201	310.730	108.737	79.833	114.099	310.730	81.921	310.730	120.147	310.730	165.651	NaN	126.177	58.129	117.194	310.730	310.730	79.057	310.730	100.648	133.637	140.603	310.730	310.730	310.730	326.309	NaN	249.441	310.730	38.246	NaN	310.730	14.537	55.407	310.730	310.730	98.944	101.627	200.599	310.730
YGR161C	1	310.730	310.730	310.730	310.730	181.926	119.326	183.619	244.471	310.730	126.735	310.730	163.910	310.730	185.538	310.730	99.294	159.373	310.730	128.135	310.730	310.730	194.895	310.730	310.730	310.730	155.552	158.917	235.853	310.730	152.703	310.730	203.495	310.730	224.866	NaN	90.908	310.730	310.730	NaN	310.730	141.853	310.730	310.730	310.730	310.730	309.857	319.762	129.463
YGR163W	1	310.730	310.730	310.730	133.570	278.542	310.730	310.730	163.136	217.962	310.730	310.730	44.047	310.730	133.044	201.160	310.730	310.730	142.332	310.730	153.578	310.730	148.723	310.730	198.355	320.380	145.110	310.730	161.458	171.010	310.730	310.730	310.730	310.730	169.556	NaN	310.730	310.730	101.410	NaN	310.730	310.730	310.730	228.910	310.730	310.730	310.730	310.730	278.892
YGR165W	1	310.730	310.730	151.944	310.730	241.905	157.868	131.797	148.939	310.730	138.180	310.730	310.730	174.067	235.248	310.730	87.923	310.730	200.605	310.730	310.730	310.730	132.016	168.159	179.194	171.526	217.682	129.633	310.730	167.497	310.730	310.730	155.701	310.730	310.730	NaN	310.730	169.591	310.730	NaN	171.157	107.757	310.730	154.213	154.562	310.730	310.730	282.899	310.730
YGR166W	1	223.031	310.730	310.730	310.730	153.869	310.730	254.371	310.730	67.882	310.730	95.777	310.730	175.134	310.730	155.836	310.730	199.874	310.730	310.730	310.730	211.942	150.250	221.120	310.730	152.804	310.730	310.730	206.312	310.730	310.730	310.730	159.110	310.730	310.730	NaN	310.730	310.730	287.832	NaN	167.233	310.730	310.730	155.311	310.730	310.730	202.646	105.244	310.730
YGR169C	1	174.845	310.730	310.730	159.697	265.298	310.730	310.730	165.069	310.730	310.730	310.730	310.730	221.366	310.730	151.560	310.730	228.602	128.587	195.658	310.730	122.976	177.098	138.258	310.730	133.846	236.107	243.327	168.449	293.280	128.905	310.730	170.287	284.097	364.048	NaN	164.686	310.730	310.730	NaN	310.730	310.730	310.730	148.834	253.817	310.730	176.505	162.429	310.730
YGR170W	1	310.730	310.730	162.499	310.730	310.730	310.730	310.730	310.730	310.730	310.730	185.362	74.634	149.253	127.194	310.730	310.730	138.112	146.149	310.730	181.347	310.730	310.730	159.596	139.112	174.734	310.730	170.244	233.259	157.775	310.730	310.730	310.730	310.730	287.900	NaN	310.730	310.730	310.730	NaN	135.016	165.731	310.730	310.730	170.342	310.730	310.730	280.247	190.464
YGR171C	1	38.078	310.730	82.159	137.171	310.730	174.447	65.797	407.406	310.730	60.027	310.730	62.826	310.730	310.730	310.730	310.730	80.913	310.730	30.139	104.284	310.730	310.730	126.972	310.730	50.330	154.375	310.730	310.730	310.730	101.784	310.730	310.730	79.277	52.125	NaN	310.730	310.730	94.647	NaN	197.471	310.730	310.730	310.730	310.730	310.730	310.730	310.730	310.730
YGR172C	1	182.664	310.730	310.730	101.236	85.940	310.730	310.730	140.037	310.730	310.730	168.319	310.730	153.068	310.730	160.326	310.730	100.946	142.094	310.730	310.730	77.282	101.410	155.656	151.006	310.730	210.793	310.730	310.730	141.145	310.730	126.413	138.826	310.730	310.730	NaN	310.730	310.730	204.215	NaN	310.730	310.730	310.730	310.730	310.730	310.730	310.730	222.065	102.671
YGR173W	1	447.804	260.202	284.909	169.369	176.791	310.730	138.733	142.338	310.730	310.730	193.169	310.730	310.730	130.403	165.186	187.288	310.730	118.481	297.774	310.730	144.796	179.629	217.244	310.730	310.730	169.431	310.730	310.730	220.100	259.064	187.906	163.648	214.030	310.730	NaN	123.102	310.730	310.730	NaN	189.484	310.730	310.730	310.730	227.157	116.678	310.730	219.603	310.730
YGR174C	1	310.730	310.730	310.730	310.730	310.730	310.730	194.155	310.730	111.394	158.857	144.625	118.294	310.730	310.730	310.730	111.680	193.831	164.035	310.730	310.730	310.730	65.544	232.539	311.621	260.877	172.746	169.867	310.730	213.192	310.730	219.796	310.730	286.160	186.784	NaN	166.722	218.733	157.673	NaN	272.961	50.435	130.837	265.910	310.730	331.056	310.730	175.043	185.495
YGR174W-A	1	310.730	310.730	310.730	310.730	310.730	310.730	310.730	310.730	310.730	310.730	159.645	310.730	310.730	310.730	180.632	310.730	207.223	178.735	270.919	196.642	310.730	310.730	201.084	181.947	227.779	310.730	310.730	230.546	193.774	233.170	310.730	310.730	310.730	310.730	NaN	310.730	171.550	310.730	NaN	310.730	310.730	163.120	310.730	310.730	175.720	188.720	212.037	310.730
YGR178C	1	198.125	310.730	131.835	310.730	310.730	310.730	310.730	310.730	139.513	254.935	111.063	310.730	310.730	310.730	192.381	310.730	178.497	193.916	310.730	310.730	30.467	13.381	310.730	187.031	135.521	310.730	126.135	219.005	162.618	310.730	310.730	310.730	310.730	310.730	NaN	214.426	310.730	220.403	NaN	310.730	102.402	310.730	310.730	310.730	141.981	119.027	97.999	115.987
YGR180C	1	310.730	237.416	312.628	188.746	159.995	310.730	188.361	310.730	310.730	310.730	310.730	310.730	124.991	310.730	185.552	310.730	310.730	234.323	127.052	310.730	171.927	310.730	190.259	322.057	310.730	188.971	310.730	310.730	137.885	310.730	310.730	310.730	153.924	132.495	NaN	209.224	102.703	310.730	NaN	141.214	65.686	310.730	310.730	380.957	106.013	133.283	93.230	310.730
YGR181W	1	310.730	310.730	135.984	310.730	310.730	194.562	220.646	221.564	310.730	173.480	310.730	128.750	310.730	310.730	310.730	203.182	313.734	124.887	167.784	310.730	133.440	119.297	310.730	286.721	310.730	180.953	310.730	310.730	310.730	310.730	301.178	310.730	163.123	126.508	NaN	166.816	310.730	83.581	NaN	310.730	139.382	107.416	320.880	180.499	124.317	202.622	181.578	153.451
YGR183C	1	310.730	310.730	162.840	310.730	300.468	310.730	166.723	176.133	310.730	221.602	310.730	310.730	310.730	310.730	310.730	193.917	310.730	159.862	192.220	310.730	310.730	310.730	211.006	310.730	132.102	138.970	166.779	310.730	286.514	109.019	270.137	310.730	153.419	183.282	NaN	310.730	310.730	310.730	NaN	310.730	116.492	310.730	310.730	157.001	310.730	310.730	310.730	310.730
YGR184C	1	310.730	157.607	153.046	187.146	396.812	310.730	155.434	310.730	133.860	218.994	119.283	60.381	183.519	178.319	310.730	107.681	271.518	180.433	174.532	143.035	310.730	218.550	310.730	113.619	310.730	132.659	310.730	322.025	232.566	310.730	310.730	310.730	310.730	310.730	NaN	310.730	235.654	310.730	NaN	224.359	141.683	179.467	310.730	310.730	310.730	98.326	310.730	310.730
YGR185C	1	326.700	218.931	310.730	184.070	310.730	212.157	310.730	310.730	127.962	256.097	310.730	310.730	174.314	162.783	310.730	310.730	150.470	101.773	310.730	84.264	310.730	310.730	217.785	310.730	229.665	310.730	310.730	163.870	153.573	111.587	310.730	185.127	310.730	205.401	NaN	310.730	310.730	183.905	NaN	155.060	173.534	310.730	310.730	310.730	310.730	310.730	291.479	310.730
YGR187C	1	310.730	310.730	292.927	222.855	310.730	310.730	179.176	154.399	310.730	310.730	154.052	107.562	310.730	232.425	310.730	310.730	310.730	163.135	310.730	310.730	106.631	96.542	310.730	143.182	310.730	114.946	310.730	175.281	310.730	137.615	189.885	313.868	310.730	310.730	NaN	310.730	310.730	175.480	NaN	163.081	150.039	310.730	310.730	207.039	310.730	189.811	190.788	177.088
YGR188C	1	310.730	122.784	310.730	310.730	50.575	127.646	202.310	54.817	310.730	310.730	310.730	15.953	60.436	310.730	310.730	310.730	310.730	310.730	187.635	310.730	55.692	310.730	310.730	310.730	296.102	310.730	310.730	129.557	69.986	131.584	310.730	310.730	310.730	310.730	NaN	NaN	NaN	80.138	NaN	310.730	NaN	310.730	26.535	310.730	51.951	310.730	310.730	31.459
YGR192C	1	189.798	310.730	254.164	203.921	231.654	310.730	310.730	309.506	310.730	174.069	112.440	65.990	310.730	167.541	310.730	179.378	310.730	170.513	132.520	164.223	168.911	161.098	310.730	167.425	150.477	310.730	187.444	161.723	145.555	187.654	310.730	310.730	310.730	208.024	NaN	136.999	310.730	310.730	NaN	310.730	310.730	310.730	310.730	310.730	175.205	310.730	175.344	155.632
YGR193C	1	310.730	310.730	310.730	271.347	310.730	310.730	310.730	204.601	71.762	310.730	214.382	150.818	200.069	310.730	310.730	120.740	310.730	153.509	310.730	198.774	310.730	153.559	175.458	310.730	359.287	331.081	229.479	292.443	145.129	253.744	310.730	310.730	190.566	237.675	NaN	169.850	184.619	310.730	NaN	310.730	310.730	310.730	310.730	249.103	223.831	249.683	310.730	310.730
YGR194C	1	310.730	310.730	310.730	310.730	191.792	247.913	226.459	310.730	310.730	217.189	171.815	84.394	310.730	310.730	153.578	67.910	310.730	254.234	310.730	58.460	310.730	310.730	310.730	185.820	310.730	310.730	257.244	310.730	310.730	271.623	104.928	310.730	310.730	105.183	NaN	129.234	128.608	310.730	NaN	238.877	310.730	92.290	209.605	122.170	114.603	310.730	310.730	174.253
YGR195W	1	172.208	310.730	310.730	310.730	310.730	310.730	172.655	212.351	200.423	228.723	310.730	79.719	163.206	299.300	200.730	310.730	310.730	310.730	221.415	310.730	129.641	172.814	166.006	168.271	310.730	310.730	310.730	224.398	310.730	310.730	255.826	310.730	310.730	310.730	NaN	105.986	310.730	203.229	NaN	310.730	310.730	88.888	310.730	310.730	310.730	129.344	231.664	310.730
YGR196C	1	310.730	310.730	310.730	200.803	206.223	281.593	310.730	310.730	167.087	235.362	310.730	310.730	224.209	195.613	209.044	310.730	310.730	113.173	235.969	253.805	195.031	310.730	203.540	230.741	186.240	257.236	208.840	165.719	182.086	310.730	322.651	310.730	310.730	310.730	NaN	310.730	279.935	310.730	NaN	310.730	310.730	310.730	310.730	310.730	310.730	310.730	310.730	137.113
YGR199W	1	225.236	310.730	310.730	396.022	310.730	310.730	310.730	398.544	140.561	159.907	224.636	83.096	237.413	201.029	310.730	332.012	270.436	310.730	159.113	310.730	126.774	54.243	228.408	148.277	350.977	142.960	310.730	310.730	232.831	310.730	180.323	310.730	227.421	310.730	NaN	310.730	310.730	310.730	NaN	277.307	117.237	141.462	230.098	243.766	310.730	196.632	222.408	310.730
YGR200C	1	310.730	246.721	310.730	310.730	162.743	310.730	188.086	223.833	283.092	310.730	132.215	310.730	232.850	135.716	310.730	48.212	310.730	310.730	310.730	230.708	310.730	310.730	159.491	310.730	310.730	254.548	145.915	206.528	160.782	310.730	310.730	310.730	310.730	310.730	NaN	310.730	310.730	310.730	NaN	81.536	310.730	82.165	310.730	310.730	310.730	154.828	165.007	310.730
YGR201C	1	176.256	160.343	244.932	230.809	146.059	318.758	166.006	310.730	61.607	310.730	129.381	310.730	246.168	310.730	166.227	310.730	170.245	197.207	310.730	157.426	310.730	220.516	186.394	310.730	310.730	310.730	251.013	159.983	310.730	310.730	310.730	310.730	185.627	232.009	NaN	168.430	216.165	217.003	NaN	207.797	310.730	166.481	223.592	310.730	310.730	310.730	310.730	310.730
YGR202C	1	310.730	246.311	173.860	198.706	199.693	310.730	310.730	148.150	310.730	310.730	310.730	205.661	242.359	162.974	193.860	182.890	310.730	202.702	310.730	310.730	129.906	310.730	310.730	310.730	212.897	158.331	206.513	203.404	310.730	310.730	106.321	310.730	377.630	210.539	NaN	114.045	310.730	310.730	NaN	151.741	310.730	157.043	310.730	230.272	79.917	166.679	78.640	169.163
YGR203W	1	310.730	206.891	310.730	310.730	203.400	310.730	184.642	310.730	124.978	310.730	310.730	310.730	310.730	159.383	217.877	310.730	310.730	99.784	247.160	232.623	310.730	194.127	335.987	153.611	162.408	170.845	310.730	175.234	310.730	310.730	162.278	310.730	313.535	310.730	NaN	310.730	310.730	310.730	NaN	207.691	73.715	310.730	310.730	204.376	310.730	167.672	310.730	138.553
YGR204W	1	NaN	NaN	NaN	NaN	NaN	NaN	NaN	NaN	NaN	NaN	NaN	NaN	NaN	NaN	NaN	NaN	NaN	NaN	NaN	NaN	NaN	NaN	NaN	NaN	NaN	NaN	NaN	NaN	NaN	NaN	NaN	NaN	NaN	NaN	NaN	NaN	NaN	NaN	NaN	NaN	NaN	NaN	NaN	NaN	NaN	NaN	NaN	NaN
YGR205W	1	478.465	187.562	310.730	218.492	310.730	191.427	310.730	310.730	90.306	310.730	116.903	310.730	183.577	177.316	136.391	310.730	310.730	149.996	300.253	310.730	310.730	277.236	242.954	310.730	166.899	335.014	172.554	179.650	222.643	310.730	310.730	310.730	310.730	226.192	NaN	162.375	292.012	310.730	NaN	310.730	310.730	310.730	310.730	228.901	310.730	310.730	310.730	310.730
YGR206W	1	183.580	164.645	310.730	170.062	270.557	310.730	310.730	310.730	310.730	310.730	310.730	310.730	310.730	310.730	253.635	310.730	152.499	310.730	310.730	310.730	310.730	310.730	179.247	310.730	161.751	222.960	310.730	244.553	200.616	176.834	310.730	310.730	145.362	310.730	NaN	368.411	310.730	310.730	NaN	238.094	310.730	121.142	310.730	266.079	310.730	310.730	310.730	310.730
YGR207C	1	310.730	310.730	310.730	310.730	310.730	310.730	170.540	310.730	310.730	310.730	310.730	174.289	166.668	214.795	149.294	310.730	310.730	165.389	244.901	133.382	310.730	310.730	310.730	229.688	149.540	310.730	310.730	310.730	310.730	252.278	310.730	310.730	310.730	310.730	NaN	310.730	310.730	310.730	NaN	310.730	225.160	130.070	310.730	310.730	188.766	310.730	141.031	162.925
YGR208W	1	310.730	310.730	310.730	310.730	260.095	247.002	215.890	310.730	310.730	151.760	219.106	54.954	310.730	169.055	173.578	310.730	310.730	259.414	175.821	310.730	310.730	193.316	310.730	310.730	310.730	228.626	192.430	310.730	211.811	270.422	168.401	310.730	310.730	155.903	NaN	310.730	197.349	72.287	NaN	310.730	62.300	148.905	310.730	152.219	220.964	153.116	310.730	60.661
YGR209C	1	160.833	310.730	310.730	310.730	148.820	310.730	310.730	128.613	156.457	310.730	260.777	310.730	310.730	159.564	155.086	58.218	310.730	200.975	124.458	136.575	134.645	254.051	310.730	174.079	196.174	310.730	106.994	310.730	281.468	310.730	153.592	148.050	294.343	310.730	NaN	310.730	153.542	180.159	NaN	163.183	310.730	247.921	268.279	310.730	71.599	310.730	310.730	198.671
YGR210C	1	310.730	310.730	98.307	310.730	295.617	310.730	168.886	254.693	310.730	179.300	310.730	56.022	195.607	310.730	259.971	310.730	157.608	176.806	196.327	310.730	181.632	310.730	310.730	310.730	310.730	136.642	310.730	163.274	310.730	310.730	310.730	172.795	310.730	310.730	NaN	310.730	310.730	310.730	NaN	176.177	310.730	166.185	310.730	310.730	310.730	175.432	310.730	224.729
YGR213C	1	310.730	199.862	377.347	314.457	310.730	310.730	172.534	310.730	310.730	310.730	310.730	310.730	267.554	231.783	310.730	310.730	310.730	161.593	310.730	310.730	214.521	310.730	199.190	165.194	166.162	177.752	310.730	310.730	215.066	310.730	310.730	197.606	328.970	310.730	NaN	310.730	206.069	310.730	NaN	310.730	112.159	178.366	183.799	159.917	214.089	213.391	310.730	210.779
YGR214W	1	310.730	310.730	310.730	154.300	214.820	270.796	168.309	152.121	310.730	123.094	310.730	167.457	310.730	310.730	310.730	310.730	248.887	167.263	310.730	191.021	145.818	310.730	279.947	189.693	238.813	310.730	310.730	111.406	188.626	283.697	368.897	310.730	310.730	243.644	NaN	310.730	310.730	188.394	NaN	290.776	310.730	310.730	248.295	310.730	310.730	310.730	143.294	310.730
YGR217W	1	234.553	192.050	310.730	225.302	186.172	167.408	250.921	310.730	310.730	205.385	310.730	125.109	310.730	147.571	188.512	310.730	310.730	183.596	310.730	157.576	310.730	310.730	310.730	247.606	310.730	165.558	154.755	201.578	310.730	185.568	174.905	192.983	310.730	250.330	NaN	310.730	310.730	121.017	NaN	310.730	310.730	310.730	253.465	170.984	143.281	310.730	310.730	97.023
YGR218W	1	310.730	310.730	213.979	310.730	115.780	310.730	310.730	310.730	310.730	292.642	157.819	310.730	310.730	310.730	142.108	90.888	310.730	310.730	170.571	310.730	139.152	310.730	273.096	175.796	169.004	310.730	165.301	310.730	301.935	310.730	196.491	310.730	310.730	235.039	NaN	71.965	310.730	310.730	NaN	310.730	310.730	88.873	156.576	164.262	310.730	174.719	187.073	141.110
YGR223C	1	310.730	222.644	292.745	451.468	310.730	310.730	310.730	310.730	286.764	210.209	310.730	104.155	310.730	172.297	220.651	308.749	310.730	310.730	310.730	223.478	310.730	186.973	310.730	310.730	177.603	310.730	138.888	310.730	310.730	199.536	212.024	310.730	284.890	204.380	NaN	202.613	187.573	188.328	NaN	166.297	310.730	310.730	310.730	242.329	347.785	310.730	170.990	176.329
YGR225W	1	101.002	310.730	310.730	167.179	310.730	310.730	225.813	180.574	195.280	310.730	145.381	161.665	310.730	183.068	166.921	174.881	310.730	389.559	310.730	154.448	205.180	310.730	310.730	145.373	219.730	310.730	251.218	310.730	218.275	113.203	310.730	310.730	168.734	310.730	NaN	199.841	115.459	141.903	NaN	186.505	310.730	310.730	310.730	310.730	310.730	188.614	310.730	135.584
YGR227W	1	289.079	251.852	223.514	450.212	310.730	310.730	310.730	247.821	171.744	310.730	310.730	115.175	310.730	310.730	257.063	167.369	310.730	157.014	310.730	133.308	143.324	130.186	279.905	182.994	193.858	248.822	310.730	236.306	201.487	220.118	4.442	265.177	173.986	191.897	NaN	310.730	232.272	216.123	NaN	310.730	310.730	439.081	214.935	235.583	210.812	310.730	113.694	310.730
YGR229C	1	64.093	310.730	310.730	310.730	158.110	310.730	189.826	310.730	238.506	171.796	47.934	122.161	310.730	168.470	310.730	310.730	246.713	310.730	310.730	310.730	129.019	196.897	310.730	209.233	130.419	310.730	156.929	310.730	191.595	310.730	151.742	310.730	310.730	187.690	NaN	126.830	310.730	310.730	NaN	310.730	310.730	130.233	122.729	310.730	310.730	310.730	85.216	122.439
YGR230W	1	220.073	310.730	188.844	310.730	310.730	310.730	310.730	215.826	190.483	310.730	310.730	151.463	262.149	194.353	310.730	96.981	194.501	310.730	198.180	210.436	207.837	310.730	226.270	164.728	204.370	233.789	310.730	164.941	153.712	310.730	186.103	195.482	257.527	310.730	NaN	173.680	310.730	339.647	NaN	310.730	310.730	310.730	310.730	310.730	272.608	155.211	310.730	310.730
YGR231C	1	179.118	310.730	310.730	198.203	310.730	167.543	165.242	310.730	310.730	115.420	310.730	310.730	251.374	194.416	310.730	90.865	348.493	310.730	190.845	100.127	310.730	310.730	310.730	310.730	310.730	146.879	134.082	153.274	310.730	33.376	310.730	364.374	310.730	156.516	NaN	142.476	310.730	310.730	NaN	310.730	82.262	310.730	121.787	181.868	241.923	182.344	310.730	310.730
YGR232W	1	181.213	213.926	310.730	310.730	310.730	310.730	310.730	195.318	100.839	310.730	136.106	167.424	176.268	184.558	159.802	146.415	310.730	165.889	199.731	310.730	195.670	229.259	228.963	310.730	310.730	310.730	310.730	224.883	286.966	310.730	310.730	310.730	310.730	310.730	NaN	310.730	310.730	310.730	NaN	134.201	310.730	310.730	310.730	281.516	132.275	310.730	310.730	293.246
YGR234W	1	310.730	165.698	280.424	330.290	310.730	310.730	283.443	193.272	310.730	190.993	310.730	310.730	310.730	207.859	310.730	127.028	133.486	234.810	217.054	310.730	310.730	310.730	149.415	310.730	174.853	370.008	191.364	310.730	201.071	185.514	310.730	225.144	197.677	310.730	NaN	220.831	310.730	310.730	NaN	182.710	112.495	310.730	310.730	219.240	310.730	310.730	310.730	310.730
YGR235C	1	310.730	166.697	310.730	176.529	164.869	241.043	310.730	310.730	160.397	310.730	147.705	128.297	145.619	165.513	182.973	310.730	258.335	95.025	310.730	310.730	196.327	191.346	310.730	163.075	190.248	262.245	170.553	310.730	224.589	310.730	219.185	213.037	310.730	310.730	NaN	213.979	168.347	310.730	NaN	201.309	206.393	219.929	310.730	310.730	310.730	310.730	310.730	310.730
YGR237C	1	310.730	310.730	236.140	310.730	194.967	310.730	310.730	347.484	310.730	160.317	310.730	310.730	301.384	130.336	155.253	123.526	310.730	310.730	97.097	177.887	310.730	310.730	222.951	168.699	310.730	310.730	310.730	310.730	146.673	310.730	376.339	310.730	310.730	208.881	NaN	310.730	142.367	310.730	NaN	310.730	310.730	310.730	310.730	310.730	242.042	310.730	138.699	150.712
YGR238C	1	265.513	127.203	137.698	282.604	196.806	312.211	163.490	310.730	131.972	310.730	74.324	75.223	310.730	167.076	184.312	136.008	158.562	310.730	218.148	91.393	310.730	310.730	216.392	184.313	310.730	310.730	310.730	227.460	195.846	310.730	180.851	195.788	310.730	328.652	NaN	310.730	310.730	310.730	NaN	124.469	310.730	115.782	217.074	310.730	310.730	183.606	150.197	195.259
YGR243W	1	188.803	185.523	224.966	310.730	202.757	202.845	310.730	216.267	185.739	310.730	310.730	140.249	207.608	180.989	310.730	57.076	310.730	310.730	216.245	310.730	221.104	158.434	157.408	147.893	310.730	175.696	310.730	310.730	181.477	156.763	363.844	310.730	204.409	310.730	NaN	237.355	310.730	155.650	NaN	310.730	62.228	310.730	310.730	421.814	310.730	310.730	179.737	310.730
YGR244C	1	192.820	310.730	310.730	155.846	192.777	222.251	188.798	310.730	180.707	379.953	159.846	310.730	310.730	184.121	141.142	69.319	250.568	310.730	310.730	50.238	204.059	310.730	208.481	310.730	242.538	310.730	230.307	310.730	310.730	66.312	310.730	279.817	310.730	310.730	NaN	114.350	219.270	240.033	NaN	194.733	310.730	310.730	310.730	267.982	310.730	310.730	177.156	310.730
YGR247W	1	310.730	310.730	180.488	310.730	252.034	310.730	186.483	310.730	310.730	173.636	310.730	223.293	219.375	146.120	310.730	86.780	310.730	310.730	185.350	168.807	243.912	310.730	205.161	310.730	245.311	320.404	219.035	310.730	172.812	310.730	310.730	310.730	310.730	192.247	NaN	310.730	310.730	360.856	NaN	310.730	310.730	177.620	209.952	310.730	171.642	248.166	310.730	310.730
YGR248W	1	338.082	310.730	310.730	310.730	205.052	205.487	177.921	310.730	168.148	310.730	310.730	310.730	158.663	310.730	156.760	86.432	310.730	310.730	165.510	73.204	310.730	310.730	176.503	310.730	260.582	310.730	220.525	310.730	213.749	310.730	310.730	159.343	222.366	164.516	NaN	168.886	310.730	160.967	NaN	205.769	113.946	193.765	310.730	310.730	310.730	310.730	216.398	310.730
YGR249W	1	162.903	310.730	210.449	200.337	310.730	310.730	205.117	310.730	154.894	310.730	112.037	310.730	217.924	113.325	152.148	102.737	310.730	310.730	310.730	310.730	251.304	310.730	310.730	158.533	310.730	146.814	310.730	223.535	202.222	310.730	310.730	310.730	310.730	212.116	NaN	210.527	310.730	168.185	NaN	208.796	310.730	310.730	310.730	310.730	310.730	310.730	310.730	162.129
YGR250C	1	NaN	NaN	NaN	NaN	NaN	NaN	NaN	NaN	NaN	NaN	NaN	NaN	NaN	NaN	NaN	NaN	NaN	NaN	NaN	NaN	NaN	NaN	NaN	NaN	NaN	NaN	NaN	NaN	NaN	NaN	NaN	NaN	NaN	NaN	NaN	NaN	NaN	NaN	NaN	NaN	NaN	NaN	NaN	NaN	NaN	NaN	NaN	NaN
YGR253C	1	310.730	149.315	310.730	310.730	310.730	310.730	144.671	310.730	107.029	180.522	310.730	310.730	310.730	310.730	206.787	61.246	196.651	177.680	145.520	NaN	67.922	102.234	164.006	254.393	310.730	185.380	310.730	310.730	144.328	310.730	310.730	230.088	157.570	123.676	NaN	174.626	336.675	310.730	NaN	126.647	310.730	310.730	310.730	310.730	108.435	106.714	115.089	124.123
YGR254W	1	162.357	62.537	310.730	310.730	310.730	310.730	310.730	310.730	310.730	121.766	310.730	104.159	310.730	307.915	310.730	267.472	310.730	310.730	268.007	153.826	159.055	310.730	310.730	181.178	310.730	116.274	310.730	310.730	162.027	133.314	183.464	189.384	205.678	310.730	NaN	310.730	310.730	310.730	NaN	310.730	310.730	153.758	310.730	145.938	355.460	310.730	100.922	159.199
YGR255C	1	330.010	310.730	310.730	174.202	301.019	310.730	310.730	310.730	310.730	260.875	157.173	126.994	211.602	310.730	310.730	310.730	156.982	310.730	310.730	310.730	154.151	148.984	213.077	140.777	125.732	201.522	180.053	141.085	177.071	310.730	310.730	310.730	212.328	310.730	NaN	310.730	310.730	50.363	NaN	131.571	96.948	310.730	310.730	310.730	310.730	310.730	310.730	76.832
YGR256W	1	310.730	310.730	310.730	310.730	310.730	310.730	185.153	182.472	55.107	310.730	161.305	310.730	163.760	158.482	310.730	139.317	310.730	122.513	310.730	310.730	151.798	121.309	310.730	310.730	237.327	310.730	310.730	198.844	310.730	310.730	183.688	173.904	222.661	246.258	NaN	310.730	336.577	310.730	NaN	212.994	108.240	174.447	310.730	237.172	310.730	182.061	310.730	109.550
YGR257C	1	186.760	334.316	310.730	264.172	248.477	272.299	139.032	121.856	128.147	310.730	310.730	310.730	310.730	310.730	132.104	150.518	293.631	310.730	203.440	310.730	194.106	128.481	310.730	162.054	310.730	134.467	310.730	310.730	137.241	310.730	228.001	310.730	310.730	310.730	NaN	310.730	190.271	132.583	NaN	153.370	310.730	310.730	310.730	310.730	310.730	222.421	160.120	110.250
YGR260W	1	310.730	230.492	181.907	310.730	202.569	310.730	233.005	310.730	312.720	396.076	37.393	310.730	310.730	220.680	310.730	310.730	475.679	276.242	310.730	73.047	310.730	121.953	310.730	310.730	164.394	140.599	105.016	310.730	211.744	310.730	310.730	198.745	179.379	145.252	NaN	310.730	217.913	168.789	NaN	310.730	41.464	209.019	163.533	321.235	310.730	310.730	310.730	310.730
YGR261C	1	242.047	206.870	310.730	310.730	159.886	310.730	310.730	310.730	151.927	253.150	310.730	310.730	310.730	164.415	217.917	439.329	201.806	310.730	247.821	310.730	162.018	174.801	231.666	183.905	310.730	310.730	310.730	310.730	168.877	310.730	169.451	152.196	310.730	310.730	NaN	219.635	310.730	158.211	NaN	310.730	310.730	189.262	137.923	310.730	259.986	164.735	310.730	310.730
YGR262C	1	310.730	310.730	106.511	310.730	310.730	127.241	64.672	84.960	118.847	131.088	310.730	75.631	310.730	310.730	129.925	36.997	310.730	310.730	310.730	113.522	310.730	60.980	86.323	111.852	310.730	66.387	310.730	92.980	310.730	310.730	78.005	310.730	113.816	310.730	NaN	310.730	310.730	140.343	NaN	310.730	33.054	310.730	128.310	96.330	60.805	310.730	56.512	109.379
YGR266W	1	343.191	183.337	208.387	310.730	310.730	310.730	310.730	178.386	310.730	242.900	310.730	67.135	180.547	275.496	310.730	190.378	184.339	198.149	310.730	177.748	225.085	310.730	310.730	310.730	310.730	310.730	310.730	193.278	310.730	144.252	310.730	310.730	310.730	310.730	NaN	310.730	216.847	194.710	NaN	310.730	310.730	263.552	179.009	130.304	179.261	130.765	310.730	202.722
YGR270W	1	174.311	294.610	310.730	153.754	155.965	310.730	101.340	81.766	310.730	117.004	310.730	310.730	172.161	310.730	310.730	NaN	310.730	115.381	310.730	106.879	310.730	90.267	185.181	310.730	310.730	310.730	310.730	310.730	106.246	178.082	310.730	190.718	310.730	310.730	NaN	310.730	310.730	310.730	NaN	310.730	115.257	310.730	310.730	117.682	158.736	183.276	258.798	175.504
YGR271W	1	310.730	221.125	179.029	310.730	310.730	310.730	310.730	310.730	310.730	310.730	217.790	310.730	310.730	310.730	310.730	208.701	310.730	215.093	189.566	310.730	262.405	140.071	214.848	310.730	192.676	161.660	310.730	310.730	208.980	310.730	310.730	310.730	249.177	310.730	NaN	124.460	178.928	310.730	NaN	82.690	182.767	119.949	161.721	137.772	208.442	142.280	437.776	310.730
YGR273C	1	310.730	310.730	218.843	155.479	247.608	310.730	199.439	310.730	310.730	310.730	145.909	310.730	303.068	331.470	254.795	310.730	310.730	122.904	246.131	310.730	145.462	310.730	310.730	153.195	164.913	210.369	310.730	160.925	310.730	310.730	310.730	211.805	310.730	299.190	NaN	310.730	136.575	310.730	NaN	310.730	310.730	310.730	228.934	310.730	310.730	310.730	310.730	310.730
YGR275W	1	196.804	248.408	310.730	310.730	149.112	204.580	166.725	175.847	69.927	220.046	167.300	310.730	193.651	310.730	484.085	159.106	179.007	310.730	186.375	164.428	229.231	310.730	310.730	310.730	198.385	310.730	310.730	146.442	226.415	310.730	310.730	252.266	310.730	246.200	NaN	151.165	211.413	187.932	NaN	202.510	310.730	145.952	160.019	274.120	173.606	310.730	310.730	310.730
YGR276C	1	344.693	310.730	310.730	155.239	251.744	310.730	300.421	205.714	120.872	310.730	246.496	310.730	146.414	310.730	310.730	310.730	163.530	310.730	188.057	310.730	310.730	156.747	179.875	220.677	151.064	186.131	257.590	244.803	310.730	310.730	229.977	472.549	172.481	155.302	NaN	184.647	260.636	310.730	NaN	178.226	134.025	310.730	310.730	162.958	254.750	310.730	310.730	310.730
YGR277C	1	310.730	133.490	164.583	310.730	107.576	86.022	310.730	67.418	310.730	310.730	310.730	310.730	310.730	310.730	101.780	310.730	246.593	310.730	116.345	NaN	128.405	310.730	310.730	310.730	310.730	137.936	310.730	310.730	310.730	310.730	425.689	271.209	140.049	310.730	NaN	133.714	159.355	73.963	NaN	98.174	NaN	310.730	310.730	310.730	220.568	161.278	310.730	97.016
YGR278W	1	310.730	310.730	137.774	310.730	310.730	310.730	310.730	310.730	275.752	163.759	138.360	310.730	141.235	310.730	310.730	310.730	76.272	310.730	149.775	76.397	310.730	310.730	128.073	201.041	310.730	310.730	264.379	310.730	310.730	126.161	310.730	220.138	310.730	212.217	NaN	310.730	131.280	310.730	NaN	153.224	88.987	310.730	310.730	196.293	310.730	120.132	179.181	310.730
YGR279C	1	223.187	292.901	310.730	310.730	310.730	310.730	163.447	161.398	310.730	310.730	310.730	310.730	310.730	200.190	151.767	129.069	310.730	162.585	310.730	310.730	254.575	172.152	310.730	188.215	179.152	301.990	310.730	148.354	310.730	260.942	310.730	310.730	310.730	169.923	NaN	224.685	199.945	310.730	NaN	312.588	142.397	234.853	140.792	260.825	178.016	147.408	143.692	310.730
YGR281W	1	310.730	165.003	226.052	310.730	310.730	310.730	414.895	310.730	177.816	310.730	310.730	310.730	310.730	164.678	310.730	310.730	310.730	129.184	216.465	310.730	310.730	156.782	310.730	310.730	310.730	310.730	310.730	223.164	213.951	130.733	170.010	310.730	310.730	310.730	NaN	162.024	222.110	310.730	NaN	132.344	310.730	310.730	310.730	336.011	253.108	310.730	233.493	310.730
YGR282C	1	310.730	323.129	183.444	310.730	157.953	310.730	327.027	310.730	310.730	152.997	310.730	125.859	310.730	177.493	169.335	184.239	175.180	213.293	310.730	211.157	310.730	247.788	310.730	313.046	310.730	310.730	124.952	310.730	310.730	310.730	205.863	156.914	171.638	207.319	NaN	310.730	310.730	215.259	NaN	194.193	310.730	310.730	310.730	175.175	192.634	310.730	146.469	310.730
YGR283C	1	185.532	310.730	134.810	198.977	310.730	310.730	191.586	161.485	192.787	193.950	310.730	310.730	310.730	310.730	310.730	75.386	310.730	310.730	310.730	310.730	245.659	157.544	195.358	192.945	143.802	310.730	310.730	310.730	171.475	141.544	310.730	310.730	310.730	109.903	NaN	310.730	214.271	310.730	NaN	310.730	220.327	310.730	310.730	213.223	185.098	310.730	310.730	310.730
YGR284C	1	182.004	310.730	251.869	310.730	310.730	310.730	310.730	210.343	130.431	172.561	233.789	310.730	310.730	265.539	310.730	179.652	310.730	234.309	209.664	154.981	289.611	139.771	167.044	310.730	310.730	191.614	310.730	310.730	252.670	310.730	168.515	205.166	310.730	232.228	NaN	310.730	188.755	165.454	NaN	147.032	310.730	310.730	310.730	168.472	179.257	188.868	169.797	310.730
YGR285C	1	310.730	310.730	120.790	310.730	109.263	161.878	117.733	95.059	310.730	39.563	165.507	25.765	310.730	310.730	277.821	17.361	310.730	310.730	310.730	166.296	105.042	310.730	310.730	87.411	310.730	91.850	196.910	90.884	310.730	310.730	71.118	187.502	310.730	98.362	NaN	148.741	310.730	310.730	NaN	19.495	310.730	213.747	123.143	15.390	46.501	310.730	310.730	169.923
YGR286C	1	260.941	147.425	310.730	261.445	310.730	132.972	183.134	226.659	310.730	310.730	310.730	220.626	174.711	310.730	310.730	310.730	310.730	171.315	310.730	310.730	310.730	310.730	310.730	337.572	159.310	310.730	310.730	310.730	179.177	293.170	173.399	310.730	310.730	310.730	NaN	310.730	310.730	189.518	NaN	221.991	81.663	310.730	310.730	310.730	165.508	310.730	310.730	131.506
YGR287C	1	310.730	310.730	227.030	310.730	310.730	400.899	216.320	158.772	178.493	243.611	310.730	151.376	310.730	310.730	310.730	310.730	310.730	205.306	310.730	180.372	310.730	228.641	133.308	253.399	310.730	292.708	310.730	193.947	218.242	256.451	142.170	257.754	181.803	193.125	NaN	296.456	310.730	180.984	NaN	147.558	137.152	404.871	254.215	207.957	310.730	310.730	133.237	158.252
YGR288W	1	310.730	160.673	310.730	310.730	217.466	209.696	128.253	310.730	310.730	151.635	310.730	94.437	306.465	181.487	310.730	101.301	310.730	310.730	339.303	310.730	189.079	211.414	240.463	194.484	310.730	310.730	192.985	202.846	224.507	310.730	310.730	211.824	310.730	310.730	NaN	310.730	310.730	310.730	NaN	166.042	98.926	158.941	215.483	157.522	162.923	139.772	310.730	141.068
YGR289C	1	310.730	310.730	347.242	213.914	310.730	265.944	166.366	191.284	299.409	310.730	179.728	310.730	310.730	310.730	310.730	310.730	310.730	129.417	235.682	310.730	145.282	67.317	310.730	310.730	310.730	310.730	178.337	310.730	310.730	181.312	310.730	348.996	226.503	310.730	NaN	136.477	310.730	114.217	NaN	388.376	81.801	153.423	201.564	310.730	310.730	156.057	156.242	113.448
YGR292W	1	310.730	310.730	310.730	310.730	310.730	310.730	96.567	310.730	110.792	310.730	310.730	91.263	265.688	164.270	131.561	168.732	231.781	145.221	194.724	310.730	310.730	209.548	157.697	165.635	310.730	310.730	310.730	173.890	310.730	310.730	184.915	310.730	310.730	310.730	NaN	310.730	310.730	136.867	NaN	310.730	310.730	310.730	310.730	310.730	269.443	310.730	310.730	63.014
YGR294W	1	310.730	310.730	244.910	209.203	191.342	170.727	160.764	310.730	65.513	310.730	496.421	310.730	310.730	343.443	189.493	121.055	310.730	310.730	310.730	310.730	170.819	188.135	310.730	262.803	171.080	259.536	310.730	310.730	333.595	310.730	310.730	148.294	303.289	257.891	NaN	310.730	310.730	151.719	NaN	125.432	152.456	310.730	310.730	310.730	310.730	310.730	310.730	121.159
YGR295C	1	310.730	310.730	152.697	183.441	381.677	310.730	310.730	310.730	310.730	210.835	310.730	310.730	228.468	289.474	253.404	154.561	310.730	310.730	310.730	79.187	310.730	189.750	310.730	310.730	310.730	263.272	194.543	291.306	145.334	161.173	187.641	310.730	308.072	310.730	NaN	310.730	117.462	167.875	NaN	152.985	73.390	310.730	195.147	132.979	310.730	190.450	110.256	133.209
[truncated: 310 more columns]
