# Supplementary material for: Global Linkage Map Connects Meiotic Centromere Function to Chromosome Size in Budding Yeast
Source: G3 (Bethesda). 2013 Oct 1;3(10):1741–51. doi: 10.1534/g3.113.007377 (PMC3789798; doi:10.1534/g3.113.007377)
Supplement: Supporting Information [file supp_g3.113.007377_FileS1.zip › Baryshnikova_genetic_distances_chr8.txt]

ORF	GWEIGHT	YHL047C	YHL046C	YHL045W	YHL044W	YHL043W	YHL042W	YHL041W	YHL040C	YHL039W	YHL037C	YHL036W	YHL035C	YHL034C	YHL033C	YHL032C	YHL029C	YHL028W	YHL027W	YHL026C	YHL025W	YHL024W	YHL023C	YHL022C	YHL021C	YHL020C	YHL019C	YHL017W	YHL016C	YHL014C	YHL013C	YHL012W	YHL010C	YHL009C	YHL008C	YHL006C	YHL002W	YHR001W-A	YHR003C	YHR004C	YHR006W	YHR008C	YHR009C	YHR012W	YHR014W	YHR015W	YHR016C	YHR017W	YHR021C
EWEIGHT		1	1	1	1	1	1	1	1	1	1	1	1	1	1	1	1	1	1	1	1	1	1	1	1	1	1	1	1	1	1	1	1	1	1	1	1	1	1	1	1	1	1	1	1	1	1	1	1
YHL048C-A	1	-0.000	10.414	11.678	12.127	21.331	21.256	24.196	24.724	27.336	41.337	36.570	45.590	59.198	69.351	69.835	71.004	72.478	NaN	96.023	19.215	106.250	98.420	100.211	67.101	56.795	89.228	98.062	115.591	122.268	85.561	106.739	294.574	196.608	310.730	188.929	290.748	149.229	181.619	147.981	142.161	230.869	136.610	310.730	146.476	160.453	177.587	174.724	310.730
YHL047C	1	-0.000	6.693	8.670	NaN	9.491	7.392	12.637	11.150	15.638	31.545	48.314	45.554	52.735	34.599	47.996	52.209	44.827	NaN	81.366	33.505	72.508	56.662	65.737	85.173	119.123	88.398	107.232	88.195	113.143	117.753	134.241	142.842	144.384	310.730	97.197	159.706	165.907	127.896	72.726	310.730	117.366	178.864	123.113	245.906	310.730	187.996	203.440	103.868
YHL044W	1	7.591	8.325	4.246	-0.000	4.757	3.887	6.182	14.372	45.865	55.870	51.214	42.324	53.954	55.485	60.190	89.501	83.467	NaN	97.999	59.231	79.771	120.504	76.330	88.792	134.566	103.132	117.636	126.598	125.426	143.524	115.059	103.623	108.959	108.121	299.678	310.730	145.220	129.399	310.730	141.383	149.082	116.908	160.060	136.178	129.277	215.726	173.076	310.730
YHL040C	1	28.230	17.523	16.001	10.676	8.377	11.453	1.896	-0.000	11.851	19.382	26.526	28.392	36.097	31.264	33.013	36.996	51.914	NaN	81.585	120.743	57.176	149.631	103.594	67.760	83.877	84.740	97.972	84.032	105.670	104.203	93.432	106.828	183.112	98.920	125.776	129.480	134.788	112.637	156.938	162.067	71.900	151.659	314.826	131.850	195.509	176.692	150.247	310.730
YHL038C	1	25.852	15.393	15.140	14.755	18.878	25.102	21.072	7.170	NaN	-0.000	NaN	4.780	17.529	12.224	29.930	34.552	33.993	NaN	55.996	36.503	53.425	41.636	46.832	46.253	92.470	72.454	68.085	72.849	72.634	85.894	92.661	95.850	89.968	63.302	84.044	170.928	120.675	113.660	159.797	158.280	310.730	254.331	310.730	127.980	98.426	87.713	228.311	310.730
YHL034C	1	61.765	70.582	60.468	51.459	48.675	43.977	52.884	46.499	41.420	45.462	21.470	2.938	-0.000	NaN	8.562	22.704	38.964	NaN	53.690	17.970	41.579	79.818	49.401	49.486	53.487	70.651	99.905	89.912	68.670	74.745	113.277	133.754	211.943	117.791	87.237	98.645	107.293	109.061	103.869	96.336	124.627	112.138	120.603	94.618	117.318	86.546	77.433	87.391
YHL033C	1	70.914	68.458	63.635	56.901	66.892	61.507	65.356	56.907	56.775	52.770	40.533	35.080	21.739	-0.000	23.410	48.671	50.620	NaN	58.593	64.356	49.362	41.068	38.529	53.470	95.491	70.697	83.057	75.111	80.852	64.365	73.152	75.564	62.218	69.005	92.827	94.768	94.834	91.800	152.959	131.269	110.834	135.134	88.186	119.865	103.460	96.484	123.750	310.730
YHL030W	1	73.244	64.502	60.499	71.473	41.210	37.607	29.327	19.181	20.793	29.174	13.500	16.595	10.087	NaN	5.600	-0.000	6.167	NaN	30.522	20.185	26.628	17.092	17.738	30.426	58.526	42.114	54.087	31.906	59.856	84.021	77.975	80.626	92.197	95.484	108.322	103.290	100.420	77.655	75.689	119.335	79.921	78.812	310.730	113.030	154.795	105.723	113.374	195.420
YHL029C	1	51.371	40.385	60.852	34.824	49.496	34.849	29.759	45.131	44.228	21.536	12.240	18.281	10.130	13.210	2.357	-0.000	3.075	NaN	25.825	28.600	7.817	13.797	16.443	15.877	39.723	34.845	38.258	37.264	63.838	98.803	42.222	78.432	67.320	59.654	54.123	53.625	89.428	97.273	72.326	104.328	122.243	112.783	79.332	77.468	63.324	166.332	123.407	310.730
YHL028W	1	69.584	55.159	50.009	45.857	41.625	44.510	44.295	35.890	27.105	30.452	18.932	17.584	25.454	5.411	12.257	6.313	-0.000	NaN	7.732	NaN	16.779	12.732	10.844	16.028	24.606	29.962	38.564	35.367	52.273	54.823	60.542	73.976	72.988	74.082	67.705	97.426	87.970	117.546	128.185	78.513	93.515	86.316	97.821	73.323	83.469	97.640	130.743	310.730
YHL027W	1	43.758	65.386	51.668	42.519	63.346	61.094	46.965	45.659	60.827	19.233	16.906	18.704	13.406	2.160	17.324	13.329	5.602	NaN	-0.000	16.344	4.945	10.398	12.004	8.968	16.701	22.335	23.147	35.607	61.445	68.999	61.417	72.832	49.545	46.665	122.329	39.724	67.629	54.293	85.628	310.730	129.379	58.409	21.619	75.876	92.430	124.506	122.440	23.356
YHL026C	1	72.405	77.988	84.154	93.609	72.423	69.409	68.986	64.558	59.091	56.993	47.609	44.300	39.987	64.696	46.505	31.692	7.876	NaN	-0.000	6.972	2.021	0.812	9.795	16.780	32.967	36.229	46.731	59.388	74.197	81.232	76.129	90.848	93.965	84.045	97.211	108.368	101.374	91.423	110.030	84.230	129.320	89.826	95.490	94.702	129.273	104.079	98.710	48.030
YHL025W	1	50.052	77.732	47.140	29.350	61.540	73.456	64.684	57.305	42.821	43.596	31.804	30.820	40.144	28.322	11.632	72.155	41.793	NaN	33.694	-0.000	27.670	25.508	14.403	12.981	46.743	56.565	43.914	54.046	75.641	310.730	64.018	71.387	49.196	36.730	108.911	100.431	88.067	70.755	136.338	56.111	63.879	150.011	310.730	48.398	94.379	65.515	98.471	310.730
YHL024W	1	62.949	62.437	69.352	55.845	48.810	56.716	52.450	42.459	50.772	29.562	34.238	17.837	22.643	4.597	13.600	9.823	8.247	NaN	NaN	-0.000	NaN	NaN	NaN	NaN	NaN	12.410	23.229	33.577	54.398	84.106	64.953	63.516	58.086	53.602	57.712	98.601	76.236	72.006	71.227	93.197	24.844	83.281	56.355	80.873	111.036	98.415	82.963	14.412
YHL023C	1	111.252	85.877	77.347	92.976	71.517	86.052	74.645	54.063	62.900	58.639	57.760	58.094	53.941	29.139	29.316	29.558	16.353	NaN	5.997	17.826	3.489	-0.000	2.014	5.782	13.791	16.096	32.982	35.066	54.726	62.089	46.549	50.341	68.414	47.865	59.031	121.826	78.043	81.799	81.158	79.084	85.600	86.830	310.730	75.859	77.154	80.700	103.055	310.730
YHL022C	1	100.539	91.073	97.033	81.426	86.023	90.116	90.013	83.371	81.742	79.017	75.935	72.906	70.374	54.500	59.713	64.987	53.366	NaN	37.467	18.539	28.458	12.014	-0.000	6.188	39.419	44.811	60.418	57.481	74.486	76.751	85.735	94.538	91.364	84.352	113.967	97.319	95.335	91.477	116.581	95.809	93.015	98.525	102.986	99.006	114.203	107.301	118.279	251.067
YHL020C	1	68.535	69.180	16.499	26.615	19.136	31.686	74.783	31.736	54.494	57.061	21.461	5.810	36.636	29.478	6.956	44.554	20.905	NaN	9.288	310.730	NaN	23.998	4.047	3.324	-0.000	7.046	19.239	10.832	NaN	40.652	10.551	7.714	17.673	9.898	33.932	17.272	41.456	25.908	43.189	13.785	26.878	32.868	84.245	30.406	38.929	42.291	55.193	310.730
YHL019C	1	102.388	93.366	93.395	89.593	82.582	80.318	74.905	79.435	65.957	55.678	67.745	89.597	58.073	82.642	70.001	43.166	38.028	NaN	26.773	15.663	27.007	26.872	36.489	23.678	6.539	-0.000	18.104	16.708	25.765	18.343	34.787	48.382	39.731	45.969	43.116	63.444	45.027	47.147	49.199	61.628	75.381	82.165	63.689	74.883	64.506	54.589	72.307	30.640
YHL018W	1	73.745	54.778	97.881	55.405	41.047	66.144	56.103	49.168	41.598	47.570	50.326	58.838	37.326	32.653	30.442	29.117	27.762	NaN	22.082	14.364	25.528	0.430	14.644	19.472	6.119	5.008	-0.000	21.256	28.129	23.528	32.238	29.708	44.553	21.236	33.991	42.460	47.098	54.830	31.291	49.256	86.922	62.427	43.429	63.434	75.924	57.497	76.952	35.955
YHL017W	1	120.572	55.040	143.665	67.542	87.262	40.443	31.417	68.640	25.253	17.901	75.052	47.420	27.100	66.882	59.965	21.894	16.839	NaN	6.849	54.863	6.154	0.403	4.783	2.774	12.096	NaN	-0.000	NaN	NaN	17.091	NaN	6.467	NaN	NaN	NaN	29.075	NaN	29.373	NaN	19.175	66.245	55.560	23.631	38.050	20.506	37.781	31.885	37.175
YHL016C	1	248.930	99.729	124.439	136.141	103.204	94.346	78.109	80.079	68.375	83.661	81.784	66.520	50.352	31.387	58.733	42.388	44.191	NaN	47.819	43.937	22.755	23.560	20.219	11.240	29.325	34.133	NaN	-0.000	8.414	9.868	19.208	14.681	17.918	23.042	49.373	40.837	42.562	37.234	29.370	29.110	37.671	27.517	42.228	50.173	52.915	57.695	51.509	82.730
YHL015W	1	310.730	201.317	69.268	310.730	310.730	310.730	310.730	310.730	310.730	310.730	310.730	310.730	310.730	310.730	22.661	310.730	52.356	NaN	NaN	310.730	17.238	310.730	NaN	33.043	310.730	15.832	13.387	8.277	-0.000	85.380	NaN	NaN	NaN	NaN	18.213	113.142	310.730	310.730	310.730	310.730	310.730	310.730	310.730	125.246	87.007	310.730	310.730	310.730
YHL015W-A	1	120.440	123.679	110.500	123.684	113.557	103.307	101.962	100.268	93.907	85.204	88.999	89.006	87.102	67.028	92.870	80.764	71.679	NaN	61.864	21.817	57.936	59.248	47.906	42.624	49.899	57.234	26.800	-0.000	12.511	8.635	24.282	28.890	27.120	29.260	59.860	44.987	40.970	46.341	53.897	51.028	54.036	58.809	45.251	67.021	57.201	59.030	57.148	48.159
YHL013C	1	137.976	88.460	94.090	85.790	101.555	90.022	86.594	83.680	75.612	55.693	67.326	95.148	123.258	310.730	72.025	310.730	42.665	NaN	30.437	5.221	49.380	6.346	50.193	47.272	9.907	28.988	NaN	NaN	NaN	-0.000	NaN	NaN	NaN	NaN	3.205	9.913	7.359	NaN	NaN	NaN	19.654	18.092	NaN	18.255	3.106	10.214	16.026	40.954
YHL012W	1	143.708	127.493	173.107	139.632	138.263	131.278	110.053	88.789	103.789	84.372	87.578	72.265	98.571	133.576	89.287	68.675	70.633	NaN	58.297	69.219	52.073	54.511	51.895	42.145	52.170	44.932	25.526	19.406	8.300	2.997	-0.000	9.786	14.827	14.024	23.118	29.087	23.044	25.391	32.000	39.001	19.846	47.261	42.005	36.623	50.953	42.804	48.604	62.213
YHL010C	1	160.598	88.749	137.243	147.777	105.462	127.568	130.676	125.136	91.118	124.662	119.965	111.119	101.767	65.555	97.976	75.129	80.711	NaN	87.657	57.020	63.864	48.537	53.137	35.837	40.631	41.860	27.665	25.308	22.492	11.156	10.703	-0.000	1.700	10.452	9.512	15.516	25.640	23.290	20.128	34.269	36.341	38.085	24.347	22.517	30.330	50.113	55.636	118.965
YHL009C	1	165.197	146.720	158.582	82.725	105.764	146.433	117.948	89.720	97.672	120.243	119.683	98.235	99.724	75.583	77.297	73.997	78.242	NaN	78.504	21.555	63.634	46.426	54.544	40.091	61.084	59.433	32.037	30.104	25.443	16.537	12.996	NaN	-0.000	0.246	16.660	36.078	28.723	30.408	23.516	34.298	30.497	45.486	36.831	40.379	45.824	53.969	41.656	51.409
YHL002W	1	137.399	189.644	84.621	99.720	121.995	82.780	124.240	111.645	99.071	91.172	86.691	76.440	78.307	43.110	77.306	65.791	71.197	NaN	74.960	36.193	44.682	26.692	43.544	42.652	38.036	71.461	41.074	25.380	16.610	26.240	30.734	5.400	9.143	11.146	1.017	-0.000	NaN	NaN	NaN	NaN	24.458	15.077	6.527	17.659	12.645	18.335	21.422	32.431
YHL001W	1	149.283	86.370	84.166	76.062	167.441	75.873	117.767	132.466	121.912	81.051	61.383	46.258	92.509	310.730	72.079	94.259	65.367	NaN	46.920	107.827	40.027	21.346	22.524	24.866	57.071	48.846	27.337	19.490	18.065	5.754	10.530	10.062	6.323	NaN	3.716	-0.000	NaN	NaN	21.281	NaN	NaN	13.369	25.773	2.740	13.083	23.422	13.866	310.730
YHR001W-A	1	132.690	111.835	197.554	121.782	115.887	123.118	111.113	109.054	113.111	113.090	100.143	97.393	103.010	86.291	129.968	88.493	89.819	NaN	70.894	28.726	85.882	91.894	81.895	83.392	73.317	68.634	46.378	48.027	45.110	35.793	35.511	25.136	17.675	16.336	8.127	3.043	-0.000	NaN	10.161	6.519	34.943	34.383	29.287	15.305	23.639	28.963	30.531	17.305
YHR002W	1	123.550	116.179	39.693	158.689	86.068	102.496	118.744	108.233	70.619	84.202	77.344	116.361	96.597	147.794	47.553	49.669	68.687	NaN	69.427	310.730	50.112	51.942	63.272	42.259	42.012	55.039	33.495	39.467	18.282	18.146	19.277	16.399	13.149	7.246	5.829	2.480	0.182	-0.000	3.682	6.404	18.655	36.823	32.752	15.705	9.121	11.941	25.959	44.076
YHR003C	1	221.846	170.352	129.200	142.961	140.969	132.890	136.868	151.521	138.052	139.260	153.299	133.197	211.601	196.985	141.138	137.341	104.899	NaN	97.913	45.601	121.112	134.530	99.506	74.502	75.070	77.818	64.467	61.088	43.976	44.894	49.022	41.043	38.085	13.845	12.441	3.051	NaN	-0.000	4.336	5.855	71.676	39.315	30.464	30.902	35.528	37.671	41.762	310.730
YHR004C	1	225.991	128.192	156.500	131.943	101.527	119.295	163.368	72.622	130.698	180.561	151.568	128.134	109.321	29.335	152.651	46.598	88.258	NaN	102.117	310.730	93.432	108.605	111.975	107.881	35.882	80.173	77.677	52.465	56.054	52.769	44.349	24.780	36.380	18.476	5.663	NaN	0.987	0.094	-0.000	11.449	45.033	33.087	28.115	27.368	35.413	36.438	46.889	19.303
YHR006W	1	130.499	103.339	83.797	128.884	123.142	118.507	98.242	96.939	108.261	100.179	129.928	108.684	76.647	62.357	71.304	73.483	50.944	NaN	65.535	32.870	54.940	15.536	56.250	34.733	59.430	31.361	27.695	39.606	32.091	7.809	11.239	20.751	11.218	0.721	NaN	6.139	NaN	NaN	NaN	-0.000	13.649	15.562	5.768	8.072	8.921	8.399	25.919	83.250
YHR007C	1	310.730	158.332	310.730	103.975	106.446	220.573	114.980	97.466	84.756	118.971	161.412	129.618	99.637	74.281	114.881	92.622	94.313	NaN	97.883	310.730	77.992	82.458	53.311	102.904	49.775	67.531	50.731	40.636	50.377	43.849	34.663	35.503	32.998	14.621	8.335	1.976	2.734	NaN	2.329	-0.000	NaN	6.764	10.068	7.892	12.044	6.588	26.140	26.343
YHR007C	1	155.423	273.335	112.002	130.201	90.553	102.218	110.979	118.600	122.366	137.009	110.615	132.160	113.087	NaN	97.299	65.325	92.383	NaN	78.273	174.340	78.434	57.622	62.101	66.351	36.153	73.756	55.792	52.968	48.944	56.742	30.149	29.429	28.474	17.123	20.564	12.932	2.296	5.992	12.133	-0.000	5.135	9.668	9.664	15.477	14.021	11.726	18.776	17.463
YHR008C	1	310.730	155.405	123.874	159.559	125.925	167.562	115.171	122.472	103.394	97.638	105.107	206.442	84.340	58.748	56.179	92.364	98.965	NaN	74.458	61.758	57.173	85.456	70.164	51.083	175.598	84.961	42.877	41.035	31.136	27.442	27.588	30.446	16.588	13.371	10.107	15.557	NaN	2.271	2.245	21.196	-0.000	NaN	NaN	NaN	NaN	NaN	6.301	18.510
YHR009C	1	196.036	138.088	139.676	140.879	142.405	137.656	124.058	124.420	111.316	97.000	126.855	227.712	154.650	195.540	105.286	102.264	92.692	NaN	74.812	22.032	108.936	92.701	79.842	80.775	100.850	84.597	63.007	59.861	57.710	47.481	52.494	46.940	44.389	32.927	38.048	30.696	28.369	22.513	3.183	30.305	3.039	-0.000	NaN	1.704	NaN	NaN	13.801	42.597
YHR012W	1	310.730	145.872	103.721	121.587	148.592	125.450	129.167	146.187	154.323	131.814	126.616	93.659	110.602	96.737	98.142	148.871	112.395	NaN	136.587	310.730	116.525	104.683	84.746	73.394	48.768	96.373	82.231	79.294	50.006	55.644	58.613	51.306	43.958	43.116	28.735	17.782	51.692	25.297	27.760	30.335	23.768	5.694	-0.000	8.201	2.839	11.073	27.522	310.730
YHR013C	1	310.730	201.064	310.730	310.730	10.726	43.432	56.698	310.730	10.018	13.723	49.743	310.730	20.365	NaN	NaN	NaN	23.238	NaN	NaN	310.730	NaN	57.980	310.730	16.998	310.730	78.554	NaN	NaN	14.405	1.681	NaN	NaN	NaN	NaN	310.730	NaN	NaN	NaN	NaN	NaN	56.993	NaN	-0.000	NaN	NaN	NaN	NaN	310.730
YHR015W	1	138.343	131.921	152.378	129.906	129.385	146.348	149.424	117.811	244.482	139.784	182.545	120.508	108.243	120.608	101.149	122.226	105.214	NaN	102.495	195.756	96.352	75.822	103.768	81.770	97.676	98.978	78.887	72.195	56.538	57.872	58.438	48.963	38.247	40.041	39.483	51.720	39.287	32.830	41.902	43.944	11.875	15.997	2.083	NaN	-0.000	NaN	18.641	26.716
YHR016C	1	175.256	158.889	143.533	141.779	200.072	153.676	116.164	145.011	142.316	156.612	150.666	124.455	234.649	127.332	144.377	126.588	122.213	NaN	110.185	112.112	123.729	106.974	90.905	104.592	143.389	99.438	78.282	96.939	69.174	71.707	60.375	65.156	57.594	35.435	54.383	43.311	35.618	46.731	46.510	46.051	15.390	7.291	16.635	8.329	1.016	-0.000	NaN	42.384
YHR017W	1	207.187	131.714	139.049	228.358	123.300	138.205	124.613	122.719	106.475	140.680	145.870	109.089	165.297	109.922	133.319	118.145	97.656	NaN	107.311	63.673	82.342	91.813	123.870	80.511	155.342	99.968	70.349	75.719	54.680	87.251	62.787	53.492	59.968	36.806	42.679	49.684	40.927	43.053	51.734	29.846	28.432	17.954	24.556	15.810	7.950	1.265	-0.000	56.441
YHR019C	1	310.730	149.823	107.903	78.857	122.123	93.105	74.363	310.730	64.195	124.945	135.139	113.565	126.465	310.730	95.516	50.162	36.743	NaN	74.024	310.730	101.437	67.573	23.963	53.794	145.638	74.982	60.196	57.808	45.014	84.008	51.285	36.196	34.839	29.651	27.193	66.742	42.713	NaN	8.007	32.527	10.414	15.807	2.735	NaN	6.704	17.130	-0.000	247.997
YHR019C	1	310.730	310.730	112.382	310.730	91.847	148.974	121.240	135.552	216.974	132.589	218.646	139.052	310.730	310.730	132.220	67.646	96.210	NaN	98.129	310.730	84.035	55.843	100.728	89.252	60.901	108.589	82.391	85.001	70.815	89.493	63.828	56.979	76.764	82.808	48.335	63.130	53.040	NaN	48.386	32.007	24.652	15.947	NaN	13.409	10.633	NaN	-0.000	55.193
YHR020W	1	310.730	154.543	105.172	70.246	97.870	93.514	88.355	102.581	287.054	171.127	145.866	152.909	65.180	41.872	120.147	47.347	98.870	NaN	78.985	42.741	96.535	45.637	49.541	41.375	71.875	62.548	49.744	27.501	48.072	31.808	68.455	24.060	38.839	14.918	18.801	16.250	39.699	9.358	14.567	26.218	19.611	7.268	17.142	23.114	2.190	14.621	NaN	-0.000
YHR020W	1	310.730	310.730	310.730	168.446	109.460	158.701	165.064	114.361	173.297	133.380	125.000	152.413	310.730	61.627	100.688	95.775	102.872	NaN	97.158	34.544	109.868	57.660	91.776	62.388	58.239	99.214	103.035	110.979	95.107	101.219	74.727	74.881	57.592	53.593	59.473	69.411	60.230	44.613	49.085	42.629	35.555	40.114	11.922	18.624	23.113	1.730	NaN	-0.000
YHR021C	1	99.611	230.616	310.730	310.730	88.612	109.071	310.730	145.155	310.730	310.730	108.705	58.678	118.282	310.730	310.730	310.730	96.352	NaN	110.617	74.532	17.200	98.657	42.493	58.628	33.690	110.924	102.706	81.720	55.261	81.954	56.249	52.143	29.904	22.960	142.858	63.153	52.464	36.447	90.234	39.220	48.790	37.809	18.329	NaN	38.647	29.379	23.161	-0.000
YHR022C-A	1	212.069	181.901	310.730	156.858	139.982	130.939	142.731	155.624	142.652	127.013	149.004	145.897	198.384	84.874	159.425	162.119	112.643	NaN	111.362	310.730	107.803	90.561	117.956	101.076	123.181	107.516	79.686	74.267	82.499	70.242	84.437	75.929	76.684	75.042	69.890	87.069	73.766	63.720	52.451	54.416	44.039	69.110	46.143	56.092	50.209	46.955	49.530	14.576
YHR027C	1	NaN	NaN	NaN	NaN	NaN	NaN	NaN	NaN	NaN	NaN	NaN	NaN	NaN	NaN	NaN	NaN	NaN	NaN	NaN	NaN	NaN	NaN	NaN	NaN	NaN	NaN	NaN	NaN	NaN	NaN	NaN	NaN	NaN	NaN	NaN	NaN	NaN	NaN	NaN	NaN	NaN	NaN	NaN	NaN	NaN	NaN	NaN	NaN
YHR028C	1	122.083	130.347	145.206	99.526	167.278	202.785	163.698	198.637	310.730	107.315	103.381	188.299	83.043	77.205	104.353	112.509	141.289	NaN	104.904	31.168	91.074	164.708	104.910	79.648	169.093	113.954	92.954	90.455	165.067	93.676	80.822	74.865	98.236	89.212	81.783	129.089	66.170	122.312	285.930	125.497	77.546	88.357	138.743	72.673	69.725	82.401	64.401	23.802
YHR029C	1	NaN	NaN	NaN	NaN	NaN	NaN	NaN	NaN	NaN	NaN	NaN	NaN	NaN	NaN	NaN	NaN	NaN	NaN	NaN	NaN	NaN	NaN	NaN	NaN	NaN	NaN	NaN	NaN	NaN	NaN	NaN	NaN	NaN	NaN	NaN	NaN	NaN	NaN	NaN	NaN	NaN	NaN	NaN	NaN	NaN	NaN	NaN	NaN
YHR030C	1	147.941	310.730	310.730	310.730	137.045	158.590	143.975	118.798	151.099	191.370	310.730	310.730	280.851	61.262	132.378	121.265	120.791	NaN	137.468	106.106	300.158	274.652	103.555	112.109	108.413	134.299	104.768	100.970	103.787	115.225	124.888	126.646	93.121	82.090	93.512	96.891	90.337	94.330	109.906	75.265	70.032	74.081	90.097	80.130	69.119	53.808	57.615	54.085
YHR031C	1	310.730	310.730	198.316	289.383	110.787	204.957	310.730	196.302	310.730	310.730	170.587	173.267	135.601	219.509	130.421	310.730	184.065	NaN	158.058	72.286	137.255	129.460	91.853	91.480	234.901	140.436	139.636	108.569	92.884	84.781	106.388	87.446	59.154	72.101	117.537	79.750	93.415	86.576	126.936	105.649	88.117	83.144	91.163	77.486	59.326	53.800	58.962	54.906
YHR032W	1	310.730	162.584	216.577	180.116	168.088	129.157	148.565	137.669	133.857	168.595	185.350	225.329	204.104	175.132	147.202	214.610	129.948	NaN	114.624	310.730	128.992	156.627	116.892	109.917	98.455	101.183	122.796	116.775	111.873	75.617	98.066	120.822	113.166	80.007	82.500	93.973	84.610	75.786	77.686	83.856	65.097	65.725	63.540	74.580	57.508	60.974	53.309	16.262
YHR035W	1	310.730	310.730	222.273	161.515	132.857	310.730	181.809	241.309	217.136	248.190	226.583	310.730	133.984	130.777	133.761	310.730	118.331	NaN	157.764	39.937	310.730	91.070	154.175	163.171	144.455	158.940	157.483	167.539	107.168	123.548	210.720	186.431	152.662	108.258	104.169	103.440	94.721	115.463	147.573	94.753	116.909	85.976	56.278	86.192	79.285	60.219	38.400	12.250
YHR038W	1	109.732	90.612	215.573	95.616	107.722	167.316	116.909	105.528	109.661	134.448	75.883	311.311	310.730	310.730	139.676	71.985	129.847	NaN	83.525	22.954	79.242	114.933	85.281	118.686	310.730	136.098	96.899	102.585	97.155	98.448	80.775	82.225	65.347	61.649	85.250	103.771	67.501	70.590	120.534	113.547	310.730	69.470	310.730	63.280	63.088	108.202	146.482	69.123
YHR039C-A	1	63.555	310.730	57.849	58.022	66.115	77.187	79.896	87.606	310.730	73.000	208.878	310.730	310.730	3.752	310.730	66.569	71.038	NaN	34.566	NaN	51.152	310.730	8.860	26.108	310.730	158.361	76.568	74.998	51.017	44.139	66.583	40.399	64.080	8.080	44.477	310.730	53.439	71.725	310.730	310.730	310.730	310.730	NaN	97.066	31.559	125.137	76.646	NaN
YHR039C	1	310.730	169.320	310.730	310.730	310.730	310.730	149.236	307.262	310.730	231.495	164.949	104.714	196.993	85.825	146.382	202.673	93.476	NaN	283.779	178.035	310.730	310.730	144.115	107.532	75.041	268.717	169.552	142.991	140.861	150.211	176.912	107.939	125.438	113.947	120.991	122.166	106.285	169.712	93.681	65.242	62.031	45.822	64.197	66.095	54.791	94.073	49.258	7.871
YHR040W	1	50.235	310.730	53.012	101.181	NaN	43.018	50.396	81.846	7.219	63.528	44.429	140.050	100.882	30.285	310.730	35.905	105.597	NaN	26.324	63.415	24.462	1.155	3.862	18.464	NaN	32.862	37.034	33.089	20.374	71.706	NaN	0.047	7.855	11.105	NaN	4.394	NaN	10.238	6.512	NaN	51.961	110.256	NaN	31.516	NaN	NaN	NaN	NaN
YHR041C	1	310.730	82.189	310.730	310.730	310.730	310.730	310.730	54.878	96.502	151.221	310.730	104.594	310.730	80.553	310.730	310.730	310.730	NaN	172.047	310.730	310.730	32.978	36.313	209.736	310.730	98.257	156.074	310.730	310.730	310.730	117.999	310.730	158.737	310.730	89.527	310.730	59.859	22.941	1.314	136.103	36.427	37.236	15.204	77.432	32.985	41.107	37.887	110.188
YHR043C	1	167.612	310.730	310.730	160.891	153.500	152.910	165.305	184.275	266.873	174.881	322.519	138.441	125.011	121.159	167.369	209.451	198.212	NaN	142.689	45.524	95.095	145.203	140.514	149.777	230.283	120.308	172.007	201.380	138.176	118.160	120.070	151.009	109.263	95.739	87.668	144.613	123.420	121.968	146.855	150.278	161.909	129.876	162.964	119.322	118.457	127.267	102.416	68.109
YHR044C	1	160.837	310.730	144.406	132.974	310.730	143.234	128.200	145.116	310.730	215.876	130.709	141.291	185.259	134.496	167.691	310.730	310.730	NaN	147.094	35.849	165.608	121.682	130.092	115.160	310.730	228.503	189.084	310.730	151.311	121.637	167.378	218.643	149.205	177.459	138.025	162.769	96.129	121.006	158.249	192.119	112.176	131.189	91.726	92.232	97.471	126.651	88.957	58.803
YHR046C	1	310.730	310.730	310.730	231.608	310.730	180.476	183.481	210.803	160.594	310.730	310.730	157.162	134.971	146.588	167.826	372.871	252.362	NaN	310.730	58.556	310.730	136.303	198.381	200.758	100.262	118.116	310.730	209.291	190.922	310.730	310.730	155.167	310.730	164.903	127.303	310.730	310.730	174.278	128.091	129.673	175.928	89.395	179.979	108.553	129.831	119.574	103.044	67.459
YHR047C	1	310.730	310.730	310.730	310.730	147.599	273.026	310.730	206.549	318.516	280.275	159.057	130.826	310.730	310.730	150.957	310.730	222.003	NaN	186.892	25.354	141.306	137.026	176.119	139.738	179.034	224.334	310.730	152.215	135.979	127.775	134.411	146.142	125.822	144.804	140.694	165.395	204.612	149.741	165.901	128.442	115.207	133.153	126.269	115.696	132.001	136.696	114.416	65.388
YHR048W	1	310.730	147.701	131.204	228.227	87.206	196.157	114.271	91.021	103.680	96.219	90.243	310.730	310.730	159.262	77.038	135.700	67.335	NaN	72.183	310.730	128.398	33.257	104.017	310.730	310.730	175.511	87.699	78.496	64.182	73.654	80.378	139.913	88.157	99.052	55.406	94.585	139.464	103.148	47.154	214.268	103.129	310.730	31.151	144.558	77.710	101.442	134.810	310.730
YHR049W	1	310.730	231.273	310.730	310.730	146.932	310.730	153.890	310.730	128.158	248.751	216.906	310.730	204.639	125.731	382.418	232.784	224.964	NaN	310.730	310.730	142.538	79.864	120.388	117.698	310.730	142.654	122.670	142.696	310.730	145.786	166.917	139.103	310.730	134.943	103.704	310.730	181.286	112.847	83.857	310.730	119.478	141.249	133.446	157.348	124.325	125.859	124.063	79.384
YHR050W-A	1	211.673	310.730	183.398	183.739	196.421	310.730	187.282	139.901	310.730	159.069	310.730	339.918	310.730	310.730	310.730	310.730	310.730	NaN	310.730	310.730	310.730	310.730	148.438	160.894	221.043	310.730	253.817	220.087	310.730	310.730	282.882	256.718	310.730	208.046	107.881	310.730	149.306	89.193	116.099	154.504	310.730	93.651	130.600	105.177	310.730	104.365	90.131	96.544
YHR050W	1	310.730	310.730	270.854	169.232	153.929	168.238	310.730	151.290	164.022	98.337	133.541	310.730	310.730	168.981	140.512	310.730	201.854	NaN	151.653	310.730	310.730	70.383	106.880	131.649	107.164	166.645	169.217	131.229	126.807	106.112	115.896	132.479	152.801	129.600	120.456	242.617	120.719	97.486	120.858	127.762	74.510	216.216	156.609	115.228	108.199	118.625	151.188	310.730
YHR051W	1	310.730	150.811	106.675	136.050	121.181	91.610	133.066	125.771	154.455	204.192	130.416	310.730	106.721	37.824	167.822	74.773	134.178	NaN	104.234	37.655	163.137	70.819	93.196	74.955	74.734	155.561	139.478	86.951	163.805	118.541	112.350	80.722	71.289	310.730	93.751	64.536	112.114	162.403	57.828	310.730	310.730	130.133	75.773	117.294	101.207	90.338	118.652	310.730
YHR054C	1	133.895	310.730	310.730	310.730	214.102	310.730	187.060	146.079	251.053	139.665	108.904	114.245	107.358	310.730	310.730	101.860	149.606	NaN	241.822	310.730	144.588	134.842	310.730	138.835	132.426	156.700	132.349	112.591	257.453	310.730	155.820	135.778	128.244	310.730	149.929	139.519	105.146	121.565	99.251	266.449	79.674	123.346	105.900	310.730	135.001	310.730	210.965	95.532
YHR055C	1	124.056	118.846	540.341	134.242	122.278	128.994	310.730	156.737	158.706	107.034	92.167	108.194	105.375	156.302	56.777	128.635	109.786	NaN	125.700	310.730	310.730	70.935	310.730	63.265	81.690	109.861	96.553	87.262	155.692	310.730	110.313	204.200	122.177	310.730	100.095	85.812	94.426	113.789	187.319	140.376	23.249	39.531	51.113	77.894	106.805	146.771	73.042	15.617
YHR057C	1	179.068	176.722	214.609	310.730	228.342	310.730	163.267	310.730	260.242	310.730	301.465	310.730	310.730	310.730	310.730	310.730	310.730	NaN	310.730	182.845	310.730	310.730	170.564	310.730	88.144	152.376	310.730	310.730	310.730	310.730	158.201	251.209	236.670	189.574	126.469	183.741	154.686	202.312	169.456	165.235	147.646	129.756	159.206	346.979	107.589	148.430	128.434	76.905
YHR058C	1	125.056	173.498	310.730	47.377	247.911	310.730	310.730	141.596	310.730	71.245	92.269	310.730	310.730	310.730	310.730	103.827	310.730	NaN	310.730	193.233	310.730	310.730	310.730	310.730	69.082	147.169	310.730	177.849	103.440	310.730	310.730	259.664	113.477	159.386	85.608	46.209	57.434	68.967	92.059	56.614	310.730	74.811	3.004	40.109	47.115	64.930	48.809	310.730
YHR058C	1	310.730	189.888	239.339	164.179	147.749	228.041	222.386	201.850	310.730	307.549	310.730	310.730	310.730	310.730	186.247	310.730	310.730	NaN	139.284	51.624	241.430	87.102	97.771	310.730	70.494	310.730	116.684	327.843	310.730	310.730	194.853	310.730	310.730	310.730	310.730	310.730	139.131	98.937	89.237	100.365	235.231	130.311	99.464	97.215	109.838	166.258	154.242	101.056
YHR059W	1	310.730	310.730	310.730	263.324	306.186	310.730	195.807	223.873	267.025	239.970	310.730	194.148	176.895	310.730	310.730	310.730	310.730	NaN	310.730	310.730	310.730	310.730	204.244	310.730	102.186	310.730	184.970	215.155	224.643	194.389	213.659	239.832	310.730	211.551	205.697	310.730	310.730	152.741	144.130	155.533	188.144	114.854	214.631	256.377	230.935	175.881	142.082	310.730
YHR063C	1	310.730	226.905	194.625	333.447	221.588	294.701	234.775	204.354	310.730	287.569	214.620	310.730	310.730	310.730	273.983	221.002	310.730	NaN	303.088	102.387	310.730	310.730	310.730	170.593	135.855	153.763	171.489	310.730	190.038	163.170	161.736	296.315	291.650	198.748	168.979	310.730	295.119	189.561	310.730	152.094	238.460	185.003	211.500	152.223	156.503	131.499	121.708	37.755
YHR064C	1	273.450	310.730	330.396	279.796	310.730	289.882	310.730	278.099	271.849	310.730	310.730	310.730	310.730	310.730	139.887	310.730	153.342	NaN	310.730	310.730	310.730	112.809	310.730	167.016	148.642	206.008	310.730	194.383	310.730	158.427	216.648	310.730	310.730	147.579	310.730	310.730	187.049	141.762	92.794	136.283	106.731	120.791	105.251	111.600	118.067	154.732	123.087	56.271
YHR066W	1	310.730	310.730	83.468	118.709	192.738	242.133	125.706	118.164	114.682	310.730	161.139	310.730	79.699	310.730	345.167	310.730	201.843	NaN	310.730	310.730	136.465	112.042	78.508	77.680	138.975	162.981	116.620	116.443	93.493	132.442	101.733	75.376	89.557	46.393	114.785	96.071	134.607	122.665	78.338	310.730	59.598	310.730	180.461	194.777	99.989	116.524	169.277	310.730
YHR067W	1	182.069	129.122	147.414	130.488	120.000	183.333	272.811	176.712	127.966	114.157	137.780	159.766	139.132	131.174	118.252	67.809	134.306	NaN	145.445	180.180	161.472	310.730	200.817	105.652	310.730	95.816	162.725	140.601	310.730	191.948	264.896	129.310	310.730	117.055	128.575	126.092	121.975	99.576	131.755	189.770	310.730	310.730	198.546	195.922	129.927	165.040	310.730	310.730
YHR068W	1	229.463	310.730	149.476	310.730	310.730	282.316	310.730	310.730	310.730	310.730	171.770	370.855	129.742	241.879	310.730	310.730	310.730	NaN	214.082	93.670	168.840	310.730	137.114	310.730	159.379	130.874	138.139	111.026	166.436	117.889	115.488	117.439	153.930	147.394	182.300	111.571	165.463	258.111	104.517	182.385	93.519	194.536	310.730	310.730	112.946	135.554	124.558	310.730
YHR073W	1	310.730	127.420	170.966	310.730	116.437	156.014	149.761	122.541	120.017	135.711	137.983	310.730	103.326	94.587	81.335	113.829	114.930	NaN	110.889	310.730	310.730	57.381	310.730	133.524	310.730	122.132	86.483	310.730	89.991	134.909	206.707	310.730	310.730	119.267	115.035	452.463	310.730	115.283	99.548	100.801	NaN	118.012	127.717	225.895	153.465	162.421	310.730	72.719
YHR075C	1	171.067	150.096	115.618	161.930	165.892	310.730	310.730	115.727	310.730	204.536	132.321	310.730	71.672	161.230	179.817	30.466	88.338	NaN	90.356	136.822	53.344	125.060	70.811	53.983	79.788	94.866	55.559	93.510	134.534	38.229	85.488	189.596	72.935	122.946	103.228	127.006	75.372	142.469	85.098	310.730	310.730	310.730	128.135	222.175	87.362	91.311	310.730	310.730
YHR076W	1	182.590	136.597	164.248	106.156	113.071	130.380	110.635	98.015	107.291	113.397	109.191	253.421	80.337	114.732	97.354	107.207	105.495	NaN	100.921	55.737	118.965	133.726	103.690	81.337	310.730	138.040	133.029	107.810	170.615	107.898	119.633	228.042	127.986	126.594	106.397	310.730	102.247	95.670	104.762	310.730	310.730	310.730	138.407	150.890	121.744	310.730	228.913	310.730
YHR077C	1	310.730	310.730	229.448	260.478	310.730	310.730	201.675	310.730	310.730	310.730	310.730	376.191	310.730	137.476	310.730	310.730	310.730	NaN	310.730	80.344	123.652	107.913	310.730	310.730	92.173	174.595	310.730	156.017	310.730	171.044	215.131	149.643	197.374	310.730	310.730	310.730	310.730	190.704	258.562	161.450	310.730	112.224	108.929	108.648	319.309	192.876	310.730	310.730
YHR079C	1	310.730	133.655	310.730	310.730	163.853	164.031	169.439	111.668	116.400	310.730	310.730	310.730	108.036	310.730	150.510	125.699	121.407	NaN	210.829	155.961	174.225	310.730	155.069	85.606	310.730	271.766	145.216	186.132	177.383	132.950	141.183	128.268	127.451	168.515	126.087	137.022	155.280	172.475	183.101	185.620	170.289	136.231	310.730	310.730	389.901	104.129	145.158	99.743
YHR082C	1	310.730	205.544	158.153	310.730	310.730	193.034	130.651	131.509	112.019	72.780	93.595	310.730	169.012	73.362	135.945	80.422	109.893	NaN	94.702	116.152	310.730	16.248	58.383	64.201	310.730	310.730	133.278	124.022	137.796	68.215	110.600	310.730	151.398	310.730	133.809	74.232	111.934	210.105	48.974	310.730	310.730	150.588	67.820	310.730	115.201	190.549	310.730	310.730
YHR083W	1	310.730	310.730	310.730	208.289	310.730	310.730	310.730	230.561	306.329	310.730	310.730	197.687	192.327	140.265	310.730	107.186	266.360	NaN	310.730	310.730	310.730	192.570	163.354	310.730	310.730	273.389	310.730	310.730	310.730	321.213	236.484	176.211	310.730	310.730	310.730	310.730	212.368	310.730	192.321	141.736	149.466	109.533	151.974	182.092	310.730	310.730	204.999	46.516
YHR085W	1	310.730	59.887	211.604	310.730	266.568	128.962	82.666	83.915	22.405	59.403	310.730	310.730	101.246	NaN	46.656	310.730	67.034	NaN	54.711	310.730	310.730	61.417	45.638	310.730	86.451	213.478	310.730	95.688	310.730	310.730	75.551	75.490	34.858	62.466	191.857	310.730	77.532	95.430	26.692	310.730	310.730	87.337	67.870	310.730	310.730	310.730	310.730	310.730
YHR086W	1	146.063	169.680	310.730	141.323	92.988	238.330	184.888	171.037	310.730	102.026	105.358	310.730	71.200	75.607	91.810	132.597	94.722	NaN	155.279	44.307	113.439	117.425	310.730	92.699	146.639	241.364	133.084	119.913	161.238	136.085	128.975	129.356	175.884	84.507	154.275	84.242	135.022	274.280	310.730	310.730	180.253	130.629	66.716	310.730	109.999	310.730	310.730	68.347
YHR087W	1	203.411	146.428	131.080	230.760	164.745	310.730	172.512	310.730	310.730	310.730	248.618	382.107	310.730	209.247	206.066	322.353	310.730	NaN	310.730	228.199	155.688	203.470	177.760	160.652	142.106	123.909	209.717	256.181	310.730	215.734	310.730	310.730	310.730	156.028	153.819	101.394	210.719	310.730	310.730	310.730	185.444	310.730	105.893	310.730	99.969	310.730	162.926	310.730
YHR088W	1	202.323	167.267	178.946	142.702	132.004	165.133	148.422	174.821	146.129	174.923	143.609	253.806	310.730	310.730	181.094	310.730	123.620	NaN	142.749	310.730	147.302	327.574	310.730	233.043	267.564	223.862	143.005	160.692	148.604	120.860	133.826	306.819	246.862	216.118	236.221	167.430	127.717	310.730	193.043	310.730	182.827	147.230	419.129	154.239	156.125	159.325	164.704	310.730
YHR088W	1	310.730	189.623	310.730	310.730	310.730	117.163	138.942	159.971	100.994	310.730	310.730	208.344	189.438	310.730	310.730	46.958	159.514	NaN	191.029	310.730	310.730	148.878	310.730	310.730	154.266	154.015	120.211	190.900	179.157	195.377	310.730	310.730	333.624	310.730	124.137	310.730	310.730	194.864	96.639	107.325	151.462	129.242	135.890	146.228	310.730	310.730	146.957	78.830
YHR088W	1	310.730	310.730	310.730	310.730	187.404	184.772	124.317	87.467	108.536	310.730	310.730	310.730	183.160	310.730	310.730	76.609	133.461	NaN	168.847	310.730	310.730	138.148	310.730	310.730	76.112	177.833	77.479	183.438	310.730	310.730	310.730	310.730	310.730	310.730	310.730	177.678	310.730	303.137	152.170	165.170	142.806	123.634	59.960	199.389	310.730	310.730	123.299	331.448
YHR092C	1	131.117	96.074	81.226	66.453	58.095	88.022	121.987	310.730	88.461	186.709	61.944	310.730	310.730	310.730	105.059	161.714	118.203	NaN	101.274	310.730	310.730	310.730	132.344	175.277	310.730	51.661	310.730	310.730	310.730	310.730	310.730	310.730	151.900	26.877	73.996	310.730	91.600	99.406	310.730	65.100	310.730	24.252	310.730	32.287	52.118	125.179	70.823	310.730
YHR094C	1	310.730	245.556	166.829	284.332	172.642	310.730	310.730	310.730	143.600	310.730	310.730	206.464	310.730	172.428	213.422	184.982	310.730	NaN	253.844	310.730	207.624	310.730	145.444	163.965	383.757	128.236	196.126	310.730	310.730	310.730	310.730	200.090	195.266	310.730	310.730	310.730	310.730	310.730	310.730	310.730	96.857	84.256	145.294	100.149	116.827	73.108	121.567	310.730
YHR101C	1	310.730	310.730	184.701	153.501	239.932	230.854	218.800	310.730	310.730	310.730	310.730	310.730	141.345	44.431	188.124	124.507	123.331	NaN	160.866	310.730	273.408	117.466	133.506	152.979	210.082	111.810	170.481	141.728	126.132	120.596	220.098	310.730	129.008	117.656	104.279	116.471	320.137	127.604	310.730	113.264	310.730	143.237	69.091	145.935	153.880	139.255	310.730	32.074
YHR102W	1	299.308	204.562	166.259	310.730	310.730	310.730	310.730	310.730	355.283	310.730	244.964	164.142	252.729	202.309	214.083	167.680	310.730	NaN	427.812	310.730	310.730	310.730	158.590	200.987	75.550	224.109	310.730	310.730	310.730	310.730	310.730	198.171	310.730	174.781	310.730	310.730	295.264	152.256	310.730	174.377	310.730	134.233	310.730	91.165	131.652	132.283	180.758	49.598
YHR103W	1	310.730	310.730	326.108	199.296	157.337	306.862	310.730	264.914	310.730	310.730	310.730	185.825	310.730	218.008	241.141	310.730	300.290	NaN	201.934	151.868	310.730	310.730	141.485	235.258	189.675	310.730	310.730	310.730	310.730	310.730	310.730	164.645	123.714	146.227	310.730	310.730	289.226	216.000	310.730	161.108	190.194	169.188	201.921	86.127	164.541	310.730	187.653	92.567
YHR104W	1	NaN	NaN	NaN	NaN	NaN	NaN	NaN	NaN	NaN	NaN	NaN	NaN	NaN	NaN	NaN	NaN	NaN	NaN	NaN	NaN	NaN	NaN	NaN	NaN	NaN	NaN	NaN	NaN	NaN	NaN	NaN	NaN	NaN	NaN	NaN	NaN	NaN	NaN	NaN	NaN	NaN	NaN	NaN	NaN	NaN	NaN	NaN	NaN
YHR106W	1	310.730	184.711	303.998	310.730	310.730	139.161	143.594	292.986	140.156	310.730	303.067	310.730	310.730	310.730	157.003	310.730	196.952	NaN	310.730	82.389	310.730	310.730	310.730	157.618	134.623	143.892	211.671	342.437	183.013	310.730	310.730	310.730	232.261	264.161	426.150	310.730	310.730	310.730	310.730	155.320	310.730	164.898	310.730	173.379	310.730	144.274	163.524	83.079
YHR107C	1	310.730	373.412	310.730	310.730	158.218	138.180	164.364	173.470	149.177	310.730	338.254	310.730	310.730	54.547	310.730	310.730	239.688	NaN	310.730	310.730	310.730	185.237	310.730	310.730	120.864	214.320	201.806	310.730	310.730	310.730	251.855	310.730	310.730	310.730	310.730	310.730	310.730	136.270	310.730	126.301	310.730	98.230	105.872	310.730	222.238	153.610	210.413	112.906
YHR107C	1	310.730	310.730	310.730	310.730	97.055	234.747	145.433	130.704	128.421	136.434	178.913	310.730	310.730	22.938	121.051	310.730	115.182	NaN	140.747	310.730	195.562	89.489	310.730	310.730	56.571	310.730	310.730	310.730	310.730	223.755	136.906	310.730	141.895	162.863	195.697	310.730	139.056	122.218	108.206	101.214	310.730	122.523	100.673	117.795	310.730	168.290	310.730	54.323
YHR108W	1	121.004	137.853	100.913	310.730	310.730	310.730	310.730	310.730	310.730	110.491	111.744	310.730	176.042	158.173	203.145	310.730	310.730	NaN	153.611	168.937	296.522	310.730	225.244	167.098	97.065	67.821	75.341	64.062	82.987	43.027	94.711	146.420	162.274	90.827	91.777	34.602	63.487	82.766	62.234	310.730	107.871	179.807	14.111	310.730	110.632	90.992	310.730	8.440
YHR110W	1	314.712	237.267	310.730	158.251	310.730	189.010	183.503	143.336	168.424	153.471	142.597	216.040	194.010	196.688	193.797	310.730	137.065	NaN	154.259	84.678	183.753	310.730	192.597	222.053	310.730	159.944	178.865	140.110	149.142	131.076	138.884	153.801	192.397	149.804	204.622	130.597	164.799	140.885	152.319	177.595	310.730	322.355	310.730	148.909	177.908	310.730	158.352	310.730
YHR111W	1	211.369	170.820	191.626	310.730	310.730	277.413	288.812	166.083	310.730	249.465	191.787	159.425	158.769	185.485	310.730	170.588	221.721	NaN	199.316	167.472	310.730	310.730	145.454	224.040	144.440	310.730	288.066	310.730	310.730	235.749	268.475	206.533	226.697	131.176	228.982	167.873	189.288	61.381	310.730	310.730	310.730	310.730	310.730	310.730	169.982	310.730	403.380	158.341
YHR112C	1	240.743	182.728	185.822	310.730	310.730	221.515	310.730	310.730	310.730	246.791	310.730	206.867	310.730	310.730	362.770	310.730	223.056	NaN	235.259	310.730	169.393	310.730	207.478	310.730	310.730	256.324	310.730	277.088	310.730	310.730	310.730	272.235	231.776	181.718	183.333	310.730	310.730	310.730	310.730	237.955	310.730	310.730	310.730	310.730	310.730	171.672	128.326	310.730
YHR114W	1	310.730	145.371	123.134	99.900	137.169	165.821	164.075	151.225	310.730	215.138	150.935	127.230	296.169	145.602	92.701	192.624	134.402	NaN	129.098	310.730	115.165	443.203	105.228	88.134	310.730	155.794	140.229	212.699	270.668	109.766	129.514	115.771	176.314	161.852	177.645	128.833	310.730	310.730	310.730	310.730	310.730	310.730	168.606	149.280	125.368	151.355	310.730	61.087
YHR116W	1	155.983	310.730	172.652	310.730	198.132	310.730	191.720	310.730	218.887	308.017	310.730	310.730	310.730	90.715	99.360	59.815	88.484	NaN	310.730	225.074	310.730	24.912	243.074	101.381	106.002	310.730	310.730	310.730	310.730	310.730	310.730	116.031	103.796	111.228	104.861	186.177	310.730	357.481	54.303	310.730	130.851	310.730	310.730	128.595	115.011	310.730	310.730	310.730
YHR119W	1	310.730	310.730	207.665	310.730	310.730	185.214	279.320	174.072	310.730	310.730	310.730	197.685	276.222	310.730	310.730	340.410	310.730	NaN	310.730	82.838	310.730	202.946	182.009	310.730	155.044	310.730	310.730	310.730	310.730	310.730	310.730	413.211	310.730	179.267	158.575	310.730	310.730	310.730	310.730	119.016	99.165	120.707	79.949	236.602	310.730	80.399	310.730	30.221
YHR121W	1	184.615	220.407	131.264	212.319	310.730	167.068	236.887	158.634	247.840	310.730	310.730	310.730	171.708	310.730	310.730	310.730	216.260	NaN	310.730	310.730	247.953	310.730	170.368	310.730	264.946	310.730	310.730	310.730	310.730	310.730	310.730	137.214	225.111	310.730	180.935	131.872	310.730	310.730	310.730	165.034	310.730	118.265	310.730	310.730	148.270	130.441	180.237	41.475
YHR122W	1	310.730	258.872	119.387	134.982	310.730	221.587	125.879	310.730	310.730	85.567	70.129	43.151	163.711	310.730	83.304	310.730	148.570	NaN	128.670	310.730	218.215	13.063	310.730	142.999	7.935	123.406	310.730	194.280	310.730	310.730	321.968	310.730	310.730	113.141	71.870	119.783	310.730	310.730	77.957	310.730	310.730	310.730	363.234	310.730	350.098	310.730	310.730	19.384
YHR123W	1	310.730	310.730	169.608	257.923	193.687	234.849	310.730	310.730	310.730	310.730	310.730	168.373	310.730	236.417	310.730	310.730	310.730	NaN	310.730	93.646	123.395	262.541	310.730	310.730	310.730	310.730	148.482	310.730	310.730	310.730	228.672	310.730	192.123	310.730	310.730	310.730	258.930	310.730	310.730	256.609	310.730	252.301	310.730	310.730	249.683	310.730	208.666	64.809
YHR126C	1	214.458	170.263	171.381	188.983	181.341	310.730	179.761	343.204	250.028	287.900	310.730	202.160	310.730	310.730	235.100	310.730	310.730	NaN	310.730	310.730	185.865	247.019	185.974	180.515	206.949	310.730	310.730	310.730	310.730	169.157	310.730	204.970	310.730	188.908	183.934	149.036	266.018	234.078	310.730	209.314	310.730	310.730	310.730	208.866	161.094	175.656	203.901	310.730
YHR129C	1	333.163	310.730	152.804	171.753	216.046	310.730	310.730	310.730	176.268	310.730	180.109	114.101	94.394	172.775	162.700	143.664	310.730	NaN	310.730	133.435	163.161	310.730	310.730	200.960	310.730	310.730	310.730	310.730	209.983	182.584	310.730	141.591	440.897	121.061	185.148	310.730	310.730	310.730	310.730	153.349	310.730	310.730	113.221	194.554	141.380	149.186	157.448	310.730
YHR132C	1	310.730	140.602	153.083	310.730	164.529	209.782	190.249	161.196	190.577	185.045	310.730	310.730	310.730	310.730	188.777	310.730	310.730	NaN	176.849	274.589	310.730	310.730	210.519	310.730	310.730	234.650	310.730	310.730	196.338	310.730	310.730	310.730	310.730	162.561	164.906	152.852	310.730	310.730	250.624	161.224	310.730	310.730	310.730	310.730	151.055	284.727	185.638	70.463
YHR132W-A	1	197.138	175.861	183.175	374.214	310.730	310.730	310.730	224.281	310.730	288.965	219.853	205.739	245.712	310.730	191.783	310.730	255.767	NaN	310.730	310.730	211.328	310.730	160.280	310.730	142.578	310.730	310.730	188.037	310.730	199.166	310.730	310.730	310.730	310.730	120.978	174.608	178.773	179.404	310.730	310.730	118.125	137.831	107.690	444.241	310.730	310.730	310.730	46.747
YHR134W	1	310.730	310.730	310.730	71.725	109.220	144.245	113.136	111.027	151.432	219.621	130.376	182.085	310.730	310.730	81.497	310.730	79.077	NaN	82.502	310.730	310.730	163.277	133.135	55.125	61.855	103.981	153.528	123.868	110.509	108.349	60.394	250.067	179.548	310.730	128.854	93.291	310.730	147.026	80.775	105.999	77.725	191.593	310.730	54.286	310.730	78.645	166.622	310.730
YHR135C	1	207.148	322.190	139.347	169.780	197.572	186.600	289.931	266.751	279.296	310.730	224.365	208.800	194.540	182.520	310.730	310.730	310.730	NaN	310.730	310.730	181.451	202.906	151.672	310.730	310.730	310.730	310.730	266.359	389.797	310.730	310.730	310.730	264.302	212.052	237.131	310.730	310.730	310.730	310.730	212.887	132.932	216.113	310.730	307.350	174.664	310.730	152.037	310.730
YHR136C	1	253.946	159.567	117.835	149.550	203.869	310.730	310.730	310.730	310.730	176.923	171.746	231.575	174.492	105.498	264.679	166.370	292.345	NaN	310.730	152.898	262.013	127.940	154.030	94.990	263.956	310.730	310.730	172.057	310.730	310.730	310.730	310.730	310.730	301.765	255.268	171.579	231.819	310.730	310.730	310.730	310.730	180.870	150.526	248.563	137.693	310.730	195.362	121.738
YHR137W	1	232.074	188.583	137.543	310.730	212.753	196.985	336.063	214.472	310.730	310.730	213.719	310.730	310.730	310.730	144.020	310.730	300.112	NaN	277.780	310.730	171.453	181.275	166.373	310.730	312.511	234.165	310.730	189.465	206.971	251.905	310.730	221.157	310.730	310.730	178.847	310.730	310.730	310.730	310.161	158.752	251.119	202.656	107.346	129.228	310.730	205.513	116.843	67.291
YHR139C	1	185.700	222.968	176.948	310.730	263.574	230.847	246.246	208.745	241.931	395.029	212.593	227.007	310.730	310.730	310.730	310.730	310.730	NaN	310.730	155.965	349.525	310.730	208.417	310.730	268.322	310.730	310.730	310.730	310.730	310.730	263.620	310.730	256.262	310.730	310.730	240.087	233.475	310.730	310.730	181.096	310.730	112.615	310.730	173.050	217.387	158.577	158.321	82.480
YHR140W	1	310.730	205.223	174.774	300.587	246.563	310.730	187.782	191.416	180.921	185.085	310.730	310.730	200.608	155.557	310.730	183.286	310.730	NaN	310.730	142.813	202.361	137.067	218.586	310.730	310.730	310.730	310.730	159.695	310.730	310.730	310.730	310.730	310.730	192.574	133.234	243.938	229.149	307.310	184.740	310.730	162.302	182.319	310.730	173.087	154.929	283.864	218.354	310.730
YHR141C	1	233.205	78.203	115.399	131.642	128.118	77.948	310.730	310.730	96.798	86.946	117.866	310.730	310.730	310.730	146.946	310.730	220.091	NaN	112.647	125.275	310.730	125.628	94.715	70.535	310.730	310.730	151.468	310.730	118.721	95.447	69.606	310.730	107.690	100.088	139.580	171.111	310.730	310.730	185.191	163.319	104.028	135.232	67.780	148.536	119.493	87.594	310.730	310.730
YHR142W	1	269.593	205.691	168.657	229.136	310.730	310.730	310.730	310.730	310.730	158.628	235.753	160.533	310.730	310.730	310.730	310.730	310.730	NaN	310.730	201.339	294.137	310.730	176.552	310.730	310.730	231.117	310.730	310.730	310.730	315.749	310.730	310.730	270.307	310.730	188.080	310.730	310.730	310.730	310.730	310.730	140.668	119.932	310.730	178.935	139.481	156.805	144.782	310.730
YHR143W	1	NaN	NaN	NaN	NaN	NaN	NaN	NaN	NaN	NaN	NaN	NaN	NaN	NaN	NaN	NaN	NaN	NaN	NaN	NaN	NaN	NaN	NaN	NaN	NaN	NaN	NaN	NaN	NaN	NaN	NaN	NaN	NaN	NaN	NaN	NaN	NaN	NaN	NaN	NaN	NaN	NaN	NaN	NaN	NaN	NaN	NaN	NaN	NaN
YHR144C	1	310.730	310.730	152.485	116.611	244.080	310.730	310.730	267.783	341.120	123.611	93.823	101.087	128.019	99.806	74.551	119.166	138.835	NaN	310.730	53.197	198.121	98.251	162.912	96.395	310.730	143.062	139.204	194.329	310.730	180.315	310.730	269.732	310.730	150.772	310.730	86.871	310.730	310.730	310.730	310.730	310.730	160.372	310.730	149.370	201.191	209.126	310.730	123.678
YHR146W	1	172.109	216.699	138.141	214.610	190.759	310.730	187.013	310.730	320.777	310.730	223.023	310.730	218.495	310.730	310.730	310.730	184.694	NaN	310.730	310.730	310.730	310.730	250.168	304.182	310.730	310.730	310.730	310.730	310.730	203.765	310.730	310.730	310.730	310.730	124.321	166.211	206.507	199.941	310.730	232.909	255.304	310.730	199.213	156.345	310.730	212.715	193.357	98.595
YHR151C	1	223.404	310.730	310.730	222.127	310.730	261.031	310.730	310.730	310.730	226.446	310.730	216.150	243.113	127.429	310.730	310.730	310.730	NaN	310.730	84.289	310.730	310.730	184.092	173.792	132.608	310.730	310.730	310.730	310.730	310.730	212.457	283.426	310.730	147.587	310.730	310.730	310.730	310.730	310.730	239.584	310.730	170.751	310.730	310.730	310.730	310.730	310.730	80.995
YHR152W	1	NaN	NaN	NaN	NaN	NaN	NaN	NaN	NaN	NaN	NaN	NaN	NaN	NaN	NaN	NaN	NaN	NaN	NaN	NaN	NaN	NaN	NaN	NaN	NaN	NaN	NaN	NaN	NaN	NaN	NaN	NaN	NaN	NaN	NaN	NaN	NaN	NaN	NaN	NaN	NaN	NaN	NaN	NaN	NaN	NaN	NaN	NaN	NaN
YHR154W	1	310.730	206.377	162.284	310.730	161.423	187.930	172.460	310.730	310.730	310.730	210.753	227.450	310.730	225.693	310.730	310.730	271.726	NaN	136.868	310.730	310.730	310.730	310.730	310.730	310.730	239.834	310.730	310.730	310.730	310.730	310.730	170.752	122.476	185.988	197.191	310.730	173.080	310.730	310.730	175.162	310.730	256.967	310.730	142.885	115.610	310.730	190.605	310.730
YHR155W	1	206.171	310.730	177.441	154.454	217.589	310.730	241.123	310.730	310.730	310.730	180.501	310.730	310.730	163.846	256.736	310.730	310.730	NaN	310.730	310.730	310.730	163.851	310.730	310.730	310.730	310.730	222.122	310.730	194.041	310.730	310.730	310.730	318.869	124.792	192.427	166.325	310.730	310.730	310.730	227.328	144.075	191.929	310.730	174.877	240.195	310.730	120.046	220.911
YHR157W	1	310.730	187.966	156.440	310.730	310.730	310.730	252.607	261.522	276.182	212.811	310.730	310.730	310.730	310.730	310.730	422.593	215.378	NaN	310.730	310.730	208.013	178.644	109.624	158.800	151.786	310.730	310.730	310.730	150.599	180.374	218.858	147.667	181.260	159.000	150.653	178.836	310.730	198.657	310.730	126.911	310.730	130.114	310.730	147.083	125.539	126.055	193.458	46.205
YHR158C	1	228.539	310.730	310.730	245.851	245.835	310.730	310.730	221.755	310.730	192.370	348.840	206.071	310.730	105.567	211.314	310.730	310.730	NaN	197.057	310.730	284.134	248.305	310.730	186.717	288.692	310.730	258.682	310.730	310.730	310.730	204.587	310.730	310.730	231.764	310.730	310.730	310.730	156.942	310.730	177.063	141.211	146.615	106.630	223.280	210.332	310.730	305.911	127.356
YHR159W	1	310.730	188.829	227.439	310.730	269.018	310.730	310.730	291.212	195.978	276.728	310.730	310.730	231.167	239.177	290.633	234.000	152.689	NaN	310.730	131.918	310.730	310.730	310.730	310.730	310.730	310.730	310.730	247.917	149.742	194.003	310.730	310.730	310.730	310.730	207.714	310.730	310.730	310.730	288.983	234.269	140.363	252.155	144.795	174.325	143.358	124.561	132.256	310.730
YHR160C	1	310.730	235.744	422.218	310.730	310.730	310.730	209.738	310.730	407.342	310.730	193.432	310.730	149.282	160.724	310.730	143.440	131.114	NaN	203.195	310.730	149.627	163.915	142.191	310.730	310.730	256.211	153.017	135.228	122.215	112.889	150.715	152.660	118.607	94.859	210.798	138.940	191.379	142.705	310.730	175.707	310.730	159.847	310.730	205.255	173.324	243.865	310.730	310.730
YHR162W	1	181.690	164.125	158.552	123.217	153.457	161.672	277.404	211.018	133.651	183.341	310.730	167.721	145.178	103.430	124.395	145.818	173.506	NaN	163.741	310.730	158.314	143.671	124.885	133.062	310.730	200.255	168.058	155.210	178.232	113.339	154.983	156.318	161.103	263.587	145.864	115.848	143.470	190.450	310.730	188.673	310.730	235.717	214.020	125.658	132.425	150.036	310.730	62.937
YHR163W	1	218.086	175.739	238.056	231.952	143.939	224.028	182.113	310.730	164.566	185.169	127.253	157.494	310.730	138.342	164.747	200.907	161.651	NaN	210.759	21.270	131.782	162.369	167.860	162.871	310.730	266.872	136.651	199.861	310.730	164.125	225.434	310.730	153.458	310.730	145.638	196.286	152.599	188.413	133.843	213.569	310.730	147.984	310.730	310.730	223.496	274.159	189.243	310.730
YHR164C	1	156.689	167.332	157.457	310.730	123.277	310.730	260.326	310.730	224.265	310.730	121.847	310.730	310.730	56.244	310.730	35.708	310.730	NaN	156.050	310.730	231.833	310.730	85.161	310.730	310.730	310.730	418.037	310.730	184.289	181.484	141.812	310.730	123.756	121.731	78.403	115.527	103.823	115.436	118.459	130.844	310.730	70.449	23.157	310.730	120.442	143.506	310.730	310.730
YHR165C	1	310.730	310.730	137.978	158.821	185.574	247.465	310.730	310.730	310.730	310.730	203.227	310.730	239.974	310.730	157.335	310.730	221.193	NaN	310.730	60.966	310.730	152.632	193.734	187.327	310.730	310.730	211.049	310.730	310.730	310.730	310.730	201.252	310.730	310.730	172.262	391.147	310.730	310.730	372.208	386.939	192.540	162.137	94.292	143.977	158.245	215.372	318.564	310.730
YHR167W	1	310.730	310.730	140.744	310.730	189.153	194.254	310.730	310.730	310.730	310.730	171.670	250.137	160.621	178.552	182.584	310.730	310.730	NaN	310.730	310.730	137.952	310.730	123.840	340.113	310.730	310.730	310.730	310.730	165.611	310.730	310.730	128.720	310.730	112.194	310.730	310.730	310.730	310.730	310.730	310.730	316.840	186.113	310.730	310.730	175.140	186.629	177.863	310.730
YHR170W	1	310.730	310.730	160.461	180.385	310.730	310.730	310.730	310.730	310.730	310.730	310.730	182.674	310.730	310.730	182.470	310.730	310.730	NaN	310.730	310.730	221.219	310.730	168.737	310.730	310.730	310.730	310.730	203.437	310.730	216.980	310.730	290.909	310.730	310.730	310.730	212.567	310.730	310.730	135.969	310.730	146.149	130.767	310.730	141.841	190.556	229.490	310.730	310.730
YHR170W	1	220.895	310.730	310.730	310.730	310.730	310.730	310.730	310.730	310.730	310.730	310.730	84.861	310.730	NaN	310.730	NaN	310.730	NaN	156.255	310.730	130.590	310.730	115.436	310.730	110.937	96.046	107.752	136.790	310.730	310.730	310.730	310.730	152.392	204.763	377.396	310.730	310.730	310.730	310.730	310.730	88.393	97.793	94.740	310.730	139.564	170.350	170.747	78.419
YHR171W	1	310.730	216.994	220.633	260.592	214.879	239.927	310.730	226.471	310.730	310.730	381.768	310.730	310.730	310.730	310.730	310.730	310.730	NaN	310.730	310.730	310.730	122.437	140.582	195.570	64.467	234.016	178.632	151.302	140.687	310.730	177.120	140.205	164.890	210.832	310.730	310.730	310.730	179.018	140.151	219.148	106.155	159.654	310.730	245.243	310.730	310.730	144.613	310.730
YHR174W	1	186.545	123.562	156.581	310.730	310.730	244.804	226.868	330.337	310.730	243.715	290.192	310.730	310.730	111.912	130.348	310.730	310.730	NaN	261.103	310.730	310.730	167.029	108.150	310.730	310.730	171.817	277.562	310.730	167.777	310.730	147.352	136.207	134.921	88.843	211.455	310.730	99.070	143.700	310.730	150.688	169.161	138.609	310.730	144.654	131.773	310.730	310.730	171.115
YHR175W-A	1	310.730	203.964	330.093	310.730	132.954	152.700	139.942	132.507	117.753	139.534	165.408	246.946	189.289	125.907	156.409	134.894	128.014	NaN	147.828	310.730	221.755	106.195	219.715	272.301	310.730	159.704	154.887	152.359	121.413	119.719	162.056	310.730	310.730	310.730	148.234	161.601	143.141	134.447	118.018	205.741	109.465	310.730	174.268	310.730	235.660	310.730	236.091	170.993
YHR176W	1	199.764	310.730	217.269	169.451	310.730	308.885	310.730	266.226	262.612	310.730	310.730	310.730	310.730	174.149	310.730	310.730	310.730	NaN	195.416	36.678	310.730	310.730	310.730	310.730	310.730	160.573	243.970	254.790	189.539	193.528	163.411	243.026	310.730	133.020	310.730	310.730	165.782	236.060	117.422	168.632	297.973	191.179	310.730	170.598	281.104	310.730	183.157	310.730
YHR178W	1	66.366	214.844	268.838	310.730	180.080	307.897	310.730	310.730	210.337	310.730	211.403	239.171	51.623	67.834	310.730	86.434	277.120	NaN	156.930	310.730	310.730	310.730	176.143	127.813	310.730	310.730	310.730	194.742	310.730	310.730	310.730	310.730	310.730	265.700	310.730	132.838	310.730	147.419	310.730	310.730	310.730	310.730	65.343	110.119	147.024	310.730	310.730	9.423
YHR179W	1	138.400	98.662	310.730	310.730	310.730	162.428	201.458	310.730	144.966	310.730	207.805	310.730	87.166	310.730	310.730	310.730	165.259	NaN	310.730	76.541	155.408	310.730	310.730	310.730	89.823	310.730	348.194	310.730	219.767	111.157	149.082	310.730	310.730	156.433	99.791	262.416	310.730	310.730	133.540	310.730	310.730	126.327	310.730	310.730	114.386	109.130	310.730	225.029
YHR181W	1	310.730	241.787	216.939	310.730	284.288	310.730	250.760	268.401	310.730	310.730	310.730	313.461	174.982	137.449	310.730	310.730	164.538	NaN	310.730	106.935	310.730	310.730	310.730	310.730	310.730	310.730	310.730	227.872	288.566	276.954	203.232	310.730	310.730	310.730	189.828	205.711	310.730	310.730	241.406	310.730	310.730	201.389	310.730	310.730	276.235	310.730	161.678	69.655
YHR184W	1	310.730	157.590	310.730	310.730	310.730	310.730	190.647	310.730	310.730	220.743	200.863	310.730	250.488	197.883	133.036	310.730	310.730	NaN	129.923	310.730	310.730	130.477	310.730	310.730	310.730	233.075	214.857	193.526	230.407	310.730	215.147	238.264	310.730	175.010	310.730	661.564	310.730	310.730	310.730	310.730	169.452	310.730	310.730	215.859	165.431	310.730	310.730	28.058
YHR185C	1	310.730	208.360	188.848	525.001	220.331	310.730	310.730	310.730	310.730	310.730	200.129	310.730	310.730	124.693	276.006	310.730	205.817	NaN	224.497	150.360	377.424	310.730	310.730	310.730	197.667	267.558	310.730	310.730	310.730	278.665	310.730	310.730	310.730	171.988	177.677	111.065	185.684	232.254	153.413	199.884	310.730	142.654	310.730	176.828	123.703	310.730	157.176	106.397
YHR186C	1	143.645	118.470	177.051	310.730	71.095	141.799	154.587	88.655	109.578	99.955	91.312	253.302	52.417	310.730	179.068	116.285	124.820	NaN	145.898	82.218	310.730	310.730	255.946	183.425	64.955	89.712	81.585	119.973	77.534	82.732	74.969	92.485	102.933	72.182	91.957	93.221	92.699	101.082	217.366	136.190	310.730	310.730	0.649	310.730	141.692	94.634	310.730	21.133
YHR187W	1	159.122	310.730	171.545	169.804	185.963	112.899	231.788	112.246	75.452	257.924	132.321	108.721	188.877	310.730	227.203	310.730	172.199	NaN	240.163	8.735	76.414	310.730	143.414	103.165	56.748	168.407	250.600	310.730	310.730	310.730	211.776	310.730	120.288	310.730	194.257	310.730	237.340	36.082	85.481	310.730	310.730	310.730	310.730	310.730	310.730	310.730	310.730	77.903
YHR188C	1	310.730	NaN	70.824	310.730	310.730	310.730	102.606	310.730	91.783	310.730	72.053	NaN	310.730	163.376	310.730	30.274	187.773	NaN	310.730	310.730	310.730	310.730	NaN	310.730	310.730	310.730	NaN	310.730	310.730	310.730	310.730	310.730	310.730	NaN	NaN	310.730	310.730	310.730	310.730	310.730	310.730	310.730	310.730	310.730	14.177	310.730	310.730	310.730
YHR188C	1	149.295	218.785	78.597	310.730	310.730	310.730	231.035	147.001	75.968	310.730	310.730	310.730	310.730	77.291	116.657	48.422	101.039	NaN	310.730	115.744	310.730	136.613	99.327	100.782	229.267	126.062	310.730	310.730	215.400	310.730	218.218	116.056	217.600	84.583	201.230	310.730	310.730	310.730	310.730	159.543	113.874	152.377	150.195	310.730	310.730	236.061	105.058	32.221
YHR189W	1	249.695	310.730	190.781	144.070	310.730	310.730	310.730	310.730	310.730	188.376	131.657	310.730	112.564	310.730	176.925	310.730	310.730	NaN	310.730	68.943	310.730	105.471	123.182	310.730	310.730	167.978	231.958	310.730	310.730	310.730	310.730	310.730	213.717	130.910	310.730	151.008	207.118	251.926	310.730	178.258	154.644	310.730	310.730	165.852	123.107	150.246	310.730	310.730
YHR190W	1	310.730	182.160	96.754	52.918	62.513	159.371	183.009	310.730	310.730	310.730	310.730	310.730	310.730	25.924	109.806	8.856	310.730	NaN	180.027	121.991	80.960	41.422	66.689	107.136	63.136	310.730	310.730	150.115	185.953	310.730	310.730	193.937	310.730	310.730	79.552	310.730	310.730	310.730	310.730	253.114	190.299	310.730	310.730	310.730	81.524	63.832	310.730	217.686
YHR191C	1	270.545	183.851	310.730	310.730	310.730	310.730	310.730	310.730	289.008	310.730	182.942	310.730	310.730	164.037	219.240	310.730	165.188	NaN	310.730	169.388	152.031	310.730	99.205	310.730	169.258	173.615	139.769	173.236	310.730	310.730	310.730	310.730	310.730	165.739	118.334	123.242	218.461	179.990	193.723	170.335	102.950	150.905	97.167	310.730	310.730	310.730	152.735	42.779
YHR193C	1	310.730	310.730	310.730	144.257	197.053	234.959	203.394	219.698	310.730	212.475	236.356	310.730	310.730	146.766	318.788	296.799	188.923	NaN	310.730	310.730	245.091	310.730	149.661	192.553	310.730	191.720	243.753	310.730	314.643	219.605	358.845	281.057	185.661	203.624	295.876	310.730	348.063	241.857	188.190	215.573	310.730	145.968	310.730	310.730	310.730	310.730	310.730	310.730
YHR194W	1	101.346	30.262	79.629	98.007	310.730	310.730	310.730	310.730	310.730	69.127	310.730	310.730	178.451	310.730	131.688	310.730	105.160	NaN	310.730	310.730	60.442	310.730	97.711	90.831	NaN	148.018	310.730	192.001	310.730	310.730	310.730	310.730	94.245	310.730	89.030	310.730	310.730	241.893	77.381	146.255	310.730	310.730	310.730	310.730	82.878	310.730	310.730	NaN
YHR196W	1	310.730	310.730	87.800	310.730	154.198	310.730	310.730	178.477	310.730	310.730	310.730	98.348	152.024	310.730	272.855	105.075	142.031	NaN	141.929	119.230	310.730	310.730	310.730	310.730	152.857	310.730	310.730	138.259	310.730	310.730	164.169	200.902	148.089	207.616	310.730	310.730	96.416	310.730	104.406	123.809	76.264	310.730	43.948	310.730	164.518	82.290	139.077	35.303
YHR197W	1	NaN	NaN	NaN	NaN	NaN	NaN	NaN	NaN	NaN	NaN	NaN	NaN	NaN	NaN	NaN	NaN	NaN	NaN	NaN	NaN	NaN	NaN	NaN	NaN	NaN	NaN	NaN	NaN	NaN	NaN	NaN	NaN	NaN	NaN	NaN	NaN	NaN	NaN	NaN	NaN	NaN	NaN	NaN	NaN	NaN	NaN	NaN	NaN
YHR198C	1	217.485	310.730	310.730	310.730	228.179	310.730	221.608	310.730	310.730	173.901	310.730	171.217	214.926	113.172	310.730	310.730	179.377	NaN	176.600	310.730	310.730	310.730	216.466	175.021	99.636	181.383	236.562	167.646	166.968	310.730	208.895	310.730	155.861	162.597	233.219	192.189	310.730	310.730	186.174	310.730	81.845	130.518	119.970	237.381	257.912	310.730	310.730	241.670
YHR199C-A	1	310.730	310.730	299.394	310.730	132.452	310.730	114.942	151.542	130.956	310.730	227.416	310.730	253.218	310.730	250.842	98.584	136.184	NaN	310.730	310.730	310.730	126.470	148.573	146.483	305.546	310.730	260.699	310.730	310.730	157.064	310.730	310.730	310.730	165.376	271.854	232.355	197.549	310.730	135.088	310.730	138.785	138.555	310.730	220.195	310.730	310.730	178.753	310.730
YHR200W	1	310.730	259.190	310.730	209.075	310.730	310.730	310.730	310.730	310.730	310.730	310.730	310.730	310.730	84.358	190.971	310.730	310.730	NaN	310.730	310.730	310.730	168.343	154.894	310.730	310.730	257.736	310.730	310.730	310.730	141.158	310.730	310.730	310.730	310.730	310.730	169.606	310.730	310.730	310.730	310.730	310.730	246.714	310.730	188.720	184.466	147.071	120.169	310.730
YHR202W	1	310.730	310.730	310.730	310.730	310.730	310.730	258.934	201.177	310.730	310.730	255.513	151.469	310.730	105.268	151.159	113.867	310.730	NaN	310.730	310.730	310.730	310.730	165.265	310.730	310.730	244.489	263.195	213.677	310.730	222.611	310.730	310.730	310.730	310.730	193.157	169.949	137.478	310.730	310.730	310.730	148.203	310.730	240.739	310.730	310.730	338.383	194.942	310.730
YHR203C	1	239.673	310.730	315.042	310.730	192.177	161.775	212.245	228.311	258.601	189.480	135.992	196.143	310.730	310.730	98.502	310.730	125.964	NaN	310.730	310.730	180.771	310.730	116.256	310.730	310.730	153.219	321.784	310.730	195.545	170.377	310.730	103.890	310.730	126.475	140.582	310.730	310.730	140.503	310.730	310.730	123.938	310.730	310.730	310.730	168.712	310.730	310.730	310.730
YHR206W	1	251.208	249.903	217.986	310.730	201.991	246.361	310.730	266.089	310.730	310.730	310.730	310.730	411.716	128.506	216.334	310.730	304.625	NaN	310.730	310.730	310.730	310.730	149.518	310.730	310.730	287.971	310.730	310.730	310.730	310.730	310.730	251.814	310.730	166.400	310.730	310.730	310.730	310.730	310.730	310.730	162.166	310.730	124.373	310.730	324.142	310.730	310.730	71.343
YHR207C	1	310.730	208.275	310.730	310.730	310.730	310.730	310.730	136.902	310.730	310.730	310.730	158.741	240.636	163.063	236.701	110.878	173.535	NaN	310.730	310.730	310.730	233.528	148.950	315.813	310.730	208.777	310.730	310.730	310.730	278.332	218.863	347.631	202.734	247.199	310.730	310.730	217.958	182.921	156.226	240.193	117.062	310.730	310.730	310.730	310.730	310.730	134.501	310.730
YHR208W	1	165.908	216.147	310.730	172.948	310.730	310.730	310.730	224.966	310.730	200.527	310.730	310.730	310.730	129.644	115.516	197.992	310.730	NaN	207.803	60.030	191.031	118.037	169.555	154.370	114.373	310.730	119.898	310.730	163.528	132.501	310.730	310.730	310.730	219.640	208.634	310.730	310.730	310.730	310.730	185.511	94.684	310.730	310.730	310.730	137.183	131.291	310.730	310.730
YHR210C	1	310.730	310.730	196.312	310.730	232.674	310.730	249.501	177.656	310.730	169.823	310.730	310.730	310.730	310.730	310.730	61.900	181.927	NaN	310.730	157.625	310.730	310.730	310.730	176.804	310.730	133.810	206.070	184.606	128.700	310.730	289.673	310.730	310.730	130.418	310.730	180.226	205.171	310.730	280.561	212.828	310.730	310.730	144.541	310.730	235.074	253.040	140.092	143.239
YHR212W-A	1	310.730	310.730	161.378	310.730	310.730	310.730	161.251	310.730	310.730	310.730	188.342	91.607	310.730	310.730	52.158	310.730	310.730	NaN	138.836	96.926	310.730	139.512	62.366	310.730	42.079	185.116	310.730	206.319	310.730	310.730	310.730	310.730	310.730	67.969	17.354	198.382	310.730	310.730	92.161	68.575	154.717	310.730	86.940	310.730	65.013	133.404	310.730	NaN
YHR215W	1	216.737	288.496	310.730	322.196	310.730	155.740	134.373	152.651	310.730	139.271	174.829	310.730	189.803	141.576	310.730	310.730	260.652	NaN	310.730	146.887	310.730	310.730	167.550	310.730	310.730	191.266	310.730	310.730	310.730	310.730	170.169	310.730	159.758	160.134	151.052	183.147	310.730	241.242	310.730	310.730	163.337	310.730	310.730	310.730	310.730	310.730	111.275	310.730
YHR216W	1	310.730	310.730	129.563	310.730	310.730	310.730	165.793	211.794	162.288	179.671	173.378	224.688	310.730	310.730	310.730	165.330	202.544	NaN	310.730	310.730	310.730	310.730	310.730	310.730	310.730	310.730	310.730	310.730	188.424	151.310	261.153	310.730	310.730	88.936	310.730	310.730	310.730	310.730	310.730	186.879	120.459	310.730	144.448	310.730	310.730	163.648	106.096	41.404
[truncated: 117 more columns]
