# Supplementary material for: Global Linkage Map Connects Meiotic Centromere Function to Chromosome Size in Budding Yeast
Source: G3 (Bethesda). 2013 Oct 1;3(10):1741–51. doi: 10.1534/g3.113.007377 (PMC3789798; doi:10.1534/g3.113.007377)
Supplement: Supporting Information [file supp_g3.113.007377_FileS1.zip › Baryshnikova_genetic_distances_chr9.txt]

ORF	GWEIGHT	YIL173W	YIL166C	YIL165C	YIL164C	YIL163C	YIL162W	YIL161W	YIL160C	YIL159W	YIL158W	YIL157C	YIL156W	YIL155C	YIL154C	YIL153W	YIL152W	YIL151C	YIL149C	YIL146C	YIL145C	YIL141W	YIL140W	YIL139C	YIL138C	YIL137C	YIL136W	YIL135C	YIL134W	YIL133C	YIL132C	YIL131C	YIL130W	YIL128W	YIL124W	YIL123W	YIL122W	YIL120W	YIL119C	YIL117C	YIL114C	YIL113W	YIL112W	YIL111W	YIL110W	YIL108W	YIL107C	YIL105C	YIL103W
EWEIGHT		1	1	1	1	1	1	1	1	1	1	1	1	1	1	1	1	1	1	1	1	1	1	1	1	1	1	1	1	1	1	1	1	1	1	1	1	1	1	1	1	1	1	1	1	1	1	1	1
YIL169C	1	25.950	-0.000	13.895	18.927	26.829	23.593	43.087	32.378	57.308	57.988	NaN	83.332	74.389	69.539	77.000	79.395	74.807	85.188	105.522	97.856	130.267	145.599	157.996	147.428	121.473	156.433	132.552	48.292	123.706	92.380	123.533	116.430	NaN	205.642	181.030	144.546	155.752	147.563	151.140	131.772	154.072	252.703	166.466	122.116	176.368	310.730	310.730	310.730
YIL165C	1	43.470	15.665	-0.000	1.748	10.006	14.432	27.503	26.999	33.132	46.695	NaN	53.353	50.707	76.198	64.257	74.269	83.420	85.568	80.802	91.318	80.877	114.284	101.719	111.682	106.869	101.906	102.079	60.414	123.989	148.715	102.956	94.678	NaN	139.984	138.227	120.536	152.982	179.074	126.637	148.471	128.904	205.722	136.866	100.936	141.333	157.258	186.616	145.349
YIL161W	1	55.197	38.465	31.365	24.513	11.215	4.777	-0.000	8.475	10.570	24.656	NaN	51.596	46.105	72.302	81.014	94.482	86.383	91.258	85.146	95.448	90.006	102.914	90.556	85.086	115.645	96.491	83.774	101.646	225.156	147.143	104.165	114.121	NaN	132.546	112.783	104.157	158.725	123.215	126.533	127.352	190.806	163.606	108.318	150.982	310.730	160.999	148.674	130.846
YIL160C	1	35.142	2.229	0.505	1.268	NaN	NaN	NaN	-0.000	NaN	NaN	NaN	NaN	9.968	13.352	8.114	24.704	36.578	39.395	88.780	34.446	19.589	68.600	65.574	58.290	44.496	43.231	67.872	310.730	78.928	66.945	23.293	67.226	NaN	76.723	93.543	52.297	101.804	86.213	88.790	120.143	66.259	310.730	112.620	30.944	168.461	184.220	111.126	73.410
YIL159W	1	57.449	34.297	32.316	37.033	21.169	5.573	4.386	1.135	-0.000	NaN	NaN	27.161	29.617	46.644	45.891	61.955	NaN	87.169	52.239	58.882	52.285	77.758	90.869	63.109	91.199	NaN	62.451	24.050	92.278	88.629	NaN	102.715	NaN	113.593	112.167	NaN	121.778	92.124	162.939	126.507	112.853	116.887	NaN	83.668	149.189	174.812	191.748	184.309
YIL158W	1	37.493	16.187	21.160	25.311	29.515	10.791	13.303	28.773	2.832	-0.000	NaN	26.450	34.715	59.054	64.904	69.929	44.746	78.761	84.109	83.338	77.572	74.005	77.644	91.816	83.593	86.881	86.359	68.572	93.930	84.032	115.002	97.211	NaN	102.796	104.211	91.521	119.394	107.223	182.077	116.285	133.253	129.407	101.524	80.065	239.974	112.940	111.954	113.980
YIL157C	1	48.361	8.687	18.474	12.743	8.750	1.344	3.040	NaN	0.450	-0.000	NaN	9.687	6.116	9.938	6.504	9.841	27.333	39.040	29.313	32.163	41.252	72.064	72.909	51.273	38.127	63.573	85.550	310.730	57.674	60.092	79.267	53.494	NaN	92.805	73.720	103.740	90.478	122.406	91.262	113.508	94.343	115.802	178.820	64.478	114.121	160.688	310.730	191.327
YIL156W	1	52.920	31.935	28.567	29.056	22.084	27.121	5.845	11.186	16.815	12.541	NaN	-0.000	NaN	30.405	14.478	1.278	27.389	12.389	42.616	45.344	59.333	66.910	46.453	60.150	73.706	65.150	50.198	74.981	59.545	57.075	55.280	62.877	NaN	93.107	93.379	81.525	98.338	92.585	85.502	97.081	79.282	97.582	98.553	60.080	109.880	152.231	137.892	101.419
YIL155C	1	68.076	47.941	52.779	44.425	35.916	30.015	32.855	25.638	11.203	26.936	NaN	1.139	-0.000	13.817	19.805	37.214	25.837	42.098	47.727	49.038	55.122	55.082	58.388	59.263	53.376	47.758	77.205	66.256	67.210	85.142	74.173	75.410	NaN	86.497	113.321	78.679	102.261	104.327	118.726	120.354	140.439	127.248	100.569	107.670	113.618	163.065	187.030	133.664
YIL153W	1	87.015	66.815	61.603	64.095	54.927	47.714	48.320	37.225	38.577	49.650	NaN	36.818	32.546	1.455	-0.000	2.402	13.122	22.135	34.431	35.755	43.081	41.688	55.427	48.854	55.316	48.937	51.362	57.783	49.029	51.139	63.948	47.165	NaN	81.173	64.606	64.630	72.789	82.009	101.507	114.689	101.482	183.847	95.747	100.866	101.199	132.979	133.458	122.649
YIL152W	1	112.080	46.473	48.181	50.364	40.751	64.396	52.899	32.291	30.956	40.952	NaN	19.788	44.818	0.105	NaN	-0.000	5.181	18.066	31.518	55.848	32.603	28.284	28.318	46.638	13.001	45.439	49.951	39.363	16.747	55.748	36.130	29.404	NaN	99.360	39.279	59.112	63.431	100.939	81.821	69.516	138.632	146.987	79.623	48.755	56.866	95.441	118.712	220.148
YIL149C	1	114.774	74.682	100.741	86.307	78.498	71.217	73.207	88.375	75.369	69.158	NaN	67.814	63.091	13.792	6.143	11.466	13.976	-0.000	12.650	20.693	30.237	44.124	48.509	48.896	28.406	45.555	59.508	30.952	36.058	48.637	62.744	54.616	NaN	77.269	91.372	68.444	94.259	86.069	101.258	99.701	64.106	154.132	92.337	68.364	79.686	102.457	143.901	124.607
YIL148W	1	110.189	71.474	74.885	76.680	54.805	52.866	57.300	54.442	54.659	41.695	NaN	48.041	42.451	10.726	10.311	2.679	NaN	-0.000	NaN	6.217	17.117	18.631	18.508	27.575	25.105	31.482	41.106	19.467	33.843	47.044	32.325	29.639	NaN	61.272	59.283	47.260	76.910	90.963	79.637	88.963	84.311	104.058	62.883	50.365	101.687	105.685	99.409	87.878
YIL147C	1	97.676	82.733	77.424	82.678	67.261	61.583	60.687	37.691	58.463	55.173	NaN	39.996	47.681	22.460	26.429	11.600	9.715	NaN	-0.000	NaN	19.217	18.768	23.958	32.982	32.671	41.977	42.369	41.296	55.365	42.946	51.045	35.934	NaN	54.575	49.487	61.993	60.557	89.076	94.569	100.134	105.859	85.390	88.935	46.680	94.080	86.190	96.200	100.039
YIL146C	1	76.989	32.861	71.035	63.896	81.265	27.310	30.246	65.628	54.211	71.749	NaN	32.348	23.215	3.921	15.953	NaN	6.229	NaN	-0.000	0.282	5.155	5.554	12.255	4.766	4.173	31.433	13.279	0.285	15.342	19.600	35.798	36.701	NaN	43.665	51.877	77.385	28.752	22.514	44.684	41.864	84.780	15.830	88.701	71.172	45.038	68.643	67.818	49.894
YIL143C	1	NaN	NaN	NaN	NaN	NaN	NaN	NaN	NaN	NaN	NaN	NaN	NaN	NaN	NaN	NaN	NaN	NaN	NaN	NaN	NaN	NaN	NaN	NaN	NaN	NaN	NaN	NaN	NaN	NaN	NaN	NaN	NaN	NaN	NaN	NaN	NaN	NaN	NaN	NaN	NaN	NaN	NaN	NaN	NaN	NaN	NaN	NaN	NaN
YIL142W	1	NaN	310.730	33.222	40.320	310.730	NaN	310.730	34.779	310.730	0.725	NaN	NaN	310.730	310.730	310.730	310.730	310.730	50.139	310.730	310.730	-0.000	25.015	107.732	23.953	63.438	310.730	310.730	310.730	310.730	127.136	NaN	NaN	NaN	NaN	310.730	NaN	69.404	31.701	310.730	19.735	NaN	310.730	310.730	310.730	310.730	310.730	310.730	310.730
YIL140W	1	225.752	79.508	307.777	116.269	91.592	65.234	105.108	94.729	83.072	NaN	NaN	86.892	72.069	25.827	29.379	40.336	NaN	29.290	33.596	28.625	4.174	-0.000	NaN	7.736	16.300	NaN	18.025	35.704	28.098	23.384	NaN	42.879	NaN	61.438	59.050	NaN	55.331	56.609	76.198	101.089	72.485	81.989	NaN	33.327	87.645	95.334	123.624	127.215
YIL139C	1	104.821	111.034	78.323	89.954	61.243	60.596	55.315	80.846	67.131	64.649	NaN	26.841	44.700	28.148	12.253	19.481	30.949	18.393	1.006	27.281	10.960	0.996	-0.000	NaN	9.611	3.043	8.116	13.073	16.012	13.565	20.116	15.586	NaN	48.734	48.123	44.177	64.462	56.491	54.384	66.762	63.681	63.687	63.209	55.919	78.485	108.370	98.088	120.664
YIL138C	1	157.248	59.124	114.271	101.017	123.603	129.732	39.909	68.970	56.585	72.301	NaN	48.186	54.816	25.369	25.419	28.849	15.775	33.948	4.870	12.339	2.201	1.189	NaN	-0.000	NaN	10.541	15.602	NaN	10.405	10.880	8.256	23.268	NaN	40.840	42.086	52.786	62.777	62.720	75.643	81.572	53.761	76.365	86.065	55.628	94.952	138.552	128.952	142.736
YIL137C	1	95.313	103.889	81.116	120.906	113.295	112.451	67.722	125.545	74.272	63.148	NaN	46.138	68.789	47.999	45.304	32.127	39.754	42.114	34.192	32.673	9.322	9.662	9.409	5.793	-0.000	12.489	4.884	9.722	20.768	19.422	30.020	28.435	NaN	39.627	45.104	50.684	49.153	60.423	61.349	69.362	86.946	70.074	80.142	51.772	132.029	84.298	71.307	85.703
YIL135C	1	118.222	103.053	113.895	119.315	99.134	122.617	77.078	104.388	75.582	74.052	NaN	76.917	65.015	48.924	40.634	40.763	48.607	49.347	43.716	41.460	20.857	19.735	27.629	21.022	17.358	NaN	-0.000	NaN	5.798	7.001	8.108	18.114	NaN	29.800	33.506	26.082	41.120	58.258	70.941	72.985	67.026	69.144	44.762	53.475	88.978	86.586	91.310	94.580
YIL134W	1	115.501	75.669	100.570	187.732	165.079	128.212	91.685	145.921	98.808	150.146	NaN	117.570	75.076	47.256	49.650	39.238	57.530	50.188	86.263	52.062	46.963	70.641	60.851	53.264	26.042	30.310	25.508	-0.000	17.834	16.475	26.137	21.787	NaN	35.450	68.440	39.436	70.456	58.021	67.731	69.594	57.540	91.895	54.020	85.832	73.157	161.220	145.752	168.682
YIL133C	1	147.914	75.456	94.005	154.324	104.985	96.253	73.098	107.765	68.750	93.691	NaN	81.139	88.171	50.392	41.451	50.884	45.669	54.163	38.832	37.599	29.724	35.749	25.671	40.159	17.056	18.393	6.241	NaN	-0.000	1.438	5.288	2.370	NaN	24.937	27.998	31.988	42.876	41.849	58.607	83.221	43.285	47.905	85.714	49.736	83.129	85.677	106.169	79.729
YIL132C	1	116.043	121.837	103.724	96.589	93.880	85.578	109.631	113.581	97.258	82.804	NaN	80.444	82.326	39.698	47.372	53.640	51.386	45.382	38.945	55.440	40.051	38.361	48.457	41.139	40.231	7.130	14.170	NaN	NaN	-0.000	NaN	NaN	NaN	24.539	31.977	18.400	48.739	52.780	59.737	61.359	78.107	65.053	43.592	39.651	78.176	78.309	96.877	88.070
YIL131C	1	145.897	84.408	92.599	105.033	145.776	103.842	80.766	310.730	100.252	99.141	NaN	74.880	97.258	56.037	63.572	65.928	68.266	49.249	61.799	59.065	38.741	30.220	28.865	33.449	20.760	18.939	18.955	NaN	7.483	1.575	-0.000	3.009	NaN	22.207	19.750	24.062	31.709	38.305	55.621	69.412	62.674	61.332	65.373	57.346	80.788	64.200	85.045	80.341
YIL125W	1	158.897	105.151	67.463	97.606	93.522	212.302	53.593	138.932	109.370	66.890	NaN	68.809	81.662	40.586	53.695	50.169	69.763	55.499	44.826	51.905	26.468	42.003	25.854	31.013	32.294	16.407	20.492	29.508	10.113	11.008	0.150	7.062	NaN	-0.000	2.213	7.129	17.359	18.431	45.553	35.546	33.856	32.677	59.753	17.336	56.175	48.566	66.966	64.894
YIL123W	1	207.755	69.992	310.730	104.570	99.307	91.918	123.478	310.730	81.516	132.955	NaN	116.545	74.649	59.270	53.540	42.840	57.399	84.407	94.048	61.682	34.685	48.336	67.439	44.764	54.945	36.216	25.023	8.004	27.520	16.362	32.451	25.245	NaN	0.918	-0.000	0.431	24.017	26.414	44.643	63.038	49.442	39.383	60.869	31.576	69.853	65.271	66.905	93.647
YIL122W	1	NaN	NaN	NaN	NaN	NaN	NaN	NaN	NaN	NaN	23.421	NaN	NaN	NaN	NaN	NaN	NaN	22.091	NaN	NaN	NaN	NaN	NaN	NaN	NaN	NaN	310.730	NaN	NaN	NaN	NaN	310.730	NaN	NaN	NaN	NaN	-0.000	NaN	NaN	NaN	NaN	NaN	NaN	NaN	NaN	NaN	NaN	NaN	NaN
YIL121W	1	86.909	106.937	117.252	105.629	93.890	123.750	91.320	310.730	98.321	93.387	NaN	87.670	75.023	78.879	39.938	45.966	52.354	39.776	52.729	57.826	45.210	61.000	54.885	38.727	27.127	32.683	38.476	22.924	17.594	16.322	21.768	30.458	NaN	3.775	8.858	-0.000	NaN	13.260	23.115	25.612	32.144	33.581	31.111	26.516	51.979	46.181	71.136	72.963
YIL120W	1	247.915	121.464	206.563	127.812	115.943	109.405	106.746	91.556	196.417	98.483	NaN	119.720	81.758	64.917	69.194	56.236	59.090	69.629	76.052	69.525	58.216	77.319	79.716	74.141	55.534	65.001	64.748	52.871	25.593	37.131	41.177	37.038	NaN	27.489	15.989	7.197	-0.000	NaN	22.729	55.392	36.875	51.417	50.306	14.378	50.843	72.814	93.728	90.469
YIL119C	1	164.247	124.105	128.087	123.666	81.677	88.594	85.412	59.976	107.038	75.745	NaN	77.210	66.251	67.710	81.062	59.347	55.366	54.430	65.302	55.018	51.499	45.870	44.541	48.073	41.524	42.109	32.938	50.953	22.373	35.427	35.791	22.395	NaN	17.483	19.677	1.730	NaN	-0.000	1.882	17.652	27.133	38.171	25.717	25.180	31.562	44.015	60.296	49.055
YIL115C	1	202.611	129.029	144.908	104.003	126.151	123.311	87.143	95.916	135.870	122.013	NaN	187.052	109.912	100.191	105.735	81.359	67.303	72.853	104.205	77.816	84.358	98.645	101.878	89.335	75.998	87.632	65.776	21.141	62.120	48.391	75.852	52.010	NaN	66.070	60.307	47.471	43.122	31.947	7.520	-0.000	1.628	0.261	23.075	5.471	37.099	69.158	67.765	66.372
YIL113W	1	210.787	313.434	284.024	181.346	310.730	121.121	79.354	310.730	122.830	101.386	NaN	100.344	87.280	107.285	103.422	95.936	96.568	97.412	72.672	81.440	84.831	87.377	82.997	68.881	71.764	66.649	61.011	58.128	79.741	66.932	65.668	64.827	NaN	67.076	66.633	31.813	49.621	40.329	29.256	NaN	-0.000	NaN	7.260	NaN	45.487	46.321	61.965	67.873
YIL112W	1	310.730	84.064	310.730	96.019	81.272	113.532	80.951	121.405	93.117	91.835	NaN	114.628	96.986	104.410	78.524	77.221	104.805	76.303	68.261	89.149	120.684	129.306	89.690	83.489	100.048	59.782	61.226	17.137	64.527	44.823	61.334	74.716	NaN	53.534	58.928	33.399	44.798	31.625	17.505	5.120	NaN	-0.000	0.575	NaN	20.872	26.594	52.162	64.863
YIL111W	1	310.730	91.325	310.730	176.243	136.220	78.086	149.628	310.730	143.589	111.729	NaN	178.729	87.191	74.944	67.678	91.647	86.266	99.121	86.200	88.721	87.860	138.484	165.248	75.418	80.423	58.912	54.975	94.590	52.739	47.349	48.765	72.480	NaN	90.591	61.975	37.464	69.057	44.162	53.162	27.944	23.786	14.872	-0.000	1.566	26.496	39.843	30.164	38.347
YIL106W	1	106.736	104.129	126.436	142.405	140.125	310.730	106.150	310.730	233.880	114.561	NaN	123.620	145.697	85.225	77.546	81.823	76.500	83.050	88.931	109.108	147.223	105.824	74.580	65.840	85.168	83.055	110.012	83.423	64.930	73.373	43.104	64.618	NaN	71.719	50.707	68.308	33.717	45.938	49.037	33.105	20.541	11.199	18.797	8.122	NaN	NaN	-0.000	NaN
YIL105C	1	137.113	57.425	88.381	57.771	57.849	78.360	76.215	310.730	310.730	55.706	NaN	144.550	310.730	46.233	25.347	49.838	95.443	62.680	52.617	82.553	91.899	310.730	67.942	310.730	69.204	108.140	200.429	NaN	22.550	28.599	45.604	30.474	NaN	106.347	66.168	37.020	53.187	76.116	30.334	22.041	6.850	7.302	15.382	NaN	NaN	NaN	-0.000	3.926
YIL104C	1	310.730	205.387	187.804	105.588	166.559	156.472	125.616	59.877	152.254	239.911	NaN	139.987	137.302	198.864	134.054	97.961	118.911	99.829	38.871	128.006	93.217	119.615	150.653	108.059	100.191	115.979	67.887	63.393	82.665	105.950	90.281	74.835	NaN	77.399	72.023	82.611	84.742	75.767	69.358	39.290	30.999	44.211	51.562	10.781	14.111	7.579	0.057	-0.000
YIL103W	1	157.488	209.575	179.268	221.433	130.395	159.905	115.941	310.730	127.893	162.156	NaN	157.042	144.260	145.550	140.308	115.741	117.647	92.529	104.531	113.529	113.432	151.719	159.959	153.181	136.471	96.797	115.680	57.247	64.027	88.380	85.144	77.265	NaN	83.734	83.691	83.194	70.768	68.187	61.943	50.508	59.642	70.545	51.774	27.061	30.234	13.863	3.743	-0.000
YIL102C	1	98.714	74.943	77.241	153.128	184.342	138.033	135.494	65.194	53.796	138.687	NaN	146.323	203.433	95.167	310.730	127.530	104.861	117.934	35.152	67.967	107.062	74.761	60.985	77.558	61.038	55.456	70.155	163.961	87.495	58.283	85.177	61.161	NaN	47.758	50.660	62.643	26.403	39.818	51.111	26.679	18.002	23.413	45.145	14.197	17.357	15.409	9.724	6.370
YIL101C	1	310.730	103.421	209.518	144.419	120.287	82.836	142.892	310.730	99.605	166.024	NaN	310.730	117.678	85.632	99.897	92.611	310.730	137.737	120.388	105.465	99.220	139.705	141.579	71.676	84.618	91.054	63.008	310.730	78.458	79.204	88.163	100.697	NaN	91.495	83.230	80.588	90.509	54.021	67.733	66.753	46.635	61.359	54.957	42.802	36.925	26.707	20.583	6.664
YIL098C	1	310.730	206.123	185.855	108.060	125.031	226.576	82.244	150.488	101.607	108.061	NaN	310.730	206.280	310.730	310.730	248.278	136.507	271.062	81.661	92.104	310.730	416.445	185.311	195.501	126.336	119.116	145.511	51.716	130.893	112.782	59.901	90.645	NaN	132.613	134.117	44.226	97.117	60.835	60.127	34.304	49.400	79.402	36.726	32.250	39.216	26.002	43.114	51.963
YIL097W	1	310.730	310.730	143.233	188.092	137.322	310.730	105.015	144.368	310.730	NaN	NaN	122.443	155.323	108.370	88.756	120.968	NaN	133.831	310.730	144.730	175.286	105.156	90.972	97.035	118.543	NaN	102.447	43.769	108.575	119.577	NaN	80.139	NaN	80.690	86.390	NaN	88.184	79.717	73.284	78.893	82.203	73.406	NaN	48.602	66.241	39.089	36.617	38.054
YIL096C	1	310.730	97.456	310.730	310.730	158.434	96.163	106.505	106.557	118.472	172.343	NaN	136.447	91.945	54.392	65.739	68.066	112.043	81.226	61.735	73.107	68.129	86.923	112.295	49.816	74.244	62.598	54.373	31.744	56.047	44.787	70.382	65.153	NaN	48.644	40.082	64.372	34.977	21.317	27.428	16.488	10.653	NaN	40.841	NaN	9.121	13.956	22.861	26.037
YIL095W	1	310.730	113.705	130.926	134.652	153.857	113.116	134.250	310.730	310.730	189.929	NaN	96.538	172.165	100.465	167.049	141.052	159.413	113.349	184.785	161.471	133.295	220.545	101.629	114.188	114.832	108.076	126.718	93.203	101.146	106.252	85.985	96.314	NaN	96.850	107.580	92.240	76.167	87.109	77.059	83.075	64.640	59.449	64.556	47.547	67.113	53.951	42.416	38.765
YIL092W	1	NaN	NaN	NaN	NaN	NaN	NaN	NaN	NaN	NaN	310.730	NaN	NaN	NaN	NaN	NaN	NaN	64.014	NaN	NaN	NaN	NaN	NaN	NaN	NaN	NaN	231.798	NaN	NaN	NaN	NaN	114.467	NaN	NaN	NaN	NaN	61.977	NaN	NaN	NaN	NaN	NaN	NaN	49.293	NaN	NaN	NaN	NaN	NaN
YIL090W	1	310.730	201.189	310.730	310.730	121.379	310.730	122.458	90.399	119.689	114.081	NaN	162.729	310.730	310.730	310.730	128.649	100.523	122.462	100.156	98.257	147.618	133.168	112.747	107.057	139.147	114.076	74.183	310.730	137.146	140.986	133.087	101.111	NaN	107.043	85.491	78.324	78.703	98.484	87.284	88.671	90.466	94.703	83.005	63.506	47.883	49.769	59.926	64.121
YIL088C	1	310.730	155.533	179.814	156.151	124.963	106.861	114.422	310.730	193.383	159.364	NaN	160.936	128.298	90.662	75.493	95.937	209.512	172.775	103.953	152.836	95.404	146.421	310.730	88.663	102.150	91.614	91.777	105.513	132.162	95.883	119.870	114.463	NaN	98.477	97.289	101.800	86.749	68.270	91.651	91.964	62.100	81.825	66.743	31.895	55.565	48.492	43.029	57.004
YIL087C	1	185.940	310.730	174.729	160.746	111.175	310.730	113.826	171.385	132.950	310.730	NaN	192.724	128.989	310.730	242.692	240.838	310.730	162.644	170.673	221.765	188.406	172.352	108.259	92.147	249.021	112.190	85.712	310.730	310.730	310.730	126.694	90.553	NaN	95.511	106.683	116.507	96.748	81.007	89.011	82.888	157.629	84.020	66.861	81.953	82.976	64.831	72.618	64.968
YIL085C	1	310.730	310.730	310.730	150.047	143.014	169.610	128.983	241.245	310.730	131.992	NaN	310.730	207.050	89.862	82.742	90.718	134.638	115.806	160.251	174.752	150.867	193.079	232.037	170.216	105.675	118.234	310.730	155.170	98.401	112.220	95.433	76.210	NaN	211.880	136.246	122.099	152.795	257.201	112.965	74.992	67.952	90.084	72.047	37.955	82.873	71.036	71.939	71.919
YIL084C	1	310.730	105.990	244.948	173.592	310.730	310.730	310.730	59.299	160.670	242.444	NaN	198.475	126.160	138.290	142.740	115.457	117.836	143.044	310.730	112.971	103.955	157.484	310.730	134.126	102.853	156.882	310.730	310.730	96.531	92.156	111.135	151.512	NaN	99.211	104.112	93.813	107.692	76.627	88.404	86.418	62.364	54.122	80.578	310.730	66.900	78.967	68.582	75.479
YIL083C	1	310.730	310.730	310.730	310.730	140.269	159.988	150.120	96.058	141.480	127.420	NaN	205.077	127.352	129.855	110.928	99.118	87.940	114.683	135.286	190.260	251.418	310.730	310.730	310.730	103.252	310.730	310.730	94.661	95.343	76.518	98.227	99.251	NaN	310.730	100.841	81.432	84.799	78.222	141.172	101.911	67.485	80.113	92.907	64.595	64.639	81.405	68.235	41.784
YIL079C	1	158.149	148.049	224.402	88.332	310.730	95.168	124.496	310.730	310.730	310.730	NaN	106.476	310.730	264.171	310.730	182.634	200.195	103.474	310.730	109.809	119.905	105.230	187.041	171.652	109.383	85.673	336.917	310.730	104.006	86.438	56.461	92.643	NaN	223.311	232.511	84.904	108.909	100.640	86.744	80.964	65.859	85.942	74.107	52.363	72.786	83.716	53.549	35.889
YIL078W	1	147.868	310.730	162.551	118.705	105.623	181.609	110.530	310.730	242.663	157.358	NaN	139.868	212.094	101.840	120.422	119.119	216.836	91.231	168.245	213.900	139.763	106.840	115.362	109.753	148.782	137.789	102.922	142.589	151.513	168.055	104.052	81.713	NaN	104.472	115.002	97.431	96.918	109.820	78.587	78.888	94.188	78.599	74.037	59.786	77.532	64.226	62.176	63.168
YIL077C	1	200.634	144.304	189.264	266.619	310.730	310.730	142.942	215.887	167.356	247.652	NaN	185.646	202.768	160.549	183.684	162.422	151.801	268.803	225.065	181.901	184.585	145.778	122.570	160.688	154.424	148.079	310.730	310.730	134.271	119.141	133.711	109.876	NaN	166.896	123.720	175.181	111.915	139.322	146.431	88.851	103.362	91.450	102.789	88.395	83.949	82.763	75.608	73.843
YIL076W	1	145.318	310.730	310.730	208.256	310.730	310.730	117.390	310.730	310.730	116.487	NaN	94.966	310.730	NaN	NaN	175.055	162.881	310.730	148.812	270.299	107.636	195.649	179.385	310.730	174.507	139.557	185.063	310.730	133.313	78.867	106.940	86.744	NaN	310.730	186.891	80.465	166.676	310.730	67.990	102.640	66.267	310.730	70.117	NaN	150.219	60.188	310.730	129.366
YIL073C	1	310.730	131.757	201.847	157.116	70.988	147.801	62.349	33.511	39.857	164.271	NaN	310.730	217.188	310.730	108.169	55.681	93.257	110.851	61.069	76.770	114.392	310.730	310.730	253.173	91.819	124.096	310.730	196.626	50.631	72.539	310.730	41.591	NaN	310.730	181.641	105.148	61.071	115.344	75.165	43.115	29.452	60.776	40.821	23.849	32.647	68.307	57.874	16.912
YIL072W	1	96.788	208.895	310.730	170.700	306.207	96.672	111.371	310.730	235.729	136.348	NaN	192.434	169.482	310.730	175.238	144.068	310.730	119.250	171.070	310.730	316.518	177.983	189.500	175.146	146.382	310.730	155.317	12.666	90.752	96.500	122.355	121.446	NaN	86.227	271.969	101.220	310.730	97.427	86.545	72.052	85.831	87.377	98.698	69.099	70.442	84.545	113.721	144.396
YIL071C	1	310.730	310.730	310.730	310.730	310.730	310.730	106.253	310.730	310.730	123.117	NaN	205.925	207.506	111.136	112.839	116.546	133.899	127.009	106.776	144.772	123.576	220.491	310.730	194.322	116.425	109.002	310.730	310.730	123.500	140.311	134.055	89.555	NaN	137.863	157.267	65.693	145.484	147.543	115.401	103.814	75.732	142.856	88.849	26.960	80.531	63.856	91.177	89.122
YIL070C	1	197.982	141.605	131.226	310.730	310.730	310.730	164.548	99.920	139.853	169.582	NaN	310.730	297.331	123.457	155.184	133.626	140.940	131.927	310.730	111.890	175.986	127.247	143.466	153.181	158.677	156.571	231.197	310.730	106.203	102.381	170.273	113.819	NaN	178.759	115.605	117.732	127.680	134.740	198.091	77.299	84.252	70.183	103.831	112.257	91.709	66.038	93.888	91.861
YIL069C	1	185.818	120.625	122.923	310.730	137.918	310.730	310.730	310.730	122.168	310.730	NaN	310.730	142.175	99.541	117.520	113.592	129.307	110.227	310.730	70.418	82.352	310.730	187.871	209.285	125.460	88.309	310.730	310.730	310.730	87.264	131.597	310.730	NaN	119.596	154.173	88.186	90.288	159.448	80.756	89.819	61.039	99.198	53.698	310.730	88.046	64.120	64.976	60.476
YIL066C	1	310.730	310.730	310.730	150.688	310.730	93.895	118.095	310.730	310.730	124.490	NaN	119.393	88.430	181.548	137.574	99.469	122.043	310.730	201.753	150.007	310.730	119.835	310.730	168.782	182.666	186.619	137.271	78.321	104.579	107.636	233.647	112.081	NaN	145.564	116.363	136.953	98.119	92.835	93.993	80.441	75.840	65.550	104.728	63.996	94.112	89.855	87.330	98.022
YIL065C	1	142.663	133.779	94.904	107.140	181.027	195.417	102.354	118.968	188.662	145.069	NaN	310.730	186.563	310.730	310.730	196.544	130.682	129.886	160.960	187.155	155.700	240.116	310.730	194.769	171.009	159.869	105.399	76.901	187.316	152.075	106.588	88.914	NaN	97.013	134.804	118.557	122.889	123.204	103.529	92.699	81.041	123.726	92.189	100.549	81.782	99.371	77.342	73.554
YIL064W	1	158.956	176.808	158.373	174.228	118.752	161.336	104.268	163.177	225.559	148.817	NaN	140.153	191.094	127.493	136.133	120.209	108.361	108.517	141.819	310.730	133.110	255.149	172.583	207.750	181.759	116.083	310.730	310.730	196.401	310.730	96.947	74.435	NaN	144.980	171.112	123.335	171.978	138.108	133.385	104.284	100.170	99.616	103.350	70.428	76.619	90.011	96.180	73.254
YIL063C	1	310.730	176.503	311.536	159.527	135.565	190.291	148.181	82.198	286.664	199.523	NaN	214.752	310.730	205.754	165.752	126.767	149.067	115.737	173.119	156.556	212.627	310.730	334.376	310.730	223.720	177.213	164.493	310.730	132.046	162.956	121.264	107.048	NaN	199.706	162.560	120.445	146.147	147.090	123.949	108.033	107.420	125.676	92.071	117.774	102.093	110.191	101.107	103.391
YIL060W	1	26.272	5.223	NaN	NaN	310.730	310.730	NaN	NaN	34.459	310.730	NaN	20.986	310.730	NaN	NaN	310.730	34.183	310.730	NaN	310.730	7.893	NaN	39.464	28.907	NaN	8.870	NaN	NaN	310.730	310.730	NaN	NaN	NaN	NaN	NaN	NaN	113.374	310.730	33.966	10.492	NaN	310.730	NaN	NaN	310.730	NaN	310.730	10.706
YIL057C	1	127.180	110.623	110.905	310.730	310.730	310.730	231.125	310.730	134.471	134.759	NaN	152.707	261.271	138.057	310.730	202.077	151.398	176.219	330.230	310.730	153.290	157.268	138.076	163.625	153.655	158.141	310.730	114.077	100.818	102.605	120.560	110.477	NaN	130.663	115.769	176.447	135.867	233.139	186.905	80.569	98.593	82.617	72.605	99.922	98.225	67.606	93.929	105.043
YIL053W	1	310.730	340.760	169.371	310.730	310.730	310.730	126.479	131.604	255.135	170.595	NaN	310.730	121.126	89.051	128.002	86.180	108.397	119.206	310.730	114.574	136.746	310.730	310.730	218.624	117.763	310.730	310.730	310.730	102.982	116.278	141.545	118.954	NaN	179.061	179.413	105.660	149.938	134.694	118.355	116.280	77.496	146.223	125.244	61.753	97.485	130.303	120.074	97.644
YIL051C	1	129.331	310.730	123.032	142.453	121.782	310.730	154.857	88.762	310.730	310.730	NaN	170.096	95.038	310.730	310.730	198.356	310.730	101.837	125.907	189.097	201.191	94.094	109.442	106.755	310.730	125.849	82.469	121.510	310.730	152.438	205.619	134.202	NaN	87.615	103.509	116.607	86.159	87.427	103.155	104.661	146.922	131.519	94.018	310.730	72.165	70.087	65.836	88.095
YIL047C	1	310.730	101.209	310.730	310.730	310.730	310.730	88.738	114.293	310.730	206.954	NaN	310.730	128.625	109.387	130.270	63.039	82.600	114.384	310.730	112.353	103.978	310.730	310.730	310.730	161.367	149.487	310.730	310.730	61.910	80.519	157.573	109.442	NaN	310.730	310.730	67.570	63.788	239.785	106.123	120.728	63.177	310.730	188.849	15.790	47.901	310.730	310.730	117.563
YIL046W-A	1	310.730	160.439	310.730	310.730	310.730	310.730	153.725	140.068	191.585	162.156	NaN	251.861	310.730	140.097	118.805	245.804	95.694	198.570	241.509	310.730	310.730	203.206	214.155	310.730	156.701	108.920	310.730	310.730	90.164	110.524	130.606	122.452	NaN	310.730	176.032	124.802	96.749	310.730	138.246	92.734	102.820	130.575	133.088	70.630	145.812	171.819	143.619	152.415
YIL045W	1	229.442	206.146	321.345	141.017	129.548	113.391	107.892	164.943	172.954	167.846	NaN	217.457	209.793	131.404	125.868	145.409	310.730	173.791	100.512	310.730	141.714	285.516	310.730	310.730	252.486	144.369	133.885	310.730	104.860	154.142	156.911	93.256	NaN	126.350	108.781	171.025	188.038	202.209	144.558	144.432	346.398	155.234	108.090	60.434	149.742	140.225	98.742	101.762
YIL044C	1	310.730	248.895	168.873	310.730	310.730	310.730	310.730	60.497	145.266	271.994	NaN	310.730	305.843	310.730	310.730	144.643	175.576	143.017	161.166	121.729	177.749	310.730	310.730	203.533	221.526	266.226	310.730	310.730	205.654	132.743	119.531	115.634	NaN	163.291	310.730	149.828	130.569	360.776	161.944	117.418	104.485	100.206	137.386	149.490	125.010	133.990	192.789	172.516
YIL043C	1	128.737	89.837	310.730	122.792	113.300	84.797	310.730	310.730	310.730	310.730	NaN	310.730	310.730	116.975	137.980	138.207	120.068	109.672	63.353	310.730	259.672	111.468	167.567	210.050	310.730	165.220	310.730	310.730	125.541	103.785	176.554	141.402	NaN	184.520	310.730	186.157	310.730	310.730	310.730	310.730	210.667	218.831	182.224	126.916	38.493	76.408	213.431	310.730
YIL042C	1	310.730	310.730	171.507	170.732	310.730	158.056	229.713	310.730	310.730	310.730	NaN	310.730	310.730	310.730	310.730	149.276	204.162	156.344	170.175	310.730	310.730	310.730	159.623	310.730	189.167	177.612	310.730	59.073	193.490	147.425	195.298	158.554	NaN	211.962	310.730	310.730	310.730	310.730	195.416	310.730	310.730	112.170	130.070	62.110	104.148	102.540	122.932	155.124
YIL041W	1	310.730	107.384	310.730	178.108	146.904	166.131	195.783	310.730	145.984	132.964	NaN	146.944	113.624	182.153	169.664	118.984	108.847	107.197	310.730	157.507	310.730	310.730	230.521	310.730	310.730	171.771	310.730	123.236	164.365	101.477	213.557	131.317	NaN	401.600	310.730	310.730	310.730	148.211	139.357	178.385	86.299	110.343	310.730	61.288	98.894	140.811	230.680	310.730
YIL040W	1	82.332	144.578	310.730	172.758	310.730	133.817	80.780	310.730	103.616	155.255	NaN	310.730	310.730	310.730	310.730	188.581	131.250	144.252	310.730	203.729	310.730	310.730	95.536	310.730	166.660	236.563	164.068	72.793	310.730	134.500	136.133	310.730	NaN	310.730	310.730	310.730	181.326	243.978	141.245	145.906	134.235	104.067	310.730	310.730	98.576	122.956	310.730	310.730
YIL039W	1	134.894	214.064	121.809	131.742	221.419	310.730	154.488	63.411	294.749	201.860	NaN	197.711	185.240	310.730	310.730	319.020	314.858	175.183	310.730	169.076	361.786	239.462	186.911	147.754	119.345	272.363	155.080	310.730	231.592	310.730	310.730	117.207	NaN	145.389	125.277	135.868	119.465	109.571	126.872	170.342	163.211	209.453	156.377	107.976	128.914	98.220	117.649	123.415
YIL038C	1	193.422	122.872	140.794	112.168	310.730	115.590	90.646	310.730	310.730	310.730	NaN	127.830	310.730	310.730	310.730	146.157	310.730	310.730	115.862	310.730	310.730	283.325	242.039	310.730	310.730	60.475	80.422	310.730	310.730	92.880	41.103	100.143	NaN	79.020	98.201	31.761	139.985	108.765	151.358	126.908	310.730	310.730	102.967	65.801	173.569	63.205	105.643	134.346
YIL036W	1	179.044	310.730	310.730	172.972	158.249	310.730	136.175	310.730	180.225	310.730	NaN	217.734	172.593	172.561	149.928	182.539	154.801	113.770	310.730	159.708	147.532	289.100	310.730	198.838	125.688	207.349	133.442	167.282	286.665	120.791	150.637	131.009	NaN	148.332	158.549	155.934	195.260	191.608	168.933	134.173	133.205	310.730	127.810	127.150	188.684	210.118	131.815	170.033
YIL035C	1	310.730	259.803	142.410	136.116	310.730	310.730	125.511	310.730	310.730	192.929	NaN	141.103	155.836	160.146	175.644	181.943	310.730	119.313	310.730	310.730	310.730	310.730	157.276	191.971	228.065	206.189	283.332	150.966	310.730	199.062	310.730	177.272	NaN	189.561	297.656	108.247	172.500	173.887	153.207	157.938	127.403	143.321	171.956	132.491	163.394	126.325	126.043	100.240
YIL034C	1	310.730	26.764	157.862	310.730	310.730	84.286	96.626	310.730	175.525	310.730	NaN	310.730	104.083	67.821	63.334	310.730	86.115	310.730	310.730	310.730	310.730	310.730	310.730	119.686	310.730	211.075	135.685	310.730	56.883	111.684	178.834	310.730	NaN	137.864	310.730	272.442	310.730	84.882	310.730	310.730	104.836	85.454	310.730	32.804	89.283	154.178	310.730	310.730
YIL033C	1	310.730	310.730	310.730	88.277	310.730	14.111	310.730	310.730	310.730	310.730	NaN	310.730	310.730	310.730	310.730	310.730	310.730	310.730	310.730	310.730	310.730	310.730	310.730	310.730	69.748	310.730	310.730	310.730	310.730	63.675	310.730	310.730	NaN	310.730	310.730	310.730	310.730	310.730	104.199	310.730	310.730	310.730	24.677	310.730	310.730	310.730	61.824	310.730
YIL030C	1	310.730	310.730	310.730	217.613	310.730	310.730	128.278	162.640	310.730	143.787	NaN	310.730	134.706	109.399	179.937	124.374	88.693	151.088	310.730	310.730	310.730	310.730	310.730	310.730	176.613	310.730	310.730	310.730	97.419	205.450	218.429	121.726	NaN	201.636	310.730	310.730	147.722	310.730	174.159	133.122	128.511	271.315	310.730	83.625	90.672	310.730	310.730	161.843
YIL029C	1	310.730	310.730	310.730	310.730	200.637	104.258	231.038	192.789	310.730	245.578	NaN	310.730	188.069	131.745	163.168	167.735	310.730	310.730	137.105	341.668	310.730	310.730	310.730	162.747	131.112	169.079	128.140	87.271	168.967	123.230	103.568	310.730	NaN	353.572	144.809	199.883	200.654	310.730	310.730	199.090	136.642	165.040	171.122	73.222	119.600	160.141	159.588	169.312
YIL027C	1	267.596	179.395	129.280	190.871	310.730	310.730	310.730	162.784	310.730	123.778	NaN	310.730	124.436	80.803	146.867	249.502	310.730	242.030	205.798	310.730	240.844	310.730	310.730	310.730	310.730	130.083	310.730	400.675	152.420	310.730	115.711	310.730	NaN	310.730	255.915	125.692	126.445	159.365	310.730	231.047	254.246	92.845	310.730	62.000	121.488	118.482	310.730	310.730
YIL026C	1	310.730	310.730	310.730	310.730	49.676	36.205	310.730	310.730	72.318	192.029	NaN	168.044	310.730	310.730	310.730	310.730	107.227	103.264	81.365	310.730	43.480	26.712	310.730	310.730	82.972	66.501	63.376	310.730	310.730	68.894	310.730	30.375	NaN	71.572	111.288	310.730	84.155	310.730	72.317	310.730	58.901	310.730	32.625	310.730	122.551	310.730	310.730	310.730
YIL024C	1	310.730	310.730	310.730	257.252	206.861	155.290	310.730	179.888	310.730	NaN	NaN	310.730	310.730	130.967	310.730	156.194	NaN	152.447	186.548	141.041	310.730	310.730	285.879	310.730	310.730	NaN	185.798	310.730	165.923	436.494	NaN	310.730	NaN	310.730	310.730	NaN	177.426	101.028	184.879	310.730	129.517	172.828	NaN	88.089	109.289	127.384	118.891	181.354
YIL023C	1	213.302	186.569	310.730	310.730	167.665	156.078	114.206	354.016	193.484	201.045	NaN	286.208	258.034	242.309	310.730	176.800	146.762	137.603	310.730	310.730	228.952	310.730	310.730	310.730	310.730	146.736	254.258	73.513	149.046	310.730	124.140	173.450	NaN	310.730	310.730	170.510	310.730	190.556	171.432	151.713	191.614	148.537	173.503	107.570	215.747	310.730	393.436	181.734
YIL018W	1	310.730	NaN	36.063	310.730	310.730	310.730	87.926	NaN	310.730	NaN	NaN	84.024	57.236	32.811	310.730	367.717	NaN	44.616	50.492	310.730	52.791	310.730	63.745	310.730	183.322	NaN	310.730	29.387	310.730	86.922	NaN	310.730	NaN	310.730	310.730	NaN	99.884	310.730	137.374	310.730	NaN	24.813	NaN	310.730	310.730	191.283	310.730	62.277
YIL017C	1	161.405	96.301	109.657	156.104	310.730	310.730	113.775	110.452	138.820	285.001	NaN	310.730	310.730	114.968	167.332	310.730	152.391	124.546	310.730	310.730	186.356	157.844	98.332	310.730	310.730	310.730	310.730	37.019	310.730	310.730	157.965	310.730	NaN	169.567	175.681	96.937	107.869	125.297	310.730	310.730	310.730	86.553	151.479	161.009	127.575	310.730	310.730	147.675
YIL016W	1	310.730	310.730	310.730	310.730	145.310	310.730	151.170	39.946	173.222	310.730	NaN	310.730	310.730	241.343	175.585	162.391	139.053	136.136	106.401	138.459	170.301	310.730	210.539	310.730	310.730	203.371	186.694	83.751	106.883	169.495	162.104	117.131	NaN	236.149	320.883	175.622	310.730	163.183	177.086	141.047	175.929	310.730	126.985	93.670	218.968	310.730	310.730	310.277
YIL015W	1	310.730	216.341	310.730	136.122	138.955	99.561	115.133	310.730	310.730	181.236	NaN	185.041	172.742	80.395	82.430	136.018	310.730	310.730	121.961	310.730	120.948	114.805	218.541	127.933	145.189	148.214	127.396	47.976	310.730	310.730	143.850	119.164	NaN	154.479	164.293	102.849	142.567	132.072	150.096	199.712	145.271	176.265	134.580	124.510	171.472	310.730	128.968	310.730
YIL014W	1	310.730	310.730	310.730	310.730	310.730	214.036	138.214	310.730	310.730	NaN	NaN	310.730	310.730	310.730	310.730	137.985	NaN	310.730	325.504	272.748	310.730	174.025	310.730	435.257	310.730	NaN	232.761	310.730	136.236	153.031	NaN	155.937	NaN	204.681	182.348	NaN	310.730	119.499	310.730	258.846	167.720	310.730	NaN	63.175	160.463	283.813	131.663	310.730
YIL011W	1	310.730	310.730	203.635	148.445	173.886	228.647	158.515	163.158	176.755	269.267	NaN	310.730	310.730	166.260	194.431	323.566	134.095	172.212	602.368	275.275	310.730	310.730	310.730	157.563	310.730	310.730	310.730	205.064	128.855	310.730	145.564	148.600	NaN	218.602	310.730	357.742	232.245	173.209	182.131	206.982	204.645	182.030	212.257	148.506	324.716	175.143	165.966	310.730
YIL009W	1	177.325	310.730	243.211	152.366	160.969	144.786	151.874	125.607	310.730	310.730	NaN	310.730	173.441	310.730	310.730	310.730	184.029	164.137	165.546	310.730	310.730	165.237	310.730	228.742	351.285	142.694	310.730	102.334	310.730	310.730	183.813	120.125	NaN	140.894	198.413	157.224	183.515	310.730	317.305	154.649	310.730	194.023	146.768	98.615	173.072	164.629	152.029	175.108
YIL009C-A	1	184.254	129.817	310.730	310.730	310.730	171.379	416.563	111.270	310.730	310.730	NaN	183.239	179.950	310.730	310.730	261.112	310.730	132.969	158.208	235.645	310.730	310.730	310.730	345.555	242.703	310.730	310.730	310.730	281.523	272.859	310.730	183.760	NaN	310.730	202.762	116.070	128.716	150.502	203.934	218.739	189.319	115.309	144.989	310.730	111.940	184.386	310.730	310.730
YIL008W	1	310.730	310.730	310.730	357.346	219.405	253.588	113.742	129.274	310.730	310.730	NaN	148.640	139.430	310.730	310.730	310.730	310.730	121.928	142.310	310.730	113.511	102.487	255.803	258.728	310.730	137.613	108.774	310.730	310.730	310.730	136.036	138.659	NaN	134.694	175.606	125.294	126.390	142.682	146.495	163.949	310.730	310.730	124.508	310.730	173.603	310.730	171.937	118.928
YIL006W	1	97.805	247.099	125.078	310.730	80.669	310.730	109.013	310.730	310.730	310.730	NaN	71.884	352.784	310.730	310.730	52.848	310.730	37.954	51.896	68.300	169.978	73.018	310.730	310.730	84.857	310.730	36.206	310.730	310.730	76.968	47.372	310.730	NaN	310.730	310.730	310.730	109.723	199.118	83.606	70.443	36.833	24.049	19.387	310.730	157.768	310.730	96.625	310.730
YIL005W	1	NaN	NaN	NaN	NaN	NaN	NaN	NaN	NaN	NaN	293.453	NaN	NaN	NaN	NaN	NaN	NaN	134.678	NaN	NaN	NaN	NaN	NaN	NaN	NaN	NaN	250.600	NaN	NaN	NaN	NaN	112.200	NaN	NaN	NaN	NaN	142.762	NaN	NaN	NaN	NaN	NaN	NaN	149.156	NaN	NaN	NaN	NaN	NaN
YIL004C	1	310.730	310.730	227.645	215.323	88.332	169.343	310.730	310.730	310.730	310.730	NaN	116.507	190.729	310.730	310.730	130.019	110.441	82.546	214.589	310.730	310.730	310.730	56.311	95.514	310.730	94.997	54.879	94.185	310.730	140.429	90.635	72.044	NaN	45.383	67.880	81.358	150.488	310.730	103.859	81.466	310.730	69.349	110.297	310.730	109.888	60.947	310.730	83.008
YIL002C	1	310.730	211.985	310.730	310.730	52.433	195.504	77.540	310.730	95.757	310.730	NaN	310.730	114.563	75.220	82.274	123.360	310.730	147.609	310.730	231.816	310.730	310.730	310.730	310.730	310.730	310.730	77.122	310.730	98.187	310.730	310.730	85.955	NaN	101.384	126.522	56.582	310.730	149.882	310.730	77.729	112.091	310.730	310.730	310.730	122.765	210.302	310.730	124.393
YIR001C	1	310.730	136.883	296.921	193.709	310.730	129.575	203.017	310.730	310.730	286.222	NaN	193.759	260.121	264.129	117.164	310.730	310.730	149.939	213.841	310.730	275.331	154.929	310.730	310.730	310.730	157.862	310.730	145.770	310.730	158.530	310.730	144.496	NaN	310.730	310.730	310.730	151.978	310.730	310.730	156.703	134.300	106.975	310.730	310.730	88.018	145.056	310.730	310.730
YIR002C	1	310.730	310.730	166.728	88.444	310.730	310.730	138.044	213.619	310.730	173.713	NaN	177.612	310.730	158.180	130.041	208.086	176.808	205.836	85.443	310.730	310.730	310.730	111.189	302.422	159.848	310.730	121.070	133.814	131.542	310.730	310.730	254.873	NaN	310.730	151.808	310.730	177.200	310.730	130.467	185.443	178.147	310.730	165.330	175.327	184.665	174.540	150.169	310.730
YIR003W	1	310.730	107.518	85.828	140.420	207.314	310.730	195.788	310.730	310.730	359.386	NaN	87.229	310.730	173.352	310.730	310.730	310.730	156.491	310.730	310.730	310.730	310.730	310.730	310.730	310.730	310.730	310.730	64.650	104.877	194.878	310.730	327.107	NaN	310.730	190.580	133.735	310.730	310.730	143.545	310.730	133.794	98.976	178.271	310.730	310.730	166.719	177.403	220.456
YIR004W	1	310.730	178.255	310.730	202.006	310.730	192.103	210.785	198.617	126.129	258.857	NaN	310.730	236.574	310.730	310.730	310.730	134.983	179.406	310.730	154.009	157.611	310.730	310.730	310.730	246.198	310.730	185.654	71.731	310.730	141.611	164.113	380.730	NaN	310.730	225.514	180.341	201.075	145.287	192.869	160.073	150.756	310.730	198.520	310.730	212.505	310.730	310.730	239.260
YIR005W	1	212.002	310.730	310.730	310.730	310.730	310.730	166.752	310.730	325.582	310.730	NaN	310.730	120.874	310.730	310.730	161.977	310.730	55.037	202.161	156.490	310.730	189.757	310.730	310.730	168.923	110.059	310.730	88.166	310.730	238.839	219.572	310.730	NaN	310.730	187.670	95.797	120.377	240.716	149.586	230.725	148.853	108.256	266.263	310.730	193.196	310.730	310.730	310.730
YIR006C	1	310.730	100.437	219.134	310.730	310.730	53.731	122.750	140.842	202.261	154.477	NaN	310.730	229.319	83.001	56.565	52.580	84.590	310.730	69.923	77.863	111.973	121.236	253.600	57.949	64.415	113.129	58.137	107.015	79.925	56.416	105.196	50.727	NaN	111.992	78.758	103.025	113.157	98.150	80.097	75.166	48.350	59.047	70.243	16.291	61.577	69.581	49.228	66.399
YIR007W	1	310.730	263.324	310.730	240.009	310.730	258.309	187.114	81.226	310.730	310.730	NaN	310.730	198.596	310.730	310.730	310.730	310.730	302.942	310.730	322.101	310.730	280.354	243.904	204.494	310.730	219.416	221.733	310.730	310.730	180.155	310.730	119.374	NaN	168.093	152.926	158.819	268.109	235.272	169.631	183.990	237.044	310.730	310.730	190.202	180.849	182.367	153.810	250.083
YIR010W	1	310.730	310.730	310.730	310.730	150.185	310.730	310.730	310.730	143.754	310.730	NaN	310.730	143.682	126.703	131.422	310.730	168.524	310.730	83.990	310.730	146.056	152.400	143.460	140.384	310.730	310.730	310.730	310.730	162.491	234.240	310.730	310.730	NaN	310.730	310.730	310.730	171.988	310.730	310.730	153.978	229.024	130.557	310.730	41.823	100.629	215.203	219.377	166.223
YIR011C	1	310.730	240.893	126.195	86.469	130.126	310.730	104.820	51.926	181.685	310.730	NaN	310.730	199.734	353.546	264.070	81.708	166.265	310.730	41.972	310.730	310.730	310.730	310.730	113.196	310.730	245.029	96.499	82.803	145.347	310.730	95.777	102.580	NaN	95.123	125.997	124.097	125.490	95.034	192.609	124.440	310.730	61.011	118.574	88.683	145.121	104.101	130.145	310.730
YIR012W	1	310.730	310.730	310.730	310.730	310.730	NaN	310.730	NaN	310.730	310.730	NaN	NaN	310.730	310.730	310.730	310.730	310.730	310.730	310.730	310.730	310.730	310.730	310.730	310.730	NaN	310.730	310.730	310.730	310.730	NaN	310.730	310.730	NaN	15.678	310.730	310.730	310.730	310.730	310.730	310.730	13.520	310.730	310.730	310.730	NaN	310.730	NaN	310.730
YIR016W	1	175.826	310.730	310.730	218.384	310.730	194.944	310.730	310.730	310.730	310.730	NaN	310.730	310.730	310.730	310.730	89.141	310.730	198.185	227.158	78.605	320.894	310.730	183.910	210.232	310.730	230.029	310.730	310.730	310.730	183.641	310.730	310.730	NaN	201.695	255.603	310.730	310.730	167.991	310.730	310.730	190.014	310.730	310.730	73.807	98.509	176.440	310.730	310.730
YIR017C	1	310.730	310.730	310.730	238.548	185.930	143.318	310.730	209.433	310.730	310.730	NaN	232.321	185.900	310.730	310.730	258.564	125.534	221.500	130.199	310.730	310.730	310.730	310.730	310.730	310.730	310.730	174.240	310.730	310.730	310.730	164.198	310.730	NaN	265.856	310.730	147.923	128.632	136.532	310.730	310.730	154.913	190.941	310.730	81.640	131.731	310.730	310.730	310.730
YIR018W	1	310.730	229.856	192.999	310.730	310.730	310.730	154.281	224.387	310.730	310.730	NaN	310.730	310.730	310.730	229.381	310.730	310.730	296.885	274.410	252.889	245.185	310.730	260.502	254.055	310.730	306.244	214.663	310.730	310.730	184.334	310.730	241.846	NaN	205.941	310.730	236.155	193.233	322.818	310.730	226.405	176.762	179.742	205.775	156.205	310.730	261.943	310.730	310.730
YIR019C	1	133.889	115.706	162.842	190.777	310.730	310.730	140.294	310.730	181.771	231.181	NaN	163.269	310.730	310.730	310.730	310.730	158.094	310.730	310.730	310.730	310.730	310.730	310.730	155.965	178.227	105.402	310.730	201.779	310.730	310.730	300.027	153.863	NaN	310.730	341.189	310.730	271.983	179.850	310.730	223.687	310.730	153.808	141.027	85.908	152.486	223.210	310.730	310.730
YIR021W	1	310.730	174.566	310.730	134.479	109.643	310.730	157.521	90.662	125.576	310.730	NaN	310.730	131.128	117.104	127.914	117.431	310.730	170.873	173.281	144.520	310.730	310.730	310.730	310.730	284.336	219.650	310.730	310.730	67.284	72.035	168.416	76.046	NaN	185.078	310.730	310.730	95.427	155.241	310.730	115.973	107.326	182.781	310.730	23.768	90.470	310.730	310.730	310.730
YIR023W	1	310.730	310.730	310.730	213.050	125.766	134.484	174.234	310.730	119.627	188.579	NaN	78.823	310.730	148.014	310.730	129.047	206.929	132.408	310.730	310.730	310.730	310.730	219.803	310.730	183.635	310.730	79.353	310.730	221.216	270.280	142.140	151.210	NaN	310.730	310.730	87.696	276.676	108.568	310.730	310.730	310.730	310.730	165.888	87.293	310.730	86.770	98.353	132.323
YIR024C	1	294.898	310.730	310.730	158.947	131.953	310.730	82.224	310.730	310.730	310.730	NaN	157.611	310.730	148.025	148.779	210.380	171.539	143.740	181.218	169.055	208.245	150.083	162.784	193.685	174.219	169.848	310.730	310.730	310.730	310.730	251.482	122.461	NaN	172.739	310.730	109.181	316.593	310.730	219.274	195.734	310.730	310.730	202.223	85.184	176.216	219.204	215.531	158.318
YIR025W	1	310.730	310.730	310.730	135.278	310.730	175.701	236.370	310.730	120.845	310.730	NaN	154.818	310.730	109.323	310.730	170.771	226.103	117.063	310.730	152.919	113.298	310.730	310.730	310.730	365.264	310.730	169.643	131.836	83.561	207.908	310.730	153.545	NaN	162.099	149.219	225.188	310.730	310.730	136.577	171.242	158.892	245.665	148.869	310.730	232.411	104.154	310.730	215.553
YIR026C	1	NaN	NaN	NaN	NaN	NaN	NaN	NaN	NaN	NaN	94.930	NaN	NaN	NaN	NaN	NaN	NaN	68.216	NaN	NaN	NaN	NaN	NaN	NaN	NaN	NaN	88.058	NaN	NaN	NaN	NaN	73.289	NaN	NaN	NaN	NaN	34.399	NaN	NaN	NaN	NaN	NaN	NaN	26.163	NaN	NaN	NaN	NaN	NaN
YIR027C	1	310.730	310.730	155.707	310.730	310.730	310.730	310.730	310.730	310.730	310.730	NaN	131.821	164.114	126.518	170.765	238.694	310.730	151.894	310.730	310.730	310.730	310.730	167.162	272.146	310.730	144.649	310.730	310.730	310.730	142.174	310.730	154.407	NaN	165.868	310.730	169.545	144.417	242.573	267.799	310.730	162.562	167.730	381.175	310.730	83.914	227.389	310.730	310.730
YIR028W	1	310.730	310.730	310.730	315.349	310.730	310.730	310.730	310.730	310.730	193.887	NaN	310.730	247.837	310.730	209.147	310.730	162.480	142.426	310.730	310.730	310.730	310.730	310.730	219.857	310.730	310.730	310.730	232.639	168.299	312.902	196.066	154.195	NaN	146.362	310.730	165.996	310.730	169.062	164.379	310.730	310.730	148.534	310.730	310.730	170.433	161.134	310.730	310.730
YIR029W	1	310.730	320.642	246.273	310.730	310.730	344.276	157.311	310.730	310.730	286.319	NaN	181.116	310.730	310.730	103.991	310.730	229.552	224.000	310.730	310.730	310.730	310.730	259.528	310.730	155.854	183.129	310.730	310.730	201.360	134.920	200.224	310.730	NaN	195.118	154.923	129.759	310.730	310.730	310.730	165.278	176.730	225.589	310.730	121.905	151.793	193.342	310.730	310.730
YIR030C	1	310.730	310.730	151.719	163.935	155.769	162.495	310.730	185.031	310.730	282.420	NaN	310.730	310.730	310.730	310.730	254.955	310.730	160.765	310.730	233.316	310.730	192.340	176.495	257.419	310.730	310.730	145.400	171.657	310.730	310.730	348.540	142.816	NaN	310.730	139.759	310.730	310.730	194.191	310.730	97.749	310.730	156.835	310.730	304.895	310.730	192.758	310.730	310.730
YIR033W	1	111.056	40.218	310.730	101.866	295.002	39.069	310.730	115.660	310.730	41.157	NaN	31.648	112.729	310.730	61.311	107.379	310.730	23.739	310.730	79.336	310.730	85.170	310.730	132.403	161.692	310.730	310.730	310.730	310.730	16.746	79.013	310.730	NaN	310.730	310.730	310.730	310.730	37.834	310.730	310.730	73.194	9.281	310.730	NaN	310.730	310.730	125.405	24.497
YIR038C	1	183.027	310.730	227.122	351.733	310.730	310.730	196.059	165.017	310.730	194.921	NaN	236.629	310.730	229.339	425.024	310.730	315.664	310.730	149.963	310.730	319.185	310.730	153.419	198.806	310.730	310.730	175.838	310.730	149.675	185.683	173.536	310.730	NaN	310.730	230.600	217.176	179.944	253.314	234.799	207.846	327.506	189.182	207.008	110.410	310.730	255.287	310.730	310.730
YIR039C	1	188.227	310.730	151.656	310.730	148.368	261.355	110.604	189.872	310.730	183.044	NaN	309.982	310.730	310.730	310.730	310.730	310.730	180.083	310.730	310.730	310.730	310.730	310.730	310.730	199.691	209.230	189.355	310.730	159.563	185.477	209.262	205.701	NaN	269.477	260.150	272.955	310.730	168.061	310.730	204.962	310.730	130.754	207.253	105.787	145.984	143.187	310.730	310.730
YIR041W	1	247.482	310.730	326.140	280.156	310.730	142.173	310.730	56.078	310.730	196.943	NaN	203.128	152.870	310.730	310.730	310.730	212.671	171.553	310.730	149.369	310.730	310.730	310.730	310.730	310.730	310.730	116.074	310.730	226.788	314.166	224.756	199.857	NaN	210.724	310.730	310.730	310.730	310.730	214.764	310.730	310.730	198.987	196.409	310.730	174.213	164.765	310.730	310.730
YIR042C	1	310.730	310.730	184.597	230.272	224.501	159.392	163.826	159.213	310.730	169.834	NaN	198.101	251.081	310.730	310.730	310.730	166.932	193.279	112.680	352.322	192.246	171.781	167.479	183.246	310.730	310.730	200.831	310.730	138.324	310.730	310.730	310.730	NaN	310.730	162.084	205.499	226.542	310.730	174.421	310.730	310.730	195.208	345.935	217.979	310.730	150.717	193.023	212.926
[truncated: 94 more columns]
